# Supplementary material for: A transcriptomic insight into the infective juvenile stage of the insect parasitic nematode, Heterorhabditis indica
Source: BMC Genomics. 2016 Mar 1;17:166. doi: 10.1186/s12864-016-2510-z (PMC4774024; doi:10.1186/s12864-016-2510-z)
Supplement: Additional file 1: Table S1a. — Blast, KOG and PRK analysis of the H. indica IJ transcripts. (XLSX 2073 kb) [file 12864_2016_2510_MOESM1_ESM.xlsx]

## Sheet: Blast
Hindica_ID	Hit_ID	Percent_Identity	Query_Coverage	Evalue	Hit_description	Organism
HINDICA_B_1481_Transcript_1/1	gi|324509938|gb|ADY44162.1|	45.17	89	3e-92	Glucuronosyltransferase_sqv-8	Ascaris_suum
HINDICA_B_11012_Transcript_2/2	gi|597849691|gb|EYB99173.1|	56.53	93	7e-157	hypothetical_protein_Y032_0124g1202	Ancylostoma_ceylanicum
HINDICA_B_5596_Transcript_1/1	gi|312085173|ref|XP_003144573.1|	61.77	99	3e-161	DNA_polymerase_epsilon_catalytic_subunit	Loa_loa
HINDICA_B_942_Transcript_1/2	gi|381352229|gb|AFG25454.1|	77.89	51	0	inx-13	Meloidogyne_incognita
HINDICA_B_2365_Transcript_1/1	gi|597883054|gb|EYC32415.1|	37.19	78	4e-46	hypothetical_protein_Y032_0003g1559	Ancylostoma_ceylanicum
HINDICA_B_612_Transcript_2/3	gi|324500281|gb|ADY40138.1|	51.22	87	0	Tag-53	Ascaris_suum
HINDICA_B_2725_Transcript_1/1	gi|324512340|gb|ADY45115.1|	48.98	58	5e-36	Endoplasmic_reticulum_lectin_1	Ascaris_suum
HINDICA_B_14813_Transcript_1/1	gi|597848285|gb|EYB97781.1|	62.96	98	9e-34	hypothetical_protein_Y032_0137g2018	Ancylostoma_ceylanicum
HINDICA_B_5364_Transcript_1/2	gi|541044481|gb|ERG83395.1|	44.29	52	2e-30	heme_transporter_hrg-1	Ascaris_suum
HINDICA_B_243_Transcript_2/2	gi|597845702|gb|EYB95223.1|	64.86	52	0	hypothetical_protein_Y032_0162g3418	Ancylostoma_ceylanicum
HINDICA_B_6867_Transcript_2/3	gi|324504496|gb|ADY41944.1|	33.05	56	2e-75	GTPase-activating_protein_rrc-1	Ascaris_suum
HINDICA_B_11704_Transcript_1/1	gi|324505887|gb|ADY42523.1|	80.05	67	0	S-adenosylmethionine_synthase_3	Ascaris_suum
HINDICA_B_8596_Transcript_1/2	gi|312089510|ref|XP_003146274.1|	45.83	64	4e-45	hypothetical_protein_LOAG_10702	Loa_loa
HINDICA_B_1165_Transcript_1/1	gi|324550430|gb|ADY49758.1|	48.45	58	7e-22	LYR_motif_containing_1,_partial	Ascaris_suum
HINDICA_B_8259_Transcript_1/1	gi|324519792|gb|ADY47480.1|	39.92	81	2e-50	Thiosulfate_sulfurtransferase	Ascaris_suum
HINDICA_B_4540_Transcript_3/3	gi|597851803|gb|EYC01270.1|	41.9	90	1e-109	hypothetical_protein_Y032_0108g15	Ancylostoma_ceylanicum
HINDICA_B_5107_Transcript_1/2	gi|324513420|gb|ADY45514.1|	60.61	67	6e-23	Trafficking_protein_particle_complex_subunit_2	Ascaris_suum
HINDICA_B_3407_Transcript_1/1	gi|402587401|gb|EJW81336.1|	51.72	55	2e-86	hypothetical_protein_WUBG_07753	Wuchereria_bancrofti
HINDICA_B_9484_Transcript_1/2	gi|597898321|gb|EYC46341.1|	86.69	88	1e-171	hypothetical_protein_Y032_0401g792	Ancylostoma_ceylanicum
HINDICA_B_14829_Transcript_1/1	gi|402592332|gb|EJW86261.1|	38.24	74	2e-23	hypothetical_protein_WUBG_02830,_partial	Wuchereria_bancrofti
HINDICA_B_4496_Transcript_1/2	gi|541043546|gb|ERG82542.1|	68.29	91	3e-81	60s_ribosome_subunit_biogenesis_protein_nip7-like_protein	Ascaris_suum
HINDICA_B_5544_Transcript_2/2	gi|380447937|gb|AFD54151.1|	47.57	65	2e-40	ran-binding_protein_4	Heterodera_glycines
HINDICA_B_1160_Transcript_1/1	gi|402586579|gb|EJW80516.1|	30.53	53	1e-21	hypothetical_protein_WUBG_08575	Wuchereria_bancrofti
HINDICA_B_2057_Transcript_1/3	gi|308455753|ref|XP_003090381.1|	46.61	73	3e-43	hypothetical_protein_CRE_25968	Caenorhabditis_remanei
HINDICA_B_10341_Transcript_1/1	gi|324502505|gb|ADY41103.1|	39.2	96	6e-57	Pre-rRNA-processing_protein_TSR1	Ascaris_suum
HINDICA_B_1224_Transcript_2/2	gi|324514413|gb|ADY45860.1|	40.05	74	2e-99	Ca(2+)/calmodulin-dependent_protein_kinase_phosphatase	Ascaris_suum
HINDICA_B_1524_Transcript_1/1	gi|402590688|gb|EJW84618.1|	77.08	65	1e-102	Myh9_protein,_partial	Wuchereria_bancrofti
HINDICA_B_4332_Transcript_1/1	gi|312065189|ref|XP_003135669.1|	57.32	50	1e-19	scaffold_attachment_factor_B	Loa_loa
HINDICA_B_9931_Transcript_3/3	gi|560140226|emb|CDJ81340.1|	38.89	70	2e-54	XPG_N-terminal_and_XPG_I_domain_containing_protein	Haemonchus_contortus
HINDICA_B_12539_Transcript_1/1	gi|312096627|ref|XP_003148727.1|	69.43	66	2e-77	hypothetical_protein_LOAG_13170	Loa_loa
HINDICA_B_6815_Transcript_1/1	gi|324509171|gb|ADY43859.1|	44.35	61	7e-125	Protein_CIP2A	Ascaris_suum
HINDICA_B_2294_Transcript_2/2	gi|170580297|ref|XP_001895201.1|	44.76	67	4e-27	protein_phosphatase_1_regulatory_inhibitor_subunit_16A,_putative	Brugia_malayi
HINDICA_B_696_Transcript_1/1	gi|268619102|gb|ACZ13327.1|	81.15	99	2e-65	60S_ribosomal_protein_L7	Bursaphelenchus_xylophilus
HINDICA_B_11802_Transcript_1/2	gi|308462865|ref|XP_003093712.1|	71.55	100	2e-47	hypothetical_protein_CRE_23725	Caenorhabditis_remanei
HINDICA_B_232_Transcript_1/1	gi|541047159|gb|ERG85912.1|	43.29	93	1e-42	metal_transporter_cnnm2	Ascaris_suum
HINDICA_B_3738_Transcript_1/1	gi|84620005|gb|ABC59300.1|	88.15	75	2e-131	17beta-hydroxysteroid_dehydrogenase	Heterodera_glycines
HINDICA_B_12331_Transcript_1/1	gi|312086307|ref|XP_003145024.1|	64.35	99	1e-45	TK_protein_kinase	Loa_loa
HINDICA_B_3512_Transcript_1/1	gi|402585833|gb|EJW79772.1|	37.9	77	7e-94	hypothetical_protein_WUBG_09319	Wuchereria_bancrofti
HINDICA_B_4974_Transcript_1/1	gi|541048395|gb|ERG87104.1|	78.75	86	0	tyrosine-protein_kinase_src42a	Ascaris_suum
HINDICA_B_12826_Transcript_1/1	gi|541041514|gb|ERG80769.1|	55.18	94	5e-119	cral-trio_domain-containing_protein	Ascaris_suum
HINDICA_B_15671_Transcript_1/2	gi|307180571|gb|EFN68527.1|	87.5	72	5e-58	Peptidyl-prolyl_cis-trans_isomerase_5	Camponotus_floridanus
HINDICA_B_2037_Transcript_1/1	gi|324512051|gb|ADY45002.1|	54.53	90	0	AarF_domain-containing_protein_kinase_1,_partial	Ascaris_suum
HINDICA_B_745_Transcript_1/1	gi|312070095|ref|XP_003137988.1|	46.39	81	4e-93	hypothetical_protein_LOAG_02402	Loa_loa
HINDICA_B_734_Transcript_1/1	gi|597837558|gb|EYB87184.1|	53.35	86	6e-169	hypothetical_protein_Y032_0267g762	Ancylostoma_ceylanicum
HINDICA_B_5674_Transcript_1/1	gi|597845555|gb|EYB95078.1|	50.3	86	1e-147	hypothetical_protein_Y032_0164g3551	Ancylostoma_ceylanicum
HINDICA_B_650_Transcript_1/1	gi|324508917|gb|ADY43759.1|	63.82	61	6e-103	Nuclear_protein_localization_protein_4	Ascaris_suum
HINDICA_B_491_Transcript_1/2	gi|514830164|pdb|4KQB|A	62.19	55	0	Chain_A,_Crystal_Structure_Of_The_Golgi_Casein_Kinase_With_Mn/adp_Bound
HINDICA_B_9663_Transcript_2/2	gi|341890407|gb|EGT46342.1|	89.15	79	1e-77	CBN-MEC-12_protein	Caenorhabditis_brenneri
HINDICA_B_5253_Transcript_1/1	gi|324500025|gb|ADY40026.1|	58.49	86	4e-176	Lissencephaly-1_B	Ascaris_suum
HINDICA_B_10859_Transcript_1/1	gi|548932319|emb|CDH93070.1|	52.5	76	1e-34	Protein_DPF-5,_isoform_b	Caenorhabditis_elegans
HINDICA_B_17345_Transcript_1/1	gi|324505723|gb|ADY42454.1|	52.14	79	2e-83	Beta-lactamase-like_protein_2	Ascaris_suum
HINDICA_B_14307_Transcript_1/1	gi|308473203|ref|XP_003098827.1|	58.47	92	5e-96	CRE-AAT-5_protein	Caenorhabditis_remanei
HINDICA_B_5518_Transcript_1/1	gi|597870065|gb|EYC19447.1|	56.34	70	5e-18	hypothetical_protein_Y032_0024g1083	Ancylostoma_ceylanicum
HINDICA_B_7220_Transcript_4/8	gi|402590517|gb|EJW84447.1|	63.06	70	5e-61	BTB/POZ_domain-containing_protein	Wuchereria_bancrofti
HINDICA_B_12585_Transcript_1/2	gi|560131896|emb|CDJ87610.1|	34.8	55	4e-32	Unknown	Haemonchus_contortus
HINDICA_B_13302_Transcript_1/1	gi|324510984|gb|ADY44585.1|	36.36	63	4e-07	Cell_death_abnormality_protein_2	Ascaris_suum
HINDICA_B_4147_Transcript_1/3	gi|324505010|gb|ADY42160.1|	52.24	94	0	Cullin-5	Ascaris_suum
HINDICA_B_9860_Transcript_1/1	gi|324499540|gb|ADY39805.1|	59.01	99	0	Titin	Ascaris_suum
HINDICA_B_2938_Transcript_1/1	gi|541041917|gb|ERG81108.1|	67.63	78	5e-148	wd_repeat-containing_protein_7	Ascaris_suum
HINDICA_B_17078_Transcript_1/1	gi|541044817|gb|ERG83705.1|	55	73	2e-32	putative_rna-binding_protein_eif1ad	Ascaris_suum
HINDICA_B_17232_Transcript_1/1	gi|170319458|ref|YP_001739865.1|	82.32	99	0	cytochrome_c_oxidase_subunit_I	Brachionus_plicatilis
HINDICA_B_7770_Transcript_1/1	gi|597866062|gb|EYC15458.1|	51.9	76	1e-89	hypothetical_protein_Y032_0037g3535	Ancylostoma_ceylanicum
HINDICA_B_13568_Transcript_1/1	gi|30315082|gb|AAP30770.1|	31.28	60	2e-13	putative_gland_protein_G17G01	Heterodera_glycines
HINDICA_B_968_Transcript_1/1	gi|324508191|gb|ADY43460.1|	89.98	83	0	V-type_proton_ATPase_subunit_B	Ascaris_suum
HINDICA_B_15471_Transcript_1/1	gi|17550278|ref|NP_509847.1|	30.5	61	1e-10	CLaudin-like_in_Caenorhabditis_family_member_(clc-1)	Caenorhabditis_elegans
HINDICA_B_6691_Transcript_1/1	gi|402577097|gb|EJW71054.1|	58.06	60	4e-14	hypothetical_protein_WUBG_18037	Wuchereria_bancrofti
HINDICA_B_7237_Transcript_1/1	gi|341896442|gb|EGT52377.1|	43.22	84	3e-91	hypothetical_protein_CAEBREN_20938	Caenorhabditis_brenneri
HINDICA_B_5341_Transcript_1/1	gi|597849416|gb|EYB98901.1|	55.45	60	3e-76	hypothetical_protein_Y032_0127g1408	Ancylostoma_ceylanicum
HINDICA_B_12184_Transcript_1/1	gi|324520249|gb|ADY47592.1|	59.71	68	1e-47	Hydroxyacid-oxoacid_transhydrogenase	Ascaris_suum
HINDICA_B_12596_Transcript_3/3	gi|268530448|ref|XP_002630350.1|	77.27	71	1e-53	Hypothetical_protein_CBG04280	Caenorhabditis_briggsae
HINDICA_B_4010_Transcript_1/1	gi|541047095|gb|ERG85851.1|	47.03	96	4e-147	disintegrin_and_metalloproteinase_domain-containing_protein_23	Ascaris_suum
HINDICA_B_11655_Transcript_1/1	gi|324512749|gb|ADY45267.1|	65.71	58	1e-39	39S_ribosomal_protein_L47	Ascaris_suum
HINDICA_B_17049_Transcript_1/1	gi|597840325|gb|EYB89910.1|	73.43	99	3e-67	hypothetical_protein_Y032_0226g2772	Ancylostoma_ceylanicum
HINDICA_B_3499_Transcript_1/1	gi|312093183|ref|XP_003147596.1|	62.21	59	3e-70	zinc_finger_protein	Loa_loa
HINDICA_B_6269_Transcript_1/1	gi|324516091|gb|ADY46416.1|	60.45	58	7e-79	Phosphatidylinositol_transfer_protein_alpha_isoform	Ascaris_suum
HINDICA_B_7403_Transcript_4/5	gi|312076914|ref|XP_003141073.1|	35.91	97	3e-77	hypothetical_protein_LOAG_05488	Loa_loa
HINDICA_B_6131_Transcript_1/1	gi|402580647|gb|EJW74596.1|	47.75	84	7e-55	arrestin_domain-containing_protein,_partial	Wuchereria_bancrofti
HINDICA_B_11363_Transcript_1/1	gi|541045293|gb|ERG84146.1|	61.1	70	0	copine-5	Ascaris_suum
HINDICA_B_2625_Transcript_1/1	gi|172046360|emb|CAQ16540.1|	95.93	100	4e-82	beta-tubulin_isotype_1	Cylicocyclus_nassatus
HINDICA_B_781_Transcript_1/1	gi|564796287|ref|WP_023858141.1|	41.88	99	2e-76	Aspartyl-tRNA_synthetase	candidate_division_OD1_bacterium_RAAC4_OD1_1
HINDICA_B_2386_Transcript_2/2	gi|324531407|gb|ADY49157.1|	73.39	75	5e-48	60S_ribosomal_protein_L6,_partial	Ascaris_suum
HINDICA_B_3666_Transcript_1/1	gi|357488199|ref|XP_003614387.1|	69.89	65	3e-54	RRNA_intron-encoded_homing_endonuclease	Medicago_truncatula
HINDICA_B_4023_Transcript_1/1	gi|324516250|gb|ADY46470.1|	61.71	81	2e-168	Peptidyl-prolyl_cis-trans_isomerase_FKBP4,_partial	Ascaris_suum
HINDICA_B_847_Transcript_1/3	gi|560134878|emb|CDJ84894.1|	53.65	76	0	Protein_STA-1,_isoform_c	Haemonchus_contortus
HINDICA_B_10680_Transcript_1/1	gi|324510612|gb|ADY44438.1|	54.95	97	4e-37	Zinc_metalloproteinase_nas-10	Ascaris_suum
HINDICA_B_9957_Transcript_1/1	gi|541040786|gb|ERG80184.1|	42.35	75	6e-18	hypothetical_protein_ASU_12312	Ascaris_suum
HINDICA_B_10991_Transcript_1/1	gi|324505172|gb|ADY42229.1|	61.33	55	8e-23	LanC-like_protein_3	Ascaris_suum
HINDICA_B_14666_Transcript_1/1	gi|170595312|ref|XP_001902330.1|	37.97	64	9e-48	Mitotic_checkpoint_serine/threonine-protein_kinase_BUB1_beta,_putative	Brugia_malayi
HINDICA_B_14196_Transcript_1/1	gi|597851460|gb|EYC00931.1|	66.29	91	0	hypothetical_protein_Y032_0112g341	Ancylostoma_ceylanicum
HINDICA_B_1295_Transcript_1/4	gi|268554001|ref|XP_002634988.1|	93.28	80	9e-75	C._briggsae_CBR-UBC-13_protein	Caenorhabditis_briggsae
HINDICA_B_6625_Transcript_1/1	gi|324510296|gb|ADY44304.1|	36.1	85	1e-63	Sodium/hydrogen_exchanger-like_domain-containing_protein_1	Ascaris_suum
HINDICA_B_2429_Transcript_1/4	gi|324500606|gb|ADY40280.1|	48.98	62	2e-40	Citron_Rho-interacting_kinase	Ascaris_suum
HINDICA_B_1223_Transcript_1/1	gi|324499544|gb|ADY39807.1|	35.16	98	8e-25	Protein_crumb	Ascaris_suum
HINDICA_B_7498_Transcript_1/2	gi|170593493|ref|XP_001901499.1|	41.41	84	5e-87	Histidine_acid_phosphatase_family_protein	Brugia_malayi
HINDICA_B_1776_Transcript_1/1	gi|170571318|ref|XP_001891682.1|	36.64	55	9e-20	MRG_family_protein	Brugia_malayi
HINDICA_B_8957_Transcript_2/2	gi|308450159|ref|XP_003088200.1|	100	66	2e-64	hypothetical_protein_CRE_03576	Caenorhabditis_remanei
HINDICA_B_9455_Transcript_1/1	gi|324502176|gb|ADY40960.1|	43.54	94	0	Sodium/potassium-transporting_ATPase_subunit_alpha-4	Ascaris_suum
HINDICA_B_8600_Transcript_1/1	gi|324508701|gb|ADY43670.1|	52.31	56	5e-10	Threonine_aspartase_1	Ascaris_suum
HINDICA_B_7058_Transcript_1/1	gi|268563356|ref|XP_002646914.1|	63.43	77	3e-52	Hypothetical_protein_CBG19616	Caenorhabditis_briggsae
HINDICA_B_11052_Transcript_1/1	gi|312080962|ref|XP_003142824.1|	34.29	72	3e-06	Sec7_domain-containing_protein	Loa_loa
HINDICA_B_14324_Transcript_2/2	gi|170580352|ref|XP_001895225.1|	74.11	97	4e-55	40S_ribosomal_protein_S19S	Brugia_malayi
HINDICA_B_15171_Transcript_1/1	gi|597841064|gb|EYB90640.1|	47.97	81	3e-34	hypothetical_protein_Y032_0217g2404	Ancylostoma_ceylanicum
HINDICA_B_1723_Transcript_1/1	gi|324515887|gb|ADY46346.1|	48.23	82	3e-64	Cysteine-rich_with_EGF-like_domain_protein_2	Ascaris_suum
HINDICA_B_17255_Transcript_1/1	gi|597845241|gb|EYB94767.1|	52.6	99	2e-93	hypothetical_protein_Y032_0167g115	Ancylostoma_ceylanicum
HINDICA_B_14302_Transcript_1/1	gi|560126630|emb|CDJ88738.1|	51.3	96	2e-29	ATPase_and_Haloacid_dehalogenase_hydrolase_domain_containing_protein	Haemonchus_contortus
HINDICA_B_4298_Transcript_1/4	gi|597879952|gb|EYC29316.1|	59.34	56	4e-130	hypothetical_protein_Y032_0006g2909	Ancylostoma_ceylanicum
HINDICA_B_16793_Transcript_1/1	gi|170587318|ref|XP_001898424.1|	40.15	60	1e-109	DEAD/H	Brugia_malayi
HINDICA_B_7686_Transcript_2/4	gi|390347845|ref|XP_003726880.1|	32.56	69	2e-15	PREDICTED:_cell_cycle_checkpoint_control_protein_RAD9B-like	Strongylocentrotus_purpuratus
HINDICA_B_3260_Transcript_1/1	gi|560125527|emb|CDJ89842.1|	37.45	99	0	WD40_repeat_and_Lethal_giant_larvae_homologue_2_domain_containing_protein	Haemonchus_contortus
HINDICA_B_10229_Transcript_1/1	gi|308503120|ref|XP_003113744.1|	45.08	70	3e-160	hypothetical_protein_CRE_26334	Caenorhabditis_remanei
HINDICA_B_6020_Transcript_2/2	gi|304269306|gb|ADM16638.1|	39.53	60	3e-17	transposase	Meloidogyne_javanica
HINDICA_B_4476_Transcript_1/1	gi|541043710|gb|ERG82691.1|	47.22	94	9e-19	protein_transport_protein_sec24b	Ascaris_suum
HINDICA_B_2896_Transcript_2/3	gi|17549962|ref|NP_510624.1|	45.93	88	7e-135	hypothetical_protein_B0395.3	Caenorhabditis_elegans
HINDICA_B_5385_Transcript_1/2	gi|189502866|gb|ACE06814.1|	38.3	57	4e-07	unknown	Schistosoma_japonicum
HINDICA_B_17141_Transcript_1/1	gi|402592895|gb|EJW86822.1|	94.95	59	2e-58	elongation_factor_protein_1	Wuchereria_bancrofti
HINDICA_B_2976_Transcript_1/1	gi|324510341|gb|ADY44323.1|	35.77	86	5e-54	Inversin,_partial	Ascaris_suum
HINDICA_B_12599_Transcript_1/3	gi|541043911|gb|ERG82873.1|	30.12	95	3e-132	nodal_modulator_1	Ascaris_suum
HINDICA_B_1749_Transcript_2/2	gi|324522525|gb|ADY48074.1|	60.85	81	2e-115	39S_ribosomal_protein_L28,_partial	Ascaris_suum
HINDICA_B_1970_Transcript_1/1	gi|324510986|gb|ADY44586.1|	38.83	53	4e-08	U3_small_nucleolar_RNA-associated_protein_15	Ascaris_suum
HINDICA_B_138_Transcript_1/1	gi|324505853|gb|ADY42509.1|	57.68	97	0	Bifunctional_3'-phosphoadenosine_5'-phosphosulfate_synthase	Ascaris_suum
HINDICA_B_9439_Transcript_1/1	gi|402588278|gb|EJW82211.1|	47.62	83	2e-92	prenyltransferase_alpha_subunit_repeat_containing_protein	Wuchereria_bancrofti
HINDICA_B_7686_Transcript_4/4	gi|390347845|ref|XP_003726880.1|	32.45	81	2e-20	PREDICTED:_cell_cycle_checkpoint_control_protein_RAD9B-like	Strongylocentrotus_purpuratus
HINDICA_B_3773_Transcript_3/3	gi|324499983|gb|ADY40006.1|	30.72	84	4e-133	Dedicator_of_cytokinesis_protein_1	Ascaris_suum
HINDICA_B_275_Transcript_4/5	gi|324500718|gb|ADY40328.1|	31.86	98	0	Nuclear_pore_complex_protein_Nup155	Ascaris_suum
HINDICA_B_11611_Transcript_3/3	gi|341887777|gb|EGT43712.1|	62.25	93	2e-52	CBN-PCN-1_protein	Caenorhabditis_brenneri
HINDICA_B_1646_Transcript_3/3	gi|298493434|gb|ADI82807.1|	32.63	70	9e-36	dorsal_gland_cell-specific_expression_protein	Heterodera_avenae
HINDICA_B_2679_Transcript_1/1	gi|304269310|gb|ADM16640.1|	94.67	99	6e-92	putative_transmembrane_cation_transporter	Meloidogyne_javanica
HINDICA_B_12839_Transcript_1/1	gi|312065087|ref|XP_003135619.1|	57.8	70	4e-37	PRPF39_protein	Loa_loa
HINDICA_B_8822_Transcript_1/1	gi|324501452|gb|ADY40648.1|	77.64	99	0	DNA_topoisomerase_1	Ascaris_suum
HINDICA_B_3583_Transcript_1/1	gi|597848230|gb|EYB97727.1|	65.8	87	3e-84	hypothetical_protein_Y032_0138g2081	Ancylostoma_ceylanicum
HINDICA_B_8994_Transcript_1/1	gi|410900015|ref|XP_003963492.1|	61.88	88	4e-69	PREDICTED:_glycerol-3-phosphate_dehydrogenase	NAD(+),_cytoplasmic-like
HINDICA_B_1919_Transcript_2/2	gi|170586394|ref|XP_001897964.1|	64.04	58	1e-131	Putative_choline-phosphate_cytidylyltransferase	Brugia_malayi
HINDICA_B_908_Transcript_1/1	gi|26418843|gb|AAN78131.1|	86.18	97	0	cAMP-dependent_protein_kinase	Onchocerca_volvulus
HINDICA_B_1214_Transcript_1/1	gi|324509754|gb|ADY44090.1|	40.36	97	8e-99	Hepatocyte_growth_factor-regulated_tyrosine_kinase_substrate	Ascaris_suum
HINDICA_B_5621_Transcript_1/1	gi|560123070|emb|CDJ92296.1|	69.42	95	2e-55	Zinc_finger_and_Nuclear_hormone_receptor_domain_containing_protein	Haemonchus_contortus
HINDICA_B_1217_Transcript_1/1	gi|312078779|ref|XP_003141887.1|	88.84	81	1e-153	26S_proteasome_regulatory_subunit_rpn11	Loa_loa
HINDICA_B_16464_Transcript_1/1	gi|560132184|emb|CDJ87329.1|	65.79	61	5e-29	Histone_H1_H5_domain_containing_protein	Haemonchus_contortus
HINDICA_B_15033_Transcript_1/1	gi|239792140|dbj|BAH72445.1|	46.15	99	1e-22	ACYPI009098	Acyrthosiphon_pisum
HINDICA_B_11924_Transcript_2/2	gi|541045527|gb|ERG84364.1|	56.88	70	0	syntrophin-1	Ascaris_suum
HINDICA_B_13265_Transcript_1/1	gi|543721841|ref|XP_005502111.1|	60.27	54	2e-14	PREDICTED:_polyubiquitin-C_isoform_X7	Columba_livia
HINDICA_B_3762_Transcript_1/2	gi|324508304|gb|ADY43508.1|	36.9	87	2e-86	Nucleoredoxin	Ascaris_suum
HINDICA_B_424_Transcript_1/1	gi|561016046|gb|ESW14850.1|	90.32	68	5e-80	hypothetical_protein_PHAVU_007G022500g	Phaseolus_vulgaris
HINDICA_B_9140_Transcript_2/2	gi|324513757|gb|ADY45638.1|	49.31	76	8e-84	Folate-like_transporter_2	Ascaris_suum
HINDICA_B_4379_Transcript_1/1	gi|541046443|gb|ERG85229.1|	50.67	99	2e-94	cystine_glutamate_transporter	Ascaris_suum
HINDICA_B_1826_Transcript_1/1	gi|324500398|gb|ADY40189.1|	44.32	99	0	Monensin-resistant_2	Ascaris_suum
HINDICA_B_125_Transcript_4/7	gi|324500771|gb|ADY40354.1|	44.55	51	1e-103	Protein_diaphanous	Ascaris_suum
HINDICA_B_1879_Transcript_2/2	gi|541042946|gb|ERG82007.1|	66.11	68	2e-83	hypothetical_protein_ASU_09304	Ascaris_suum
HINDICA_B_2586_Transcript_2/2	gi|585715392|ref|XP_002741809.2|	79.59	54	6e-52	PREDICTED:_2-oxoisovalerate_dehydrogenase_subunit_beta,_mitochondrial-like	Saccoglossus_kowalevskii
HINDICA_B_5370_Transcript_1/1	gi|380447937|gb|AFD54151.1|	53.11	86	1e-49	ran-binding_protein_4	Heterodera_glycines
HINDICA_B_3616_Transcript_1/1	gi|308477067|ref|XP_003100748.1|	54.74	68	2e-74	CRE-LIN-24_protein	Caenorhabditis_remanei
HINDICA_B_14294_Transcript_1/1	gi|308504223|ref|XP_003114295.1|	37.07	86	2e-16	CRE-MIF-2_protein	Caenorhabditis_remanei
HINDICA_B_14480_Transcript_1/1	gi|170586182|ref|XP_001897858.1|	49.18	91	5e-113	Guanylate_kinase_family_protein	Brugia_malayi
HINDICA_B_11570_Transcript_1/1	gi|541049141|gb|ERG87832.1|	51.52	85	1e-125	hypothetical_protein_ASU_00039	Ascaris_suum
HINDICA_B_3252_Transcript_1/2	gi|597895096|gb|EYC43216.1|	66.93	89	3e-42	hypothetical_protein_Y032_0500g2586	Ancylostoma_ceylanicum
HINDICA_B_1724_Transcript_1/1	gi|4097223|gb|AAD09400.1|	63.17	78	0	gamma-glutamyl_transpeptidase_precursor	Brugia_malayi
HINDICA_B_14103_Transcript_1/1	gi|308450878|ref|XP_003088463.1|	100	53	3e-27	CRE-HIS-39_protein	Caenorhabditis_remanei
HINDICA_B_9328_Transcript_1/1	gi|308485561|ref|XP_003104979.1|	37.69	57	8e-16	hypothetical_protein_CRE_24404	Caenorhabditis_remanei
HINDICA_B_5959_Transcript_4/5	gi|597875853|gb|EYC25223.1|	31.84	56	2e-24	hypothetical_protein_Y032_0012g1773	Ancylostoma_ceylanicum
HINDICA_B_571_Transcript_3/3	gi|312085029|ref|XP_003144515.1|	59.49	57	1e-104	hypothetical_protein_LOAG_08937	Loa_loa
HINDICA_B_8981_Transcript_1/1	gi|170583107|ref|XP_001896433.1|	77.64	74	8e-134	NLI_interacting_factor-like_phosphatase_family_protein	Brugia_malayi
HINDICA_B_2581_Transcript_1/1	gi|541039908|gb|ERG79526.1|	45.93	95	0	transient_receptor_potential_cation_channel_subfamily_m_member_3	Ascaris_suum
HINDICA_B_11613_Transcript_1/1	gi|312083658|ref|XP_003143954.1|	39.08	59	6e-33	hypothetical_protein_LOAG_08374	Loa_loa
HINDICA_B_11375_Transcript_2/2	gi|324503850|gb|ADY41666.1|	58.82	99	2e-38	Serine/threonine-protein_kinase_11	Ascaris_suum
HINDICA_B_5382_Transcript_1/1	gi|541042397|gb|ERG81521.1|	46.82	84	1e-132	28s_ribosomal_protein	Ascaris_suum
HINDICA_B_9623_Transcript_1/3	gi|324507457|gb|ADY43160.1|	78.39	83	0	Histone_deacetylase_1	Ascaris_suum
HINDICA_B_9512_Transcript_2/2	gi|341887262|gb|EGT43197.1|	72.83	78	2e-136	CBN-ACS-17_protein	Caenorhabditis_brenneri
HINDICA_B_10955_Transcript_1/2	gi|541043423|gb|ERG82431.1|	31.28	73	7e-11	cre-dnj-4_protein	Ascaris_suum
HINDICA_B_10775_Transcript_2/2	gi|260401550|gb|ACX37244.1|	33.86	69	2e-52	eIF4G	Ascaris_suum
HINDICA_B_16744_Transcript_1/1	gi|324515875|gb|ADY46342.1|	41.67	70	1e-79	Farnesyl_pyrophosphate_synthase	Ascaris_suum
HINDICA_B_13325_Transcript_1/1	gi|324502818|gb|ADY41236.1|	46.48	54	1e-37	Testis-expressed_sequence_2_protein	Ascaris_suum
HINDICA_B_10726_Transcript_2/2	gi|91076692|ref|XP_971784.1|	41.98	94	4e-41	PREDICTED:_similar_to_AGAP003866-PA	Tribolium_castaneum
HINDICA_B_9978_Transcript_1/1	gi|541046537|gb|ERG85319.1|	62.97	90	0	atp-binding_cassette_sub-family_b_member	Ascaris_suum
HINDICA_B_4551_Transcript_3/4	gi|560120864|emb|CDJ94499.1|	58.69	97	1e-175	Zinc_finger_and_Sec23_Sec24_trunk_region_and_Sec23_Sec24_beta-sandwich_and_Sec23_Sec24_helical_region_and_Gelsolin_region_domain_containing_protein	Haemonchus_contortus
HINDICA_B_546_Transcript_3/4	gi|560132983|emb|CDJ86514.1|	90.29	73	1e-132	Ras_domain_containing_protein	Haemonchus_contortus
HINDICA_B_3545_Transcript_1/1	gi|324512414|gb|ADY45144.1|	51.01	81	1e-79	Androgen-induced_gene_1_protein	Ascaris_suum
HINDICA_B_12446_Transcript_1/3	gi|324500863|gb|ADY40393.1|	31.69	66	1e-19	C-myc_promoter-binding_protein	Ascaris_suum
HINDICA_B_9805_Transcript_2/2	gi|402591798|gb|EJW85727.1|	47.99	55	2e-166	SPRY_domain-containing_protein	Wuchereria_bancrofti
HINDICA_B_9598_Transcript_1/1	gi|517240525|ref|WP_018429343.1|	50.96	99	1e-21	hypothetical_protein	Hoeflea_sp._108
HINDICA_B_1832_Transcript_1/1	gi|170591707|ref|XP_001900611.1|	83.15	79	0	Speckle-type_POZ_protein	Brugia_malayi
HINDICA_B_545_Transcript_2/3	gi|324501977|gb|ADY40875.1|	59.88	74	0	Solute_carrier_organic_anion_transporter_family_member_4A1	Ascaris_suum
HINDICA_B_10752_Transcript_2/2	gi|324504955|gb|ADY42135.1|	40.4	56	1e-26	DC-STAMP_domain-containing_protein_2	Ascaris_suum
HINDICA_B_6947_Transcript_1/1	gi|324514035|gb|ADY45740.1|	38.1	95	5e-49	Cell_division_control_protein_6	Ascaris_suum
HINDICA_B_4823_Transcript_5/5	gi|324509553|gb|ADY44014.1|	39.12	71	2e-74	Conserved_oligomeric_Golgi_complex_subunit_8	Ascaris_suum
HINDICA_B_4197_Transcript_1/1	gi|646707346|gb|KDR14152.1|	51.37	98	7e-67	Alcohol_dehydrogenase_class-3	Zootermopsis_nevadensis
HINDICA_B_4817_Transcript_2/3	gi|312069580|ref|XP_003137748.1|	53.71	86	0	hypothetical_protein_LOAG_02162	Loa_loa
HINDICA_B_9534_Transcript_1/2	gi|469664489|gb|AGH70199.1|	84.04	72	3e-49	40S_ribosomal_protein_S15	Placozoa_sp._H4
HINDICA_B_3814_Transcript_1/1	gi|402583399|gb|EJW77343.1|	84.51	99	0	Dhx8_protein	Wuchereria_bancrofti
HINDICA_B_602_Transcript_1/1	gi|324526980|gb|ADY48737.1|	62.65	65	1e-30	Transthyretin-like_protein_5	Ascaris_suum
HINDICA_B_6717_Transcript_1/1	gi|541044153|gb|ERG83093.1|	39.67	84	6e-109	cell_division_cycle_protein_20-like_protein	Ascaris_suum
HINDICA_B_6989_Transcript_1/1	gi|341899421|gb|EGT55356.1|	36.01	93	2e-63	CBN-FOLT-1_protein	Caenorhabditis_brenneri
HINDICA_B_2689_Transcript_1/1	gi|597848458|gb|EYB97952.1|	57.57	54	5e-135	hypothetical_protein_Y032_0135g1911	Ancylostoma_ceylanicum
HINDICA_B_4058_Transcript_2/4	gi|324500906|gb|ADY40410.1|	65.15	94	0	Intron-binding_protein_aquarius	Ascaris_suum
HINDICA_B_6456_Transcript_1/1	gi|146148080|gb|ABQ02009.1|	66.17	78	2e-134	serine_proteinase	Meloidogyne_incognita
HINDICA_B_759_Transcript_1/5	gi|560119573|emb|CDJ95796.1|	67.37	72	4e-44	CRE-APC-11_protein	Haemonchus_contortus
HINDICA_B_11188_Transcript_1/1	gi|552939952|gb|ESA23019.1|	45.99	99	2e-90	hypothetical_protein_GLOINDRAFT_342390	Rhizophagus_irregularis_DAOM_181602
HINDICA_B_1311_Transcript_1/1	gi|597859087|gb|EYC08511.1|	69.15	67	6e-70	hypothetical_protein_Y032_0065g3590	Ancylostoma_ceylanicum
HINDICA_B_8979_Transcript_1/1	gi|170317959|gb|ACB14340.1|	91.59	74	4e-59	PLP_synthase	Heterodera_glycines
HINDICA_B_12847_Transcript_1/1	gi|527258721|ref|XP_005147618.1|	57.35	98	1e-107	PREDICTED:_aurora_kinase_A	Melopsittacus_undulatus
HINDICA_B_9222_Transcript_1/1	gi|324509515|gb|ADY44002.1|	35.29	78	9e-103	Unknown	Ascaris_suum
HINDICA_B_9315_Transcript_1/1	gi|170587629|ref|XP_001898578.1|	42.01	76	5e-26	FAD_binding_domain_containing_protein	Brugia_malayi
HINDICA_B_1726_Transcript_1/1	gi|17564884|ref|NP_506137.1|	57.04	99	2e-44	hypothetical_protein_T28H10.3	Caenorhabditis_elegans
HINDICA_B_4247_Transcript_1/2	gi|402588593|gb|EJW82526.1|	31.57	65	3e-46	KH_domain-containing_protein	Wuchereria_bancrofti
HINDICA_B_1277_Transcript_1/4	gi|402594204|gb|EJW88130.1|	46.01	89	6e-125	camk/dcamkl_protein_kinase	Wuchereria_bancrofti
HINDICA_B_1661_Transcript_1/1	gi|560140788|emb|CDJ80776.1|	72.49	53	0	Domain_of_unknown_function_DUF1908_and_Serine_threonine_protein_kinase-related_and_PDZ_domain_containing_protein	Haemonchus_contortus
HINDICA_B_15118_Transcript_1/1	gi|356532139|ref|XP_003534631.1|	100	50	6e-103	PREDICTED:_ubiquitin-conjugating_enzyme_E2_28-like_isoform_1	Glycine_max
HINDICA_B_6298_Transcript_1/1	gi|348676799|gb|EGZ16616.1|	91.03	55	4e-40	hypothetical_protein_PHYSODRAFT_285813	Phytophthora_sojae
HINDICA_B_4868_Transcript_1/1	gi|597854368|gb|EYC03818.1|	58.79	76	1e-149	hypothetical_protein_Y032_0091g2442	Ancylostoma_ceylanicum
HINDICA_B_13569_Transcript_1/1	gi|597836206|gb|EYB85854.1|	78.46	51	1e-25	hypothetical_protein_Y032_0289g1497	Ancylostoma_ceylanicum
HINDICA_B_649_Transcript_2/2	gi|640778965|ref|XP_008064106.1|	46.38	83	4e-15	PREDICTED:_hexaprenyldihydroxybenzoate_methyltransferase,_mitochondrial	Tarsius_syrichta
HINDICA_B_14477_Transcript_1/1	gi|597887527|gb|EYC36084.1|	52.46	78	2e-31	hypothetical_protein_Y032_0936g3114	Ancylostoma_ceylanicum
HINDICA_B_11451_Transcript_1/1	gi|17506617|ref|NP_492067.1|	58.97	84	1e-59	hypothetical_protein_F13G3.11	Caenorhabditis_elegans
HINDICA_B_1603_Transcript_1/1	gi|170571908|ref|XP_001891914.1|	44.37	73	8e-31	ThiF_family_protein	Brugia_malayi
HINDICA_B_7629_Transcript_1/1	gi|324502818|gb|ADY41236.1|	74.71	57	2e-38	Testis-expressed_sequence_2_protein	Ascaris_suum
HINDICA_B_11087_Transcript_1/1	gi|268565185|ref|XP_002639362.1|	45.56	86	8e-74	Hypothetical_protein_CBG03945	Caenorhabditis_briggsae
HINDICA_B_1435_Transcript_1/1	gi|597856877|gb|EYC06313.1|	48.72	73	8e-32	hypothetical_protein_Y032_0077g1140	Ancylostoma_ceylanicum
HINDICA_B_7985_Transcript_1/2	gi|312082572|ref|XP_003143499.1|	49.58	78	2e-109	hypothetical_protein_LOAG_07919	Loa_loa
HINDICA_B_4976_Transcript_1/1	gi|541047769|gb|ERG86499.1|	53.28	86	8e-40	exocyst_complex_component_5	Ascaris_suum
HINDICA_B_1044_Transcript_2/2	gi|170573360|ref|XP_001892438.1|	77.78	79	2e-63	60S_ribosomal_protein_L23a	Brugia_malayi
HINDICA_B_2186_Transcript_1/1	gi|597863674|gb|EYC13078.1|	42.77	96	2e-27	hypothetical_protein_Y032_0045g1257	Ancylostoma_ceylanicum
HINDICA_B_14425_Transcript_1/1	gi|560139332|emb|CDJ82208.1|	56.86	70	2e-08	Armet_protein_domain_containing_protein	Haemonchus_contortus
HINDICA_B_4591_Transcript_1/1	gi|324513998|gb|ADY45727.1|	46.67	66	6e-26	UDP-glucuronosyltransferase_ugt-47,_partial	Ascaris_suum
HINDICA_B_8962_Transcript_1/1	gi|560122428|emb|CDJ92939.1|	52.43	64	1e-59	Clc_domain_containing_protein	Haemonchus_contortus
HINDICA_B_10778_Transcript_1/1	gi|86278345|gb|ABC88426.1|	62.04	98	3e-34	cathepsin_D-like_aspartic_proteinase_preproprotein	Meloidogyne_incognita
HINDICA_B_1081_Transcript_1/2	gi|541041114|gb|ERG80445.1|	37.63	73	6e-17	cre-ztf-9_protein	Ascaris_suum
HINDICA_B_5083_Transcript_1/1	gi|560126801|emb|CDJ88562.1|	36.28	57	8e-14	Peptidase_C1A_domain_containing_protein	Haemonchus_contortus
HINDICA_B_2690_Transcript_1/1	gi|560125496|emb|CDJ89876.1|	44.39	55	2e-94	Zinc_finger_domain_containing_protein,_partial	Haemonchus_contortus
HINDICA_B_5086_Transcript_1/1	gi|17551704|ref|NP_508747.1|	34.22	83	1e-09	COLlagen_family_member_(col-165)	Caenorhabditis_elegans
HINDICA_B_8882_Transcript_1/1	gi|541039982|gb|ERG79579.1|	56.56	63	7e-72	kh_domain-containing_protein	Ascaris_suum
HINDICA_B_1556_Transcript_2/4	gi|597834259|gb|EYB83944.1|	53.41	77	2e-171	hypothetical_protein_Y032_0326g2563	Ancylostoma_ceylanicum
HINDICA_B_14278_Transcript_1/1	gi|312072031|ref|XP_003138880.1|	90.12	55	7e-44	citrate_synthase	Loa_loa
HINDICA_B_7271_Transcript_1/1	gi|373253842|emb|CCD62259.1|	61.7	64	2e-103	Protein_TSP-11	Caenorhabditis_elegans
HINDICA_B_14537_Transcript_2/2	gi|324514625|gb|ADY45930.1|	58.65	99	4e-81	Protein_NDRG3	Ascaris_suum
HINDICA_B_13452_Transcript_1/1	gi|541046612|gb|ERG85390.1|	49.13	91	1e-44	preli_domain-containing_protein	Ascaris_suum
HINDICA_B_15950_Transcript_1/1	gi|324515236|gb|ADY46134.1|	58.86	84	3e-152	Oxidoreductase	Ascaris_suum
HINDICA_B_11242_Transcript_1/1	gi|237845619|ref|XP_002372107.1|	77.44	85	6e-84	CCR4-Not_complex_component,_Not1_domain-containing_protein	Toxoplasma_gondii_ME49
HINDICA_B_4014_Transcript_1/1	gi|597844940|gb|EYB94470.1|	83.71	99	3e-153	hypothetical_protein_Y032_0171g314	Ancylostoma_ceylanicum
HINDICA_B_14308_Transcript_1/1	gi|541039550|gb|ERG79291.1|	56.88	99	4e-30	asparagine_synthetase	Ascaris_suum
HINDICA_B_10213_Transcript_1/3	gi|148226998|ref|NP_001084647.1|	51.16	77	7e-100	glyoxylate_reductase/hydroxypyruvate_reductase,_gene_1	Xenopus_laevis
HINDICA_B_9084_Transcript_1/1	gi|324500620|gb|ADY40285.1|	48.02	66	4e-37	ARID_domain-containing_protein_C08B11.3	Ascaris_suum
HINDICA_B_7685_Transcript_1/1	gi|597843369|gb|EYB92916.1|	40.68	99	5e-116	hypothetical_protein_Y032_0188g1135	Ancylostoma_ceylanicum
HINDICA_B_16556_Transcript_1/1	gi|541045315|gb|ERG84167.1|	32.13	80	3e-28	gpi_mannosyltransferase_2	Ascaris_suum
HINDICA_B_2644_Transcript_1/1	gi|541046682|gb|ERG85457.1|	60.44	53	2e-15	hypothetical_protein_ASU_03771	Ascaris_suum
HINDICA_B_3514_Transcript_1/2	gi|170579482|ref|XP_001894848.1|	61.28	95	1e-123	inorganic_pyrophosphatase	Brugia_malayi
HINDICA_B_3147_Transcript_1/1	gi|341903497|gb|EGT59432.1|	41.7	95	3e-34	CBN-SYD-2_protein	Caenorhabditis_brenneri
HINDICA_B_6887_Transcript_1/1	gi|402594081|gb|EJW88008.1|	83.33	96	4e-92	Dhx33_protein	Wuchereria_bancrofti
HINDICA_B_14482_Transcript_1/1	gi|541046048|gb|ERG84856.1|	60.81	61	6e-25	15_kda_selenoprotein	Ascaris_suum
HINDICA_B_8410_Transcript_1/1	gi|560125430|emb|CDJ89939.1|	82.72	99	3e-113	Sodium:neurotransmitter_symporter_domain_containing_protein,_partial	Haemonchus_contortus
HINDICA_B_12115_Transcript_1/1	gi|587923547|gb|EXC10888.1|	77.97	68	1e-88	hypothetical_protein_L484_002552	Morus_notabilis
HINDICA_B_1737_Transcript_1/1	gi|324507081|gb|ADY43009.1|	38.74	62	8e-26	Syntaxin-18	Ascaris_suum
HINDICA_B_3385_Transcript_1/2	gi|324515792|gb|ADY46318.1|	62.73	66	7e-137	Adenosine_3'-phospho_5'-phosphosulfate_transporter_2	Ascaris_suum
HINDICA_B_6666_Transcript_1/1	gi|341902853|gb|EGT58788.1|	48.43	68	3e-68	CBN-EIF-3.F_protein	Caenorhabditis_brenneri
HINDICA_B_13728_Transcript_2/2	gi|597847257|gb|EYB96763.1|	83.04	72	6e-95	hypothetical_protein_Y032_0147g2596	Ancylostoma_ceylanicum
HINDICA_B_5287_Transcript_1/1	gi|560140887|emb|CDJ80681.1|	51.06	59	9e-69	HAD-superfamily_hydrolase_domain_containing_protein	Haemonchus_contortus
HINDICA_B_1439_Transcript_4/5	gi|324500262|gb|ADY40129.1|	44.24	99	0	Juxtamembrane_domain-associated_catenin	Ascaris_suum
HINDICA_B_2274_Transcript_1/1	gi|541046401|gb|ERG85189.1|	43.43	62	3e-49	sn1-specific_diacylglycerol_lipase_beta	Ascaris_suum
HINDICA_B_6557_Transcript_2/2	gi|221107007|ref|XP_002161509.1|	84.04	50	2e-47	PREDICTED:_similar_to_predicted_protein_isoform_2	Hydra_magnipapillata
HINDICA_B_28_Transcript_1/1	gi|541042892|gb|ERG81959.1|	59.33	81	7e-138	ubiquitin-conjugating_enzyme_e2_q2	Ascaris_suum
HINDICA_B_4553_Transcript_1/2	gi|324506776|gb|ADY42885.1|	48.48	83	2e-67	N-acyl-phosphatidylethanolamine-hydrolyzing_phospholipase_D	Ascaris_suum
HINDICA_B_4210_Transcript_3/3	gi|541044142|gb|ERG83083.1|	62.94	76	6e-61	putative_39s_ribosomal_protein	Ascaris_suum
HINDICA_B_11410_Transcript_2/3	gi|324511195|gb|ADY44667.1|	51.73	77	7e-120	Metal_tolerance_protein_7	Ascaris_suum
HINDICA_B_5631_Transcript_1/1	gi|324499758|gb|ADY39905.1|	85.56	58	0	Voltage-dependent_T-type_calcium_channel_subunit_alpha-1H	Ascaris_suum
HINDICA_B_12938_Transcript_1/1	gi|560131537|emb|CDJ87968.1|	63.55	92	5e-84	DMAP1-binding_and_AMP-dependent_synthetase_ligase_domain_containing_protein	Haemonchus_contortus
HINDICA_B_15915_Transcript_1/1	gi|402591611|gb|EJW85540.1|	49.26	78	2e-47	hypothetical_protein_WUBG_03547	Wuchereria_bancrofti
HINDICA_B_3939_Transcript_1/1	gi|640601973|ref|WP_025030497.1|	43.68	61	2e-16	hypothetical_protein	Nitratireductor_aquibiodomus
HINDICA_B_9981_Transcript_1/1	gi|597865697|gb|EYC15094.1|	43.7	96	5e-84	hypothetical_protein_Y032_0038g3630	Ancylostoma_ceylanicum
HINDICA_B_17193_Transcript_1/1	gi|324508120|gb|ADY43431.1|	65.06	56	3e-27	Axin-like_protein_pry-1	Ascaris_suum
HINDICA_B_958_Transcript_1/1	gi|402594966|gb|EJW88892.1|	50.97	82	1e-144	hypothetical_protein_WUBG_00197	Wuchereria_bancrofti
HINDICA_B_14221_Transcript_2/2	gi|341901281|gb|EGT57216.1|	66.36	100	1e-41	hypothetical_protein_CAEBREN_21133	Caenorhabditis_brenneri
HINDICA_B_3249_Transcript_1/3	gi|324507331|gb|ADY43113.1|	51.01	90	5e-168	Phospholipase_D	Ascaris_suum
HINDICA_B_2914_Transcript_2/6	gi|324499719|gb|ADY39888.1|	57.48	99	0	Neurobeachin	Ascaris_suum
HINDICA_B_357_Transcript_1/1	gi|402591521|gb|EJW85450.1|	86.71	99	8e-87	elongation_factor_2	Wuchereria_bancrofti
HINDICA_B_7896_Transcript_1/1	gi|541046776|gb|ERG85546.1|	63.32	74	5e-150	innexin_unc-9	Ascaris_suum
HINDICA_B_17014_Transcript_1/1	gi|597856609|gb|EYC06046.1|	53.85	88	5e-53	hypothetical_protein_Y032_0078g1164	Ancylostoma_ceylanicum
HINDICA_B_9454_Transcript_1/1	gi|597884688|gb|EYC34047.1|	71.05	96	0	hypothetical_protein_Y032_0001g216	Ancylostoma_ceylanicum
HINDICA_B_5953_Transcript_1/1	gi|312075295|ref|XP_003140353.1|	47.84	63	1e-59	TK/ROR_protein_kinase	Loa_loa
HINDICA_B_899_Transcript_1/1	gi|541044223|gb|ERG83158.1|	40.81	96	2e-60	gut_esterase_1	Ascaris_suum
HINDICA_B_2900_Transcript_1/2	gi|324503176|gb|ADY41385.1|	49.26	91	9e-166	Negative_elongation_factor_D	Ascaris_suum
HINDICA_B_258_Transcript_1/1	gi|597852496|gb|EYC01958.1|	50.77	84	1e-114	hypothetical_protein_Y032_0103g3561	Ancylostoma_ceylanicum
HINDICA_B_9956_Transcript_1/1	gi|324509520|gb|ADY44004.1|	48.54	99	1e-30	Epoxide_hydrolase_4	Ascaris_suum
HINDICA_B_49_Transcript_4/6	gi|324502572|gb|ADY41131.1|	55.41	91	0	Cullin-4B	Ascaris_suum
HINDICA_B_5664_Transcript_3/3	gi|541044162|gb|ERG83102.1|	78.97	81	1e-105	rna_polymerase_ii_subunit_a_c-terminal_domain_phosphatase_ssu72	Ascaris_suum
HINDICA_B_2483_Transcript_2/2	gi|324508196|gb|ADY43462.1|	38.05	78	8e-109	WD_and_tetratricopeptide_repeats_protein_1	Ascaris_suum
HINDICA_B_10833_Transcript_1/1	gi|560123802|emb|CDJ91535.1|	43.64	79	8e-41	Ion_transport_2_domain_containing_protein	Haemonchus_contortus
HINDICA_B_10230_Transcript_2/2	gi|312092816|ref|XP_003147469.1|	53.19	63	3e-55	hypothetical_protein_LOAG_11904	Loa_loa
HINDICA_B_6695_Transcript_1/1	gi|324525521|gb|ADY48561.1|	45.04	98	1e-22	FACT_complex_subunit_spt-16,_partial	Ascaris_suum
HINDICA_B_1493_Transcript_1/1	gi|170581808|ref|XP_001895847.1|	58.52	97	2e-91	Peptidase_M16_inactive_domain_containing_protein	Brugia_malayi
HINDICA_B_6847_Transcript_1/1	gi|324505022|gb|ADY42163.1|	69.96	80	0	Protein_kinase_C-like_1	Ascaris_suum
HINDICA_B_11879_Transcript_1/1	gi|324519083|gb|ADY47281.1|	74.92	77	5e-175	WD_repeat-containing_protein_5,_partial	Ascaris_suum
HINDICA_B_9636_Transcript_1/1	gi|324525764|gb|ADY48593.1|	77	99	5e-42	60S_acidic_ribosomal_protein_P0	Ascaris_suum
HINDICA_B_7832_Transcript_1/1	gi|358392447|gb|EHK41851.1|	48.65	81	8e-14	hypothetical_protein_TRIATDRAFT_229044	Trichoderma_atroviride_IMI_206040
HINDICA_B_11402_Transcript_1/1	gi|541047672|gb|ERG86405.1|	45.3	73	1e-24	nose_resistant_to_fluoxetine_protein_6	Ascaris_suum
HINDICA_B_8993_Transcript_1/1	gi|390127320|gb|AFL50701.1|	41.67	93	7e-16	putative_sugar_transferase	Sinorhizobium_fredii_USDA_257
HINDICA_B_3801_Transcript_1/1	gi|560125393|emb|CDJ89990.1|	71.1	83	4e-132	Major_facilitator_superfamily_MFS-1_domain_containing_protein	Haemonchus_contortus
HINDICA_B_748_Transcript_2/3	gi|597836136|gb|EYB85785.1|	72.05	70	3e-78	hypothetical_protein_Y032_0290g1520	Ancylostoma_ceylanicum
HINDICA_B_9928_Transcript_1/1	gi|13359451|dbj|BAB33421.1|	96.58	59	1e-75	putative_senescence-associated_protein	Pisum_sativum
HINDICA_B_2262_Transcript_2/2	gi|324505906|gb|ADY42530.1|	37.72	87	4e-65	Nicastrin	Ascaris_suum
HINDICA_B_1867_Transcript_1/1	gi|170590083|ref|XP_001899802.1|	48.64	89	0	DEAD/DEAH_box_helicase_family_protein	Brugia_malayi
HINDICA_B_4141_Transcript_4/4	gi|342159972|gb|AEL16453.1|	46.39	77	8e-47	VAP1_protein	Globodera_rostochiensis
HINDICA_B_12881_Transcript_1/1	gi|640278532|ref|WP_024848435.1|	61.68	88	3e-84	isochorismatase	Aminobacter_sp._J41
HINDICA_B_4280_Transcript_1/1	gi|17550316|ref|NP_510705.1|	39.29	91	1e-83	hypothetical_protein_C10E2.6	Caenorhabditis_elegans
HINDICA_B_1474_Transcript_2/3	gi|312080536|ref|XP_003142641.1|	51.27	79	1e-44	hypothetical_protein_LOAG_07055	Loa_loa
HINDICA_B_721_Transcript_1/1	gi|351058204|emb|CCD65584.1|	35.19	56	9e-09	Protein_W10D9.6	Caenorhabditis_elegans
HINDICA_B_315_Transcript_1/1	gi|324499820|gb|ADY39933.1|	63.7	50	0	Protein_cbp-1	Ascaris_suum
HINDICA_B_12237_Transcript_1/1	gi|324502790|gb|ADY41224.1|	45.03	52	8e-103	TWiK_family_of_potassium_channels_protein_18	Ascaris_suum
HINDICA_B_8940_Transcript_1/1	gi|324513845|gb|ADY45671.1|	95.56	54	1e-54	Disorganized_muscle_protein_1	Ascaris_suum
HINDICA_B_11909_Transcript_1/1	gi|312065704|ref|XP_003135919.1|	43.87	92	2e-23	hypothetical_protein_LOAG_00331	Loa_loa
HINDICA_B_1121_Transcript_1/1	gi|324512876|gb|ADY45316.1|	57.58	55	2e-123	Protein_phosphatase_1B	Ascaris_suum
HINDICA_B_1453_Transcript_1/1	gi|312072694|ref|XP_003139182.1|	50.67	86	5e-62	PQ_loop_repeat_family_protein	Loa_loa
HINDICA_B_8233_Transcript_1/1	gi|348676026|gb|EGZ15844.1|	91.24	69	7e-124	hypothetical_protein_PHYSODRAFT_286397	Phytophthora_sojae
HINDICA_B_1994_Transcript_1/1	gi|402584992|gb|EJW78933.1|	77.7	81	7e-75	Nedd4_protein	Wuchereria_bancrofti
HINDICA_B_291_Transcript_1/1	gi|341896870|gb|EGT52805.1|	50.9	76	6e-59	hypothetical_protein_CAEBREN_25636	Caenorhabditis_brenneri
HINDICA_B_7115_Transcript_1/1	gi|218328|dbj|BAA01950.1|	94.57	86	3e-138	peroxidase	Vigna_angularis
HINDICA_B_8857_Transcript_1/1	gi|341903378|gb|EGT59313.1|	67.72	94	8e-129	hypothetical_protein_CAEBREN_23080	Caenorhabditis_brenneri
HINDICA_B_8612_Transcript_1/1	gi|541047179|gb|ERG85931.1|	90.05	80	3e-125	cuticlin-1	Ascaris_suum
HINDICA_B_12907_Transcript_1/1	gi|324520998|gb|ADY47760.1|	65.31	86	3e-38	Ubiquitin-conjugating_enzyme_E2_W	Ascaris_suum
HINDICA_B_12240_Transcript_1/1	gi|541046480|gb|ERG85264.1|	44.69	73	8e-38	symplekin	Ascaris_suum
HINDICA_B_8929_Transcript_1/1	gi|597864405|gb|EYC13806.1|	58.18	78	3e-40	hypothetical_protein_Y032_0042g540	Ancylostoma_ceylanicum
HINDICA_B_12039_Transcript_1/1	gi|565435385|ref|XP_006281275.1|	75.4	74	1e-54	hypothetical_protein_CARUB_v10027323mg	Capsella_rubella
HINDICA_B_168_Transcript_1/5	gi|545133682|ref|WP_021495013.1|	40.31	59	3e-85	major_facilitator_transporter	Bacillus_amyloliquefaciens
HINDICA_B_10749_Transcript_1/1	gi|501676358|ref|YP_007996685.1|	65.17	68	1e-48	hypothetical_protein_SLY_0486	Strawberry_lethal_yellows_phytoplasma_(CPA)_str._NZSb11
HINDICA_B_12932_Transcript_1/1	gi|58391360|ref|XP_318539.2|	33.9	100	6e-06	AGAP010768-PA	Anopheles_gambiae_str._PEST
HINDICA_B_12057_Transcript_1/1	gi|308457037|ref|XP_003090921.1|	40.68	76	3e-15	hypothetical_protein_CRE_19549	Caenorhabditis_remanei
HINDICA_B_4550_Transcript_1/3	gi|312076447|ref|XP_003140865.1|	58.75	82	0	hypothetical_protein_LOAG_05280	Loa_loa
HINDICA_B_4816_Transcript_1/1	gi|597884524|gb|EYC33883.1|	50.49	62	4e-65	hypothetical_protein_Y032_0001g141	Ancylostoma_ceylanicum
HINDICA_B_3956_Transcript_1/1	gi|586082|sp|P37115.1|TCMO_PHAAU	98.57	76	0	RecName:_Full=Trans-cinnamate_4-monooxygenase;_AltName:_Full=Cinnamic_acid_4-hydroxylase;_Short=C4H;_Short=CA4H;_AltName:_Full=Cytochrome_P450_73;_AltName:_Full=Cytochrome_P450C4H
HINDICA_B_738_Transcript_1/1	gi|541043490|gb|ERG82491.1|	68.57	62	2e-124	endonuclease	Ascaris_suum
HINDICA_B_227_Transcript_1/2	gi|170590242|ref|XP_001899881.1|	42.25	84	1e-132	cytochrome_P450	Brugia_malayi
HINDICA_B_3062_Transcript_3/4	gi|308469995|ref|XP_003097233.1|	35.53	76	1e-100	CRE-SCAV-3_protein	Caenorhabditis_remanei
HINDICA_B_5374_Transcript_1/2	gi|298493434|gb|ADI82807.1|	36.46	96	4e-23	dorsal_gland_cell-specific_expression_protein	Heterodera_avenae
HINDICA_B_1431_Transcript_1/1	gi|238818577|gb|ACR57215.1|	100	63	3e-42	Hsp90	Heterodera_glycines
HINDICA_B_442_Transcript_1/1	gi|324499811|gb|ADY39929.1|	36.58	64	0	Histone-lysine_N-methyltransferase_trr	Ascaris_suum
HINDICA_B_5043_Transcript_1/1	gi|312073763|ref|XP_003139666.1|	61.31	99	0	hypothetical_protein_LOAG_04081	Loa_loa
HINDICA_B_4218_Transcript_1/2	gi|597851494|gb|EYC00964.1|	45.02	77	1e-52	hypothetical_protein_Y032_0111g222	Ancylostoma_ceylanicum
HINDICA_B_14358_Transcript_1/1	gi|324504521|gb|ADY41955.1|	63.72	99	5e-45	Carnitine_O-palmitoyltransferase_1,_liver_isoform	Ascaris_suum
HINDICA_B_2452_Transcript_1/1	gi|158298490|ref|XP_318657.4|	48.6	99	9e-20	AGAP009625-PA	Anopheles_gambiae_str._PEST
HINDICA_B_5762_Transcript_1/2	gi|325181748|emb|CCA16204.1|	84.38	70	2e-112	60S_ribosomal_protein_L182_putative	Albugo_laibachii_Nc14
HINDICA_B_417_Transcript_1/1	gi|541045034|gb|ERG83906.1|	30.77	58	6e-19	thioredoxin_domain-containing_protein_11	Ascaris_suum
HINDICA_B_3469_Transcript_1/1	gi|541042558|gb|ERG81663.1|	47.27	76	1e-89	serine_threonine-protein_kinase_nek8	Ascaris_suum
HINDICA_B_9896_Transcript_1/1	gi|324527879|gb|ADY48853.1|	67.82	80	6e-31	Endophilin-B1	Ascaris_suum
HINDICA_B_11268_Transcript_1/1	gi|541047785|gb|ERG86514.1|	46.77	55	3e-29	putative_5-hydroxyisourate_hydrolase	Ascaris_suum
HINDICA_B_4791_Transcript_2/2	gi|170579417|ref|XP_001894822.1|	49.24	58	9e-57	SNF2_family_N-terminal_domain_containing_protein	Brugia_malayi
HINDICA_B_4178_Transcript_1/1	gi|324511432|gb|ADY44760.1|	61.32	85	0	Succinate-semialdehyde_dehydrogenase	Ascaris_suum
HINDICA_B_9165_Transcript_1/1	gi|324505442|gb|ADY42340.1|	55.14	82	2e-65	Kinesin-like_protein_KIF3A	Ascaris_suum
HINDICA_B_4735_Transcript_2/3	gi|170583401|ref|XP_001896563.1|	40.72	94	0	hypothetical_protein_Bm1_25520	Brugia_malayi
HINDICA_B_11914_Transcript_1/1	gi|541040859|gb|ERG80242.1|	39.44	66	7e-07	nuclear_valosin-containing	Ascaris_suum
HINDICA_B_14728_Transcript_2/3	gi|324499681|gb|ADY39870.1|	37.21	99	1e-71	Small_subunit_processome_component_20	Ascaris_suum
HINDICA_B_3675_Transcript_1/1	gi|170585104|ref|XP_001897327.1|	41.17	87	9e-131	nicalin	Brugia_malayi
HINDICA_B_10278_Transcript_1/1	gi|312078472|ref|XP_003141753.1|	42.96	74	2e-28	hypothetical_protein_LOAG_06169	Loa_loa
HINDICA_B_542_Transcript_2/3	gi|312085349|ref|XP_003144644.1|	60.53	59	9e-41	hypothetical_protein_LOAG_09067	Loa_loa
HINDICA_B_1717_Transcript_1/1	gi|541048545|gb|ERG87250.1|	40.52	64	2e-12	bm-dap-1_protein	Ascaris_suum
HINDICA_B_3087_Transcript_1/2	gi|560139784|emb|CDJ81779.1|	62.96	51	5e-27	Domain_of_unknown_function_DUF1908_and_Serine_threonine_protein_kinase-related_and_PDZ_domain_containing_protein	Haemonchus_contortus
HINDICA_B_7588_Transcript_1/1	gi|312083235|ref|XP_003143776.1|	41.06	79	4e-106	hypothetical_protein_LOAG_08197	Loa_loa
HINDICA_B_8258_Transcript_1/1	gi|560139480|emb|CDJ82045.1|	53.2	68	9e-93	CBN-ISLO-1_protein	Haemonchus_contortus
HINDICA_B_3425_Transcript_1/2	gi|560125842|emb|CDJ89528.1|	37.22	59	9e-17	unnamed_protein_product	Haemonchus_contortus
HINDICA_B_9687_Transcript_1/1	gi|17537867|ref|NP_494782.1|	44.83	72	9e-40	hypothetical_protein_ZK430.1	Caenorhabditis_elegans
HINDICA_B_595_Transcript_2/3	gi|541048632|gb|ERG87335.1|	69.03	66	7e-47	transmembrane_protein_55b-b	Ascaris_suum
HINDICA_B_64_Transcript_1/6	gi|199600268|tpg|DAA05871.1|	98.7	91	0	TPA_inf:_eukaryotic_translation_elongation_factor_1A	Heterodera_glycines
HINDICA_B_4789_Transcript_1/1	gi|324508680|gb|ADY43661.1|	47.79	70	5e-34	Peptidyl-prolyl_cis-trans_isomerase_CWC27	Ascaris_suum
HINDICA_B_11967_Transcript_1/1	gi|341883499|gb|EGT39434.1|	72.73	84	4e-38	hypothetical_protein_CAEBREN_08033	Caenorhabditis_brenneri
HINDICA_B_411_Transcript_1/1	gi|170581526|ref|XP_001895720.1|	42.41	78	2e-32	Mpp10_protein	Brugia_malayi
HINDICA_B_15249_Transcript_1/1	gi|597855028|gb|EYC04474.1|	42.17	92	5e-114	hypothetical_protein_Y032_0087g2030	Ancylostoma_ceylanicum
HINDICA_B_6765_Transcript_1/1	gi|324501890|gb|ADY40837.1|	36	70	3e-07	Glutamyl_aminopeptidase	Ascaris_suum
HINDICA_B_8933_Transcript_1/1	gi|193204561|ref|NP_495544.2|	69.85	71	3e-44	RNA_Polymerase_II_(B)_subunit_family_member_(rpb-4)	Caenorhabditis_elegans
HINDICA_B_3230_Transcript_1/1	gi|477541874|gb|AGI78554.1|	65.56	90	4e-70	ATP_synthase_F0_subunit_6_(mitochondrion)	Brachionus_sp._'koreanus'
HINDICA_B_14547_Transcript_1/1	gi|556099811|gb|ESO88463.1|	68.32	77	4e-42	hypothetical_protein_LOTGIDRAFT_219188	Lottia_gigantea
HINDICA_B_10044_Transcript_1/1	gi|432908539|ref|XP_004077911.1|	49.74	83	8e-51	PREDICTED:_alpha-1,3/1,6-mannosyltransferase_ALG2-like_isoform_1	Oryzias_latipes
HINDICA_B_4849_Transcript_1/5	gi|541044062|gb|ERG83011.1|	38.28	67	3e-97	diminuto-like_protein	Ascaris_suum
HINDICA_B_4270_Transcript_2/2	gi|341896252|gb|EGT52187.1|	42.96	56	4e-25	hypothetical_protein_CAEBREN_01994	Caenorhabditis_brenneri
HINDICA_B_17238_Transcript_1/1	gi|541038713|gb|ERG78836.1|	54.93	97	8e-24	rna_pseudouridylate_synthase_domain-containing_protein_2	Ascaris_suum
HINDICA_B_4352_Transcript_1/2	gi|597878504|gb|EYC27870.1|	37.55	85	2e-87	hypothetical_protein_Y032_0008g228	Ancylostoma_ceylanicum
HINDICA_B_1906_Transcript_1/1	gi|402583824|gb|EJW77767.1|	84.23	99	1e-155	EFT_family_protein	Wuchereria_bancrofti
HINDICA_B_9188_Transcript_1/1	gi|402588061|gb|EJW81995.1|	55	85	3e-66	hypothetical_protein_WUBG_07095	Wuchereria_bancrofti
HINDICA_B_71_Transcript_1/3	gi|334089911|gb|AEG64708.1|	99.53	99	6e-154	14-3-3_protein	Heterodera_glycines
HINDICA_B_10658_Transcript_1/1	gi|597831326|gb|EYB81078.1|	53.12	94	1e-74	hypothetical_protein_Y032_0393g609	Ancylostoma_ceylanicum
HINDICA_B_9902_Transcript_1/1	gi|597833082|gb|EYB82792.1|	62.5	90	8e-36	hypothetical_protein_Y032_0351g3245	Ancylostoma_ceylanicum
HINDICA_B_1900_Transcript_1/1	gi|312079572|ref|XP_003142232.1|	37.25	72	7e-54	hypothetical_protein_LOAG_06650	Loa_loa
HINDICA_B_6528_Transcript_1/2	gi|324507549|gb|ADY43199.1|	47.53	76	1e-61	Thioredoxin_domain-containing_protein	Ascaris_suum
HINDICA_B_1949_Transcript_1/1	gi|57335618|emb|CAH18874.1|	79.02	98	6e-176	putative_trehalose_6-phosphate_synthase	Aphelenchus_avenae
HINDICA_B_6819_Transcript_1/1	gi|560995971|ref|XP_006220075.1|	82.42	61	2e-47	PREDICTED:_heat_shock_70_kDa_protein_A-like,_partial	Vicugna_pacos
HINDICA_B_11660_Transcript_1/2	gi|324501730|gb|ADY40767.1|	69.83	85	0	Calcium-transporting_ATPase_type_2C_member_1	Ascaris_suum
HINDICA_B_4112_Transcript_4/5	gi|555440275|gb|AGZ15719.1|	52.61	77	2e-83	serine_proteinase-l,_partial	Heterodera_avenae
HINDICA_B_16004_Transcript_2/2	gi|17533529|ref|NP_495185.1|	49.5	98	1e-29	Vaccinia_Related_Kinase_family_member_(vrk-1)	Caenorhabditis_elegans
HINDICA_B_5366_Transcript_1/2	gi|298493434|gb|ADI82807.1|	45.83	85	1e-60	dorsal_gland_cell-specific_expression_protein	Heterodera_avenae
HINDICA_B_1157_Transcript_1/1	gi|597841132|gb|EYB90706.1|	40.65	50	5e-43	hypothetical_protein_Y032_0215g2355	Ancylostoma_ceylanicum
HINDICA_B_13037_Transcript_2/3	gi|312076310|ref|XP_003140804.1|	66.56	99	8e-157	vacuolar_protein_sorting-associated_protein_45	Loa_loa
HINDICA_B_5465_Transcript_1/3	gi|541048626|gb|ERG87329.1|	73.83	87	1e-134	ribosome_maturation_protein_sbds	Ascaris_suum
HINDICA_B_5493_Transcript_1/1	gi|560122570|emb|CDJ92808.1|	59.13	99	2e-36	ATPase_domain_containing_protein	Haemonchus_contortus
HINDICA_B_11400_Transcript_1/1	gi|597853359|gb|EYC02816.1|	52.61	67	2e-68	hypothetical_protein_Y032_0098g3138	Ancylostoma_ceylanicum
HINDICA_B_9108_Transcript_1/1	gi|597846368|gb|EYB95882.1|	56.79	57	6e-11	hypothetical_protein_Y032_0155g3069	Ancylostoma_ceylanicum
HINDICA_B_8906_Transcript_1/1	gi|312066298|ref|XP_003136204.1|	46.58	82	1e-43	proteasome_subunit_beta_type_1	Loa_loa
HINDICA_B_10435_Transcript_1/1	gi|402590011|gb|EJW83942.1|	31.19	84	2e-101	chondroitin_N-acetylgalactosaminyltransferase	Wuchereria_bancrofti
HINDICA_B_6553_Transcript_2/3	gi|341887064|gb|EGT42999.1|	54.87	55	2e-31	hypothetical_protein_CAEBREN_29459	Caenorhabditis_brenneri
HINDICA_B_7358_Transcript_1/1	gi|402586438|gb|EJW80376.1|	67.94	100	5e-51	hypothetical_protein_WUBG_08716,_partial	Wuchereria_bancrofti
HINDICA_B_4036_Transcript_1/1	gi|324508962|gb|ADY43779.1|	48.95	60	8e-41	60S_ribosomal_export_protein_NMD3	Ascaris_suum
HINDICA_B_6084_Transcript_1/1	gi|301104382|ref|XP_002901276.1|	89.67	77	2e-160	40S_ribosomal_protein_S3a	Phytophthora_infestans_T30-4
HINDICA_B_7220_Transcript_7/8	gi|402590517|gb|EJW84447.1|	58.59	77	4e-148	BTB/POZ_domain-containing_protein	Wuchereria_bancrofti
HINDICA_B_5397_Transcript_1/1	gi|324501791|gb|ADY40794.1|	47.24	60	6e-28	85_kDa_calcium-independent_phospholipase_A2	Ascaris_suum
HINDICA_B_3178_Transcript_1/1	gi|597833180|gb|EYB82887.1|	64.63	70	3e-66	hypothetical_protein_Y032_0348g3179	Ancylostoma_ceylanicum
HINDICA_B_11918_Transcript_1/1	gi|341887978|gb|EGT43913.1|	67.88	53	2e-62	hypothetical_protein_CAEBREN_30809	Caenorhabditis_brenneri
HINDICA_B_15253_Transcript_1/1	gi|560124439|emb|CDJ90924.1|	48.23	61	6e-90	unnamed_protein_product	Haemonchus_contortus
HINDICA_B_2631_Transcript_1/1	gi|597868163|gb|EYC17552.1|	33.75	52	1e-23	hypothetical_protein_Y032_0030g2129	Ancylostoma_ceylanicum
HINDICA_B_9514_Transcript_1/1	gi|324506241|gb|ADY42668.1|	64.71	57	1e-86	Presenilin_sel-12	Ascaris_suum
HINDICA_B_14135_Transcript_1/1	gi|597871963|gb|EYC21340.1|	76.85	99	2e-113	hypothetical_protein_Y032_0019g3760	Ancylostoma_ceylanicum
HINDICA_B_7072_Transcript_1/1	gi|312074021|ref|XP_003139783.1|	48.12	98	5e-45	hypothetical_protein_LOAG_04198	Loa_loa
HINDICA_B_974_Transcript_1/1	gi|324501533|gb|ADY40680.1|	72.44	99	0	Splicing_factor_3B_subunit_3	Ascaris_suum
HINDICA_B_13606_Transcript_1/1	gi|597846652|gb|EYB96164.1|	66.53	70	0	hypothetical_protein_Y032_0153g2944	Ancylostoma_ceylanicum
HINDICA_B_11177_Transcript_1/1	gi|597897082|gb|EYC45139.1|	49.89	74	5e-129	hypothetical_protein_Y032_0437g1453	Ancylostoma_ceylanicum
HINDICA_B_6092_Transcript_1/1	gi|324508816|gb|ADY43719.1|	62.58	67	0	Cell_division_protein_kinase_16	Ascaris_suum
HINDICA_B_4104_Transcript_1/1	gi|541042329|gb|ERG81463.1|	61.48	62	1e-29	protein_dj-1	Ascaris_suum
HINDICA_B_12124_Transcript_2/2	gi|312070448|ref|XP_003138151.1|	30.05	98	2e-14	TB2/DP1	Loa_loa
HINDICA_B_4596_Transcript_1/2	gi|595083682|gb|AHM26075.1|	68.26	98	0	trehalase	Anisakis_simplex
HINDICA_B_913_Transcript_1/2	gi|324505725|gb|ADY42455.1|	56.35	94	0	Sodium-dependent_acetylcholine_transporter	Ascaris_suum
HINDICA_B_4931_Transcript_1/1	gi|324510541|gb|ADY44409.1|	48.11	75	7e-77	DNA-directed_RNA_polymerase_III_subunit_RPC3	Ascaris_suum
HINDICA_B_989_Transcript_1/1	gi|402587017|gb|EJW80953.1|	57.61	72	3e-28	leucine_Rich_Repeat_family_protein	Wuchereria_bancrofti
HINDICA_B_4392_Transcript_1/3	gi|402590193|gb|EJW84124.1|	58.14	58	1e-53	hypothetical_protein_WUBG_04965	Wuchereria_bancrofti
HINDICA_B_4837_Transcript_1/1	gi|324509635|gb|ADY44046.1|	37.5	54	5e-52	Synaptotagmin-11	Ascaris_suum
HINDICA_B_9839_Transcript_1/1	gi|312070715|ref|XP_003138274.1|	84.78	71	2e-84	hypothetical_protein_LOAG_02689	Loa_loa
HINDICA_B_13121_Transcript_1/1	gi|324513351|gb|ADY45490.1|	45.19	89	1e-36	Terminal_uridylyltransferase_4	Ascaris_suum
HINDICA_B_15767_Transcript_1/1	gi|29825467|gb|AAO92289.1|	75.29	72	6e-28	FMRFamide-related_peptide_precursor	Heterodera_glycines
HINDICA_B_11031_Transcript_1/1	gi|324502227|gb|ADY40981.1|	66.28	98	7e-69	Cation-transporting_ATPase,_partial	Ascaris_suum
HINDICA_B_10298_Transcript_1/3	gi|541044856|gb|ERG83742.1|	42.68	62	2e-11	hypothetical_protein_ASU_06510	Ascaris_suum
HINDICA_B_1825_Transcript_1/1	gi|268529094|ref|XP_002629673.1|	66.93	96	4e-56	Hypothetical_protein_CBG00891	Caenorhabditis_briggsae
HINDICA_B_4431_Transcript_1/1	gi|324508766|gb|ADY43697.1|	50.82	90	2e-52	Unknown	Ascaris_suum
HINDICA_B_4482_Transcript_1/3	gi|170579770|ref|XP_001894976.1|	45.74	80	2e-49	Glycosyl_hydrolase_family_85_protein	Brugia_malayi
HINDICA_B_4539_Transcript_2/2	gi|324510576|gb|ADY44423.1|	35.71	95	2e-31	Dual_specificity_protein_phosphatase_12	Ascaris_suum
HINDICA_B_4631_Transcript_3/4	gi|560120544|emb|CDJ94818.1|	75.58	89	0	Acyl-CoA_dehydrogenase_and_Acyl-CoA_oxidase_dehydrogenase_domain_containing_protein	Haemonchus_contortus
HINDICA_B_3113_Transcript_3/3	gi|541041083|gb|ERG80421.1|	39.3	92	3e-39	elmo_domain-containing_protein_2	Ascaris_suum
HINDICA_B_6026_Transcript_1/1	gi|541046264|gb|ERG85059.1|	81.58	63	6e-36	protein_retinal_degeneration_b	Ascaris_suum
HINDICA_B_12863_Transcript_1/1	gi|597869665|gb|EYC19048.1|	49.74	63	8e-56	hypothetical_protein_Y032_0025g1138	Ancylostoma_ceylanicum
HINDICA_B_9889_Transcript_1/1	gi|392920652|ref|NP_001256301.1|	53.8	91	6e-43	Protein_MBOA-2,_isoform_a	Caenorhabditis_elegans
HINDICA_B_3097_Transcript_4/4	gi|312075612|ref|XP_003140494.1|	55.24	83	0	hypothetical_protein_LOAG_04909	Loa_loa
HINDICA_B_6757_Transcript_1/1	gi|324505459|gb|ADY42346.1|	70.83	71	5e-134	Dipeptidyl_peptidase_family_member_6	Ascaris_suum
HINDICA_B_10309_Transcript_1/1	gi|597858698|gb|EYC08124.1|	89.49	85	0	hypothetical_protein_Y032_0067g13	Ancylostoma_ceylanicum
HINDICA_B_7161_Transcript_1/2	gi|324500096|gb|ADY40056.1|	32.72	67	3e-31	Transmembrane_protein_131	Ascaris_suum
HINDICA_B_8190_Transcript_1/2	gi|402590070|gb|EJW84001.1|	52.47	56	2e-48	archease	Wuchereria_bancrofti
HINDICA_B_3637_Transcript_1/1	gi|541044213|gb|ERG83149.1|	67.53	95	2e-153	cyclin-dependent_kinase_7	Ascaris_suum
HINDICA_B_12899_Transcript_1/2	gi|57283051|emb|CAD56894.1|	89.63	91	0	mitogen-activated_protein_kinase_1	Meloidogyne_artiellia
HINDICA_B_1904_Transcript_1/1	gi|341898708|gb|EGT54643.1|	69.33	69	6e-73	CBN-CPN-1_protein	Caenorhabditis_brenneri
HINDICA_B_2075_Transcript_3/5	gi|392894790|ref|NP_497965.2|	52.14	60	3e-83	Protein_MRPL-16	Caenorhabditis_elegans
HINDICA_B_1602_Transcript_1/1	gi|324518652|gb|ADY47164.1|	88.24	61	4e-66	60S_ribosomal_protein_L19	Ascaris_suum
HINDICA_B_3119_Transcript_3/3	gi|597842823|gb|EYB92377.1|	54.75	62	9e-116	hypothetical_protein_Y032_0195g1509	Ancylostoma_ceylanicum
HINDICA_B_414_Transcript_1/1	gi|324499516|gb|ADY39793.1|	60.17	73	0	1-phosphatidylinositol-4,5-bisphosphate_phosphodiesterase_epsilon-1	Ascaris_suum
HINDICA_B_3910_Transcript_2/2	gi|560118163|emb|CDJ97207.1|	48.99	70	6e-67	Ankyrin_domain_containing_protein	Haemonchus_contortus
HINDICA_B_8590_Transcript_1/2	gi|597895654|gb|EYC43755.1|	54.17	84	7e-25	hypothetical_protein_Y032_0481g2248	Ancylostoma_ceylanicum
HINDICA_B_1511_Transcript_1/1	gi|170590155|ref|XP_001899838.1|	50.41	91	2e-35	rnf126-prov_protein	Brugia_malayi
HINDICA_B_2258_Transcript_2/2	gi|121770|sp|P27442.1|GMPR_ASCSU	75.42	75	5e-131	RecName:_Full=GMP_reductase;_AltName:_Full=Guanosine_5'-monophosphate_oxidoreductase;_Short=Guanosine_monophosphate_reductase
HINDICA_B_2454_Transcript_1/1	gi|541040560|gb|ERG80009.1|	64.77	99	6e-178	multidrug_resistance_protein_1b	Ascaris_suum
HINDICA_B_3121_Transcript_1/1	gi|597854430|gb|EYC03880.1|	52.83	83	3e-87	hypothetical_protein_Y032_0091g2474	Ancylostoma_ceylanicum
HINDICA_B_2744_Transcript_1/1	gi|17569141|ref|NP_509087.1|	44.51	82	0	OligoPeptide_Transporter_family_member_(opt-2)	Caenorhabditis_elegans
HINDICA_B_13203_Transcript_1/1	gi|324508484|gb|ADY43580.1|	47.2	96	2e-20	Vacuolar_protein_sorting-associated_protein_16	Ascaris_suum
HINDICA_B_11858_Transcript_1/1	gi|324504979|gb|ADY42146.1|	53.74	50	3e-117	Epithelial_discoidin_domain-containing_receptor_1	Ascaris_suum
HINDICA_B_4307_Transcript_3/3	gi|324499637|gb|ADY39849.1|	31.57	70	3e-173	Teneurin-3	Ascaris_suum
HINDICA_B_8719_Transcript_1/1	gi|324504144|gb|ADY41790.1|	63.85	54	9e-50	ATP-binding_cassette_sub-family_F_member_2	Ascaris_suum
HINDICA_B_4831_Transcript_1/1	gi|597834599|gb|EYB84278.1|	63.03	88	6e-49	hypothetical_protein_Y032_0320g2400	Ancylostoma_ceylanicum
HINDICA_B_16251_Transcript_1/1	gi|541039117|gb|ERG79029.1|	50.3	99	3e-44	dnj-10	Ascaris_suum
HINDICA_B_7472_Transcript_2/2	gi|268581181|ref|XP_002645573.1|	64.56	66	4e-25	C._briggsae_CBR-NHR-32_protein	Caenorhabditis_briggsae
HINDICA_B_12469_Transcript_1/1	gi|240995183|ref|XP_002404581.1|	34.86	78	5e-11	ubiquitin_carboxyl-terminal_hydrolase,_putative	Ixodes_scapularis
HINDICA_B_10031_Transcript_1/1	gi|312079865|ref|XP_003142356.1|	53.36	71	4e-63	BAR_domain-containing_protein	Loa_loa
HINDICA_B_5055_Transcript_2/3	gi|597866296|gb|EYC15691.1|	71.15	88	1e-75	hypothetical_protein_Y032_0036g3301	Ancylostoma_ceylanicum
HINDICA_B_1382_Transcript_1/2	gi|324514225|gb|ADY45798.1|	45.36	59	2e-53	WD_repeat_domain-containing_protein_83	Ascaris_suum
HINDICA_B_10202_Transcript_1/1	gi|402591827|gb|EJW85756.1|	37.92	94	1e-96	hypothetical_protein_WUBG_03334	Wuchereria_bancrofti
HINDICA_B_8946_Transcript_1/2	gi|560120238|emb|CDJ95130.1|	36.73	67	7e-47	Protein_of_unknown_function_DUF738_domain_containing_protein	Haemonchus_contortus
HINDICA_B_3854_Transcript_1/1	gi|550963632|ref|WP_022711943.1|	49.62	82	7e-115	glutamine_synthetase	Pseudochrobactrum_sp._AO18b
HINDICA_B_2665_Transcript_1/1	gi|324500867|gb|ADY40395.1|	60.9	99	6e-58	Elongation_factor_G	Ascaris_suum
HINDICA_B_3845_Transcript_1/1	gi|324507628|gb|ADY43232.1|	96.97	66	3e-59	Protein_transport_protein_Sec61_subunit_alpha_isoform_2	Ascaris_suum
HINDICA_B_12419_Transcript_1/1	gi|402593984|gb|EJW87911.1|	40.31	85	4e-48	hypothetical_protein_WUBG_01177	Wuchereria_bancrofti
HINDICA_B_695_Transcript_4/5	gi|541045551|gb|ERG84387.1|	72	57	7e-116	derlin-1	Ascaris_suum
HINDICA_B_14155_Transcript_1/1	gi|308505268|ref|XP_003114817.1|	74.29	99	1e-49	CRE-ERM-1_protein	Caenorhabditis_remanei
HINDICA_B_6196_Transcript_1/1	gi|541044095|gb|ERG83041.1|	67.34	79	1e-77	hypothetical_protein_ASU_07644	Ascaris_suum
HINDICA_B_16720_Transcript_1/1	gi|312079949|ref|XP_003142392.1|	61.07	90	1e-96	hypothetical_protein_LOAG_06808	Loa_loa
HINDICA_B_398_Transcript_1/1	gi|541045480|gb|ERG84321.1|	45.48	90	2e-84	ribosome_biogenesis_protein_bop1-like_protein	Ascaris_suum
HINDICA_B_2629_Transcript_1/1	gi|541040717|gb|ERG80132.1|	89.7	92	2e-93	peptidyl-prolyl_cis-trans_isomerase_3	Ascaris_suum
HINDICA_B_5533_Transcript_1/1	gi|312103462|ref|XP_003150159.1|	32.37	56	5e-10	hypothetical_protein_LOAG_14616	Loa_loa
HINDICA_B_4845_Transcript_1/1	gi|402584949|gb|EJW78890.1|	52.07	53	2e-169	AGC/PDK1_protein_kinase	Wuchereria_bancrofti
HINDICA_B_5148_Transcript_3/5	gi|324502272|gb|ADY41000.1|	67.36	87	0	Integrin_beta_pat-3	Ascaris_suum
HINDICA_B_6522_Transcript_1/1	gi|358335216|dbj|GAA42540.2|	41.81	67	9e-34	gluconokinase	Clonorchis_sinensis
HINDICA_B_5820_Transcript_1/1	gi|354803502|gb|AER40616.1|	55.21	62	5e-20	hypothetical_protein_MADAR_309	Blattabacterium_sp._(Mastotermes_darwiniensis)_str._MADAR
HINDICA_B_2973_Transcript_2/2	gi|541043343|gb|ERG82360.1|	40.38	96	7e-62	cytochrome_b-c1_complex_subunit	Ascaris_suum
HINDICA_B_1699_Transcript_1/2	gi|530693222|gb|AGT39213.1|	70.29	71	4e-83	fatty_acid_desaturase	Ditylenchus_destructor
HINDICA_B_8234_Transcript_2/2	gi|298493434|gb|ADI82807.1|	32.89	88	6e-26	dorsal_gland_cell-specific_expression_protein	Heterodera_avenae
HINDICA_B_11938_Transcript_1/1	gi|597890612|gb|EYC38920.1|	33.81	65	4e-143	hypothetical_protein_Y032_0687g1538	Ancylostoma_ceylanicum
HINDICA_B_9094_Transcript_1/2	gi|556774959|ref|XP_005982605.1|	41.25	59	6e-77	PREDICTED:_2-acylglycerol_O-acyltransferase_2-like	Pantholops_hodgsonii
HINDICA_B_1599_Transcript_4/4	gi|308468541|ref|XP_003096513.1|	59.22	85	9e-66	hypothetical_protein_CRE_19375	Caenorhabditis_remanei
HINDICA_B_4445_Transcript_1/1	gi|324509690|gb|ADY44065.1|	47.25	55	3e-47	Gamma-glutamylcyclotransferase	Ascaris_suum
HINDICA_B_12206_Transcript_1/1	gi|639557902|gb|KDN35945.1|	65.05	53	3e-40	hypothetical_protein_K437DRAFT_230012	Tilletiaria_anomala_UBC_951
HINDICA_B_13654_Transcript_1/1	gi|560117065|emb|CDJ98304.1|	54.69	61	2e-14	Arginyl_tRNA_synthetase_and_Arginyl-tRNA_synthetase_and_DALR_anticodon_binding_domain_containing_protein	Haemonchus_contortus
HINDICA_B_2547_Transcript_3/4	gi|541041637|gb|ERG80871.1|	50.34	77	1e-152	tetratricopeptide_repeat_protein_38	Ascaris_suum
HINDICA_B_13333_Transcript_1/1	gi|324500168|gb|ADY40088.1|	49.22	57	3e-99	PDZ_domain-containing_protein_8	Ascaris_suum
HINDICA_B_1517_Transcript_1/1	gi|597866296|gb|EYC15691.1|	72.18	82	2e-63	hypothetical_protein_Y032_0036g3301	Ancylostoma_ceylanicum
HINDICA_B_16892_Transcript_1/1	gi|541043372|gb|ERG82386.1|	56.36	69	5e-72	iq_calmodulin-binding_motif_family_protein	Ascaris_suum
HINDICA_B_2583_Transcript_1/1	gi|597893542|gb|EYC41720.1|	75.58	99	4e-161	hypothetical_protein_Y032_0558g3408	Ancylostoma_ceylanicum
HINDICA_B_1492_Transcript_1/1	gi|324513590|gb|ADY45579.1|	87.91	99	3e-114	Transitional_endoplasmic_reticulum_ATPase_2	Ascaris_suum
HINDICA_B_3165_Transcript_1/1	gi|541047113|gb|ERG85868.1|	67.98	70	0	6-phosphofructokinase	Ascaris_suum
HINDICA_B_14730_Transcript_1/1	gi|341895421|gb|EGT51356.1|	36.43	99	4e-14	hypothetical_protein_CAEBREN_08139	Caenorhabditis_brenneri
HINDICA_B_3561_Transcript_2/2	gi|324508874|gb|ADY43742.1|	64.79	88	0	TBC1_domain_family_member_CG11727,_partial	Ascaris_suum
HINDICA_B_395_Transcript_1/1	gi|300807175|ref|NP_001180222.1|	36.63	96	4e-09	membrane-bound_transcription_factor_site-2_protease	Nasonia_vitripennis
HINDICA_B_10422_Transcript_1/1	gi|541044079|gb|ERG83026.1|	46.34	73	1e-25	trna_selenocysteine_1-associated_protein_1	Ascaris_suum
HINDICA_B_13645_Transcript_1/1	gi|40956306|gb|AAO14563.2|AF461150_1	76.92	99	8e-43	Hsp90	Heterodera_glycines
HINDICA_B_16470_Transcript_1/1	gi|597890099|gb|EYC38436.1|	39.29	91	2e-18	hypothetical_protein_Y032_0716g1783	Ancylostoma_ceylanicum
HINDICA_B_14150_Transcript_1/1	gi|541043819|gb|ERG82789.1|	51.88	88	3e-102	dymeclin	Ascaris_suum
HINDICA_B_5351_Transcript_2/2	gi|348690126|gb|EGZ29940.1|	90.54	75	3e-90	hypothetical_protein_PHYSODRAFT_353704	Phytophthora_sojae
HINDICA_B_2408_Transcript_1/1	gi|324517589|gb|ADY46864.1|	71.88	95	9e-148	KRR1_small_subunit_processome_component	Ascaris_suum
HINDICA_B_12450_Transcript_1/1	gi|324510796|gb|ADY44509.1|	42.03	86	1e-93	Solute_carrier_family_2	Ascaris_suum
HINDICA_B_3447_Transcript_2/3	gi|560138949|emb|CDJ82590.1|	48.22	78	0	EGF_and_Hyalin_and_GCC2_GCC3_domain_containing_protein	Haemonchus_contortus
HINDICA_B_16758_Transcript_1/3	gi|324536407|gb|ADY49463.1|	61.82	83	2e-42	Trafficking_protein_particle_complex_subunit_1	Ascaris_suum
HINDICA_B_12940_Transcript_1/1	gi|541043985|gb|ERG82940.1|	71.93	99	0	large_neutral_amino_acids_transporter_small_subunit_1	Ascaris_suum
HINDICA_B_17010_Transcript_1/1	gi|541039720|gb|ERG79398.1|	42.31	89	4e-119	histone_deacetylase_10	Ascaris_suum
HINDICA_B_4750_Transcript_1/1	gi|170587304|ref|XP_001898417.1|	43.24	83	2e-17	MBOAT_family_protein	Brugia_malayi
HINDICA_B_1402_Transcript_1/1	gi|170571769|ref|XP_001891856.1|	78.27	91	0	UDP-N-acetylglucosamine--peptide_N-acetylglucosaminyltransferase	Brugia_malayi
HINDICA_B_11278_Transcript_2/2	gi|402591707|gb|EJW85636.1|	63.52	85	9e-65	heat_shock_protein_40	Wuchereria_bancrofti
HINDICA_B_9814_Transcript_1/1	gi|324501760|gb|ADY40781.1|	54.74	92	8e-91	Vigilin	Ascaris_suum
HINDICA_B_3548_Transcript_1/1	gi|268580985|ref|XP_002645475.1|	34.09	80	1e-08	Hypothetical_protein_CBG22717	Caenorhabditis_briggsae
HINDICA_B_7637_Transcript_1/4	gi|541043977|gb|ERG82933.1|	39.13	92	6e-58	beta-_-n-acetylgalactosaminyltransferase_bre-4	Ascaris_suum
HINDICA_B_11617_Transcript_1/2	gi|541039744|gb|ERG79417.1|	65.57	74	7e-86	malignant_t-cell-amplified_sequence_1	Ascaris_suum
HINDICA_B_9232_Transcript_1/1	gi|170587304|ref|XP_001898417.1|	48.98	96	3e-97	MBOAT_family_protein	Brugia_malayi
HINDICA_B_516_Transcript_1/1	gi|324501906|gb|ADY40844.1|	46.23	99	0	Cullin-2	Ascaris_suum
HINDICA_B_3458_Transcript_1/1	gi|324501209|gb|ADY40540.1|	51.12	58	4e-50	HEAT_repeat-containing_protein_7A	Ascaris_suum
HINDICA_B_2684_Transcript_2/4	gi|324529832|gb|ADY49047.1|	97.46	67	2e-76	Ras-related_protein_Rab-2,_partial	Ascaris_suum
HINDICA_B_11894_Transcript_1/1	gi|597864960|gb|EYC14360.1|	44.89	88	5e-106	hypothetical_protein_Y032_0041g491	Ancylostoma_ceylanicum
HINDICA_B_4787_Transcript_1/1	gi|324500315|gb|ADY40152.1|	61.74	81	3e-145	Replication_factor_C_subunit_2	Ascaris_suum
HINDICA_B_4727_Transcript_1/1	gi|597845996|gb|EYB95514.1|	65.75	84	0	hypothetical_protein_Y032_0159g3308	Ancylostoma_ceylanicum
HINDICA_B_7862_Transcript_1/1	gi|324510158|gb|ADY44253.1|	66.81	50	0	Nuclear_hormone_receptor_family_member_nhr-31,_partial	Ascaris_suum
HINDICA_B_158_Transcript_1/1	gi|324499453|gb|ADY39765.1|	67.64	99	0	Low-density_lipoprotein_receptor-related_protein	Ascaris_suum
HINDICA_B_3453_Transcript_4/5	gi|324519546|gb|ADY47409.1|	54.84	51	8e-62	Toll-interacting_protein	Ascaris_suum
HINDICA_B_16241_Transcript_1/1	gi|402586118|gb|EJW80056.1|	66.96	99	1e-48	tubulin-tyrosine_ligase	Wuchereria_bancrofti
HINDICA_B_6059_Transcript_1/1	gi|402584650|gb|EJW78591.1|	51.85	62	7e-17	small_heat_shock_protein	Wuchereria_bancrofti
HINDICA_B_3842_Transcript_1/1	gi|345107484|emb|CCD31140.1|	85.14	81	7e-88	Protein_T28D6.6,_isoform_b	Caenorhabditis_elegans
HINDICA_B_2921_Transcript_1/1	gi|541040183|gb|ERG79725.1|	56.92	99	2e-96	cop9_signalosome_complex_subunit_1	Ascaris_suum
HINDICA_B_1124_Transcript_1/2	gi|324501179|gb|ADY40527.1|	46.69	85	2e-151	Frizzled-1	Ascaris_suum
HINDICA_B_3743_Transcript_1/1	gi|119356916|ref|YP_911560.1|	64.18	69	1e-21	glucose-6-phosphate_isomerase	Chlorobium_phaeobacteroides_DSM_266
HINDICA_B_5642_Transcript_1/1	gi|213406443|ref|XP_002173993.1|	72.06	72	3e-67	60S_ribosomal_protein_L27	Schizosaccharomyces_japonicus_yFS275
HINDICA_B_1753_Transcript_2/5	gi|597898245|gb|EYC46267.1|	76.89	66	5e-117	hypothetical_protein_Y032_0403g832	Ancylostoma_ceylanicum
HINDICA_B_6530_Transcript_1/1	gi|350413253|ref|XP_003489935.1|	41.57	74	3e-08	PREDICTED:_UPF0172_protein_CG3501-like	Bombus_impatiens
HINDICA_B_7958_Transcript_1/2	gi|324502692|gb|ADY41183.1|	76.36	85	3e-17	Phospholipid-transporting_ATPase_IIB	Ascaris_suum
HINDICA_B_2611_Transcript_1/1	gi|341903682|gb|EGT59617.1|	50.82	97	7e-110	CBN-BCS-1_protein	Caenorhabditis_brenneri
HINDICA_B_7404_Transcript_1/1	gi|324502388|gb|ADY41052.1|	46.6	99	4e-25	Mitotic_checkpoint_serine/threonine-protein_kinase_BUB1	Ascaris_suum
HINDICA_B_9098_Transcript_1/1	gi|597870744|gb|EYC20124.1|	50.68	86	1e-142	hypothetical_protein_Y032_0022g459	Ancylostoma_ceylanicum
HINDICA_B_2604_Transcript_1/1	gi|597843864|gb|EYB93406.1|	45.24	90	5e-79	hypothetical_protein_Y032_0183g967	Ancylostoma_ceylanicum
HINDICA_B_14507_Transcript_2/2	gi|324502402|gb|ADY41059.1|	38.76	80	0	Ectonucleotide_pyrophosphatase/phosphodiesterase	Ascaris_suum
HINDICA_B_5681_Transcript_1/1	gi|320031195|gb|EFW13181.1|	95.41	57	9e-70	senescence-associated_protein	Coccidioides_posadasii_str._Silveira
HINDICA_B_4893_Transcript_1/1	gi|170574570|ref|XP_001892872.1|	50.34	77	2e-31	hypothetical_protein_Bm1_07015	Brugia_malayi
HINDICA_B_8662_Transcript_1/1	gi|312071894|ref|XP_003138818.1|	33.58	69	3e-09	UBX_domain-containing_protein	Loa_loa
HINDICA_B_15475_Transcript_2/2	gi|541041123|gb|ERG80453.1|	50	68	1e-29	yeats_domain-containing_protein_4	Ascaris_suum
HINDICA_B_6932_Transcript_1/1	gi|324516972|gb|ADY46692.1|	42.25	80	1e-19	Protein_mom-2	Ascaris_suum
HINDICA_B_3281_Transcript_1/1	gi|133931008|ref|NP_502214.2|	34.84	69	7e-49	hypothetical_protein_ZK792.7	Caenorhabditis_elegans
HINDICA_B_4756_Transcript_4/6	gi|524881999|ref|XP_005097645.1|	51.72	94	0	PREDICTED:_probable_cation-transporting_ATPase_13A1-like	Aplysia_californica
HINDICA_B_4731_Transcript_4/4	gi|402584047|gb|EJW77989.1|	40.39	52	2e-42	hypothetical_protein_WUBG_11104,_partial	Wuchereria_bancrofti
HINDICA_B_4810_Transcript_1/1	gi|210160947|gb|ACJ09360.1|	96.66	93	0	ATP1	Phytophthora_sojae
HINDICA_B_6340_Transcript_2/2	gi|312069760|ref|XP_003137832.1|	44.06	65	3e-89	WD_repeat_domain_39	Loa_loa
HINDICA_B_12522_Transcript_1/1	gi|3822400|gb|AAC69868.1|	71.7	71	5e-39	dorsal_esophageal_gland-specific_protein	Heterodera_glycines
HINDICA_B_8010_Transcript_1/1	gi|126322873|ref|XP_001366179.1|	33.65	60	5e-25	PREDICTED:_beta-1,3-galactosyltransferase_2-like	Monodelphis_domestica
HINDICA_B_6555_Transcript_1/1	gi|560126610|emb|CDJ88752.1|	86.99	74	7e-146	C2_calcium-dependent_membrane_targeting_domain_containing_protein	Haemonchus_contortus
HINDICA_B_2538_Transcript_1/1	gi|296531437|ref|NP_001171859.1|	76.47	98	4e-57	aconitate_hydratase,_mitochondrial	Saccoglossus_kowalevskii
HINDICA_B_866_Transcript_1/1	gi|170585921|ref|XP_001897730.1|	41.02	81	2e-41	KH_domain_containing_protein	Brugia_malayi
HINDICA_B_1512_Transcript_1/1	gi|351018189|emb|CCD62089.1|	45.98	75	7e-62	Protein_ZTF-12,_isoform_c	Caenorhabditis_elegans
HINDICA_B_7924_Transcript_1/1	gi|324530864|gb|ADY49121.1|	61.29	59	3e-08	Transthyretin-like_protein_46	Ascaris_suum
HINDICA_B_1054_Transcript_1/3	gi|321173535|gb|ADW77530.1|	85.96	99	3e-48	cold-shock-like_protein	Heterodera_glycines
HINDICA_B_6040_Transcript_1/1	gi|402595130|gb|EJW89056.1|	40.08	93	2e-107	major_facilitator_superfamily_transporter	Wuchereria_bancrofti
HINDICA_B_4972_Transcript_1/1	gi|324512583|gb|ADY45209.1|	50.97	72	7e-67	Transmembrane_protein_147	Ascaris_suum
HINDICA_B_2497_Transcript_2/2	gi|324516630|gb|ADY46586.1|	34.78	99	6e-23	Cytochrome_P450_cyp-13B1	Ascaris_suum
HINDICA_B_1358_Transcript_1/1	gi|597860459|gb|EYC09876.1|	38.57	76	4e-48	hypothetical_protein_Y032_0058g2869	Ancylostoma_ceylanicum
HINDICA_B_2907_Transcript_1/1	gi|541043188|gb|ERG82221.1|	58.14	72	1e-40	membrane-bound_transcription_factor_site-2_protease	Ascaris_suum
HINDICA_B_14163_Transcript_1/1	gi|324519861|gb|ADY47499.1|	80.19	57	8e-47	Glutamate-gated_chloride_channel	Ascaris_suum
HINDICA_B_6949_Transcript_1/1	gi|298493434|gb|ADI82807.1|	30.98	78	1e-15	dorsal_gland_cell-specific_expression_protein	Heterodera_avenae
HINDICA_B_751_Transcript_1/1	gi|341876545|gb|EGT32480.1|	43.97	76	1e-98	CBN-BATH-40_protein	Caenorhabditis_brenneri
HINDICA_B_3069_Transcript_1/1	gi|514486306|gb|EFW43212.2|	48	58	2e-15	hypothetical_protein_CAOG_01256	Capsaspora_owczarzaki_ATCC_30864
HINDICA_B_5804_Transcript_1/1	gi|402582428|gb|EJW76374.1|	44.92	67	1e-21	hypothetical_protein_WUBG_12716,_partial	Wuchereria_bancrofti
HINDICA_B_3117_Transcript_2/5	gi|153816650|ref|ZP_01969318.1|	72.34	61	1e-36	hypothetical_protein_RUMTOR_02906	Ruminococcus_torques_ATCC_27756
HINDICA_B_13277_Transcript_1/1	gi|22073905|gb|AAK94486.1|	91.57	80	3e-35	putative_gluthathione_reductase	Heterodera_glycines
HINDICA_B_11481_Transcript_1/3	gi|560125701|emb|CDJ89668.1|	66.19	83	0	AMP-dependent_synthetase_ligase_domain_containing_protein	Haemonchus_contortus
HINDICA_B_5468_Transcript_1/1	gi|541041571|gb|ERG80818.1|	52	99	2e-47	monocarboxylate_transporter_12	Ascaris_suum
HINDICA_B_12090_Transcript_1/3	gi|541043391|gb|ERG82402.1|	83.48	64	0	innexin_unc-7	Ascaris_suum
HINDICA_B_3903_Transcript_1/2	gi|324510673|gb|ADY44462.1|	63.38	83	4e-86	GTPase_1	Ascaris_suum
HINDICA_B_2038_Transcript_2/2	gi|312094351|ref|XP_003147992.1|	62.69	86	0	phospholipid-transporting_ATPase_ID	Loa_loa
HINDICA_B_16897_Transcript_1/2	gi|402595041|gb|EJW88967.1|	58.06	84	3e-40	hypothetical_protein_WUBG_00126	Wuchereria_bancrofti
HINDICA_B_14748_Transcript_3/3	gi|341875482|gb|EGT31417.1|	53.7	53	2e-19	CBN-NLP-15_protein	Caenorhabditis_brenneri
HINDICA_B_921_Transcript_2/2	gi|541043973|gb|ERG82929.1|	35.67	64	5e-21	mbr_family_protein	Ascaris_suum
HINDICA_B_5168_Transcript_2/2	gi|324510865|gb|ADY44539.1|	45.78	53	8e-15	VPS33B-interacting_protein	Ascaris_suum
HINDICA_B_17207_Transcript_1/1	gi|597837899|gb|EYB87519.1|	35.61	77	8e-38	hypothetical_protein_Y032_0261g552	Ancylostoma_ceylanicum
HINDICA_B_165_Transcript_1/1	gi|541047792|gb|ERG86521.1|	42.51	80	3e-87	bifunctional_polynucleotide_phosphatase_kinase	Ascaris_suum
HINDICA_B_1549_Transcript_1/1	gi|324502310|gb|ADY41017.1|	51.62	97	0	Serologically_defined_colon_cancer_antigen_1	Ascaris_suum
HINDICA_B_6575_Transcript_1/3	gi|325184307|emb|CCA18798.1|	94.7	85	2e-86	Ribosomal_protein_S23_putative	Albugo_laibachii_Nc14
HINDICA_B_12013_Transcript_3/4	gi|324515774|gb|ADY46311.1|	45.69	66	1e-46	StAR-related_lipid_transfer_protein_7	Ascaris_suum
HINDICA_B_6928_Transcript_1/1	gi|324508484|gb|ADY43580.1|	30.84	99	2e-68	Vacuolar_protein_sorting-associated_protein_16	Ascaris_suum
HINDICA_B_8177_Transcript_1/1	gi|312083501|ref|XP_003143888.1|	30.77	73	9e-19	hypothetical_protein_LOAG_08308	Loa_loa
HINDICA_B_15364_Transcript_1/1	gi|541046923|gb|ERG85686.1|	60.37	74	4e-52	tetratricopeptide_repeat_protein_17	Ascaris_suum
HINDICA_B_3172_Transcript_1/1	gi|324508515|gb|ADY43594.1|	38.38	75	7e-17	Carboxypeptidase_A2	Ascaris_suum
HINDICA_B_9485_Transcript_1/1	gi|324502655|gb|ADY41166.1|	50.63	99	2e-47	Replication_factor_C_subunit_1	Ascaris_suum
HINDICA_B_2007_Transcript_1/1	gi|324510464|gb|ADY44375.1|	71.08	90	2e-127	Surfeit_Locus_protein_4	Ascaris_suum
HINDICA_B_11862_Transcript_3/3	gi|597853495|gb|EYC02951.1|	60.23	79	1e-102	hypothetical_protein_Y032_0097g3039	Ancylostoma_ceylanicum
HINDICA_B_957_Transcript_1/1	gi|170586316|ref|XP_001897925.1|	72.03	99	3e-123	zinc_finger_protein	Brugia_malayi
HINDICA_B_6481_Transcript_1/1	gi|597891037|gb|EYC39320.1|	48.06	88	3e-153	hypothetical_protein_Y032_0662g1287	Ancylostoma_ceylanicum
HINDICA_B_3435_Transcript_2/2	gi|324500609|gb|ADY40281.1|	48.73	97	0	Exportin-2	Ascaris_suum
HINDICA_B_5036_Transcript_1/1	gi|324517253|gb|ADY46767.1|	34.64	88	2e-40	tRNA_pseudouridine_synthase-like_protein_1	Ascaris_suum
HINDICA_B_1799_Transcript_1/2	gi|170592485|ref|XP_001900995.1|	41.53	59	3e-87	Met-10+_like-protein	Brugia_malayi
HINDICA_B_1865_Transcript_2/3	gi|402583009|gb|EJW76954.1|	42.52	70	4e-54	hypothetical_protein_WUBG_12137	Wuchereria_bancrofti
HINDICA_B_5454_Transcript_1/1	gi|324501357|gb|ADY40607.1|	39.4	82	2e-79	Receptor_tyrosine-protein_kinase_let-23	Ascaris_suum
HINDICA_B_10127_Transcript_1/1	gi|312087324|ref|XP_003145427.1|	47.71	77	4e-94	leukocyte_cell-derived_chemotaxin_2	Loa_loa
HINDICA_B_3166_Transcript_1/1	gi|268552925|ref|XP_002634445.1|	44.77	95	5e-53	Hypothetical_protein_CBG04460	Caenorhabditis_briggsae
HINDICA_B_7955_Transcript_2/2	gi|26422391|gb|AAN78300.1|	79.45	65	6e-31	heat_shock_protein_70_A	Heterodera_glycines
HINDICA_B_3405_Transcript_1/1	gi|195122764|ref|XP_002005881.1|	37.9	83	3e-26	GI18845	Drosophila_mojavensis
HINDICA_B_8392_Transcript_1/1	gi|324499455|gb|ADY39766.1|	68.56	99	0	Dynein_heavy_chain	Ascaris_suum
HINDICA_B_16935_Transcript_1/1	gi|268532952|ref|XP_002631604.1|	76.98	76	4e-56	Hypothetical_protein_CBG20785	Caenorhabditis_briggsae
HINDICA_B_12085_Transcript_1/1	gi|402591352|gb|EJW85282.1|	49.65	73	4e-72	hypothetical_protein_WUBG_03808,_partial	Wuchereria_bancrofti
HINDICA_B_12187_Transcript_1/1	gi|511000504|gb|EPB82039.1|	55.05	65	7e-30	30S_ribosomal_protein_S10e	Mucor_circinelloides_f._circinelloides_1006PhL
HINDICA_B_16475_Transcript_1/1	gi|514793679|ref|XP_004972874.1|	43.9	99	8e-22	PREDICTED:_lysine-specific_histone_demethylase_1_homolog_2-like	Setaria_italica
HINDICA_B_3148_Transcript_3/5	gi|402578643|gb|EJW72596.1|	65.03	99	1e-63	MH2_domain-containing_protein,_partial	Wuchereria_bancrofti
HINDICA_B_1363_Transcript_1/1	gi|13445755|gb|AAK26375.1|AF339100_1	95.15	99	1e-158	class_V_aminotransferase	Heterodera_glycines
HINDICA_B_3127_Transcript_1/1	gi|324500728|gb|ADY40333.1|	58.76	93	0	Eukaryotic_translation_initiation_factor_3_subunit_C	Ascaris_suum
HINDICA_B_1928_Transcript_1/1	gi|324499428|gb|ADY39754.1|	50.56	53	3e-82	Vacuolar_protein_sorting-associated_protein_13A	Ascaris_suum
HINDICA_B_12185_Transcript_2/2	gi|170576026|ref|XP_001893475.1|	52.92	93	2e-97	Torsin_family_protein	Brugia_malayi
HINDICA_B_15034_Transcript_1/1	gi|635365941|emb|CCI45703.1|	89.63	85	3e-101	unnamed_protein_product	Albugo_candida
HINDICA_B_17270_Transcript_1/1	gi|268578209|ref|XP_002644087.1|	73.22	83	0	Hypothetical_protein_CBG17560	Caenorhabditis_briggsae
HINDICA_B_4820_Transcript_1/1	gi|597851554|gb|EYC01024.1|	64.82	72	3e-162	hypothetical_protein_Y032_0111g252	Ancylostoma_ceylanicum
HINDICA_B_1224_Transcript_1/2	gi|324514413|gb|ADY45860.1|	40.05	72	3e-99	Ca(2+)/calmodulin-dependent_protein_kinase_phosphatase	Ascaris_suum
HINDICA_B_1104_Transcript_1/1	gi|268533340|ref|XP_002631798.1|	71.26	76	5e-126	C._briggsae_CBR-TPI-1_protein	Caenorhabditis_briggsae
HINDICA_B_9766_Transcript_2/2	gi|541046971|gb|ERG85732.1|	61.1	99	5e-155	putative_adp-dependent_glucokinase	Ascaris_suum
HINDICA_B_8043_Transcript_2/2	gi|646400494|gb|KDQ64573.1|	63.01	86	1e-65	hypothetical_protein_JAAARDRAFT_117694	Jaapia_argillacea_MUCL_33604
HINDICA_B_11288_Transcript_1/1	gi|324501053|gb|ADY40475.1|	55.81	80	2e-40	Netrin_receptor_DCC	Ascaris_suum
HINDICA_B_10434_Transcript_2/2	gi|597866920|gb|EYC16313.1|	36.14	70	3e-21	hypothetical_protein_Y032_0034g2924	Ancylostoma_ceylanicum
HINDICA_B_8786_Transcript_1/1	gi|312084783|ref|XP_003144415.1|	34.12	63	9e-08	hypothetical_protein_LOAG_08836	Loa_loa
HINDICA_B_2140_Transcript_1/1	gi|170587676|ref|XP_001898600.1|	48.36	56	8e-104	TPR_Domain_containing_protein	Brugia_malayi
HINDICA_B_2448_Transcript_1/1	gi|268567029|ref|XP_002639872.1|	56.54	64	1e-111	Hypothetical_protein_CBG12227	Caenorhabditis_briggsae
HINDICA_B_5728_Transcript_1/1	gi|301102568|ref|XP_002900371.1|	74.4	69	3e-85	conserved_hypothetical_protein	Phytophthora_infestans_T30-4
HINDICA_B_14185_Transcript_1/1	gi|324500767|gb|ADY40352.1|	35.12	92	1e-64	Phosphoinositide_3-kinase_regulatory_subunit_4	Ascaris_suum
HINDICA_B_1093_Transcript_1/1	gi|268557148|ref|XP_002636563.1|	49.81	67	3e-42	C._briggsae_CBR-COL-158_protein	Caenorhabditis_briggsae
HINDICA_B_6232_Transcript_1/1	gi|324503842|gb|ADY41662.1|	43.43	87	0	Inactive_angiotensin-converting_enzyme-related_protein	Ascaris_suum
HINDICA_B_15221_Transcript_1/1	gi|560118028|emb|CDJ97347.1|	71.7	87	2e-50	Phosphatidylinositol_transfer_protein_domain_containing_protein	Haemonchus_contortus
HINDICA_B_1396_Transcript_1/1	gi|324505279|gb|ADY42271.1|	47.81	94	1e-159	DENN_domain-containing_protein_1A	Ascaris_suum
HINDICA_B_5091_Transcript_1/2	gi|541047373|gb|ERG86118.1|	47.37	69	3e-30	28s_ribosomal_protein	Ascaris_suum
HINDICA_B_3457_Transcript_1/1	gi|324500613|gb|ADY40282.1|	55.17	66	6e-178	Beta-amyloid-like_protein	Ascaris_suum
HINDICA_B_4157_Transcript_1/1	gi|341890599|gb|EGT46534.1|	47.71	97	1e-26	hypothetical_protein_CAEBREN_00948	Caenorhabditis_brenneri
HINDICA_B_12951_Transcript_1/1	gi|312088807|ref|XP_003146003.1|	61.84	84	2e-57	pyridine_nucleotide-disufhide_oxidoreductase	Loa_loa
HINDICA_B_3108_Transcript_1/1	gi|170579601|ref|XP_001894902.1|	32.17	96	2e-107	Nucleoporin_interacting_component_family_protein	Brugia_malayi
HINDICA_B_12188_Transcript_3/3	gi|597831299|gb|EYB81051.1|	32.46	80	1e-27	hypothetical_protein_Y032_0393g592	Ancylostoma_ceylanicum
HINDICA_B_6629_Transcript_1/2	gi|541048806|gb|ERG87504.1|	35.24	90	5e-07	protein_kti12-like_protein	Ascaris_suum
HINDICA_B_12485_Transcript_1/1	gi|561030388|gb|ESW28967.1|	92.77	74	0	hypothetical_protein_PHAVU_002G032900g	Phaseolus_vulgaris
HINDICA_B_16523_Transcript_1/1	gi|402587179|gb|EJW81114.1|	75.64	65	3e-88	hypothetical_protein_WUBG_07978,_partial	Wuchereria_bancrofti
HINDICA_B_15011_Transcript_1/1	gi|312074781|ref|XP_003140124.1|	49.15	79	8e-96	serine/threonine_protein_phosphatase_PP1_isozyme_1	Loa_loa
HINDICA_B_4705_Transcript_1/1	gi|541044940|gb|ERG83819.1|	45.68	68	0	nephrin	Ascaris_suum
HINDICA_B_1685_Transcript_1/1	gi|324514870|gb|ADY46016.1|	39.91	52	5e-45	Nuclear_hormone_receptor_HR96	Ascaris_suum
HINDICA_B_4121_Transcript_2/2	gi|324507164|gb|ADY43044.1|	59.22	82	4e-166	Leucine_aminopeptidase_1	Ascaris_suum
HINDICA_B_2790_Transcript_4/4	gi|324512249|gb|ADY45079.1|	57.74	72	1e-58	General_transcription_factor_IIH_subunit_1,_partial	Ascaris_suum
HINDICA_B_10717_Transcript_2/2	gi|341902834|gb|EGT58769.1|	36.54	72	9e-38	hypothetical_protein_CAEBREN_14997	Caenorhabditis_brenneri
HINDICA_B_9575_Transcript_1/1	gi|324507785|gb|ADY43295.1|	52.64	80	0	Adducin-related_protein_1	Ascaris_suum
HINDICA_B_7452_Transcript_1/1	gi|561030574|gb|ESW29153.1|	90.91	83	2e-89	hypothetical_protein_PHAVU_002G047500g	Phaseolus_vulgaris
HINDICA_B_13535_Transcript_1/2	gi|62131657|gb|AAX68678.1|	74.53	99	1e-49	aminopeptidase	Heterodera_glycines
HINDICA_B_13296_Transcript_1/1	gi|312067387|ref|XP_003136719.1|	41.11	82	9e-16	cytidylyltransferase	Loa_loa
HINDICA_B_8290_Transcript_1/3	gi|324519629|gb|ADY47435.1|	36	58	3e-07	Unknown	Ascaris_suum
HINDICA_B_15073_Transcript_1/1	gi|560140552|emb|CDJ81011.1|	64.06	64	2e-20	Methyltransferase_type_11_domain_containing_protein	Haemonchus_contortus
HINDICA_B_16726_Transcript_1/1	gi|380447937|gb|AFD54151.1|	32.65	87	4e-16	ran-binding_protein_4	Heterodera_glycines
HINDICA_B_3399_Transcript_1/1	gi|324501164|gb|ADY40520.1|	38.55	74	1e-98	MRNA-decapping_enzyme_2	Ascaris_suum
HINDICA_B_12344_Transcript_1/1	gi|324501585|gb|ADY40703.1|	68.27	84	0	Sodium-driven_chloride_bicarbonate_exchanger	Ascaris_suum
HINDICA_B_16925_Transcript_1/1	gi|324503158|gb|ADY41377.1|	55.93	79	2e-32	Ubiquitin-like_modifier-activating_enzyme_ATG7	Ascaris_suum
HINDICA_B_4210_Transcript_1/3	gi|541044142|gb|ERG83083.1|	66.4	63	1e-55	putative_39s_ribosomal_protein	Ascaris_suum
HINDICA_B_521_Transcript_1/1	gi|597873597|gb|EYC22971.1|	79.86	99	3e-153	hypothetical_protein_Y032_0016g3046	Ancylostoma_ceylanicum
HINDICA_B_11845_Transcript_1/1	gi|17569141|ref|NP_509087.1|	49.41	84	0	OligoPeptide_Transporter_family_member_(opt-2)	Caenorhabditis_elegans
HINDICA_B_6473_Transcript_3/3	gi|597842008|gb|EYB91571.1|	75.69	96	1e-70	hypothetical_protein_Y032_0204g1878	Ancylostoma_ceylanicum
HINDICA_B_8800_Transcript_1/1	gi|402589373|gb|EJW83305.1|	55.81	53	5e-16	hypothetical_protein_WUBG_05784	Wuchereria_bancrofti
HINDICA_B_5649_Transcript_1/1	gi|170580727|ref|XP_001895382.1|	52.22	86	3e-58	hypothetical_protein	Brugia_malayi
HINDICA_B_10498_Transcript_2/2	gi|597868075|gb|EYC17464.1|	42.23	90	3e-150	hypothetical_protein_Y032_0030g2064	Ancylostoma_ceylanicum
HINDICA_B_10008_Transcript_1/1	gi|324504068|gb|ADY41757.1|	39.9	84	1e-39	Nuclear_pore_glycoprotein_p62	Ascaris_suum
HINDICA_B_5012_Transcript_1/1	gi|348676540|gb|EGZ16358.1|	82.09	51	2e-29	hypothetical_protein_PHYSODRAFT_509430	Phytophthora_sojae
HINDICA_B_6012_Transcript_1/2	gi|341902603|gb|EGT58538.1|	65.83	60	1e-153	hypothetical_protein_CAEBREN_30120	Caenorhabditis_brenneri
HINDICA_B_11095_Transcript_1/1	gi|541041792|gb|ERG81002.1|	55.38	63	2e-14	39s_ribosomal_protein	Ascaris_suum
HINDICA_B_15029_Transcript_1/1	gi|597844731|gb|EYB94263.1|	67.11	81	9e-50	hypothetical_protein_Y032_0173g391	Ancylostoma_ceylanicum
HINDICA_B_1805_Transcript_2/2	gi|597854378|gb|EYC03828.1|	46.65	80	8e-119	hypothetical_protein_Y032_0091g2446	Ancylostoma_ceylanicum
HINDICA_B_6108_Transcript_4/6	gi|560125531|emb|CDJ89833.1|	31.82	70	2e-34	Methyltransferase-like_protein_13	Haemonchus_contortus
HINDICA_B_5137_Transcript_4/5	gi|541046886|gb|ERG85651.1|	41.92	70	3e-51	n-acetyltransferase_esco2	Ascaris_suum
HINDICA_B_12615_Transcript_1/1	gi|324513836|gb|ADY45667.1|	63.4	89	0	Sodium-dependent_excitatory_amino_acid_transporter_glt-6,_partial	Ascaris_suum
HINDICA_B_9777_Transcript_1/1	gi|193211224|ref|NP_499246.2|	49.74	87	2e-120	hypothetical_protein_ZK1128.1	Caenorhabditis_elegans
HINDICA_B_5561_Transcript_1/1	gi|301101549|ref|XP_002899863.1|	84.48	52	6e-28	hypothetical_protein_PITG_13682	Phytophthora_infestans_T30-4
HINDICA_B_9537_Transcript_1/1	gi|312086914|ref|XP_003145264.1|	40	83	1e-48	hypothetical_protein_LOAG_09689	Loa_loa
HINDICA_B_13870_Transcript_1/2	gi|324506758|gb|ADY42877.1|	32.62	76	3e-17	Vacuolar_fusion_protein_CCZ1	Ascaris_suum
HINDICA_B_4391_Transcript_1/1	gi|324500597|gb|ADY40276.1|	42.25	83	0	Phosphatidylinositol_3-kinase_age-1	Ascaris_suum
HINDICA_B_12147_Transcript_1/1	gi|308498199|ref|XP_003111286.1|	42.86	72	3e-17	hypothetical_protein_CRE_03844	Caenorhabditis_remanei
HINDICA_B_558_Transcript_1/1	gi|312075254|ref|XP_003140335.1|	48.68	89	9e-99	AAA_ATPase	Loa_loa
HINDICA_B_9389_Transcript_1/1	gi|560138030|emb|CDJ83433.1|	37.69	84	9e-16	Flavin-containing_monooxygenase_FMO_domain_containing_protein	Haemonchus_contortus
HINDICA_B_11829_Transcript_1/2	gi|312068684|ref|XP_003137329.1|	43.75	58	6e-31	hypothetical_protein_LOAG_01743	Loa_loa
HINDICA_B_10270_Transcript_1/1	gi|312077199|ref|XP_003141198.1|	61.98	92	7e-24	hypothetical_protein_LOAG_05613	Loa_loa
HINDICA_B_7289_Transcript_1/1	gi|260835292|ref|XP_002612643.1|	81.82	52	3e-09	hypothetical_protein_BRAFLDRAFT_219565	Branchiostoma_floridae
HINDICA_B_352_Transcript_1/1	gi|324508063|gb|ADY43409.1|	44.28	89	7e-121	Transcription_initiation_factor_TFIID_subunit_6	Ascaris_suum
HINDICA_B_7156_Transcript_1/1	gi|561019702|gb|ESW18473.1|	99.11	56	3e-73	hypothetical_protein_PHAVU_006G043900g	Phaseolus_vulgaris
HINDICA_B_10867_Transcript_1/1	gi|17554166|ref|NP_499187.1|	79	70	2e-38	hypothetical_protein_K11H3.3	Caenorhabditis_elegans
HINDICA_B_9844_Transcript_1/1	gi|324507785|gb|ADY43295.1|	55.69	69	6e-55	Adducin-related_protein_1	Ascaris_suum
HINDICA_B_13903_Transcript_1/1	gi|324507555|gb|ADY43202.1|	46.43	91	2e-90	Mucosa-associated_lymphoid_tissue_lymphoma_translocation_protein_1	Ascaris_suum
HINDICA_B_3050_Transcript_1/1	gi|597845426|gb|EYB94950.1|	83.33	97	2e-78	hypothetical_protein_Y032_0165g29	Ancylostoma_ceylanicum
HINDICA_B_10429_Transcript_1/1	gi|324507632|gb|ADY43234.1|	52.92	99	5e-72	Serine/threonine-protein_kinase_PLK1	Ascaris_suum
HINDICA_B_12684_Transcript_1/1	gi|170591506|ref|XP_001900511.1|	41.62	90	3e-39	GH15213p	Brugia_malayi
HINDICA_B_6347_Transcript_1/1	gi|597890504|gb|EYC38817.1|	58.1	76	4e-128	hypothetical_protein_Y032_0692g1576	Ancylostoma_ceylanicum
HINDICA_B_11357_Transcript_1/1	gi|17539040|ref|NP_501123.1|	62.85	71	2e-43	COLlagen_family_member_(col-113)	Caenorhabditis_elegans
HINDICA_B_1123_Transcript_1/1	gi|312091152|ref|XP_003146879.1|	33.47	96	2e-68	hypothetical_protein_LOAG_11308	Loa_loa
HINDICA_B_16605_Transcript_1/1	gi|324528615|gb|ADY48932.1|	84.35	99	3e-62	26S_protease_regulatory_subunit_7,_partial	Ascaris_suum
HINDICA_B_5925_Transcript_1/1	gi|402584705|gb|EJW78646.1|	43.09	57	4e-40	phosphomevalonate_kinase	Wuchereria_bancrofti
HINDICA_B_9585_Transcript_1/1	gi|341874645|gb|EGT30580.1|	65.73	73	1e-59	CBN-CKA-2_protein	Caenorhabditis_brenneri
HINDICA_B_6869_Transcript_1/1	gi|561005952|gb|ESW04946.1|	100	52	2e-39	hypothetical_protein_PHAVU_011G138900g	Phaseolus_vulgaris
HINDICA_B_10170_Transcript_1/1	gi|324511258|gb|ADY44692.1|	40.3	71	1e-88	Nitrogen_permease_regulator_3-like_protein	Ascaris_suum
HINDICA_B_4577_Transcript_1/1	gi|522128750|ref|WP_020639959.1|	52.17	72	2e-138	major_facilitator_transporter	Amycolatopsis_balhimycina
HINDICA_B_375_Transcript_1/2	gi|324522464|gb|ADY48066.1|	82.61	69	4e-100	V-type_proton_ATPase_21_kDa_proteolipid_subunit	Ascaris_suum
HINDICA_B_12399_Transcript_1/1	gi|560139425|emb|CDJ82131.1|	59.95	92	2e-126	Kinesin_and_Forkhead-associated_domain_containing_protein	Haemonchus_contortus
HINDICA_B_11064_Transcript_1/1	gi|324503896|gb|ADY41683.1|	45.84	94	0	Poly(ADP-ribose)_polymerase_pme-1	Ascaris_suum
HINDICA_B_2672_Transcript_1/1	gi|341885162|gb|EGT41097.1|	58.06	80	6e-37	hypothetical_protein_CAEBREN_23218	Caenorhabditis_brenneri
HINDICA_B_3478_Transcript_2/3	gi|18677170|gb|AAL78217.1|	82.93	89	4e-62	probable_protein_kinase_C_subtrate_Hgg-23	Heterodera_glycines
HINDICA_B_10045_Transcript_3/3	gi|187608748|ref|NP_001120474.1|	59.64	59	2e-159	phosphatidylinositol-4-phosphate_5-kinase,_type_I,_gamma	Xenopus_(Silurana)_tropicalis
HINDICA_B_1815_Transcript_1/1	gi|312082095|ref|XP_003143302.1|	61.15	58	5e-148	hypothetical_protein_LOAG_07721	Loa_loa
HINDICA_B_10704_Transcript_1/1	gi|324503320|gb|ADY41445.1|	79.01	65	4e-31	Solute_carrier_family_22_member_15	Ascaris_suum
HINDICA_B_3047_Transcript_1/1	gi|551529345|ref|XP_005816136.1|	34.33	91	1e-26	PREDICTED:_histone-lysine_N-methyltransferase_EHMT2-like,_partial	Xiphophorus_maculatus
HINDICA_B_2558_Transcript_1/1	gi|597864002|gb|EYC13405.1|	48.31	55	9e-31	hypothetical_protein_Y032_0044g973	Ancylostoma_ceylanicum
HINDICA_B_4370_Transcript_1/2	gi|25152449|ref|NP_510201.2|	33.33	79	2e-52	Nuclear_Hormone_Receptor_family_member_(nhr-32)	Caenorhabditis_elegans
HINDICA_B_1694_Transcript_1/1	gi|324516544|gb|ADY46562.1|	64.99	81	8e-159	Nuclear_hormone_receptor_family_member_nhr-1	Ascaris_suum
HINDICA_B_15742_Transcript_1/1	gi|308480989|ref|XP_003102700.1|	64.58	99	1e-40	CRE-MCA-3_protein	Caenorhabditis_remanei
HINDICA_B_14680_Transcript_1/1	gi|541045078|gb|ERG83946.1|	38.19	79	8e-26	adenylate_cyclase	Ascaris_suum
HINDICA_B_622_Transcript_1/1	gi|324505057|gb|ADY42177.1|	69.62	93	0	ATP-binding_cassette_sub-family_E_member_1	Ascaris_suum
HINDICA_B_15560_Transcript_1/1	gi|322798331|gb|EFZ20071.1|	34.93	77	1e-16	hypothetical_protein_SINV_12001	Solenopsis_invicta
HINDICA_B_9229_Transcript_1/1	gi|635365946|emb|CCI45708.1|	89.13	58	2e-51	unnamed_protein_product	Albugo_candida
HINDICA_B_4829_Transcript_1/2	gi|597843369|gb|EYB92916.1|	30.85	87	2e-70	hypothetical_protein_Y032_0188g1135	Ancylostoma_ceylanicum
HINDICA_B_3582_Transcript_1/4	gi|308462670|ref|XP_003093616.1|	40.72	99	2e-80	CRE-CPIN-1_protein	Caenorhabditis_remanei
HINDICA_B_1158_Transcript_1/3	gi|324502429|gb|ADY41070.1|	47.43	56	3e-48	Ubiquitin_carboxyl-terminal_hydrolase_33	Ascaris_suum
HINDICA_B_4762_Transcript_2/4	gi|324511770|gb|ADY44894.1|	61.92	78	3e-179	Rho_GTPase-activating_protein_1	Ascaris_suum
HINDICA_B_3066_Transcript_1/1	gi|324518944|gb|ADY47245.1|	50	53	4e-25	39S_ribosomal_protein_L45,_partial	Ascaris_suum
HINDICA_B_12480_Transcript_1/1	gi|139439217|ref|ZP_01772659.1|	68.5	64	5e-42	Hypothetical_protein_COLAER_01671	Collinsella_aerofaciens_ATCC_25986
HINDICA_B_13580_Transcript_1/1	gi|341895421|gb|EGT51356.1|	35.38	99	4e-13	hypothetical_protein_CAEBREN_08139	Caenorhabditis_brenneri
HINDICA_B_6669_Transcript_1/2	gi|298493434|gb|ADI82807.1|	44.52	82	7e-63	dorsal_gland_cell-specific_expression_protein	Heterodera_avenae
HINDICA_B_6466_Transcript_1/1	gi|402589205|gb|EJW83137.1|	34.88	73	1e-53	serine/threonine_protein_kinase	Wuchereria_bancrofti
HINDICA_B_12466_Transcript_1/1	gi|348668001|gb|EGZ07825.1|	52.31	83	3e-84	hypothetical_protein_PHYSODRAFT_526723	Phytophthora_sojae
HINDICA_B_10133_Transcript_1/1	gi|324510074|gb|ADY44217.1|	68.03	78	1e-125	Uncoordinated_protein_58	Ascaris_suum
HINDICA_B_4800_Transcript_2/6	gi|170578025|ref|XP_001894233.1|	30.88	99	4e-120	Variant_SH3_domain_containing_protein	Brugia_malayi
HINDICA_B_5429_Transcript_1/1	gi|541040765|gb|ERG80169.1|	64.06	69	1e-122	zinc_finger_ccch_domain-containing_protein_15-like_protein	Ascaris_suum
HINDICA_B_5028_Transcript_1/1	gi|25396009|pir||H88640	41.04	78	1e-83	protein_F52C12.2	imported_-_Caenorhabditis_elegans
HINDICA_B_14888_Transcript_1/2	gi|324521405|gb|ADY47846.1|	51.47	51	2e-14	Acyl-coenzyme_A_thioesterase_8	Ascaris_suum
HINDICA_B_10047_Transcript_1/1	gi|324501188|gb|ADY40531.1|	54.92	97	0	Kinase_D-interacting_substrate_of_220_kDa	Ascaris_suum
HINDICA_B_2423_Transcript_2/3	gi|170594587|ref|XP_001902045.1|	33.33	76	8e-24	cytoplasmic_dynein_intermediate_chain_1	Brugia_malayi
HINDICA_B_14160_Transcript_1/1	gi|541046480|gb|ERG85264.1|	49.6	93	0	symplekin	Ascaris_suum
HINDICA_B_599_Transcript_1/1	gi|324503421|gb|ADY41490.1|	43.92	77	0	Regulator_of_telomere_elongation_helicase_1	Ascaris_suum
HINDICA_B_5556_Transcript_2/2	gi|324508897|gb|ADY43750.1|	50.43	88	5e-65	Transmembrane_protein_87A	Ascaris_suum
HINDICA_B_6489_Transcript_1/1	gi|541048018|gb|ERG86739.1|	40	68	7e-07	caltractin	Ascaris_suum
HINDICA_B_8690_Transcript_1/4	gi|308505416|ref|XP_003114891.1|	47.66	70	7e-23	hypothetical_protein_CRE_28537	Caenorhabditis_remanei
HINDICA_B_2804_Transcript_1/1	gi|402586048|gb|EJW79986.1|	62.24	75	4e-33	ferredoxin-dependent_glutamate_synthase	Wuchereria_bancrofti
HINDICA_B_15148_Transcript_1/1	gi|123469483|ref|XP_001317953.1|	41.96	50	1e-48	espin	Trichomonas_vaginalis_G3
HINDICA_B_2358_Transcript_1/1	gi|268552071|ref|XP_002634018.1|	57.32	84	6e-66	C._briggsae_CBR-ISP-1_protein	Caenorhabditis_briggsae
HINDICA_B_13705_Transcript_1/1	gi|560121057|emb|CDJ94309.1|	63.04	71	8e-36	Cell_differentiation_domain_containing_protein	Haemonchus_contortus
HINDICA_B_10391_Transcript_1/1	gi|324516779|gb|ADY46632.1|	34.79	68	5e-62	3_beta-hydroxysteroid_dehydrogenase/Delta_5-->4-isomerase	Ascaris_suum
HINDICA_B_2383_Transcript_1/2	gi|324505242|gb|ADY42256.1|	45.42	73	7e-156	Xaa-Pro_aminopeptidase_1	Ascaris_suum
HINDICA_B_4732_Transcript_1/1	gi|541048783|gb|ERG87482.1|	52.44	54	3e-108	type-1_angiotensin_ii_receptor_b	Ascaris_suum
HINDICA_B_11815_Transcript_1/1	gi|324522812|gb|ADY48138.1|	36.43	74	3e-52	Cell_cycle_checkpoint_protein_RAD1	Ascaris_suum
HINDICA_B_12702_Transcript_2/3	gi|312070951|ref|XP_003138383.1|	88.68	78	5e-97	40S_ribosomal_protein_S2	Loa_loa
HINDICA_B_11609_Transcript_3/3	gi|324505470|gb|ADY42351.1|	47.8	99	2e-145	Metal_transporter_CNNM4	Ascaris_suum
HINDICA_B_10151_Transcript_1/1	gi|332375364|gb|AEE62823.1|	92.42	82	2e-142	unknown	Dendroctonus_ponderosae
HINDICA_B_3546_Transcript_1/2	gi|324516397|gb|ADY46517.1|	43.16	74	4e-111	Unknown,_partial	Ascaris_suum
HINDICA_B_11186_Transcript_1/1	gi|324501087|gb|ADY40489.1|	45.43	55	2e-60	La-related_protein_1,_partial	Ascaris_suum
HINDICA_B_212_Transcript_1/1	gi|324508084|gb|ADY43417.1|	61.39	90	0	Sec1_family_domain-containing_protein_1	Ascaris_suum
HINDICA_B_4225_Transcript_1/2	gi|560118986|emb|CDJ96382.1|	53.3	75	3e-72	Methyltransferase-related_domain_containing_protein	Haemonchus_contortus
HINDICA_B_8920_Transcript_1/1	gi|298493434|gb|ADI82807.1|	38.95	90	2e-08	dorsal_gland_cell-specific_expression_protein	Heterodera_avenae
HINDICA_B_3416_Transcript_3/4	gi|324523002|gb|ADY48171.1|	87.03	63	1e-116	GTP_cyclohydrolase_1	Ascaris_suum
HINDICA_B_8367_Transcript_1/1	gi|597898051|gb|EYC46078.1|	54	99	3e-48	hypothetical_protein_Y032_0408g918	Ancylostoma_ceylanicum
HINDICA_B_10608_Transcript_2/2	gi|50086703|gb|AAT70232.1|	95.31	53	4e-83	unc-87	Heterodera_glycines
HINDICA_B_2086_Transcript_1/1	gi|541039160|gb|ERG79053.1|	67.19	94	0	5_-3_exoribonuclease_2-like_protein	Ascaris_suum
HINDICA_B_16531_Transcript_1/1	gi|597867676|gb|EYC17066.1|	45.76	50	1e-09	hypothetical_protein_Y032_0031g2257	Ancylostoma_ceylanicum
HINDICA_B_11498_Transcript_1/1	gi|170317960|gb|ACB14341.1|	84.46	99	2e-85	glutamine_amidotransferase	Heterodera_glycines
HINDICA_B_4173_Transcript_1/1	gi|541044524|gb|ERG83434.1|	58	99	0	niemann-pick_c1_protein	Ascaris_suum
HINDICA_B_2171_Transcript_1/1	gi|541046065|gb|ERG84872.1|	46.15	64	2e-30	camp-regulated_phosphoprotein_endosulfine_conserved_region_containing_protein	Ascaris_suum
HINDICA_B_3234_Transcript_2/5	gi|324499978|gb|ADY40004.1|	55.34	79	0	Transcription_initiation_factor_TFIID_subunit_1	Ascaris_suum
HINDICA_B_15647_Transcript_2/3	gi|597859282|gb|EYC08705.1|	43.01	53	6e-61	hypothetical_protein_Y032_0064g3488	Ancylostoma_ceylanicum
HINDICA_B_9960_Transcript_1/1	gi|170589343|ref|XP_001899433.1|	59.31	88	9e-137	Liprin-alpha_2	Brugia_malayi
HINDICA_B_6744_Transcript_1/1	gi|324501831|gb|ADY40811.1|	44.26	99	1e-25	Cation-transporting_ATPase,_partial	Ascaris_suum
HINDICA_B_11605_Transcript_1/1	gi|312073255|ref|XP_003139438.1|	41.31	93	2e-73	hypothetical_protein_LOAG_03853	Loa_loa
HINDICA_B_5709_Transcript_1/1	gi|259480263|tpe|CBF71234.1|	82.79	69	7e-68	TPA:_hypothetical_protein_similar_to_40s_ribosomal_protein_s13_(Broad)	Aspergillus_nidulans_FGSC_A4
HINDICA_B_13270_Transcript_1/1	gi|308490751|ref|XP_003107567.1|	44.58	58	1e-10	hypothetical_protein_CRE_13420	Caenorhabditis_remanei
HINDICA_B_6144_Transcript_1/1	gi|403334965|gb|EJY66653.1|	46.18	99	3e-39	hypothetical_protein_OXYTRI_13058	Oxytricha_trifallax
HINDICA_B_12603_Transcript_1/1	gi|541044311|gb|ERG83239.1|	62.16	86	2e-169	vacuolar_protein-sorting-associated_protein_36	Ascaris_suum
HINDICA_B_9492_Transcript_1/1	gi|324516507|gb|ADY46552.1|	80.37	100	5e-54	Dimethyladenosine_transferase	Ascaris_suum
HINDICA_B_5715_Transcript_1/1	gi|268573480|ref|XP_002641717.1|	30.56	99	2e-12	C._briggsae_CBR-UNC-16_protein	Caenorhabditis_briggsae
HINDICA_B_5900_Transcript_1/1	gi|597857629|gb|EYC07060.1|	61.43	96	2e-152	hypothetical_protein_Y032_0072g670	Ancylostoma_ceylanicum
HINDICA_B_655_Transcript_2/3	gi|636843953|ref|WP_024365523.1|	33.51	84	2e-56	major_facilitator_transporter	Arthrobacter_sp._TB_26
HINDICA_B_3636_Transcript_1/1	gi|560132867|emb|CDJ86646.1|	47.17	89	5e-23	Zinc_finger_protein_593	Haemonchus_contortus
HINDICA_B_1127_Transcript_2/3	gi|312092291|ref|XP_003147286.1|	69.01	81	4e-69	OV-16_antigen	Loa_loa
HINDICA_B_1153_Transcript_1/1	gi|312092137|ref|XP_003147232.1|	76.62	76	2e-92	PRP38_family_protein	Loa_loa
HINDICA_B_917_Transcript_1/1	gi|555440275|gb|AGZ15719.1|	43.04	71	2e-74	serine_proteinase-l,_partial	Heterodera_avenae
HINDICA_B_1430_Transcript_1/1	gi|1708101|sp|Q07135.2|H2AO_CHITH	89.69	97	2e-41	RecName:_Full=Histone_H2A,_orphon
HINDICA_B_2052_Transcript_1/1	gi|324501621|gb|ADY40719.1|	59.17	93	0	Protein_unc-45_A	Ascaris_suum
HINDICA_B_2634_Transcript_2/3	gi|541046401|gb|ERG85189.1|	46.39	95	4e-96	sn1-specific_diacylglycerol_lipase_beta	Ascaris_suum
HINDICA_B_12965_Transcript_1/1	gi|124481663|gb|AAI33148.1|	56.86	94	1e-104	LOC100149074_protein	Danio_rerio
HINDICA_B_307_Transcript_1/1	gi|541043992|gb|ERG82947.1|	87.12	95	0	v-type_proton_atpase_catalytic_subunit_a	Ascaris_suum
HINDICA_B_1785_Transcript_1/1	gi|597889472|gb|EYC37854.1|	55.53	64	4e-131	hypothetical_protein_Y032_0761g2126	Ancylostoma_ceylanicum
HINDICA_B_207_Transcript_3/4	gi|597870235|gb|EYC19617.1|	83.5	91	0	hypothetical_protein_Y032_0024g970	Ancylostoma_ceylanicum
HINDICA_B_3392_Transcript_1/1	gi|541045586|gb|ERG84420.1|	48.18	61	1e-88	gdp-fucose_protein_o-fucosyltransferase_2	Ascaris_suum
HINDICA_B_4405_Transcript_1/1	gi|298493434|gb|ADI82807.1|	32.46	82	3e-20	dorsal_gland_cell-specific_expression_protein	Heterodera_avenae
HINDICA_B_3808_Transcript_2/4	gi|324510345|gb|ADY44325.1|	30.23	73	5e-26	Major_facilitator_superfamily_domain-containing_protein_8	Ascaris_suum
HINDICA_B_12867_Transcript_2/2	gi|541041333|gb|ERG80624.1|	34.85	70	1e-13	hypothetical_protein_ASU_11575	Ascaris_suum
HINDICA_B_9880_Transcript_1/1	gi|170590974|ref|XP_001900246.1|	32.4	84	9e-66	Conserved_hypothetical_protein	Brugia_malayi
HINDICA_B_14079_Transcript_1/1	gi|17508325|ref|NP_491635.1|	42.81	96	2e-58	hypothetical_protein_M01E11.1	Caenorhabditis_elegans
HINDICA_B_1866_Transcript_1/2	gi|324502207|gb|ADY40973.1|	42.86	90	1e-52	Maltase-glucoamylase	Ascaris_suum
HINDICA_B_5579_Transcript_1/1	gi|560138506|emb|CDJ83008.1|	75.51	97	0	Cyclin_F-box_domain_containing_protein	Haemonchus_contortus
HINDICA_B_2301_Transcript_1/1	gi|597898027|gb|EYC46055.1|	65.93	55	3e-104	hypothetical_protein_Y032_0409g932	Ancylostoma_ceylanicum
HINDICA_B_9006_Transcript_2/2	gi|541044047|gb|ERG82998.1|	59.88	84	4e-125	cytoplasmic_trna_2-thiolation_protein_1	Ascaris_suum
HINDICA_B_4475_Transcript_3/3	gi|632946704|ref|XP_007888690.1|	33.15	50	1e-19	PREDICTED:_alpha/beta_hydrolase_domain-containing_protein_14A_isoform_X4	Callorhinchus_milii
HINDICA_B_17343_Transcript_1/1	gi|12044387|gb|AAG47839.1|AF318605_1	85.71	99	6e-69	heat_shock_protein_70	Heterodera_glycines
HINDICA_B_13713_Transcript_3/3	gi|597844145|gb|EYB93684.1|	45.16	62	4e-33	hypothetical_protein_Y032_0180g825	Ancylostoma_ceylanicum
HINDICA_B_16880_Transcript_1/1	gi|402578379|gb|EJW72333.1|	37.12	57	8e-17	hypothetical_protein_WUBG_16760	Wuchereria_bancrofti
HINDICA_B_16698_Transcript_1/1	gi|541047161|gb|ERG85914.1|	39.88	84	3e-31	hypothetical_protein_ASU_03037	Ascaris_suum
HINDICA_B_1314_Transcript_1/1	gi|324507788|gb|ADY43296.1|	51.77	87	0	Polypeptide_N-acetylgalactosaminyltransferase_4	Ascaris_suum
HINDICA_B_1995_Transcript_1/2	gi|312065550|ref|XP_003135845.1|	34.05	99	4e-157	hypothetical_protein_LOAG_00257	Loa_loa
HINDICA_B_13007_Transcript_1/1	gi|170590430|ref|XP_001899975.1|	33.71	88	8e-66	Nucleotidyl_transferase_family_protein	Brugia_malayi
HINDICA_B_1108_Transcript_2/3	gi|308474142|ref|XP_003099293.1|	59.87	67	0	CRE-RSKN-2_protein	Caenorhabditis_remanei
HINDICA_B_476_Transcript_1/1	gi|443689587|gb|ELT91960.1|	69.37	99	2e-47	hypothetical_protein_CAPTEDRAFT_165102	Capitella_teleta
HINDICA_B_10189_Transcript_2/2	gi|312073712|ref|XP_003139643.1|	51.85	70	7e-20	hypothetical_protein_LOAG_04058	Loa_loa
HINDICA_B_2429_Transcript_3/4	gi|324500606|gb|ADY40280.1|	48.98	69	1e-40	Citron_Rho-interacting_kinase	Ascaris_suum
HINDICA_B_154_Transcript_1/1	gi|541043500|gb|ERG82500.1|	75	100	2e-66	carboxypeptidase_b	Ascaris_suum
HINDICA_B_4680_Transcript_1/1	gi|324512497|gb|ADY45175.1|	69.15	99	0	V-type_proton_ATPase_116_kDa_subunit_a,_partial	Ascaris_suum
HINDICA_B_3556_Transcript_1/1	gi|324528399|gb|ADY48909.1|	60	50	2e-86	Ubiquinone_biosynthesis_protein_coq-4,_partial	Ascaris_suum
HINDICA_B_5487_Transcript_1/1	gi|324502491|gb|ADY41097.1|	63.77	96	0	Myotubularin-related_protein_9	Ascaris_suum
HINDICA_B_16758_Transcript_2/3	gi|324536407|gb|ADY49463.1|	59.29	74	8e-54	Trafficking_protein_particle_complex_subunit_1	Ascaris_suum
HINDICA_B_455_Transcript_1/1	gi|380447937|gb|AFD54151.1|	55.91	58	2e-49	ran-binding_protein_4	Heterodera_glycines
HINDICA_B_4508_Transcript_1/2	gi|541039682|gb|ERG79373.1|	60.66	85	0	solute_carrier_family_23_member_2	Ascaris_suum
HINDICA_B_11564_Transcript_1/1	gi|541043472|gb|ERG82475.1|	41.96	91	0	putative_beta-mannosidase	Ascaris_suum
HINDICA_B_5124_Transcript_2/2	gi|541043817|gb|ERG82787.1|	58.36	68	2e-107	s-methyl-5_-thioadenosine_phosphorylase	Ascaris_suum
HINDICA_B_8453_Transcript_1/1	gi|115534742|ref|NP_506862.2|	47.75	74	2e-73	hypothetical_protein_F21A3.3	Caenorhabditis_elegans
HINDICA_B_2847_Transcript_1/2	gi|269308639|gb|ACZ34282.1|	84.54	81	8e-175	thiazole_synthase	Heterodera_glycines
HINDICA_B_11513_Transcript_1/2	gi|597843567|gb|EYB93112.1|	57.69	60	4e-118	hypothetical_protein_Y032_0186g1084	Ancylostoma_ceylanicum
HINDICA_B_7743_Transcript_2/2	gi|560125757|emb|CDJ89610.1|	31.02	89	6e-06	Glutathione_synthase_domain_containing_protein	Haemonchus_contortus
HINDICA_B_5814_Transcript_1/2	gi|312069425|ref|XP_003137676.1|	37.17	52	5e-08	hypothetical_protein_LOAG_02090	Loa_loa
HINDICA_B_13847_Transcript_3/4	gi|560140973|emb|CDJ80610.1|	64.81	75	0	Gamma-glutamyltranspeptidase_domain_containing_protein	Haemonchus_contortus
HINDICA_B_3538_Transcript_1/1	gi|402590008|gb|EJW83939.1|	34.52	63	9e-07	hypothetical_protein_WUBG_05149	Wuchereria_bancrofti
HINDICA_B_794_Transcript_1/1	gi|170584389|ref|XP_001896983.1|	50	72	7e-15	small_nuclear_ribonucleoprotein	Brugia_malayi
HINDICA_B_13331_Transcript_1/1	gi|325186011|emb|CCA20514.1|	89.08	79	8e-135	60S_ribosomal_protein_L10A_putative	Albugo_laibachii_Nc14
HINDICA_B_12492_Transcript_1/1	gi|324512695|gb|ADY45251.1|	43.37	53	3e-28	Solute_carrier_family_2,_facilitated_glucose_transporter_member_9	Ascaris_suum
HINDICA_B_8289_Transcript_1/1	gi|170574000|ref|XP_001892631.1|	55.94	68	1e-107	hypothetical_protein_Bm1_05795	Brugia_malayi
HINDICA_B_5968_Transcript_2/3	gi|541047091|gb|ERG85847.1|	53.97	67	5e-37	coiled-coil_domain-containing_protein_47	Ascaris_suum
HINDICA_B_14476_Transcript_1/1	gi|17508217|ref|NP_490842.1|	88.61	63	5e-44	SUMO_(ubiquitin-related)_homolog_family_member_(smo-1)	Caenorhabditis_elegans
HINDICA_B_8295_Transcript_1/2	gi|541041106|gb|ERG80439.1|	60.34	91	0	myosin-4	Ascaris_suum
HINDICA_B_13891_Transcript_1/1	gi|324503003|gb|ADY41312.1|	80.33	99	1e-134	Alpha-catulin	Ascaris_suum
HINDICA_B_2098_Transcript_1/1	gi|312067958|ref|XP_003136988.1|	58.21	52	2e-09	zinc_finger_protein	Loa_loa
HINDICA_B_2662_Transcript_1/1	gi|381352219|gb|AFG25449.1|	58.36	67	2e-102	y44f5a.1	Meloidogyne_incognita
HINDICA_B_1727_Transcript_1/1	gi|541048718|gb|ERG87419.1|	67.67	88	4e-115	transmembrane_protein_87a	Ascaris_suum
HINDICA_B_5193_Transcript_1/2	gi|324516305|gb|ADY46489.1|	65.05	90	4e-94	SWI/SNF-related_matrix-associated_actin-dependent_regulator_of_chromatin_subfamily_B_member_1	Ascaris_suum
HINDICA_B_756_Transcript_1/1	gi|560120990|emb|CDJ94384.1|	82.98	51	9e-16	Synaptobrevin_domain_containing_protein	Haemonchus_contortus
HINDICA_B_2709_Transcript_3/4	gi|597875726|gb|EYC25096.1|	58.09	75	8e-43	hypothetical_protein_Y032_0012g1698	Ancylostoma_ceylanicum
HINDICA_B_7146_Transcript_1/1	gi|115533394|ref|NP_001041220.1|	69.05	64	4e-73	hypothetical_protein_C24A8.6	Caenorhabditis_elegans
HINDICA_B_808_Transcript_1/2	gi|541041752|gb|ERG80968.1|	58.76	80	3e-61	receptor_expression-enhancing_protein_5	Ascaris_suum
HINDICA_B_12354_Transcript_2/3	gi|560117721|emb|CDJ97650.1|	32.41	68	4e-24	Protein_R12C12.9,_isoform_a	Haemonchus_contortus
HINDICA_B_11827_Transcript_1/1	gi|312078944|ref|XP_003141960.1|	33.92	58	4e-48	hypothetical_protein_LOAG_06376	Loa_loa
HINDICA_B_10363_Transcript_1/1	gi|17531507|ref|NP_497027.1|	71.43	99	0	Masculinisation_Of_Germline_family_member_(mog-4)	Caenorhabditis_elegans
HINDICA_B_9460_Transcript_1/1	gi|157114159|ref|XP_001652188.1|	37.61	95	3e-11	hypothetical_protein_AaeL_AAEL006732	Aedes_aegypti
HINDICA_B_6845_Transcript_1/1	gi|341900798|gb|EGT56733.1|	43.78	89	1e-108	hypothetical_protein_CAEBREN_05698	Caenorhabditis_brenneri
HINDICA_B_6324_Transcript_1/2	gi|312086460|ref|XP_003145085.1|	78.74	57	4e-179	serine/threonine-protein_phosphatase_4_catalytic_subunit	Loa_loa
HINDICA_B_119_Transcript_4/4	gi|324525867|gb|ADY48607.1|	98.32	87	4e-173	Actin-2,_partial	Ascaris_suum
HINDICA_B_2017_Transcript_1/1	gi|541040572|gb|ERG80019.1|	39.36	53	5e-16	acyl-_dehydrogenase_family_member_10	Ascaris_suum
HINDICA_B_1191_Transcript_1/2	gi|541041414|gb|ERG80689.1|	44.99	55	0	protein-like_protein_4	Ascaris_suum
HINDICA_B_10187_Transcript_2/2	gi|384496519|gb|EIE87010.1|	68.18	74	3e-24	methylmalonate-semialdehyde_dehydrogenase_(acylating)	Rhizopus_oryzae_RA_99-880
HINDICA_B_5477_Transcript_1/5	gi|541039264|gb|ERG79114.1|	58.74	57	2e-49	mothers_against_decapentaplegic-like_protein_9	Ascaris_suum
HINDICA_B_618_Transcript_1/1	gi|324510387|gb|ADY44342.1|	36.59	65	3e-59	WD_repeat-containing_protein_61	Ascaris_suum
HINDICA_B_10767_Transcript_1/2	gi|561014892|gb|ESW13753.1|	94.43	77	0	hypothetical_protein_PHAVU_008G223400g	Phaseolus_vulgaris
HINDICA_B_9739_Transcript_2/2	gi|268565215|ref|XP_002639371.1|	77.38	83	1e-40	Hypothetical_protein_CBG03955	Caenorhabditis_briggsae
HINDICA_B_5757_Transcript_1/1	gi|402314081|gb|AFQ55439.1|	42.9	98	3e-85	acid_phosphatase	Heterodera_avenae
HINDICA_B_7241_Transcript_2/4	gi|541039102|gb|ERG79019.1|	50	53	2e-26	regulation_of_nuclear_pre-mrna_domain-containing_protein_1b	Ascaris_suum
HINDICA_B_2059_Transcript_1/3	gi|541040363|gb|ERG79858.1|	49.15	87	5e-140	methyltransferase_nsun4	Ascaris_suum
HINDICA_B_2883_Transcript_1/1	gi|170594487|ref|XP_001901995.1|	51.07	64	5e-113	Protein_kinase_domain_containing_protein	Brugia_malayi
HINDICA_B_17004_Transcript_1/1	gi|541040500|gb|ERG79963.1|	58.11	55	1e-22	rna-binding_motif_x-linked_2	Ascaris_suum
HINDICA_B_9912_Transcript_1/1	gi|402595130|gb|EJW89056.1|	45.3	85	1e-143	major_facilitator_superfamily_transporter	Wuchereria_bancrofti
HINDICA_B_6553_Transcript_3/3	gi|341887064|gb|EGT42999.1|	49.67	57	8e-42	hypothetical_protein_CAEBREN_29459	Caenorhabditis_brenneri
HINDICA_B_12598_Transcript_1/1	gi|489059564|ref|WP_002969628.1|	94.29	78	1e-60	hydrolase	Brucella_pinnipedialis
HINDICA_B_11332_Transcript_1/1	gi|543177455|gb|AGV54749.1|	97.8	81	4e-153	ubiquitin_11	Phaseolus_vulgaris
HINDICA_B_6878_Transcript_1/1	gi|560125091|emb|CDJ90278.1|	47.31	69	3e-46	Major_intrinsic_protein_domain_containing_protein	Haemonchus_contortus
HINDICA_B_9642_Transcript_1/1	gi|597832305|gb|EYB82032.1|	40.46	93	2e-71	hypothetical_protein_Y032_0368g56	Ancylostoma_ceylanicum
HINDICA_B_1043_Transcript_2/2	gi|22073919|gb|AAK94490.1|	35.38	88	9e-113	PAZ/Piwi_domain_protein	Heterodera_glycines
HINDICA_B_14207_Transcript_1/1	gi|1731859|dbj|BAA14015.1|	32.17	65	2e-12	TBA-1_precursor	Toxocara_canis
HINDICA_B_3097_Transcript_2/4	gi|312075612|ref|XP_003140494.1|	54.24	81	0	hypothetical_protein_LOAG_04909	Loa_loa
HINDICA_B_10688_Transcript_1/1	gi|560140521|emb|CDJ81050.1|	51.54	89	0	Myotubularin-related_and_Zinc_finger_domain_containing_protein	Haemonchus_contortus
HINDICA_B_216_Transcript_1/1	gi|324501472|gb|ADY40657.1|	35.56	75	6e-66	Arf-GAP_with_Rho-GAP_domain,_ANK_repeat_and_PH_domain-containing_protein_3	Ascaris_suum
HINDICA_B_12956_Transcript_1/1	gi|308499955|ref|XP_003112163.1|	36.36	59	9e-06	CRE-DHS-2_protein	Caenorhabditis_remanei
HINDICA_B_8713_Transcript_1/2	gi|384491990|gb|EIE83186.1|	74.7	56	2e-37	30S_ribosomal_protein_S21e	Rhizopus_oryzae_RA_99-880
HINDICA_B_6233_Transcript_2/2	gi|301106166|ref|XP_002902166.1|	46.94	80	1e-38	conserved_hypothetical_protein	Phytophthora_infestans_T30-4
HINDICA_B_8680_Transcript_1/1	gi|597844882|gb|EYB94413.1|	72.06	65	1e-176	hypothetical_protein_Y032_0172g380	Ancylostoma_ceylanicum
HINDICA_B_9242_Transcript_1/1	gi|320000468|gb|ADV92281.1|	41.71	56	1e-23	resistance_to_inhibitors_of_cholinesterase_protein_3.2	Haemonchus_contortus
HINDICA_B_14460_Transcript_2/2	gi|324516054|gb|ADY46405.1|	52.17	73	3e-24	Folate-like_transporter_2	Ascaris_suum
HINDICA_B_12943_Transcript_1/1	gi|560123404|emb|CDJ91963.1|	81.18	94	8e-134	ATP-binding_region_and_Heat_shock_protein_Hsp90_domain_containing_protein,_partial	Haemonchus_contortus
HINDICA_B_11306_Transcript_1/1	gi|312086055|ref|XP_003144926.1|	31.91	52	1e-09	type_III_restriction_enzyme	Loa_loa
HINDICA_B_1183_Transcript_1/1	gi|324515538|gb|ADY46235.1|	49.2	79	2e-119	GDP-fucose_protein_O-fucosyltransferase_1	Ascaris_suum
HINDICA_B_4559_Transcript_1/2	gi|341880795|gb|EGT36730.1|	52.23	60	5e-77	hypothetical_protein_CAEBREN_31778	Caenorhabditis_brenneri
HINDICA_B_3552_Transcript_1/1	gi|268576030|ref|XP_002642995.1|	36.53	73	7e-14	Hypothetical_protein_CBG15282	Caenorhabditis_briggsae
HINDICA_B_1283_Transcript_1/1	gi|560121307|emb|CDJ94054.1|	58.36	99	1e-161	Alanine_dehydrogenase_PNT_and_Saccharopine_dehydrogenase_domain_containing_protein	Haemonchus_contortus
HINDICA_B_10331_Transcript_3/3	gi|298493434|gb|ADI82807.1|	47.02	82	4e-73	dorsal_gland_cell-specific_expression_protein	Heterodera_avenae
HINDICA_B_3233_Transcript_3/3	gi|602646632|ref|XP_007429747.1|	43.48	89	5e-62	PREDICTED:_phosphoserine_phosphatase_isoform_X1	Python_bivittatus
HINDICA_B_878_Transcript_1/1	gi|597858704|gb|EYC08130.1|	43.79	99	2e-26	hypothetical_protein_Y032_0067g131	Ancylostoma_ceylanicum
HINDICA_B_7535_Transcript_1/1	gi|324508122|gb|ADY43432.1|	34.13	88	2e-15	Gut_esterase_1	Ascaris_suum
HINDICA_B_6176_Transcript_1/2	gi|268534378|ref|XP_002632320.1|	49.33	81	3e-99	Hypothetical_protein_CBG00325	Caenorhabditis_briggsae
HINDICA_B_3593_Transcript_3/3	gi|597845836|gb|EYB95356.1|	72.36	95	1e-165	hypothetical_protein_Y032_0161g3389	Ancylostoma_ceylanicum
HINDICA_B_9831_Transcript_1/1	gi|541042900|gb|ERG81966.1|	46.72	77	7e-104	serine_threonine-protein_kinase_32a	Ascaris_suum
HINDICA_B_184_Transcript_2/2	gi|308478227|ref|XP_003101325.1|	53.91	78	1e-87	CRE-ELO-6_protein	Caenorhabditis_remanei
HINDICA_B_5835_Transcript_1/1	gi|324510612|gb|ADY44438.1|	33.62	85	2e-81	Zinc_metalloproteinase_nas-10	Ascaris_suum
HINDICA_B_16267_Transcript_1/1	gi|268619154|gb|ACZ13353.1|	46.72	98	8e-27	DEAD/DEAH_box_helicase	Bursaphelenchus_xylophilus
HINDICA_B_4065_Transcript_1/1	gi|312072227|ref|XP_003138969.1|	47.23	55	8e-90	SET_domain-containing_protein	Loa_loa
HINDICA_B_532_Transcript_1/2	gi|170581116|ref|XP_001895543.1|	48.61	73	4e-78	lipoate-protein_ligase,_mitochondrial_precursor	Brugia_malayi
HINDICA_B_8679_Transcript_1/1	gi|597844308|gb|EYB93845.1|	90.62	72	1e-21	hypothetical_protein_Y032_0178g667	Ancylostoma_ceylanicum
HINDICA_B_7623_Transcript_1/1	gi|348674317|gb|EGZ14136.1|	83.33	90	2e-67	hypothetical_protein_PHYSODRAFT_286746	Phytophthora_sojae
HINDICA_B_16779_Transcript_1/1	gi|324501990|gb|ADY40880.1|	46.4	99	4e-30	Protein_ECT2	Ascaris_suum
HINDICA_B_1418_Transcript_2/2	gi|324505080|gb|ADY42187.1|	45.03	80	1e-74	E3_ubiquitin-protein_ligase_makorin-2	Ascaris_suum
HINDICA_B_504_Transcript_1/1	gi|324510974|gb|ADY44580.1|	66.94	99	1e-53	SEC14-like_protein_2	Ascaris_suum
HINDICA_B_11817_Transcript_1/2	gi|324501875|gb|ADY40830.1|	55.66	88	0	Inactive_phospholipase_C-like_protein_1	Ascaris_suum
HINDICA_B_4923_Transcript_1/1	gi|541041804|gb|ERG81013.1|	33.58	50	1e-27	retinol_dehydrogenase_12	Ascaris_suum
HINDICA_B_6576_Transcript_1/1	gi|324510115|gb|ADY44235.1|	49.64	84	4e-88	Tau-tubulin_kinase_2	Ascaris_suum
HINDICA_B_10298_Transcript_3/3	gi|541044856|gb|ERG83742.1|	56.52	69	2e-25	hypothetical_protein_ASU_06510	Ascaris_suum
HINDICA_B_6937_Transcript_1/1	gi|597847177|gb|EYB96684.1|	69.85	67	5e-106	hypothetical_protein_Y032_0148g2670	Ancylostoma_ceylanicum
HINDICA_B_8952_Transcript_1/1	gi|560125106|emb|CDJ90263.1|	72.29	55	1e-33	Ferritin_Dps_protein_domain_containing_protein	Haemonchus_contortus
HINDICA_B_15955_Transcript_1/1	gi|560132815|emb|CDJ86690.1|	35.06	50	3e-07	Fumarate_reductase_succinate_dehydrogenase_flavoprotein_and_Zinc_finger_domain_containing_protein	Haemonchus_contortus
HINDICA_B_8361_Transcript_1/2	gi|170292245|pdb|2POS|A	46.94	58	4e-17	Chain_A,_Crystal_Structure_Of_Sylvaticin,_A_New_Secreted_Protein_From_Pythium_Sylvaticum
HINDICA_B_6018_Transcript_1/2	gi|597834077|gb|EYB83765.1|	42.95	69	2e-40	hypothetical_protein_Y032_0329g2648,_partial	Ancylostoma_ceylanicum
HINDICA_B_526_Transcript_1/3	gi|308510520|ref|XP_003117443.1|	37.48	88	2e-124	CRE-SNF-5_protein	Caenorhabditis_remanei
HINDICA_B_7548_Transcript_1/1	gi|560124833|emb|CDJ90531.1|	39.29	72	3e-16	Sulphate_transporter_and_Sulphate_transporter_antisigma-factor_antagonist_STAS_domain_containing_protein	Haemonchus_contortus
HINDICA_B_16151_Transcript_1/1	gi|312074134|ref|XP_003139834.1|	44.74	95	7e-13	hypothetical_protein_LOAG_04249	Loa_loa
HINDICA_B_3454_Transcript_1/1	gi|379656880|emb|CCD61862.2|	34.84	64	1e-43	Protein_F53B3.5	Caenorhabditis_elegans
HINDICA_B_7800_Transcript_1/1	gi|541041852|gb|ERG81053.1|	46.56	95	4e-27	microtubule-actin_cross-linking_factor_isoform_4	Ascaris_suum
HINDICA_B_6719_Transcript_1/1	gi|521038932|gb|EPQ20708.1|	44.44	50	2e-08	Putative_RNA-binding_protein_19	Myotis_brandtii
HINDICA_B_777_Transcript_1/1	gi|289740001|gb|ADD18748.1|	37.61	95	1e-13	CDK9_kinase-activating_protein_cyclin_T	Glossina_morsitans_morsitans
HINDICA_B_3811_Transcript_1/1	gi|541044800|gb|ERG83690.1|	48	69	2e-36	28s_ribosomal_protein	Ascaris_suum
HINDICA_B_13666_Transcript_1/1	gi|541043054|gb|ERG82101.1|	44.44	81	7e-17	sphingolipid_delta_-desaturase_des1	Ascaris_suum
HINDICA_B_1378_Transcript_2/2	gi|541040457|gb|ERG79929.1|	30.23	67	3e-37	udp-glucuronosyltransferase	Ascaris_suum
HINDICA_B_11063_Transcript_2/2	gi|7495554|pir||T30079	43.45	68	4e-28	hypothetical_protein_C06G1.1_-_Caenorhabditis_elegans
HINDICA_B_4938_Transcript_1/3	gi|597831788|gb|EYB81527.1|	49.22	59	1e-31	hypothetical_protein_Y032_0380g333	Ancylostoma_ceylanicum
HINDICA_B_12063_Transcript_2/2	gi|324514330|gb|ADY45831.1|	54.13	72	3e-30	Peptide_methionine_sulfoxide_reductase	Ascaris_suum
HINDICA_B_16598_Transcript_2/2	gi|324510685|gb|ADY44467.1|	60.89	96	3e-79	Protein_lin-54	Ascaris_suum
HINDICA_B_1201_Transcript_1/1	gi|541039295|gb|ERG79133.1|	31.85	77	3e-07	vitellogenin-6	Ascaris_suum
HINDICA_B_546_Transcript_2/4	gi|560132983|emb|CDJ86514.1|	70.23	88	2e-51	Ras_domain_containing_protein	Haemonchus_contortus
HINDICA_B_12096_Transcript_1/1	gi|301091063|ref|XP_002895724.1|	94.96	65	2e-81	40S_ribosomal_protein_S14	Phytophthora_infestans_T30-4
HINDICA_B_2073_Transcript_1/4	gi|324520541|gb|ADY47659.1|	60.44	76	3e-88	RNA-binding_protein_pno-1	Ascaris_suum
HINDICA_B_5898_Transcript_1/1	gi|597834510|gb|EYB84191.1|	55	97	1e-60	hypothetical_protein_Y032_0322g2465	Ancylostoma_ceylanicum
HINDICA_B_2503_Transcript_1/1	gi|324503540|gb|ADY41537.1|	69.56	85	0	Coatomer_subunit_beta	Ascaris_suum
HINDICA_B_10878_Transcript_1/1	gi|560133230|emb|CDJ86275.1|	54.49	80	4e-53	Acyl-CoA_dehydrogenase_and_Acyl-CoA_oxidase_dehydrogenase_domain_containing_protein	Haemonchus_contortus
HINDICA_B_3984_Transcript_1/1	gi|324499679|gb|ADY39869.1|	53.29	99	0	Talin-1	Ascaris_suum
HINDICA_B_5949_Transcript_3/4	gi|597877365|gb|EYC26733.1|	35.68	79	8e-98	hypothetical_protein_Y032_0010g937	Ancylostoma_ceylanicum
HINDICA_B_11028_Transcript_1/1	gi|268535170|ref|XP_002632718.1|	46.63	93	4e-130	Hypothetical_protein_CBG18748	Caenorhabditis_briggsae
HINDICA_B_3562_Transcript_3/3	gi|560126479|emb|CDJ88889.1|	61.95	59	2e-134	Proteinase_inhibitor_I25_and_Proteinase_inhibitor_I29_and_Peptidase_C1A_domain_containing_protein	Haemonchus_contortus
HINDICA_B_3179_Transcript_1/2	gi|165911508|gb|ABY74338.1|	64.42	69	0	metalloprotease	Heterorhabditis_bacteriophora
HINDICA_B_10325_Transcript_1/1	gi|402584973|gb|EJW78914.1|	51.75	82	1e-69	peptidase_family_M48_containing_protein	Wuchereria_bancrofti
HINDICA_B_7370_Transcript_1/1	gi|324507028|gb|ADY42988.1|	30.68	88	1e-80	Cubilin	Ascaris_suum
HINDICA_B_2013_Transcript_1/1	gi|560140867|emb|CDJ80699.1|	67.74	52	8e-24	Iron_sulphur-containing_domain_containing_protein	Haemonchus_contortus
HINDICA_B_5035_Transcript_1/1	gi|170586332|ref|XP_001897933.1|	61.62	58	2e-103	RE01069p	Brugia_malayi
HINDICA_B_12494_Transcript_1/1	gi|55139409|gb|AAV41378.1|	77.14	99	9e-37	ribosomal_protein_L15	Bos_taurus
HINDICA_B_6984_Transcript_1/1	gi|345560394|gb|EGX43519.1|	94.95	63	0	hypothetical_protein_AOL_s00215g255	Arthrobotrys_oligospora_ATCC_24927
HINDICA_B_1736_Transcript_2/2	gi|324507606|gb|ADY43224.1|	73.64	80	2e-48	Eukaryotic_translation_initiation_factor_1A,_Y-chromosomal	Ascaris_suum
HINDICA_B_4075_Transcript_2/4	gi|324514552|gb|ADY45906.1|	63.72	73	3e-160	MAP_kinase-activated_protein_kinase_2	Ascaris_suum
HINDICA_B_9704_Transcript_1/1	gi|324507219|gb|ADY43063.1|	50.5	54	2e-50	Oligo-1,6-glucosidase	Ascaris_suum
HINDICA_B_940_Transcript_1/1	gi|541048116|gb|ERG86834.1|	36.84	80	5e-67	mitogen-activated_protein_kinase_kinase_kinase_kinase_3	Ascaris_suum
HINDICA_B_9113_Transcript_1/1	gi|312084107|ref|XP_003144139.1|	47.69	99	5e-52	hypothetical_protein_LOAG_08561	Loa_loa
HINDICA_B_384_Transcript_1/1	gi|541044708|gb|ERG83605.1|	47.59	72	0	zyg_eleven-related_protein_1	Ascaris_suum
HINDICA_B_13749_Transcript_1/1	gi|17541356|ref|NP_502288.1|	57.87	87	6e-76	hypothetical_protein_K08E4.6	Caenorhabditis_elegans
HINDICA_B_3572_Transcript_2/2	gi|597862220|gb|EYC11629.1|	56.67	69	3e-137	hypothetical_protein_Y032_0050g2012	Ancylostoma_ceylanicum
HINDICA_B_8476_Transcript_1/1	gi|530578984|ref|XP_005283413.1|	54.9	51	1e-15	PREDICTED:_histone_H2A_type_1-like	Chrysemys_picta_bellii
HINDICA_B_993_Transcript_1/1	gi|541042065|gb|ERG81232.1|	61.13	93	1e-143	dolichyl-diphosphooligosaccharide--protein_glycosyltransferase_48_kda_subunit	Ascaris_suum
HINDICA_B_10420_Transcript_2/2	gi|324513670|gb|ADY45611.1|	57.14	71	1e-151	[Pyruvate_dehydrogenase_lipoamide_kinase	Ascaris_suum
HINDICA_B_12462_Transcript_2/2	gi|324501856|gb|ADY40822.1|	53.16	82	3e-133	Serine/threonine-protein_kinase_pelle	Ascaris_suum
HINDICA_B_11654_Transcript_1/1	gi|312068404|ref|XP_003137198.1|	52.24	64	8e-36	hypothetical_protein_LOAG_01611	Loa_loa
HINDICA_B_16568_Transcript_1/1	gi|324505416|gb|ADY42328.1|	48.31	84	1e-21	Folylpolyglutamate_synthase	Ascaris_suum
HINDICA_B_1417_Transcript_2/2	gi|324503960|gb|ADY41709.1|	67.51	91	3e-75	26S_proteasome_non-ATPase_regulatory_subunit_2	Ascaris_suum
HINDICA_B_2030_Transcript_1/1	gi|597883002|gb|EYC32363.1|	48.98	62	6e-61	hypothetical_protein_Y032_0003g1533	Ancylostoma_ceylanicum
HINDICA_B_14723_Transcript_1/1	gi|324507525|gb|ADY43190.1|	54.81	62	8e-40	Pre-mRNA_polyadenylation_factor_fip1,_partial	Ascaris_suum
HINDICA_B_3611_Transcript_1/3	gi|560126696|emb|CDJ88678.1|	66.05	84	0	ATPase_domain_containing_protein	Haemonchus_contortus
HINDICA_B_4500_Transcript_1/1	gi|541048521|gb|ERG87226.1|	50.24	51	4e-52	anaphase-promoting_complex_subunit_10	Ascaris_suum
HINDICA_B_4878_Transcript_1/1	gi|597834060|gb|EYB83749.1|	45.28	76	2e-151	hypothetical_protein_Y032_0330g2702	Ancylostoma_ceylanicum
HINDICA_B_12154_Transcript_1/1	gi|541040335|gb|ERG79835.1|	60.29	65	2e-17	spermatogenesis_serine-rich_2-like_protein	Ascaris_suum
HINDICA_B_4678_Transcript_1/1	gi|324499955|gb|ADY39993.1|	49.63	83	7e-169	Cleavage_and_polyadenylation_specificity_factor_subunit_1	Ascaris_suum
HINDICA_B_12852_Transcript_1/1	gi|324506704|gb|ADY42856.1|	42.66	84	1e-50	Ubiquitin_carboxyl-terminal_hydrolase_14	Ascaris_suum
HINDICA_B_4443_Transcript_2/3	gi|541044000|gb|ERG82954.1|	46.58	51	1e-14	osteopetrosis-associated_transmembrane_protein_1	Ascaris_suum
HINDICA_B_16358_Transcript_2/2	gi|312094435|ref|XP_003148020.1|	68.13	71	6e-34	bis(5'-nucleosyl)-tetraphosphatase	Loa_loa
HINDICA_B_773_Transcript_1/1	gi|402590089|gb|EJW84020.1|	37.03	87	2e-59	hypothetical_protein_WUBG_05068	Wuchereria_bancrofti
HINDICA_B_14147_Transcript_2/2	gi|560119993|emb|CDJ95364.1|	49.94	95	0	unnamed_protein_product,_partial	Haemonchus_contortus
HINDICA_B_5981_Transcript_1/1	gi|312080544|ref|XP_003142644.1|	62.43	89	4e-140	hypothetical_protein_LOAG_07062	Loa_loa
HINDICA_B_2289_Transcript_3/3	gi|22073919|gb|AAK94490.1|	35.62	85	3e-160	PAZ/Piwi_domain_protein	Heterodera_glycines
HINDICA_B_37_Transcript_1/1	gi|324503371|gb|ADY41468.1|	78.29	90	0	CGMP-dependent_protein_kinase_egl-4	Ascaris_suum
HINDICA_B_2957_Transcript_1/1	gi|402589300|gb|EJW83232.1|	40	54	2e-12	hypothetical_protein_WUBG_05857	Wuchereria_bancrofti
HINDICA_B_359_Transcript_1/2	gi|597786960|ref|XP_007256932.1|	87.74	80	3e-78	PREDICTED:_40S_ribosomal_protein_S9-like	Astyanax_mexicanus
HINDICA_B_9_Transcript_1/1	gi|541043307|gb|ERG82328.1|	38.96	62	3e-15	leucine-rich_repeat-containing_protein_15	Ascaris_suum
HINDICA_B_10351_Transcript_2/2	gi|324514774|gb|ADY45981.1|	43.44	66	9e-74	PRKCA-binding_protein,_partial	Ascaris_suum
HINDICA_B_3378_Transcript_2/2	gi|312090612|ref|XP_003146679.1|	55.66	76	1e-79	hypothetical_protein_LOAG_11109	Loa_loa
HINDICA_B_6993_Transcript_1/1	gi|324511292|gb|ADY44708.1|	58.6	59	1e-132	Ligand-gated_ion_channel_4	Ascaris_suum
HINDICA_B_4690_Transcript_1/1	gi|298493434|gb|ADI82807.1|	44.36	97	4e-23	dorsal_gland_cell-specific_expression_protein	Heterodera_avenae
HINDICA_B_9657_Transcript_1/1	gi|597869435|gb|EYC18819.1|	43.38	70	1e-100	hypothetical_protein_Y032_0026g1384	Ancylostoma_ceylanicum
HINDICA_B_16697_Transcript_1/1	gi|324517654|gb|ADY46884.1|	41.73	75	2e-21	Elongation_factor_Ts	Ascaris_suum
HINDICA_B_14342_Transcript_1/1	gi|402594445|gb|EJW88371.1|	51.45	83	2e-49	hypothetical_protein_WUBG_00716	Wuchereria_bancrofti
HINDICA_B_5298_Transcript_2/2	gi|597884402|gb|EYC33762.1|	47.42	99	9e-56	hypothetical_protein_Y032_0002g972	Ancylostoma_ceylanicum
HINDICA_B_4996_Transcript_1/1	gi|402594049|gb|EJW87976.1|	36.43	80	4e-49	hypothetical_protein_WUBG_01112	Wuchereria_bancrofti
HINDICA_B_5183_Transcript_3/4	gi|298493434|gb|ADI82807.1|	30.48	75	9e-21	dorsal_gland_cell-specific_expression_protein	Heterodera_avenae
HINDICA_B_4953_Transcript_2/3	gi|541046729|gb|ERG85501.1|	37.66	68	1e-24	cbn-moma-1_protein	Ascaris_suum
HINDICA_B_12139_Transcript_2/2	gi|17565764|ref|NP_503730.1|	57.58	81	6e-166	hypothetical_protein_Y45G12B.3	Caenorhabditis_elegans
HINDICA_B_500_Transcript_1/1	gi|341883252|gb|EGT39187.1|	55.37	96	7e-130	hypothetical_protein_CAEBREN_30571	Caenorhabditis_brenneri
HINDICA_B_5362_Transcript_1/1	gi|356508344|ref|XP_003522917.1|	97.22	64	2e-124	PREDICTED:_3-ketoacyl-CoA_synthase_11-like_isoform_2	Glycine_max
HINDICA_B_671_Transcript_1/2	gi|62131657|gb|AAX68678.1|	66.88	85	2e-63	aminopeptidase	Heterodera_glycines
HINDICA_B_6732_Transcript_1/1	gi|321468002|gb|EFX78989.1|	48.47	92	5e-61	hypothetical_protein_DAPPUDRAFT_188353	Daphnia_pulex
HINDICA_B_11061_Transcript_1/1	gi|304269310|gb|ADM16640.1|	70.95	72	1e-63	putative_transmembrane_cation_transporter	Meloidogyne_javanica
HINDICA_B_97_Transcript_1/1	gi|312071802|ref|XP_003138776.1|	39.27	89	2e-79	piwi_domain-containing_protein	Loa_loa
HINDICA_B_16659_Transcript_1/1	gi|341899830|gb|EGT55765.1|	76.32	81	1e-74	CBN-KAT-1_protein	Caenorhabditis_brenneri
HINDICA_B_4576_Transcript_1/1	gi|324500164|gb|ADY40086.1|	43.6	99	0	Rap_guanine_nucleotide_exchange_factor_2	Ascaris_suum
HINDICA_B_4112_Transcript_2/5	gi|555440275|gb|AGZ15719.1|	52.81	88	2e-83	serine_proteinase-l,_partial	Heterodera_avenae
HINDICA_B_11936_Transcript_1/1	gi|541042005|gb|ERG81182.1|	55.51	94	3e-83	atp-binding_domain-containing_protein_4	Ascaris_suum
HINDICA_B_11656_Transcript_1/2	gi|321173537|gb|ADW77531.1|	86.05	78	8e-71	cold-shock-like_protein	Heterodera_glycines
HINDICA_B_3002_Transcript_1/1	gi|348681444|gb|EGZ21260.1|	94.33	86	1e-87	hypothetical_protein_PHYSODRAFT_285581	Phytophthora_sojae
HINDICA_B_11774_Transcript_2/3	gi|403082246|gb|AFR23099.1|	76.23	99	1e-145	cytochrome_b,_partial_(mitochondrion)	Brachionus_calyciflorus
HINDICA_B_3053_Transcript_1/1	gi|597896163|gb|EYC44250.1|	54.03	76	3e-37	hypothetical_protein_Y032_0467g1993	Ancylostoma_ceylanicum
HINDICA_B_1389_Transcript_1/1	gi|298493434|gb|ADI82807.1|	47.37	88	1e-46	dorsal_gland_cell-specific_expression_protein	Heterodera_avenae
HINDICA_B_2035_Transcript_1/1	gi|324506973|gb|ADY42963.1|	31.21	93	6e-105	RAD50-interacting_protein_1	Ascaris_suum
HINDICA_B_14334_Transcript_1/2	gi|560132501|emb|CDJ87012.1|	67.38	87	5e-81	WHEP-TRS_and_Aminoacyl-tRNA_synthetase_and_Anticodon-binding_domain_containing_protein	Haemonchus_contortus
HINDICA_B_257_Transcript_2/2	gi|312076202|ref|XP_003140756.1|	48.48	77	4e-43	general_transcription_factor_IIH_subunit_2	Loa_loa
HINDICA_B_423_Transcript_2/2	gi|541045152|gb|ERG84015.1|	86.7	82	0	histone-binding_protein_rbbp7	Ascaris_suum
HINDICA_B_3957_Transcript_2/2	gi|170593729|ref|XP_001901616.1|	69.49	51	7e-17	40S_ribosomal_protein_S6	Brugia_malayi
HINDICA_B_7778_Transcript_3/4	gi|341892097|gb|EGT48032.1|	36.6	63	5e-33	CBN-PQN-89_protein	Caenorhabditis_brenneri
HINDICA_B_8699_Transcript_1/1	gi|72128204|ref|XP_788136.1|	45.37	98	3e-22	PREDICTED:_putative_ankyrin_repeat_protein_R911-like,_partial	Strongylocentrotus_purpuratus
HINDICA_B_3985_Transcript_1/1	gi|541042374|gb|ERG81502.1|	45.28	91	0	exocyst_complex_component_8	Ascaris_suum
HINDICA_B_5085_Transcript_1/2	gi|324506523|gb|ADY42784.1|	48.38	91	1e-168	Cystathionine_beta-synthase	Ascaris_suum
HINDICA_B_4342_Transcript_1/1	gi|597832560|gb|EYB82282.1|	49.21	51	2e-18	hypothetical_protein_Y032_0363g3535	Ancylostoma_ceylanicum
HINDICA_B_1296_Transcript_1/2	gi|324512804|gb|ADY45289.1|	62.63	66	9e-119	Syntaxin-3	Ascaris_suum
HINDICA_B_3109_Transcript_1/1	gi|312078267|ref|XP_003141664.1|	56.81	58	2e-152	phosphatidylinositol_3	Loa_loa
HINDICA_B_2120_Transcript_1/1	gi|324516142|gb|ADY46434.1|	43.98	67	2e-72	Testis-specific_serine/threonine-protein_kinase_4	Ascaris_suum
HINDICA_B_12097_Transcript_1/1	gi|597843611|gb|EYB93155.1|	58.64	83	9e-86	hypothetical_protein_Y032_0185g1022	Ancylostoma_ceylanicum
HINDICA_B_7044_Transcript_1/1	gi|312065117|ref|XP_003135634.1|	38.54	62	2e-29	hypothetical_protein_LOAG_00045	Loa_loa
HINDICA_B_14297_Transcript_1/1	gi|324513670|gb|ADY45611.1|	72.68	85	0	[Pyruvate_dehydrogenase_lipoamide_kinase	Ascaris_suum
HINDICA_B_6433_Transcript_1/1	gi|331248332|ref|XP_003336790.1|	76.11	77	1e-37	40S_ribosomal_protein_S26	Puccinia_graminis_f._sp._tritici_CRL_75-36-700-3
HINDICA_B_14226_Transcript_1/1	gi|324502390|gb|ADY41053.1|	49.65	93	0	Cell_death_abnormality_protein_1	Ascaris_suum
HINDICA_B_13739_Transcript_1/1	gi|541043432|gb|ERG82439.1|	74.75	95	5e-101	importin_subunit_alpha-3	Ascaris_suum
HINDICA_B_2425_Transcript_1/1	gi|72000921|ref|NP_001024203.1|	31.47	58	6e-47	TiTiN_family_member_(ttn-1)	Caenorhabditis_elegans
HINDICA_B_8174_Transcript_1/1	gi|312087470|ref|XP_003145484.1|	71.58	81	5e-41	cuticlin_1	Loa_loa
HINDICA_B_1885_Transcript_1/1	gi|324505151|gb|ADY42219.1|	57.01	50	7e-105	3-hydroxyisobutyryl-CoA_hydrolase	Ascaris_suum
HINDICA_B_8696_Transcript_2/2	gi|312071221|ref|XP_003138508.1|	50	73	4e-19	hypothetical_protein_LOAG_02923	Loa_loa
HINDICA_B_15245_Transcript_1/1	gi|324500008|gb|ADY40018.1|	31.12	84	7e-38	Condensin-2_complex_subunit_D3	Ascaris_suum
HINDICA_B_7090_Transcript_1/1	gi|170589421|ref|XP_001899472.1|	59.18	94	1e-27	Patatin-like_phospholipase_family_protein	Brugia_malayi
HINDICA_B_9531_Transcript_1/1	gi|402588588|gb|EJW82521.1|	62.87	74	9e-84	hypothetical_protein_WUBG_06572	Wuchereria_bancrofti
HINDICA_B_12266_Transcript_1/1	gi|167524493|ref|XP_001746582.1|	42.22	66	1e-10	hypothetical_protein	Monosiga_brevicollis_MX1
HINDICA_B_4199_Transcript_1/2	gi|324503218|gb|ADY41402.1|	42.19	81	3e-115	Testin	Ascaris_suum
HINDICA_B_1286_Transcript_1/1	gi|324501756|gb|ADY40779.1|	39.61	86	0	Voltage-dependent_calcium_channel_unc-36	Ascaris_suum
HINDICA_B_8575_Transcript_3/5	gi|268619098|gb|ACZ13325.1|	59.09	76	7e-33	elongation_factor_1_beta	Bursaphelenchus_xylophilus
HINDICA_B_2165_Transcript_1/1	gi|402580194|gb|EJW74144.1|	45.45	73	3e-29	hypothetical_protein_WUBG_14947	Wuchereria_bancrofti
HINDICA_B_7554_Transcript_1/1	gi|541048719|gb|ERG87420.1|	64.42	78	5e-69	sex_peptide_receptor	Ascaris_suum
HINDICA_B_833_Transcript_3/3	gi|541046538|gb|ERG85320.1|	55.46	74	1e-35	transmembrane_protein_50b	Ascaris_suum
HINDICA_B_10753_Transcript_2/2	gi|324528594|gb|ADY48929.1|	43.37	64	4e-40	N-acetyltransferase_15,_partial	Ascaris_suum
HINDICA_B_7486_Transcript_1/1	gi|324500904|gb|ADY40409.1|	66.56	84	0	DNA-directed_RNA_polymerase_III_subunit_RPC1	Ascaris_suum
HINDICA_B_13204_Transcript_1/1	gi|541039196|gb|ERG79074.1|	50.54	97	2e-50	basement_membrane_proteoglycan	Ascaris_suum
HINDICA_B_16749_Transcript_1/1	gi|597884909|gb|EYC34268.1|	31.16	79	2e-35	hypothetical_protein_Y032_0001g334	Ancylostoma_ceylanicum
HINDICA_B_3753_Transcript_1/1	gi|57283049|emb|CAD56893.1|	80.39	79	0	MAP_kinase_kinase_2	Meloidogyne_artiellia
HINDICA_B_9558_Transcript_1/1	gi|324511103|gb|ADY44633.1|	64.22	71	3e-39	Cell_division_protein_kinase_1	Ascaris_suum
HINDICA_B_6022_Transcript_1/1	gi|324511324|gb|ADY44719.1|	50.74	70	3e-35	Fatty_acid-binding_protein_9	Ascaris_suum
HINDICA_B_1071_Transcript_1/2	gi|541044343|gb|ERG83268.1|	66.3	95	0	maternal_dna_replication_licensing_factor_mcm3	Ascaris_suum
HINDICA_B_16496_Transcript_1/1	gi|541039817|gb|ERG79466.1|	60.47	56	2e-69	hypothetical_protein_ASU_13575	Ascaris_suum
HINDICA_B_5858_Transcript_1/1	gi|541043259|gb|ERG82285.1|	52.16	69	3e-100	solute_carrier_family_25_member_46	Ascaris_suum
HINDICA_B_12256_Transcript_1/2	gi|341883815|gb|EGT39750.1|	36.39	71	1e-62	hypothetical_protein_CAEBREN_14819	Caenorhabditis_brenneri
HINDICA_B_2041_Transcript_4/4	gi|324511401|gb|ADY44750.1|	66.85	77	6e-61	Translocon-associated_protein_subunit_gamma	Ascaris_suum
HINDICA_B_1443_Transcript_1/1	gi|170581758|ref|XP_001895824.1|	46.9	84	0	SH2_domain_containing_protein	Brugia_malayi
HINDICA_B_954_Transcript_1/1	gi|324506577|gb|ADY42804.1|	48.41	71	2e-106	tRNA_(adenine-N(1)-)-methyltransferase_catalytic_subunit	Ascaris_suum
HINDICA_B_13479_Transcript_1/1	gi|324499923|gb|ADY39979.1|	47.77	98	0	Transmembrane_cell_adhesion_receptor_mua-3	Ascaris_suum
HINDICA_B_399_Transcript_1/2	gi|597836286|gb|EYB85933.1|	40.06	54	3e-66	hypothetical_protein_Y032_0288g1483	Ancylostoma_ceylanicum
HINDICA_B_13266_Transcript_1/2	gi|170588045|ref|XP_001898784.1|	100	56	2e-43	histone_H4	Brugia_malayi
HINDICA_B_12948_Transcript_1/1	gi|597861126|gb|EYC10540.1|	56.05	99	8e-57	hypothetical_protein_Y032_0055g2613	Ancylostoma_ceylanicum
HINDICA_B_14153_Transcript_1/1	gi|17567811|ref|NP_508656.1|	57.14	52	2e-08	hypothetical_protein_F47B7.1	Caenorhabditis_elegans
HINDICA_B_1076_Transcript_3/3	gi|324501308|gb|ADY40585.1|	39.83	66	7e-51	Intermediate_peptidase	Ascaris_suum
HINDICA_B_2584_Transcript_2/2	gi|324504738|gb|ADY42042.1|	78.39	73	5e-113	Splicing_factor_U2AF_35_kDa_subunit	Ascaris_suum
HINDICA_B_1917_Transcript_1/1	gi|324500404|gb|ADY40192.1|	39.1	62	8e-87	Ras_GTPase-activating_protein_gap-2	Ascaris_suum
HINDICA_B_12844_Transcript_1/1	gi|324506588|gb|ADY42809.1|	47.44	71	3e-13	2',5'-phosphodiesterase_12	Ascaris_suum
HINDICA_B_577_Transcript_1/2	gi|597838052|gb|EYB87670.1|	41.31	88	3e-54	hypothetical_protein_Y032_0259g502	Ancylostoma_ceylanicum
HINDICA_B_4835_Transcript_1/1	gi|17531753|ref|NP_496279.1|	62.33	63	1e-53	Temporarily_Assigned_Gene_name_family_member_(tag-242)	Caenorhabditis_elegans
HINDICA_B_4176_Transcript_1/4	gi|312083773|ref|XP_003144001.1|	45.54	79	4e-55	hypothetical_protein_LOAG_08421	Loa_loa
HINDICA_B_4783_Transcript_1/1	gi|308497809|ref|XP_003111091.1|	38.5	59	3e-33	hypothetical_protein_CRE_03679	Caenorhabditis_remanei
HINDICA_B_3746_Transcript_1/2	gi|241611460|ref|XP_002406299.1|	70.39	58	5e-77	ubiquitin_protein_ligase,_putative	Ixodes_scapularis
HINDICA_B_16972_Transcript_1/1	gi|541039108|gb|ERG79023.1|	89.8	97	0	glycogen_muscle_form	Ascaris_suum
HINDICA_B_4616_Transcript_2/3	gi|560121589|emb|CDJ93781.1|	72.96	59	1e-125	NADH:ubiquinone_oxidoreductase_domain_containing_protein	Haemonchus_contortus
HINDICA_B_9952_Transcript_1/1	gi|560132496|emb|CDJ87007.1|	43.64	54	1e-08	Peptidase_S59_domain_containing_protein	Haemonchus_contortus
HINDICA_B_1862_Transcript_1/1	gi|312069025|ref|XP_003137489.1|	36.97	70	6e-59	hypothetical_protein_LOAG_01903	Loa_loa
HINDICA_B_8267_Transcript_1/1	gi|324513998|gb|ADY45727.1|	34.97	78	3e-93	UDP-glucuronosyltransferase_ugt-47,_partial	Ascaris_suum
HINDICA_B_11649_Transcript_1/1	gi|402851626|ref|ZP_10899772.1|	60.48	80	2e-67	Maltose_O-acetyltransferase	Rhodovulum_sp._PH10
HINDICA_B_11120_Transcript_4/4	gi|308475269|ref|XP_003099853.1|	59.69	66	3e-47	hypothetical_protein_CRE_24540	Caenorhabditis_remanei
HINDICA_B_2992_Transcript_1/1	gi|541042368|gb|ERG81497.1|	58.37	83	2e-84	calumenin-a	Ascaris_suum
HINDICA_B_10534_Transcript_1/1	gi|324501426|gb|ADY40636.1|	60.67	75	3e-66	Myelin_expression_factor_2	Ascaris_suum
HINDICA_B_6209_Transcript_1/4	gi|298493434|gb|ADI82807.1|	32.18	82	6e-28	dorsal_gland_cell-specific_expression_protein	Heterodera_avenae
HINDICA_B_3162_Transcript_3/3	gi|324507776|gb|ADY43291.1|	56.43	71	8e-147	Protein_lin-9	Ascaris_suum
HINDICA_B_14688_Transcript_1/1	gi|324507086|gb|ADY43011.1|	90.64	93	1e-96	Heat_shock_70_kDa_protein_A,_partial	Ascaris_suum
HINDICA_B_2288_Transcript_3/3	gi|170580563|ref|XP_001895318.1|	45.62	60	1e-31	protein_ZK1127.4	Brugia_malayi
HINDICA_B_2944_Transcript_1/3	gi|170590720|ref|XP_001900119.1|	72.64	92	0	Cleavage_stimulation_factor,_50_kDa_subunit	Brugia_malayi
HINDICA_B_116_Transcript_1/1	gi|560134047|emb|CDJ85735.1|	50.76	63	2e-64	Phospholipid_glycerol_acyltransferase_domain_containing_protein	Haemonchus_contortus
HINDICA_B_11982_Transcript_1/1	gi|541049091|gb|ERG87783.1|	47.73	72	3e-16	Uncharacterized_protein_ZC84.1	Ascaris_suum
HINDICA_B_4204_Transcript_1/1	gi|560117709|emb|CDJ97654.1|	47.94	84	2e-144	Glycoside_hydrolase_domain_containing_protein	Haemonchus_contortus
HINDICA_B_17306_Transcript_1/1	gi|541043837|gb|ERG82806.1|	70.24	73	3e-35	prolyl_4-hydroxylase_subunit_alpha-2	Ascaris_suum
HINDICA_B_7049_Transcript_1/4	gi|402592590|gb|EJW86518.1|	49.15	99	0	dynein_heavy_chain,_partial	Wuchereria_bancrofti
HINDICA_B_2964_Transcript_1/1	gi|597870033|gb|EYC19415.1|	51.14	86	0	hypothetical_protein_Y032_0024g1072	Ancylostoma_ceylanicum
HINDICA_B_11034_Transcript_1/1	gi|324505508|gb|ADY42366.1|	46.64	96	2e-54	Receptor-type_tyrosine-protein_phosphatase-like_protein	Ascaris_suum
HINDICA_B_17316_Transcript_1/1	gi|541048396|gb|ERG87105.1|	49.17	99	8e-60	hypothetical_protein_ASU_01156	Ascaris_suum
HINDICA_B_14349_Transcript_1/1	gi|541048388|gb|ERG87097.1|	31.07	68	9e-15	high_mobility_group_protein_20a	Ascaris_suum
HINDICA_B_3550_Transcript_1/2	gi|597894367|gb|EYC42515.1|	58.24	64	8e-31	hypothetical_protein_Y032_0528g2974	Ancylostoma_ceylanicum
HINDICA_B_3518_Transcript_1/1	gi|71995897|ref|NP_001021801.1|	38.89	94	4e-19	hypothetical_protein_Y6B3B.5	Caenorhabditis_elegans
HINDICA_B_6966_Transcript_2/3	gi|380447937|gb|AFD54151.1|	43.96	77	2e-28	ran-binding_protein_4	Heterodera_glycines
HINDICA_B_10106_Transcript_1/1	gi|524901237|ref|XP_005107029.1|	61.96	63	8e-74	PREDICTED:_ADP-ribosylation_factor-like_protein_2-like	Aplysia_californica
HINDICA_B_6049_Transcript_1/1	gi|170592709|ref|XP_001901107.1|	51.93	75	0	Hypothetical_tyrosinase-like_protein_F21C3.2_in_chromosome_I,_putative	Brugia_malayi
HINDICA_B_11868_Transcript_1/1	gi|560119546|emb|CDJ95818.1|	42.91	63	1e-58	LUC7_related_domain_containing_protein	Haemonchus_contortus
HINDICA_B_3291_Transcript_1/1	gi|312079997|ref|XP_003142413.1|	31.28	67	3e-44	hypothetical_protein_LOAG_06829	Loa_loa
HINDICA_B_12319_Transcript_1/1	gi|541039388|gb|ERG79188.1|	43.08	86	3e-70	hypothetical_protein_ASU_14106	Ascaris_suum
HINDICA_B_623_Transcript_5/5	gi|560117430|emb|CDJ97928.1|	48.71	79	6e-85	Phosphotyrosine_interaction_region_domain_containing_protein	Haemonchus_contortus
HINDICA_B_2327_Transcript_1/1	gi|324502024|gb|ADY40894.1|	61.79	99	0	DNA-directed_RNA_polymerase_I_subunit_RPA2	Ascaris_suum
HINDICA_B_4535_Transcript_1/1	gi|597854342|gb|EYC03792.1|	49.67	90	4e-41	hypothetical_protein_Y032_0091g2426	Ancylostoma_ceylanicum
HINDICA_B_1950_Transcript_2/2	gi|17541712|ref|NP_502317.1|	49.4	98	1e-143	Proline_HYdroxylase_family_member_(phy-2)	Caenorhabditis_elegans
HINDICA_B_8845_Transcript_1/1	gi|402593850|gb|EJW87777.1|	46.49	82	4e-26	intermediate_filament_tail_domain-containing_protein,_partial	Wuchereria_bancrofti
HINDICA_B_5769_Transcript_2/2	gi|341902084|gb|EGT58019.1|	77.67	68	6e-122	hypothetical_protein_CAEBREN_29944	Caenorhabditis_brenneri
HINDICA_B_10690_Transcript_1/1	gi|560117799|emb|CDJ97569.1|	50.8	67	1e-49	Glycoside_hydrolase_domain_containing_protein	Haemonchus_contortus
HINDICA_B_14320_Transcript_1/1	gi|312086818|ref|XP_003145227.1|	55.09	80	3e-98	hypothetical_protein_LOAG_09652	Loa_loa
HINDICA_B_1035_Transcript_1/1	gi|324504423|gb|ADY41912.1|	84.31	99	4e-120	Chaperonin_Hsp-60	Ascaris_suum
HINDICA_B_6917_Transcript_1/1	gi|324506778|gb|ADY42886.1|	36.15	82	9e-63	Leucine-rich_repeat_neuronal_protein_2	Ascaris_suum
HINDICA_B_5524_Transcript_1/1	gi|75304713|sp|Q8W3Y4.1|METK_PHALU	98.47	78	0	RecName:_Full=S-adenosylmethionine_synthase;_Short=AdoMet_synthase;_AltName:_Full=Methionine_adenosyltransferase;_Short=MAT
HINDICA_B_9997_Transcript_1/1	gi|312073714|ref|XP_003139644.1|	40	67	1e-15	hypothetical_protein_LOAG_04059	Loa_loa
HINDICA_B_7849_Transcript_4/4	gi|324506098|gb|ADY42611.1|	62.5	84	7e-44	Unknown	Ascaris_suum
HINDICA_B_507_Transcript_1/1	gi|193210481|ref|NP_001123159.1|	32.9	71	3e-83	SYnaptoGenesis_abnormal_family_member_(syg-1)	Caenorhabditis_elegans
HINDICA_B_9600_Transcript_1/1	gi|29825553|gb|AAO92292.1|	78.3	80	8e-37	FMRFamide-related_peptide_precursor	Heterodera_glycines
HINDICA_B_16547_Transcript_1/1	gi|541041371|gb|ERG80653.1|	52.83	84	1e-33	protein_phosphatase_inhibitor_2	Ascaris_suum
HINDICA_B_3503_Transcript_2/2	gi|402584783|gb|EJW78724.1|	53.51	69	1e-32	hypothetical_protein_WUBG_10371	Wuchereria_bancrofti
HINDICA_B_5922_Transcript_2/2	gi|298493434|gb|ADI82807.1|	32.61	67	7e-14	dorsal_gland_cell-specific_expression_protein	Heterodera_avenae
HINDICA_B_9017_Transcript_1/1	gi|560123441|emb|CDJ91924.1|	45.05	95	0	unnamed_protein_product,_partial	Haemonchus_contortus
HINDICA_B_1357_Transcript_1/1	gi|560124068|emb|CDJ91299.1|	36.45	51	4e-25	Zinc_finger_and_SET_domain_containing_protein	Haemonchus_contortus
HINDICA_B_1010_Transcript_1/2	gi|324500742|gb|ADY40340.1|	31.6	67	1e-65	RRP12-like_protein	Ascaris_suum
HINDICA_B_11791_Transcript_1/1	gi|17538165|ref|NP_495784.1|	41.51	98	5e-16	ZYGote_defective:_embryonic_lethal_family_member_(zyg-9)	Caenorhabditis_elegans
HINDICA_B_1533_Transcript_1/1	gi|211910945|gb|ACJ13101.1|	90.62	99	6e-81	cathepsin_L	Heterodera_glycines
HINDICA_B_8902_Transcript_1/1	gi|268573364|ref|XP_002641659.1|	47.69	94	3e-37	C._briggsae_CBR-CNX-1_protein	Caenorhabditis_briggsae
HINDICA_B_7643_Transcript_3/5	gi|402591342|gb|EJW85272.1|	42.21	99	9e-154	hypothetical_protein_WUBG_03818,_partial	Wuchereria_bancrofti
HINDICA_B_10072_Transcript_1/1	gi|71986051|ref|NP_492330.2|	88.72	86	2e-168	hypothetical_protein_F43G9.1	Caenorhabditis_elegans
HINDICA_B_533_Transcript_1/1	gi|324501796|gb|ADY40796.1|	64.52	98	0	Leucyl-tRNA_synthetase	Ascaris_suum
HINDICA_B_3453_Transcript_3/5	gi|324519546|gb|ADY47409.1|	50	91	1e-79	Toll-interacting_protein	Ascaris_suum
HINDICA_B_5808_Transcript_1/1	gi|541048976|gb|ERG87670.1|	52.82	88	4e-97	zinc_finger_protein_34	Ascaris_suum
HINDICA_B_15531_Transcript_1/1	gi|402593872|gb|EJW87799.1|	42.79	88	2e-150	RasGEF_domain-containing_protein	Wuchereria_bancrofti
HINDICA_B_9673_Transcript_2/3	gi|541039728|gb|ERG79404.1|	84.93	91	1e-88	40s_ribosomal_protein_s18	Ascaris_suum
HINDICA_B_522_Transcript_1/1	gi|308467098|ref|XP_003095799.1|	83.18	99	8e-59	hypothetical_protein_CRE_11384	Caenorhabditis_remanei
HINDICA_B_7075_Transcript_4/4	gi|324512829|gb|ADY45300.1|	61.5	90	5e-156	Branched-chain-amino-acid_aminotransferase	Ascaris_suum
HINDICA_B_2756_Transcript_3/4	gi|324502541|gb|ADY41118.1|	71.6	92	0	Coatomer_subunit_beta	Ascaris_suum
HINDICA_B_2552_Transcript_1/1	gi|597883647|gb|EYC33007.1|	44.22	95	5e-115	hypothetical_protein_Y032_0002g552	Ancylostoma_ceylanicum
HINDICA_B_13781_Transcript_1/1	gi|324504010|gb|ADY41731.1|	40	69	5e-13	Glutamate_carboxypeptidase_2	Ascaris_suum
HINDICA_B_4759_Transcript_1/2	gi|356572992|ref|XP_003554649.1|	95.97	89	0	PREDICTED:_respiratory_burst_oxidase_homolog_protein_B-like_isoform_1	Glycine_max
HINDICA_B_10119_Transcript_1/3	gi|324499520|gb|ADY39795.1|	35.67	99	4e-152	Laminin-like_protein_epi-1	Ascaris_suum
HINDICA_B_10593_Transcript_1/2	gi|312084202|ref|XP_003144179.1|	39.66	90	7e-155	hypothetical_protein_LOAG_08601	Loa_loa
HINDICA_B_4258_Transcript_1/1	gi|268569738|ref|XP_002640601.1|	49.82	69	2e-71	C._briggsae_CBR-NDX-1_protein	Caenorhabditis_briggsae
HINDICA_B_5543_Transcript_1/1	gi|324506947|gb|ADY42953.1|	74	91	0	Acetylcholine_receptor_subunit_alpha-type_acr-16	Ascaris_suum
HINDICA_B_5344_Transcript_2/3	gi|324512630|gb|ADY45226.1|	58.74	81	4e-48	Chaperone_BCS1	Ascaris_suum
HINDICA_B_9548_Transcript_1/1	gi|402585979|gb|EJW79918.1|	40.24	77	5e-39	hypothetical_protein_WUBG_09173	Wuchereria_bancrofti
HINDICA_B_10233_Transcript_1/1	gi|170588667|ref|XP_001899095.1|	89	54	3e-58	Epsin_2	Brugia_malayi
HINDICA_B_11290_Transcript_1/2	gi|184185912|dbj|BAG30806.1|	78.06	99	1e-161	elongation_factor-like	Detonula_confervacea
HINDICA_B_9250_Transcript_1/1	gi|597845433|gb|EYB94957.1|	74.8	99	3e-50	hypothetical_protein_Y032_0165g31	Ancylostoma_ceylanicum
HINDICA_B_12589_Transcript_2/3	gi|541047262|gb|ERG86011.1|	78.22	77	5e-47	catalase	Ascaris_suum
HINDICA_B_565_Transcript_1/1	gi|560141090|emb|CDJ80473.1|	82.45	84	5e-136	Band_7_protein_domain_containing_protein	Haemonchus_contortus
HINDICA_B_17021_Transcript_1/1	gi|324511652|gb|ADY44846.1|	56.73	63	7e-34	Chondroitin_sulfate_synthase_1	Ascaris_suum
HINDICA_B_15211_Transcript_3/4	gi|527271358|ref|XP_005153562.1|	73.27	83	1e-114	PREDICTED:_thymidylate_synthase	Melopsittacus_undulatus
HINDICA_B_4049_Transcript_1/1	gi|312075782|ref|XP_003140570.1|	63.18	99	1e-92	hypothetical_protein_LOAG_04985	Loa_loa
HINDICA_B_1403_Transcript_2/2	gi|597863814|gb|EYC13217.1|	63.13	56	7e-171	hypothetical_protein_Y032_0044g1042	Ancylostoma_ceylanicum
HINDICA_B_7690_Transcript_1/3	gi|597856540|gb|EYC05978.1|	42.78	64	3e-99	hypothetical_protein_Y032_0079g1285	Ancylostoma_ceylanicum
HINDICA_B_6350_Transcript_1/1	gi|597874104|gb|EYC23477.1|	39.1	76	2e-27	hypothetical_protein_Y032_0015g2668	Ancylostoma_ceylanicum
HINDICA_B_15726_Transcript_1/1	gi|339243979|ref|XP_003377915.1|	49.15	57	1e-08	putative_transmembrane_cell_adhesion_receptor_mua-3	Trichinella_spiralis
HINDICA_B_15084_Transcript_1/1	gi|324507134|gb|ADY43032.1|	61.7	86	2e-140	Tyrosine-protein_kinase_CSK	Ascaris_suum
HINDICA_B_4677_Transcript_1/1	gi|597831932|gb|EYB81668.1|	45.73	88	0	hypothetical_protein_Y032_0377g265	Ancylostoma_ceylanicum
HINDICA_B_7841_Transcript_1/1	gi|115753934|ref|XP_001195844.1|	41.76	54	3e-15	PREDICTED:_similar_to_serine/threonine-protein_kinase_ripk4,_partial	Strongylocentrotus_purpuratus
HINDICA_B_5891_Transcript_1/1	gi|517358568|ref|WP_018534060.1|	56.73	99	1e-50	major_facilitator_transporter	Streptomyces_sp._HmicA12
HINDICA_B_7943_Transcript_2/2	gi|17552936|ref|NP_499013.1|	64.04	85	1e-115	hypothetical_protein_F02A9.4	Caenorhabditis_elegans
HINDICA_B_3622_Transcript_1/1	gi|560140422|emb|CDJ81145.1|	46.14	59	4e-94	Otopetrin_domain_containing_protein	Haemonchus_contortus
HINDICA_B_10365_Transcript_1/1	gi|324513301|gb|ADY45469.1|	45.54	99	2e-89	Asparagine-linked_glycosylation_protein_11	Ascaris_suum
HINDICA_B_12291_Transcript_1/1	gi|392920868|ref|NP_001256360.1|	41.67	90	2e-40	Protein_TRE-3,_isoform_a	Caenorhabditis_elegans
HINDICA_B_11892_Transcript_1/1	gi|170583803|ref|XP_001896742.1|	48.17	73	2e-81	LD07988p	Brugia_malayi
HINDICA_B_15367_Transcript_1/1	gi|312089640|ref|XP_003146321.1|	42.28	82	6e-15	hypothetical_protein_LOAG_10748	Loa_loa
HINDICA_B_2773_Transcript_1/2	gi|541047889|gb|ERG86615.1|	44.29	63	4e-50	wd_repeat-containing_protein_31	Ascaris_suum
HINDICA_B_9772_Transcript_1/1	gi|402594399|gb|EJW88325.1|	40	95	7e-26	pre-mRNA-splicing_factor_ATP-dependent_RNA_helicase_PRP16,_partial	Wuchereria_bancrofti
HINDICA_B_7317_Transcript_1/3	gi|301109072|ref|XP_002903617.1|	94.9	72	3e-133	40S_ribosomal_protein_S5-2	Phytophthora_infestans_T30-4
HINDICA_B_11733_Transcript_1/1	gi|402591423|gb|EJW85352.1|	55.92	89	2e-147	hypothetical_protein_WUBG_03737	Wuchereria_bancrofti
HINDICA_B_3756_Transcript_1/1	gi|312085664|ref|XP_003144769.1|	81.82	99	3e-54	TGF_beta-inducible_nuclear_protein_1	Loa_loa
HINDICA_B_7057_Transcript_2/2	gi|597876404|gb|EYC25773.1|	47.04	86	0	hypothetical_protein_Y032_0011g1375	Ancylostoma_ceylanicum
HINDICA_B_9867_Transcript_1/1	gi|541048203|gb|ERG86918.1|	33.67	83	1e-24	hypothetical_protein_ASU_01453	Ascaris_suum
HINDICA_B_11039_Transcript_1/1	gi|324501477|gb|ADY40658.1|	41.72	80	6e-59	Ephrin_receptor_1	Ascaris_suum
HINDICA_B_1175_Transcript_4/4	gi|597888387|gb|EYC36858.1|	50.77	90	1e-117	hypothetical_protein_Y032_0850g2683	Ancylostoma_ceylanicum
HINDICA_B_11574_Transcript_1/1	gi|18677182|gb|AAL78223.1|AF345795_1	54.23	56	2e-62	hypothetical_protein_Hgg-29	Heterodera_glycines
HINDICA_B_2306_Transcript_1/1	gi|170068211|ref|XP_001868780.1|	44.05	57	3e-07	Slc39a9-prov_protein	Culex_quinquefasciatus
HINDICA_B_11497_Transcript_1/1	gi|507570898|ref|XP_004669052.1|	38.67	74	2e-10	PREDICTED:_zinc_finger_protein_200-like	Jaculus_jaculus
HINDICA_B_1082_Transcript_1/1	gi|541043673|gb|ERG82658.1|	40.03	90	9e-154	protein_arginine_n-methyltransferase_5	Ascaris_suum
HINDICA_B_21_Transcript_1/2	gi|324522021|gb|ADY47976.1|	45.71	54	2e-13	Glutathione_S-transferase_1	Ascaris_suum
HINDICA_B_3502_Transcript_1/1	gi|541043189|gb|ERG82222.1|	67.33	99	3e-40	protein_flightless-1-like_protein	Ascaris_suum
HINDICA_B_7892_Transcript_1/1	gi|170588169|ref|XP_001898846.1|	38.54	72	4e-66	Choline/ethanolamine_kinase_family_protein	Brugia_malayi
HINDICA_B_8005_Transcript_1/1	gi|498986284|ref|XP_004530816.1|	61.26	99	1e-38	PREDICTED:_probable_medium-chain_specific_acyl-CoA_dehydrogenase,_mitochondrial-like	Ceratitis_capitata
HINDICA_B_17031_Transcript_1/1	gi|312075603|ref|XP_003140490.1|	47.79	85	7e-29	hypothetical_protein_LOAG_04905	Loa_loa
HINDICA_B_3290_Transcript_2/5	gi|324504807|gb|ADY42072.1|	59.97	96	0	DNA_topoisomerase_3-beta-1	Ascaris_suum
HINDICA_B_2270_Transcript_1/1	gi|560123044|emb|CDJ92333.1|	59.75	88	0	AMP-dependent_synthetase_ligase_domain_containing_protein	Haemonchus_contortus
HINDICA_B_5964_Transcript_1/1	gi|312084588|ref|XP_003144336.1|	35.67	89	5e-19	hypothetical_protein_LOAG_08758	Loa_loa
HINDICA_B_2716_Transcript_1/1	gi|324503860|gb|ADY41670.1|	71.71	92	0	Glucose-6-phosphate_isomerase	Ascaris_suum
HINDICA_B_13185_Transcript_1/1	gi|312074273|ref|XP_003139896.1|	88.48	99	4e-106	TLK_protein_kinase	Loa_loa
HINDICA_B_11120_Transcript_2/4	gi|308475269|ref|XP_003099853.1|	57.74	80	5e-65	hypothetical_protein_CRE_24540	Caenorhabditis_remanei
HINDICA_B_15037_Transcript_1/1	gi|289740001|gb|ADD18748.1|	38.26	94	2e-15	CDK9_kinase-activating_protein_cyclin_T	Glossina_morsitans_morsitans
HINDICA_B_3803_Transcript_1/1	gi|541044736|gb|ERG83631.1|	68.66	70	5e-71	peptidyl-prolyl_cis-trans_isomerase_b	Ascaris_suum
HINDICA_B_12672_Transcript_1/1	gi|324501827|gb|ADY40809.1|	41.27	85	0	Neurexin-4	Ascaris_suum
HINDICA_B_2227_Transcript_1/3	gi|541041952|gb|ERG81137.1|	52.72	88	0	transcription_termination_factor_2	Ascaris_suum
HINDICA_B_1211_Transcript_1/1	gi|324508251|gb|ADY43486.1|	56.95	78	6e-162	Serine_palmitoyltransferase_1	Ascaris_suum
HINDICA_B_7113_Transcript_1/1	gi|341881241|gb|EGT37176.1|	43.8	89	2e-19	hypothetical_protein_CAEBREN_06708	Caenorhabditis_brenneri
HINDICA_B_744_Transcript_1/1	gi|541040463|gb|ERG79935.1|	48.31	63	6e-56	ribosomal_protein_l50	Ascaris_suum
HINDICA_B_2290_Transcript_1/1	gi|312088071|ref|XP_003145718.1|	50.55	83	3e-91	vesicle-fusing_ATPase	Loa_loa
HINDICA_B_16506_Transcript_1/1	gi|312076748|ref|XP_003141000.1|	88.46	98	3e-61	fatty_acid_synthase	Loa_loa
HINDICA_B_5990_Transcript_1/1	gi|157783511|gb|ABV72563.1|	52.84	77	4e-46	unknown	Heterocapsa_rotundata
HINDICA_B_15354_Transcript_2/2	gi|521773227|gb|EPQ64664.1|	78.15	69	2e-62	Protein_component_of_the_small_(40S)_ribosomal_subunit	Blumeria_graminis_f._sp._tritici_96224
HINDICA_B_465_Transcript_1/1	gi|307171443|gb|EFN63287.1|	30.69	61	3e-15	Zinc_finger_Ran-binding_domain-containing_protein_1	Camponotus_floridanus
HINDICA_B_3892_Transcript_1/1	gi|324520157|gb|ADY47571.1|	54.39	82	2e-136	Replication_factor_C_subunit_3,_partial	Ascaris_suum
HINDICA_B_6775_Transcript_1/1	gi|312098817|ref|XP_003149171.1|	45.85	84	1e-57	I-connectin	Loa_loa
HINDICA_B_4457_Transcript_3/5	gi|597863181|gb|EYC12586.1|	43.25	66	2e-48	hypothetical_protein_Y032_0046g1311	Ancylostoma_ceylanicum
HINDICA_B_3859_Transcript_1/1	gi|324537662|gb|ADY49511.1|	43.21	78	1e-19	Proteasome_subunit_beta_type-3	Ascaris_suum
HINDICA_B_15018_Transcript_1/1	gi|324510578|gb|ADY44424.1|	49.27	86	5e-130	Gamma-butyrobetaine_dioxygenase	Ascaris_suum
HINDICA_B_1175_Transcript_3/4	gi|597888387|gb|EYC36858.1|	57.27	93	0	hypothetical_protein_Y032_0850g2683	Ancylostoma_ceylanicum
HINDICA_B_5044_Transcript_1/1	gi|541042161|gb|ERG81314.1|	50	70	9e-46	hypothetical_protein_ASU_10381	Ascaris_suum
HINDICA_B_298_Transcript_2/4	gi|7509861|pir||T26907	46.35	50	2e-51	hypothetical_protein_Y45F10A.8_-_Caenorhabditis_elegans
HINDICA_B_15863_Transcript_1/1	gi|541039550|gb|ERG79291.1|	66.67	87	5e-30	asparagine_synthetase	Ascaris_suum
HINDICA_B_11824_Transcript_3/3	gi|170576767|ref|XP_001893758.1|	67.1	64	3e-97	GDSL-like_Lipase/Acylhydrolase_family_protein	Brugia_malayi
HINDICA_B_1948_Transcript_2/2	gi|541048953|gb|ERG87648.1|	74.52	85	1e-153	cop9_signalosome_complex_subunit_5	Ascaris_suum
HINDICA_B_15100_Transcript_1/1	gi|541042566|gb|ERG81671.1|	80.52	75	2e-34	putative_isocitrate_dehydrogenase_subunit	Ascaris_suum
HINDICA_B_3758_Transcript_1/1	gi|541042177|gb|ERG81329.1|	36.9	84	3e-44	Uncharacterized_protein_C9orf72	Ascaris_suum
HINDICA_B_10231_Transcript_1/1	gi|597839657|gb|EYB89250.1|	43.03	76	5e-103	hypothetical_protein_Y032_0234g3150	Ancylostoma_ceylanicum
HINDICA_B_4834_Transcript_2/2	gi|308485350|ref|XP_003104874.1|	52.25	89	4e-33	CRE-CPN-3_protein	Caenorhabditis_remanei
HINDICA_B_262_Transcript_3/3	gi|324508345|gb|ADY43523.1|	30.2	72	8e-78	RING_finger_protein_160	Ascaris_suum
HINDICA_B_2056_Transcript_1/1	gi|324517916|gb|ADY46954.1|	53.77	82	1e-112	Protein_phosphatase_methylesterase_1	Ascaris_suum
HINDICA_B_13087_Transcript_1/1	gi|324501193|gb|ADY40533.1|	38.89	93	5e-26	Glycerophosphocholine_phosphodiesterase_GPCPD1	Ascaris_suum
HINDICA_B_685_Transcript_2/3	gi|341880727|gb|EGT36662.1|	49.08	68	3e-65	hypothetical_protein_CAEBREN_09716	Caenorhabditis_brenneri
HINDICA_B_2754_Transcript_3/3	gi|560137674|emb|CDJ83794.1|	30.38	71	9e-33	Hypothetical_protein_CBG06429	Haemonchus_contortus
HINDICA_B_6156_Transcript_1/1	gi|597874570|gb|EYC23942.1|	36.8	57	5e-17	hypothetical_protein_Y032_0014g2231	Ancylostoma_ceylanicum
HINDICA_B_8780_Transcript_2/2	gi|541041427|gb|ERG80698.1|	34.29	91	2e-20	dynein_light_chain_cytoplasmic	Ascaris_suum
HINDICA_B_279_Transcript_2/2	gi|560140643|emb|CDJ80927.1|	49.34	71	0	unnamed_protein_product	Haemonchus_contortus
HINDICA_B_624_Transcript_1/1	gi|170588803|ref|XP_001899163.1|	46.02	90	0	plexin_A	Brugia_malayi
HINDICA_B_7604_Transcript_2/2	gi|541044942|gb|ERG83821.1|	44.88	60	2e-36	protein_slit	Ascaris_suum
HINDICA_B_14871_Transcript_1/1	gi|597891485|gb|EYC39747.1|	44.68	74	4e-18	hypothetical_protein_Y032_0642g1034	Ancylostoma_ceylanicum
HINDICA_B_14642_Transcript_1/1	gi|312077794|ref|XP_003141459.1|	72.6	76	0	RNA_helicase	Loa_loa
HINDICA_B_3479_Transcript_1/1	gi|324499559|gb|ADY39814.1|	47.46	94	0	E3_ubiquitin-protein_ligase_HECTD1	Ascaris_suum
HINDICA_B_13683_Transcript_1/1	gi|170584540|ref|XP_001897057.1|	60.54	64	1e-60	Probable_39S_ribosomal_protein_L35,_mitochondrial_precursor-like	Brugia_malayi
HINDICA_B_7449_Transcript_1/6	gi|541046231|gb|ERG85028.1|	71.23	84	0	solute_carrier_family_22_member_16	Ascaris_suum
HINDICA_B_1898_Transcript_1/1	gi|17560088|ref|NP_506579.1|	60.23	78	1e-55	hypothetical_protein_F23B12.5	Caenorhabditis_elegans
HINDICA_B_8544_Transcript_2/3	gi|170582598|ref|XP_001896201.1|	82.76	87	8e-80	adapter-related_protein_complex_1_sigma_1B_subunit	Brugia_malayi
HINDICA_B_11295_Transcript_1/1	gi|324513998|gb|ADY45727.1|	35.23	92	1e-93	UDP-glucuronosyltransferase_ugt-47,_partial	Ascaris_suum
HINDICA_B_9789_Transcript_1/1	gi|170595738|ref|XP_001902500.1|	69.01	93	1e-84	BAR_domain_containing_protein	Brugia_malayi
HINDICA_B_11542_Transcript_1/1	gi|646709966|gb|KDR15605.1|	45.85	59	3e-90	Solute_carrier_family_41_member_2	Zootermopsis_nevadensis
HINDICA_B_4529_Transcript_1/1	gi|324501141|gb|ADY40511.1|	63.7	100	3e-59	CD109_antigen	Ascaris_suum
HINDICA_B_2329_Transcript_1/5	gi|324501173|gb|ADY40524.1|	47.58	61	0	Serine/threonine-protein_phosphatase_4_regulatory_subunit_3A	Ascaris_suum
HINDICA_B_1313_Transcript_1/1	gi|541039952|gb|ERG79558.1|	80.95	72	6e-72	ubiquitin-conjugating_enzyme_e2_variant_2	Ascaris_suum
HINDICA_B_16951_Transcript_1/1	gi|541043202|gb|ERG82234.1|	59.31	74	4e-106	protoheme_ix	Ascaris_suum
HINDICA_B_4297_Transcript_1/1	gi|324505465|gb|ADY42349.1|	33	55	2e-36	Scm-like_with_four_MBT_domains_protein_2	Ascaris_suum
HINDICA_B_1521_Transcript_4/5	gi|324503012|gb|ADY41316.1|	80.5	78	5e-164	Glucosamine--fructose-6-phosphate_aminotransferase_isomerizing_1	Ascaris_suum
HINDICA_B_11681_Transcript_1/1	gi|561008425|gb|ESW07374.1|	82.97	75	6e-171	hypothetical_protein_PHAVU_010G124700g	Phaseolus_vulgaris
HINDICA_B_10217_Transcript_1/1	gi|312077022|ref|XP_003141121.1|	64.09	73	2e-68	hypothetical_protein_LOAG_05536	Loa_loa
HINDICA_B_13793_Transcript_1/1	gi|341900317|gb|EGT56252.1|	54.02	74	3e-23	hypothetical_protein_CAEBREN_19849	Caenorhabditis_brenneri
HINDICA_B_8876_Transcript_1/1	gi|324503950|gb|ADY41704.1|	50.4	86	2e-120	Coatomer_subunit_gamma	Ascaris_suum
HINDICA_B_7338_Transcript_1/1	gi|597892553|gb|EYC40771.1|	50.52	80	4e-26	hypothetical_protein_Y032_0598g457	Ancylostoma_ceylanicum
HINDICA_B_15277_Transcript_1/1	gi|541045489|gb|ERG84329.1|	56.68	91	0	hypothetical_protein_ASU_05575	Ascaris_suum
HINDICA_B_15800_Transcript_2/2	gi|170574263|ref|XP_001892736.1|	52.99	55	7e-39	CX_module_family_protein	Brugia_malayi
HINDICA_B_6181_Transcript_1/1	gi|560141312|emb|CDJ80253.1|	47.39	99	4e-135	Protein_of_unknown_function_DUF1171_domain_containing_protein	Haemonchus_contortus
HINDICA_B_9774_Transcript_1/1	gi|560118803|emb|CDJ96568.1|	36.08	67	9e-39	Protein_C39E9.8,_isoform_d	Haemonchus_contortus
HINDICA_B_10479_Transcript_1/1	gi|341887152|gb|EGT43087.1|	60.8	58	2e-102	hypothetical_protein_CAEBREN_06066	Caenorhabditis_brenneri
HINDICA_B_3194_Transcript_1/1	gi|324503751|gb|ADY41624.1|	65.62	95	0	DNA_replication_licensing_factor_mcm2	Ascaris_suum
HINDICA_B_17046_Transcript_1/1	gi|402589979|gb|EJW83910.1|	42.33	57	2e-33	hypothetical_protein_WUBG_05181	Wuchereria_bancrofti
HINDICA_B_11794_Transcript_1/1	gi|541048936|gb|ERG87631.1|	34.82	93	0	metabotropic_glutamate_receptor_7	Ascaris_suum
HINDICA_B_406_Transcript_1/1	gi|402593055|gb|EJW86982.1|	75.57	52	2e-77	hypothetical_protein_WUBG_02109	Wuchereria_bancrofti
HINDICA_B_1922_Transcript_1/1	gi|597874550|gb|EYC23922.1|	75.29	88	0	hypothetical_protein_Y032_0014g2217	Ancylostoma_ceylanicum
HINDICA_B_14319_Transcript_1/1	gi|541041832|gb|ERG81037.1|	45.09	75	1e-71	32_kda_beta-galactoside-binding_lectin	Ascaris_suum
HINDICA_B_4085_Transcript_1/1	gi|13445759|gb|AAK26377.1|AF339102_1	88.4	96	9e-164	putative_alpha/beta_hydrolase	Heterodera_glycines
HINDICA_B_12307_Transcript_3/3	gi|308507913|ref|XP_003116140.1|	47.61	99	8e-114	hypothetical_protein_CRE_09007	Caenorhabditis_remanei
HINDICA_B_7853_Transcript_2/2	gi|325089337|gb|EGC42647.1|	72.22	67	1e-35	transcript_antisense_to_ribosomal_RNA_protein	Ajellomyces_capsulatus_H88
HINDICA_B_3529_Transcript_1/1	gi|308501521|ref|XP_003112945.1|	34.26	83	7e-101	CRE-CED-11_protein	Caenorhabditis_remanei
HINDICA_B_13174_Transcript_1/2	gi|146331864|gb|ABQ22438.1|	71.43	70	2e-73	lysyl-tRNA_synthetase-like_protein	Callithrix_jacchus
HINDICA_B_3980_Transcript_3/7	gi|324503174|gb|ADY41384.1|	55.33	95	0	WD_repeat-containing_protein_48	Ascaris_suum
HINDICA_B_9785_Transcript_1/1	gi|564113511|gb|AHB64350.1|	53.33	62	4e-40	translocon_associated_protein_delta_subunit	Pratylenchus_goodeyi
HINDICA_B_5416_Transcript_2/2	gi|560132763|emb|CDJ86744.1|	55.07	88	1e-46	Phosphoribosyltransferase_domain_containing_protein	Haemonchus_contortus
HINDICA_B_11732_Transcript_1/1	gi|560138183|emb|CDJ83280.1|	45.08	73	3e-28	Pleckstrin_homology_domain_containing_protein	Haemonchus_contortus
HINDICA_B_2943_Transcript_1/1	gi|157814024|gb|ABV81757.1|	86.07	99	4e-125	putative_pre-mRNA_splicing_factor_RNA_helicase	Cypridopsis_vidua
HINDICA_B_4981_Transcript_1/1	gi|341897142|gb|EGT53077.1|	31.3	60	1e-05	CBN-GRL-4_protein	Caenorhabditis_brenneri
HINDICA_B_2751_Transcript_3/3	gi|560126862|emb|CDJ88515.1|	58.96	89	2e-115	Pyruvate_carboxyltransferase_domain_containing_protein	Haemonchus_contortus
HINDICA_B_2962_Transcript_1/2	gi|324517153|gb|ADY46739.1|	64.4	94	1e-138	Unknown	Ascaris_suum
HINDICA_B_939_Transcript_1/3	gi|560126830|emb|CDJ88550.1|	69.05	97	0	unnamed_protein_product	Haemonchus_contortus
HINDICA_B_11123_Transcript_1/1	gi|324501111|gb|ADY40500.1|	49.42	72	5e-176	Guanine_nucleotide_exchange_factor_DBS	Ascaris_suum
HINDICA_B_2978_Transcript_1/1	gi|268576062|ref|XP_002643011.1|	64.96	88	7e-165	Hypothetical_protein_CBG24287	Caenorhabditis_briggsae
HINDICA_B_14077_Transcript_1/1	gi|312088619|ref|XP_003145931.1|	70.94	53	1e-40	malate_dehydrogenase	Loa_loa
HINDICA_B_149_Transcript_1/1	gi|308511477|ref|XP_003117921.1|	32.54	66	1e-12	CRE-VIT-5_protein	Caenorhabditis_remanei
HINDICA_B_10245_Transcript_1/1	gi|324507818|gb|ADY43306.1|	71.86	58	3e-77	Xenotropic_and_polytropic_retrovirus_receptor_1,_partial	Ascaris_suum
HINDICA_B_11503_Transcript_1/1	gi|326668852|ref|XP_002662576.2|	37.71	97	5e-86	PREDICTED:_putative_helicase_mov-10-B.1	Danio_rerio
HINDICA_B_3663_Transcript_1/1	gi|324508746|gb|ADY43689.1|	39.36	90	8e-40	Serine/threonine-protein_kinase_pink-1	Ascaris_suum
HINDICA_B_5082_Transcript_1/1	gi|541038424|gb|ERG78728.1|	58.14	51	3e-24	acyl_carrier	Ascaris_suum
HINDICA_B_3874_Transcript_1/3	gi|170589986|ref|XP_001899754.1|	71.9	53	4e-60	Probable_Sin3_associated_polypeptide_p18	Brugia_malayi
HINDICA_B_1247_Transcript_1/1	gi|541048326|gb|ERG87037.1|	32.88	93	2e-12	hypothetical_protein_ASU_01252	Ascaris_suum
HINDICA_B_9700_Transcript_1/1	gi|541041902|gb|ERG81095.1|	54.82	95	3e-51	transmembrane_protein_41-like_protein	Ascaris_suum
HINDICA_B_13589_Transcript_1/1	gi|324503087|gb|ADY41347.1|	36.24	65	3e-17	Pumilio_domain-containing_protein_12	Ascaris_suum
HINDICA_B_2354_Transcript_1/1	gi|324499809|gb|ADY39928.1|	62.93	89	0	Chromodomain-helicase-DNA-binding_protein_3	Ascaris_suum
HINDICA_B_1221_Transcript_1/4	gi|324527681|gb|ADY48829.1|	78.35	92	3e-105	Ubiquitin-conjugating_enzyme_E2_H,_partial	Ascaris_suum
HINDICA_B_15278_Transcript_1/1	gi|268573378|ref|XP_002641666.1|	51.93	90	1e-79	C._briggsae_CBR-MCM-6_protein	Caenorhabditis_briggsae
HINDICA_B_4675_Transcript_2/2	gi|324500980|gb|ADY40443.1|	46.48	97	2e-52	Bifunctional_heparan_sulfate_N-deacetylase/N-sulfotransferase_1	Ascaris_suum
HINDICA_B_4882_Transcript_1/1	gi|312086784|ref|XP_003145214.1|	81.32	99	6e-158	CMGC/GSK_protein_kinase	Loa_loa
HINDICA_B_1154_Transcript_1/1	gi|560134434|emb|CDJ85337.1|	46.76	66	4e-100	Ankyrin_domain_containing_protein	Haemonchus_contortus
HINDICA_B_12364_Transcript_1/1	gi|115535051|ref|NP_509517.2|	51.65	90	3e-74	hypothetical_protein_C24A3.4	Caenorhabditis_elegans
HINDICA_B_2602_Transcript_1/2	gi|324519162|gb|ADY47298.1|	54.03	75	9e-75	3-oxo-5-alpha-steroid_4-dehydrogenase_1	Ascaris_suum
HINDICA_B_7425_Transcript_1/1	gi|483515870|gb|EOB02963.1|	78.12	53	5e-08	Bifunctional_3'-phosphoadenosine_5'-phosphosulfate_synthetase_2,_partial	Anas_platyrhynchos
HINDICA_B_3279_Transcript_1/1	gi|402592783|gb|EJW86710.1|	48.85	68	2e-77	hypothetical_protein_WUBG_02385,_partial	Wuchereria_bancrofti
HINDICA_B_9715_Transcript_1/1	gi|402588151|gb|EJW82085.1|	38.21	94	2e-17	hypothetical_protein_WUBG_07005,_partial	Wuchereria_bancrofti
HINDICA_B_3602_Transcript_1/1	gi|525018633|ref|XP_005056856.1|	45.56	95	2e-55	PREDICTED:_pre-rRNA-processing_protein_TSR1_homolog_isoform_X2	Ficedula_albicollis
HINDICA_B_6164_Transcript_2/2	gi|341885152|gb|EGT41087.1|	37.25	75	9e-18	hypothetical_protein_CAEBREN_12803	Caenorhabditis_brenneri
HINDICA_B_5237_Transcript_1/1	gi|312083949|ref|XP_003144074.1|	30.77	76	5e-69	hypothetical_protein_LOAG_08495	Loa_loa
HINDICA_B_6692_Transcript_1/1	gi|170580025|ref|XP_001895081.1|	35.04	62	1e-15	hypothetical_protein_Bm1_18115	Brugia_malayi
HINDICA_B_945_Transcript_1/3	gi|308497650|ref|XP_003111012.1|	58.62	64	2e-54	hypothetical_protein_CRE_04616	Caenorhabditis_remanei
HINDICA_B_1259_Transcript_1/1	gi|321469201|gb|EFX80182.1|	36.31	50	5e-19	hypothetical_protein_DAPPUDRAFT_197078	Daphnia_pulex
HINDICA_B_14215_Transcript_2/2	gi|324513712|gb|ADY45624.1|	60.38	99	6e-153	Cytosolic_non-specific_dipeptidase	Ascaris_suum
HINDICA_B_7051_Transcript_1/1	gi|597849281|gb|EYB98767.1|	33.95	83	8e-21	hypothetical_protein_Y032_0128g1432	Ancylostoma_ceylanicum
HINDICA_B_10915_Transcript_1/1	gi|324504196|gb|ADY41813.1|	58.91	99	1e-27	Protein_VAC14	Ascaris_suum
HINDICA_B_10664_Transcript_1/1	gi|324500202|gb|ADY40103.1|	38.24	74	3e-53	Protein_cramped-like_protein	Ascaris_suum
HINDICA_B_2036_Transcript_1/1	gi|324515778|gb|ADY46313.1|	55.78	94	2e-45	Mannose-6-phosphate_isomerase	Ascaris_suum
HINDICA_B_3270_Transcript_1/1	gi|552922903|gb|ESA07043.1|	65.29	80	4e-57	hypothetical_protein_GLOINDRAFT_349608	Rhizophagus_irregularis_DAOM_181602
HINDICA_B_7647_Transcript_1/1	gi|359376048|emb|CCE86630.1|	61.54	76	4e-36	Piso0_005131	Millerozyma_farinosa_CBS_7064
HINDICA_B_499_Transcript_1/1	gi|597843546|gb|EYB93091.1|	45.03	71	1e-85	hypothetical_protein_Y032_0186g1074	Ancylostoma_ceylanicum
HINDICA_B_10941_Transcript_1/1	gi|560126112|emb|CDJ89254.1|	37.83	92	3e-126	RUN_and_RabGAP_TBC_domain_containing_protein,_partial	Haemonchus_contortus
HINDICA_B_6933_Transcript_1/1	gi|170584342|ref|XP_001896960.1|	30.62	94	7e-156	Protein_kinase_domain_containing_protein	Brugia_malayi
HINDICA_B_16740_Transcript_1/1	gi|541045504|gb|ERG84343.1|	70.38	61	9e-122	galactosylgalactosylxylosylprotein_3-beta-glucuronosyltransferase_2	Ascaris_suum
HINDICA_B_1116_Transcript_2/2	gi|220921436|ref|YP_002496737.1|	47.79	69	3e-31	hypothetical_protein_Mnod_1439	Methylobacterium_nodulans_ORS_2060
HINDICA_B_2032_Transcript_1/1	gi|324511436|gb|ADY44761.1|	57.31	86	0	Beta-catenin-like_protein_1	Ascaris_suum
HINDICA_B_9691_Transcript_1/4	gi|560117060|emb|CDJ98314.1|	33.64	99	6e-49	Vacuolar_sorting_protein_39_Transforming_growth_factor_beta_receptor-associated_1_and_Vacuolar_sorting_protein_39_Transforming_growth_factor_beta_receptor-associated_2_domain_containing_protein	Haemonchus_contortus
HINDICA_B_14737_Transcript_1/1	gi|357625692|gb|EHJ76054.1|	56.64	72	5e-37	hypothetical_protein_KGM_19990	Danaus_plexippus
HINDICA_B_15070_Transcript_1/1	gi|170591781|ref|XP_001900648.1|	74.12	99	2e-77	Serine/threonine-protein_kinase_C07A9.3	Brugia_malayi
HINDICA_B_3708_Transcript_1/1	gi|597875647|gb|EYC25017.1|	55.56	98	9e-43	hypothetical_protein_Y032_0012g1647	Ancylostoma_ceylanicum
HINDICA_B_344_Transcript_1/1	gi|560120562|emb|CDJ94803.1|	33.96	86	4e-32	Glycosyl_hydrolase_domain_containing_protein	Haemonchus_contortus
HINDICA_B_13458_Transcript_1/1	gi|560121974|emb|CDJ93394.1|	41.51	95	7e-15	FAD_dependent_oxidoreductase_domain_containing_protein	Haemonchus_contortus
HINDICA_B_1887_Transcript_1/1	gi|324505341|gb|ADY42297.1|	37.43	94	1e-27	DNA_primase_large_subunit	Ascaris_suum
HINDICA_B_617_Transcript_1/1	gi|541042069|gb|ERG81235.1|	55.71	74	1e-77	dehydrogenase_reductase_sdr_family_member_1	Ascaris_suum
HINDICA_B_14105_Transcript_2/2	gi|560123790|emb|CDJ91579.1|	46.96	99	3e-27	selenoprotein_U	Haemonchus_contortus
HINDICA_B_7522_Transcript_1/1	gi|324504770|gb|ADY42056.1|	35.21	66	1e-40	Protein_PER1	Ascaris_suum
HINDICA_B_9403_Transcript_6/6	gi|560135842|emb|CDJ83935.1|	63.25	97	7e-44	DNA-binding_HORMA_domain_containing_protein	Haemonchus_contortus
HINDICA_B_2111_Transcript_1/4	gi|324516679|gb|ADY46602.1|	59.8	60	1e-83	Protein_unc-119_B-A	Ascaris_suum
HINDICA_B_4437_Transcript_1/3	gi|170590276|ref|XP_001899898.1|	47.13	86	6e-162	LMBR1-like_conserved_region_family_protein	Brugia_malayi
HINDICA_B_3225_Transcript_1/1	gi|560132680|emb|CDJ86828.1|	36.89	72	1e-28	Mediator_complex_domain_containing_protein	Haemonchus_contortus
HINDICA_B_16680_Transcript_1/1	gi|541047563|gb|ERG86300.1|	71.28	55	4e-90	ras-related_protein_rab-18	Ascaris_suum
HINDICA_B_8053_Transcript_1/1	gi|564259149|ref|XP_006268500.1|	70.97	51	5e-24	PREDICTED:_target_of_rapamycin_complex_subunit_lst8	Alligator_mississippiensis
HINDICA_B_2181_Transcript_1/1	gi|541043897|gb|ERG82860.1|	37.72	55	6e-132	hypothetical_protein_ASU_07912	Ascaris_suum
HINDICA_B_571_Transcript_2/3	gi|312085029|ref|XP_003144515.1|	59.49	56	3e-105	hypothetical_protein_LOAG_08937	Loa_loa
HINDICA_B_5740_Transcript_1/1	gi|170584948|ref|XP_001897252.1|	65.36	96	0	eukaryotic_translation_initiation_factor_3_subunit_10	Brugia_malayi
HINDICA_B_4548_Transcript_2/5	gi|560133136|emb|CDJ86364.1|	34.2	74	3e-18	Protein_Y79H2A.3,_isoform_d	Haemonchus_contortus
HINDICA_B_5459_Transcript_3/5	gi|348673851|gb|EGZ13670.1|	95.62	69	5e-93	hypothetical_protein_PHYSODRAFT_355006	Phytophthora_sojae
HINDICA_B_4031_Transcript_1/2	gi|18677182|gb|AAL78223.1|AF345795_1	49.32	87	2e-36	hypothetical_protein_Hgg-29	Heterodera_glycines
HINDICA_B_13420_Transcript_1/1	gi|541047395|gb|ERG86139.1|	59.46	53	4e-23	polycomb_group_ring_finger_protein_3	Ascaris_suum
HINDICA_B_2969_Transcript_2/2	gi|560138736|emb|CDJ82788.1|	52.22	89	2e-67	Phosphoglycerate_mutase_domain_containing_protein	Haemonchus_contortus
HINDICA_B_2222_Transcript_1/2	gi|560132705|emb|CDJ86802.1|	64.13	88	0	Uncharacterised_protein_family_UPF0004_and_Radical_SAM_domain_containing_protein	Haemonchus_contortus
HINDICA_B_11018_Transcript_1/1	gi|353233032|emb|CCD80387.1|	37.12	78	1e-60	serine/threonine_kinase	Schistosoma_mansoni
HINDICA_B_12738_Transcript_2/2	gi|324502514|gb|ADY41107.1|	45.13	98	9e-114	Nicotinic_receptor-associated_protein_1	Ascaris_suum
HINDICA_B_12929_Transcript_1/1	gi|541044469|gb|ERG83384.1|	33.33	74	1e-21	cell_cycle_regulator_mat89bb-like_protein	Ascaris_suum
HINDICA_B_11145_Transcript_1/1	gi|560119946|emb|CDJ95425.1|	46.04	57	2e-28	Protein_of_unknown_function_DUF2040_domain_containing_protein	Haemonchus_contortus
HINDICA_B_10447_Transcript_1/1	gi|324502692|gb|ADY41183.1|	56.67	71	2e-45	Phospholipid-transporting_ATPase_IIB	Ascaris_suum
HINDICA_B_7198_Transcript_1/1	gi|312077751|ref|XP_003141441.1|	55.56	99	2e-35	phf10_protein	Loa_loa
HINDICA_B_14654_Transcript_1/1	gi|324505276|gb|ADY42270.1|	31.33	90	2e-07	Worm-specific_Argonaute_WAGO-new2,_partial	Ascaris_suum
HINDICA_B_11068_Transcript_1/1	gi|597862356|gb|EYC11764.1|	45.11	68	6e-43	hypothetical_protein_Y032_0049g1755	Ancylostoma_ceylanicum
HINDICA_B_2302_Transcript_2/2	gi|636795410|dbj|BAO87435.1|	89.13	72	4e-67	putative_membrane_protein	Burkholderia_sp._RPE67
HINDICA_B_836_Transcript_1/1	gi|324501522|gb|ADY40676.1|	63.14	92	0	Trifunctional_enzyme_subunit_alpha	Ascaris_suum
HINDICA_B_1572_Transcript_1/1	gi|324503324|gb|ADY41447.1|	52.33	99	7e-67	Nicotinic_receptor-associated_protein_1	Ascaris_suum
HINDICA_B_15309_Transcript_1/1	gi|170592186|ref|XP_001900850.1|	41.36	79	3e-116	ERCC4_domain_containing_protein	Brugia_malayi
HINDICA_B_2248_Transcript_1/1	gi|268571969|ref|XP_002641197.1|	40.48	73	7e-16	Hypothetical_protein_CBG09058	Caenorhabditis_briggsae
HINDICA_B_10301_Transcript_1/1	gi|597864957|gb|EYC14357.1|	63.27	85	2e-165	hypothetical_protein_Y032_0041g489	Ancylostoma_ceylanicum
HINDICA_B_749_Transcript_1/3	gi|170592268|ref|XP_001900891.1|	41.42	78	0	Prion-like-	Brugia_malayi
HINDICA_B_1611_Transcript_1/1	gi|541048863|gb|ERG87559.1|	63.41	78	5e-168	peptide_transporter_3	Ascaris_suum
HINDICA_B_9557_Transcript_1/1	gi|324501831|gb|ADY40811.1|	45.33	58	2e-08	Cation-transporting_ATPase,_partial	Ascaris_suum
HINDICA_B_11544_Transcript_3/3	gi|268559434|ref|XP_002637708.1|	39.38	64	7e-48	Hypothetical_protein_CBG11573	Caenorhabditis_briggsae
HINDICA_B_1844_Transcript_1/1	gi|324505074|gb|ADY42184.1|	52.65	77	2e-119	DNA_replication_licensing_factor_mcm4-B	Ascaris_suum
HINDICA_B_2125_Transcript_1/1	gi|324505572|gb|ADY42393.1|	44.67	69	2e-64	Heterogeneous_nuclear_ribonucleoprotein_K	Ascaris_suum
HINDICA_B_9709_Transcript_1/1	gi|324505454|gb|ADY42344.1|	38.59	94	2e-113	Protein_ced-11	Ascaris_suum
HINDICA_B_2034_Transcript_1/1	gi|560120810|emb|CDJ94571.1|	58.89	88	2e-160	RNA_recognition_motif_domain_containing_protein	Haemonchus_contortus
HINDICA_B_4273_Transcript_1/1	gi|597873193|gb|EYC22568.1|	32.52	74	6e-26	hypothetical_protein_Y032_0017g3430	Ancylostoma_ceylanicum
HINDICA_B_16479_Transcript_1/1	gi|324525085|gb|ADY48506.1|	55.25	88	3e-60	Cyclin-T1.1	Ascaris_suum
HINDICA_B_5743_Transcript_1/1	gi|312072873|ref|XP_003139264.1|	36.86	56	5e-25	hypothetical_protein_LOAG_03679	Loa_loa
HINDICA_B_9802_Transcript_1/1	gi|324503256|gb|ADY41418.1|	31.63	94	9e-44	Serine/threonine-protein_phosphatase_6_regulatory_subunit_1	Ascaris_suum
HINDICA_B_11149_Transcript_1/1	gi|324523687|gb|ADY48285.1|	78.31	68	3e-107	Eukaryotic_translation_initiation_factor_4E-4	Ascaris_suum
HINDICA_B_8804_Transcript_1/1	gi|324506241|gb|ADY42668.1|	63.87	57	2e-41	Presenilin_sel-12	Ascaris_suum
HINDICA_B_3523_Transcript_1/1	gi|597858840|gb|EYC08266.1|	49.68	59	7e-35	hypothetical_protein_Y032_0067g80	Ancylostoma_ceylanicum
HINDICA_B_11871_Transcript_1/2	gi|312092742|ref|XP_003147444.1|	31.82	83	7e-19	hypothetical_protein_LOAG_11879	Loa_loa
HINDICA_B_690_Transcript_1/1	gi|541045181|gb|ERG84042.1|	63.53	65	1e-24	39s_ribosomal_protein	Ascaris_suum
HINDICA_B_1316_Transcript_2/3	gi|541043832|gb|ERG82801.1|	58.55	90	6e-46	putative_regulator_of_innate_immunity_protein_3	Ascaris_suum
HINDICA_B_17104_Transcript_1/1	gi|268536904|ref|XP_002633587.1|	42.86	55	8e-25	Hypothetical_protein_CBG05464	Caenorhabditis_briggsae
HINDICA_B_16183_Transcript_1/1	gi|341876743|gb|EGT32678.1|	54.71	99	3e-62	hypothetical_protein_CAEBREN_31632	Caenorhabditis_brenneri
HINDICA_B_5063_Transcript_1/5	gi|324502665|gb|ADY41171.1|	40.25	79	4e-122	Leucine-rich_repeat-containing_protein_15	Ascaris_suum
HINDICA_B_10349_Transcript_1/3	gi|268558552|ref|XP_002637267.1|	50.6	56	5e-17	Hypothetical_protein_CBG18950	Caenorhabditis_briggsae
HINDICA_B_1624_Transcript_1/1	gi|324503799|gb|ADY41644.1|	63.82	74	1e-128	Import_receptor_subunit_TOM40	Ascaris_suum
HINDICA_B_4779_Transcript_2/4	gi|324505028|gb|ADY42165.1|	45.17	81	3e-85	NADPH:adrenodoxin_oxidoreductase	Ascaris_suum
HINDICA_B_3990_Transcript_1/1	gi|170579188|ref|XP_001894718.1|	78.88	58	8e-84	deoxyhypusine_synthase	Brugia_malayi
HINDICA_B_16723_Transcript_1/1	gi|324511726|gb|ADY44875.1|	53	95	2e-94	Prolyl_4-hydroxylase_subunit_alpha-1	Ascaris_suum
HINDICA_B_17373_Transcript_1/1	gi|402583334|gb|EJW77278.1|	62.39	99	1e-39	hypothetical_protein_WUBG_11813	Wuchereria_bancrofti
HINDICA_B_5111_Transcript_1/1	gi|324500916|gb|ADY40415.1|	84.9	93	0	Ankyrin-3	Ascaris_suum
HINDICA_B_4129_Transcript_1/1	gi|560120583|emb|CDJ94788.1|	43.96	63	3e-96	DNA_RNA_helicase_and_RQC_and_Helicase_RNase_D_C-terminal_domain_containing_protein	Haemonchus_contortus
HINDICA_B_440_Transcript_2/2	gi|324500335|gb|ADY40160.1|	72.95	78	8e-150	Protein_phosphatase_1_regulatory_inhibitor_subunit_16B	Ascaris_suum
HINDICA_B_3687_Transcript_1/1	gi|560119022|emb|CDJ96312.1|	47.1	72	7e-36	Transmembrane_protein_138	Haemonchus_contortus
HINDICA_B_124_Transcript_1/2	gi|597892976|gb|EYC41175.1|	37.69	54	2e-50	hypothetical_protein_Y032_0579g237	Ancylostoma_ceylanicum
HINDICA_B_4100_Transcript_1/1	gi|229891491|sp|A8QHQ0.2|PESC_BRUMA	46.84	83	2e-147	RecName:_Full=Pescadillo_homolog
HINDICA_B_8638_Transcript_1/1	gi|511000012|gb|EPB81583.1|	75.7	54	1e-51	elongation_factor_2	Mucor_circinelloides_f._circinelloides_1006PhL
HINDICA_B_4767_Transcript_2/3	gi|308478443|ref|XP_003101433.1|	86.57	99	5e-70	CRE-MCA-1_protein	Caenorhabditis_remanei
HINDICA_B_3895_Transcript_1/1	gi|541048479|gb|ERG87186.1|	45.57	59	3e-11	hypothetical_protein_ASU_01075	Ascaris_suum
HINDICA_B_10715_Transcript_1/1	gi|597862693|gb|EYC12100.1|	36.7	65	1e-79	hypothetical_protein_Y032_0048g1612	Ancylostoma_ceylanicum
HINDICA_B_16802_Transcript_1/1	gi|111054103|gb|ABH04243.1|	88.19	76	2e-73	heat_shock_protein_90_kDa	Blastocladiella_emersonii
HINDICA_B_2601_Transcript_1/1	gi|17538097|ref|NP_495161.1|	48.43	89	7e-44	FZO_(Fzo_mitochondrial_fusion_protein)_related_family_member_(fzo-1)	Caenorhabditis_elegans
HINDICA_B_15169_Transcript_1/1	gi|541047622|gb|ERG86357.1|	52.99	95	3e-37	protein_transport_protein_sec24c	Ascaris_suum
HINDICA_B_2346_Transcript_1/1	gi|545847348|ref|XP_005653713.1|	74.82	95	1e-71	PREDICTED:_ribonucleoside-diphosphate_reductase_large_subunit-like	Sus_scrofa
HINDICA_B_11330_Transcript_2/2	gi|18677162|gb|AAL78213.1|AF344864_1	69.16	50	8e-94	probable_protein_kinase_Hgg-20	Heterodera_glycines
HINDICA_B_14287_Transcript_1/1	gi|328699990|ref|XP_001949079.2|	41.13	50	1e-23	PREDICTED:_vigilin-like	Acyrthosiphon_pisum
HINDICA_B_16794_Transcript_1/1	gi|324505660|gb|ADY42429.1|	38.03	75	1e-30	Acyl-CoA_thioesterase_2	Ascaris_suum
HINDICA_B_13050_Transcript_5/5	gi|291220256|gb|ADD84716.1|	44.59	55	5e-36	DAF16-2	Bursaphelenchus_xylophilus
HINDICA_B_7717_Transcript_2/2	gi|324515480|gb|ADY46216.1|	39.22	83	1e-33	Warthog_protein_4	Ascaris_suum
HINDICA_B_2512_Transcript_1/1	gi|324504054|gb|ADY41751.1|	45.08	93	8e-22	General_vesicular_transport_factor_p115	Ascaris_suum
HINDICA_B_966_Transcript_1/1	gi|22135552|gb|AAM93256.1|	100	100	2e-67	heat_shock_protein_70-C	Heterodera_glycines
HINDICA_B_7272_Transcript_1/1	gi|324505819|gb|ADY42494.1|	50.52	95	3e-25	Acetolactate_synthase-like_protein	Ascaris_suum
HINDICA_B_3754_Transcript_1/1	gi|554860703|ref|XP_005940464.1|	37.63	61	3e-07	PREDICTED:_ADP-ribosylation_factor-like_protein_6-like_isoform_X2	Haplochromis_burtoni
HINDICA_B_10531_Transcript_1/1	gi|560139155|emb|CDJ82383.1|	39.58	61	2e-17	Immunoglobulin_and_CD80_and_Immunoglobulin_I-set_and_Fibronectin_domain_containing_protein	Haemonchus_contortus
HINDICA_B_10285_Transcript_1/2	gi|170595995|ref|XP_001902598.1|	36.76	65	1e-29	Conserved_hypothetical_protein	Brugia_malayi
HINDICA_B_3073_Transcript_1/1	gi|541045949|gb|ERG84762.1|	77.57	70	0	ribosomal_protein_s6_kinase_beta-1	Ascaris_suum
HINDICA_B_11189_Transcript_2/4	gi|324506437|gb|ADY42748.1|	44.78	66	2e-72	Carbohydrate_kinase_domain-containing_protein	Ascaris_suum
HINDICA_B_5712_Transcript_1/1	gi|597860305|gb|EYC09723.1|	33.33	97	1e-09	hypothetical_protein_Y032_0059g3013	Ancylostoma_ceylanicum
HINDICA_B_17099_Transcript_1/1	gi|125809363|ref|XP_001361091.1|	56.93	68	2e-95	GA17783	Drosophila_pseudoobscura_pseudoobscura
HINDICA_B_12190_Transcript_1/1	gi|308477057|ref|XP_003100743.1|	53.87	83	0	hypothetical_protein_CRE_15502	Caenorhabditis_remanei
HINDICA_B_3609_Transcript_2/3	gi|597832957|gb|EYB82670.1|	64.41	88	0	hypothetical_protein_Y032_0354g3312	Ancylostoma_ceylanicum
HINDICA_B_10338_Transcript_1/1	gi|324503012|gb|ADY41316.1|	73.71	99	1e-82	Glucosamine--fructose-6-phosphate_aminotransferase_isomerizing_1	Ascaris_suum
HINDICA_B_10370_Transcript_1/1	gi|597883835|gb|EYC33195.1|	49.25	51	3e-10	hypothetical_protein_Y032_0002g659	Ancylostoma_ceylanicum
HINDICA_B_3713_Transcript_1/1	gi|324509002|gb|ADY43793.1|	31.07	81	2e-38	Unknown,_partial	Ascaris_suum
HINDICA_B_13718_Transcript_1/1	gi|324502289|gb|ADY41007.1|	80.34	99	7e-90	Sodium/chloride_cotransporter_3	Ascaris_suum
HINDICA_B_15443_Transcript_1/1	gi|557021260|ref|XP_006010929.1|	52.17	60	8e-20	PREDICTED:_lipopolysaccharide-induced_tumor_necrosis_factor-alpha_factor_homolog	Latimeria_chalumnae
HINDICA_B_13537_Transcript_1/2	gi|324525383|gb|ADY48544.1|	51.01	83	1e-45	MIT_domain-containing_protein_1	Ascaris_suum
HINDICA_B_2404_Transcript_2/2	gi|541043702|gb|ERG82684.1|	43.12	94	0	connectin_related_family_member_(rbc-1)	Ascaris_suum
HINDICA_B_746_Transcript_1/2	gi|324501402|gb|ADY40625.1|	39.47	93	0	Transportin-3	Ascaris_suum
HINDICA_B_4170_Transcript_1/5	gi|597896865|gb|EYC44930.1|	46.84	79	3e-144	hypothetical_protein_Y032_0445g1585	Ancylostoma_ceylanicum
HINDICA_B_10744_Transcript_1/1	gi|324508082|gb|ADY43416.1|	67.79	60	1e-152	Cell_division_protein_kinase_9	Ascaris_suum
HINDICA_B_2403_Transcript_1/3	gi|17564202|ref|NP_507025.1|	55.72	57	6e-110	hypothetical_protein_T10C6.6	Caenorhabditis_elegans
HINDICA_B_22_Transcript_1/1	gi|308472187|ref|XP_003098322.1|	47.58	72	2e-31	hypothetical_protein_CRE_07670	Caenorhabditis_remanei
HINDICA_B_4132_Transcript_1/1	gi|304269306|gb|ADM16638.1|	43.26	85	2e-141	transposase	Meloidogyne_javanica
HINDICA_B_14557_Transcript_1/1	gi|324504977|gb|ADY42145.1|	49.31	89	2e-20	Phosphatidylinositol_N-acetylglucosaminyltransferase_subunit_C	Ascaris_suum
HINDICA_B_11319_Transcript_1/1	gi|541046443|gb|ERG85229.1|	54.6	87	1e-169	cystine_glutamate_transporter	Ascaris_suum
HINDICA_B_12109_Transcript_3/3	gi|324513838|gb|ADY45668.1|	52.63	69	3e-37	Eukaryotic_translation_initiation_factor_4E-1	Ascaris_suum
HINDICA_B_5427_Transcript_1/2	gi|541039633|gb|ERG79343.1|	34.78	72	2e-55	bromodomain_adjacent_to_zinc_finger_domain_protein_1a	Ascaris_suum
HINDICA_B_16451_Transcript_1/1	gi|170586068|ref|XP_001897803.1|	78.29	74	0	P38_map_kinase_family_protein_2,_isoform_b	Brugia_malayi
HINDICA_B_6127_Transcript_1/1	gi|541044634|gb|ERG83537.1|	37.75	98	3e-52	lycan_alpha-like_protein_family_member_(sgca-1)	Ascaris_suum
HINDICA_B_12142_Transcript_1/1	gi|597832356|gb|EYB82082.1|	41.18	88	2e-15	hypothetical_protein_Y032_0367g34	Ancylostoma_ceylanicum
HINDICA_B_12_Transcript_1/1	gi|324502884|gb|ADY41263.1|	54.21	90	0	2-oxoglutarate_dehydrogenase_E1_component	Ascaris_suum
HINDICA_B_8232_Transcript_1/1	gi|301106046|ref|XP_002902106.1|	55.48	88	1e-49	cellulose_binding_elicitor_lectin_(CBEL),_putative	Phytophthora_infestans_T30-4
HINDICA_B_16754_Transcript_1/1	gi|324504635|gb|ADY42000.1|	55.42	78	2e-139	Monocarboxylate_transporter_5	Ascaris_suum
HINDICA_B_842_Transcript_2/2	gi|597866810|gb|EYC16203.1|	32.3	86	6e-12	hypothetical_protein_Y032_0034g2855	Ancylostoma_ceylanicum
HINDICA_B_3271_Transcript_1/1	gi|17560852|ref|NP_505223.1|	78.82	52	6e-42	GRounDhog_(hedgehog-like_family)_family_member_(grd-5)	Caenorhabditis_elegans
HINDICA_B_3401_Transcript_1/1	gi|324510909|gb|ADY44556.1|	58.56	94	0	Notchless_protein_1	Ascaris_suum
HINDICA_B_10145_Transcript_1/1	gi|541040544|gb|ERG79997.1|	57.54	99	5e-66	golgi_apparatus_protein_1-like_protein	Ascaris_suum
HINDICA_B_502_Transcript_1/1	gi|298493434|gb|ADI82807.1|	31.71	84	3e-24	dorsal_gland_cell-specific_expression_protein	Heterodera_avenae
HINDICA_B_3916_Transcript_1/1	gi|324509339|gb|ADY43931.1|	52.24	99	4e-155	tRNA-dihydrouridine_synthase_1-like_protein	Ascaris_suum
HINDICA_B_1045_Transcript_1/2	gi|541042903|gb|ERG81969.1|	60.33	93	3e-98	26s_proteasome_non-atpase_regulatory_subunit_6	Ascaris_suum
HINDICA_B_12454_Transcript_1/3	gi|597895519|gb|EYC43626.1|	42.08	91	0	hypothetical_protein_Y032_0487g2349	Ancylostoma_ceylanicum
HINDICA_B_2101_Transcript_1/1	gi|560116175|emb|CDJ98469.1|	40.22	63	2e-11	Protein_of_unknown_function_DUF947_domain_containing_protein	Haemonchus_contortus
HINDICA_B_8928_Transcript_1/1	gi|17541806|ref|NP_502097.1|	38.35	55	3e-30	PeRoXisome_assembly_factor_family_member_(prx-14)	Caenorhabditis_elegans
HINDICA_B_2352_Transcript_1/1	gi|541039285|gb|ERG79126.1|	71.73	52	9e-92	39s_ribosomal_protein	Ascaris_suum
HINDICA_B_1956_Transcript_1/2	gi|324513328|gb|ADY45479.1|	40.51	80	6e-51	Dymeclin,_partial	Ascaris_suum
HINDICA_B_4433_Transcript_1/1	gi|312076871|ref|XP_003141054.1|	33.04	78	1e-33	hypothetical_protein_LOAG_05469	Loa_loa
HINDICA_B_846_Transcript_1/1	gi|402594573|gb|EJW88499.1|	86.58	86	0	26S_protease_regulatory_subunit_6b	Wuchereria_bancrofti
HINDICA_B_6850_Transcript_3/5	gi|597848862|gb|EYB98352.1|	43.62	56	8e-27	hypothetical_protein_Y032_0132g1735	Ancylostoma_ceylanicum
HINDICA_B_12821_Transcript_2/2	gi|560124695|emb|CDJ90672.1|	45.61	93	8e-32	CBN-CLEC-225_protein	Haemonchus_contortus
HINDICA_B_5821_Transcript_1/1	gi|324500082|gb|ADY40049.1|	39.5	99	2e-154	Proteasome_activator_complex_subunit_4	Ascaris_suum
HINDICA_B_436_Transcript_1/1	gi|324502133|gb|ADY40940.1|	46.18	54	2e-159	ATP-dependent_DNA_helicase_Q5	Ascaris_suum
HINDICA_B_6835_Transcript_1/1	gi|308501399|ref|XP_003112884.1|	51.34	79	9e-153	CRE-UGT-60_protein	Caenorhabditis_remanei
HINDICA_B_14240_Transcript_1/1	gi|402594613|gb|EJW88539.1|	43.8	66	1e-153	G-patch_domain-containing_protein	Wuchereria_bancrofti
HINDICA_B_7211_Transcript_1/1	gi|170591839|ref|XP_001900677.1|	84.21	99	0	Pre-mRNA_splicing_factor_ATP-dependent_RNA_helicase_F56D2.6,_putative	Brugia_malayi
HINDICA_B_14030_Transcript_1/2	gi|324500812|gb|ADY40371.1|	36.83	69	5e-59	Partitioning_defective_protein_3	Ascaris_suum
HINDICA_B_74_Transcript_1/2	gi|2239107|emb|CAA70693.1|	94.22	74	6e-116	cathepsin_L-like_cysteine_proteinase	Heterodera_glycines
HINDICA_B_483_Transcript_2/5	gi|541048848|gb|ERG87545.1|	56.23	59	6e-137	transient_receptor_potential_channel	Ascaris_suum
HINDICA_B_12894_Transcript_1/1	gi|324539472|gb|ADY49565.1|	59.18	66	2e-32	Transcription_initiation_factor_TFIID_subunit_10,_partial	Ascaris_suum
HINDICA_B_14404_Transcript_1/1	gi|324509293|gb|ADY43913.1|	54.75	94	3e-116	Homeobox_protein_ceh-38	Ascaris_suum
HINDICA_B_7011_Transcript_1/1	gi|301122321|ref|XP_002908887.1|	90.97	78	2e-80	40S_ribosomal_protein_S10	Phytophthora_infestans_T30-4
HINDICA_B_963_Transcript_1/1	gi|341902311|gb|EGT58246.1|	33.58	89	3e-55	hypothetical_protein_CAEBREN_12018	Caenorhabditis_brenneri
HINDICA_B_7915_Transcript_2/3	gi|321454844|gb|EFX65997.1|	82.14	68	4e-44	hypothetical_protein_DAPPUDRAFT_130409	Daphnia_pulex
HINDICA_B_4289_Transcript_2/4	gi|560123574|emb|CDJ91786.1|	45.52	60	6e-84	PDZ_and_C2_calcium-dependent_membrane_targeting_domain_containing_protein	Haemonchus_contortus
HINDICA_B_2399_Transcript_1/1	gi|324499561|gb|ADY39815.1|	35.24	58	3e-63	Lysosomal-trafficking_regulator	Ascaris_suum
HINDICA_B_4991_Transcript_1/1	gi|324499677|gb|ADY39868.1|	46.97	95	0	Translational_activator_GCN1	Ascaris_suum
HINDICA_B_14267_Transcript_1/1	gi|527207255|gb|EPS72586.1|	38.38	84	2e-32	hypothetical_protein_M569_02171,_partial	Genlisea_aurea
HINDICA_B_15220_Transcript_1/1	gi|312065781|ref|XP_003135956.1|	64.95	66	1e-30	hypothetical_protein_LOAG_00368	Loa_loa
HINDICA_B_3442_Transcript_1/2	gi|341881997|gb|EGT37932.1|	31.37	61	8e-06	hypothetical_protein_CAEBREN_06546	Caenorhabditis_brenneri
HINDICA_B_5218_Transcript_3/3	gi|597876578|gb|EYC25947.1|	64.71	81	3e-85	hypothetical_protein_Y032_0011g1474	Ancylostoma_ceylanicum
HINDICA_B_14016_Transcript_1/1	gi|324517862|gb|ADY46939.1|	43.36	99	1e-22	Cyclin_N-terminal_domain-containing_protein_1	Ascaris_suum
HINDICA_B_6275_Transcript_1/1	gi|561023958|gb|ESW22688.1|	95.09	85	0	hypothetical_protein_PHAVU_005G173700g	Phaseolus_vulgaris
HINDICA_B_12840_Transcript_1/1	gi|560124299|emb|CDJ91066.1|	73.56	80	3e-142	Peptidase_C1A_domain_containing_protein	Haemonchus_contortus
HINDICA_B_12275_Transcript_2/2	gi|597863825|gb|EYC13228.1|	33.01	76	3e-13	hypothetical_protein_Y032_0044g1045	Ancylostoma_ceylanicum
HINDICA_B_4633_Transcript_2/3	gi|72256407|gb|AAZ67091.1|	38.02	69	2e-27	transposase	Adineta_vaga
HINDICA_B_1115_Transcript_1/2	gi|541041912|gb|ERG81103.1|	32	94	2e-51	26s_proteasome_non-atpase_regulatory_subunit_5	Ascaris_suum
HINDICA_B_4231_Transcript_1/2	gi|597890669|gb|EYC38973.1|	51.46	56	2e-24	hypothetical_protein_Y032_0683g1495,_partial	Ancylostoma_ceylanicum
HINDICA_B_10832_Transcript_1/1	gi|312073449|ref|XP_003139525.1|	79.41	83	8e-89	hypothetical_protein_LOAG_03940	Loa_loa
HINDICA_B_4167_Transcript_1/1	gi|541047784|gb|ERG86513.1|	51.59	82	1e-126	metal_tolerance_protein_11	Ascaris_suum
HINDICA_B_99_Transcript_1/3	gi|324503185|gb|ADY41388.1|	59.29	65	2e-37	tRNA_methyltransferase_112	Ascaris_suum
HINDICA_B_5483_Transcript_1/1	gi|597880525|gb|EYC29888.1|	57.28	89	4e-178	hypothetical_protein_Y032_0005g2319	Ancylostoma_ceylanicum
HINDICA_B_4201_Transcript_1/1	gi|170592831|ref|XP_001901168.1|	48.78	69	9e-137	Groucho/TLE_N-terminal_Q-rich_domain_containing_protein	Brugia_malayi
HINDICA_B_1295_Transcript_4/4	gi|170586190|ref|XP_001897862.1|	91.1	70	6e-94	ubiquitin_conjugating_enzyme_protein_13	Brugia_malayi
HINDICA_B_4056_Transcript_1/1	gi|541044365|gb|ERG83288.1|	53.64	53	6e-86	protein_htrl	Ascaris_suum
HINDICA_B_17287_Transcript_1/1	gi|490044572|ref|WP_003946934.1|	90.36	74	1e-42	conserved_hypothetical_protein,_partial	Streptomyces_albus
HINDICA_B_1307_Transcript_1/1	gi|312079210|ref|XP_003142076.1|	66.34	99	1e-144	glutamate-cysteine_ligase	Loa_loa
HINDICA_B_991_Transcript_2/4	gi|341881284|gb|EGT37219.1|	49	75	2e-78	hypothetical_protein_CAEBREN_17978	Caenorhabditis_brenneri
HINDICA_B_12751_Transcript_1/1	gi|541044301|gb|ERG83229.1|	72.44	77	1e-177	putative_cyclin-like_protein	Ascaris_suum
HINDICA_B_58_Transcript_1/1	gi|597862759|gb|EYC12166.1|	57.31	99	2e-63	hypothetical_protein_Y032_0048g1645	Ancylostoma_ceylanicum
HINDICA_B_12208_Transcript_1/1	gi|597839120|gb|EYB88721.1|	42.47	81	2e-147	hypothetical_protein_Y032_0242g3414	Ancylostoma_ceylanicum
HINDICA_B_665_Transcript_1/1	gi|541039384|gb|ERG79184.1|	39	55	1e-55	hspb1-associated_protein_1-like_protein	Ascaris_suum
HINDICA_B_16978_Transcript_1/1	gi|348673782|gb|EGZ13601.1|	90.36	65	4e-103	hypothetical_protein_PHYSODRAFT_354997	Phytophthora_sojae
HINDICA_B_2163_Transcript_1/1	gi|324502642|gb|ADY41161.1|	61.17	99	0	Kinesin_heavy_chain	Ascaris_suum
HINDICA_B_9071_Transcript_1/1	gi|170593571|ref|XP_001901537.1|	53.06	90	7e-53	Cyclin,_N-terminal_domain_containing_protein	Brugia_malayi
HINDICA_B_5644_Transcript_1/1	gi|560995721|ref|XP_006219997.1|	68.99	99	8e-59	PREDICTED:_probable_glycerol-3-phosphate_dehydrogenase_2-like,_partial	Vicugna_pacos
HINDICA_B_6002_Transcript_1/1	gi|324535550|gb|ADY49425.1|	67.13	59	7e-55	Unknown,_partial	Ascaris_suum
HINDICA_B_278_Transcript_1/2	gi|17542558|ref|NP_501998.1|	70	99	1e-129	hypothetical_protein_T25B9.9	Caenorhabditis_elegans
HINDICA_B_6280_Transcript_1/2	gi|170593139|ref|XP_001901322.1|	50.85	73	6e-52	Josephin-like_protein	Brugia_malayi
HINDICA_B_16953_Transcript_1/1	gi|17569319|ref|NP_508994.1|	52.27	99	1e-26	abnormal_cell_MIGration_family_member_(mig-23)	Caenorhabditis_elegans
HINDICA_B_743_Transcript_1/1	gi|324501217|gb|ADY40544.1|	42.5	54	8e-30	Ral_GTPase-activating_protein_subunit_beta	Ascaris_suum
HINDICA_B_3796_Transcript_1/1	gi|1351179|sp|P49696.1|SYVC_TAKRU	51.66	97	4e-46	RecName:_Full=Valine--tRNA_ligase;_AltName:_Full=Valyl-tRNA_synthetase;_Short=ValRS
HINDICA_B_3568_Transcript_1/1	gi|324500751|gb|ADY40344.1|	47.74	97	0	Structural_maintenance_of_chromosomes_protein_4	Ascaris_suum
HINDICA_B_2771_Transcript_1/1	gi|402584687|gb|EJW78628.1|	34.25	53	3e-09	hypothetical_protein_WUBG_10463	Wuchereria_bancrofti
HINDICA_B_9326_Transcript_1/1	gi|541041074|gb|ERG80414.1|	72.87	90	0	atp-binding_cassette_sub-family_f_member_3	Ascaris_suum
HINDICA_B_4809_Transcript_1/1	gi|560125103|emb|CDJ90265.1|	62.77	79	0	unnamed_protein_product	Haemonchus_contortus
HINDICA_B_11648_Transcript_1/1	gi|324544606|gb|ADY49682.1|	68.64	72	4e-53	Dihydroorotate_dehydrogenase,_partial	Ascaris_suum
HINDICA_B_11200_Transcript_1/2	gi|324502549|gb|ADY41122.1|	44.75	86	1e-168	Leucine-rich_repeat-containing_protein_15	Ascaris_suum
HINDICA_B_12173_Transcript_1/1	gi|308448535|ref|XP_003087677.1|	44.74	99	1e-22	hypothetical_protein_CRE_22263	Caenorhabditis_remanei
HINDICA_B_1975_Transcript_1/1	gi|541045162|gb|ERG84024.1|	30.43	99	2e-14	double-strand-break_repair_protein_rad21-like_protein	Ascaris_suum
HINDICA_B_16261_Transcript_1/1	gi|560140348|emb|CDJ81218.1|	42.31	99	1e-18	TMPIT_domain_containing_protein	Haemonchus_contortus
HINDICA_B_3747_Transcript_1/1	gi|561020867|gb|ESW19638.1|	86	72	0	hypothetical_protein_PHAVU_006G142300g	Phaseolus_vulgaris
HINDICA_B_9086_Transcript_1/1	gi|402594963|gb|EJW88889.1|	52.58	75	3e-30	cyclin_domain-containing_protein	Wuchereria_bancrofti
HINDICA_B_17025_Transcript_1/1	gi|324500408|gb|ADY40194.1|	31.97	85	6e-08	Worm-specific_Argonaute_CSR-1	Ascaris_suum
HINDICA_B_706_Transcript_1/1	gi|312066734|ref|XP_003136411.1|	55.08	65	5e-37	brix_domain-containing_protein	Loa_loa
HINDICA_B_7062_Transcript_2/4	gi|324501551|gb|ADY40688.1|	41.03	86	2e-94	Vacuolar_protein_sorting-associated_protein_54	Ascaris_suum
HINDICA_B_11437_Transcript_2/2	gi|402226209|gb|EJU06269.1|	65.96	74	7e-82	ribosomal_protein_L6	Dacryopinax_sp._DJM-731_SS1
HINDICA_B_4530_Transcript_1/1	gi|324502202|gb|ADY40971.1|	44.33	89	0	Tyrosine-protein_kinase	Ascaris_suum
HINDICA_B_7807_Transcript_1/1	gi|541046440|gb|ERG85226.1|	38.28	77	1e-22	transmembrane_protein	Ascaris_suum
HINDICA_B_15193_Transcript_1/1	gi|324508587|gb|ADY43624.1|	37.35	61	3e-22	Glycosyltransferase_25_family_member	Ascaris_suum
HINDICA_B_12885_Transcript_1/1	gi|541048822|gb|ERG87520.1|	48.91	100	1e-51	acylamino-acid-releasing_enzyme	Ascaris_suum
HINDICA_B_137_Transcript_1/1	gi|324504930|gb|ADY42124.1|	58.61	79	0	Neprilysin-1	Ascaris_suum
HINDICA_B_3930_Transcript_1/1	gi|324500392|gb|ADY40186.1|	63.89	61	4e-150	Histone-arginine_methyltransferase_CARM1	Ascaris_suum
HINDICA_B_12102_Transcript_1/1	gi|597840590|gb|EYB90172.1|	72.78	99	8e-178	hypothetical_protein_Y032_0223g2688	Ancylostoma_ceylanicum
HINDICA_B_386_Transcript_1/1	gi|541042128|gb|ERG81286.1|	71.72	87	0	serine_threonine-protein_phosphatase_2a_65_kda_regulatory_subunit_a_beta_isoform	Ascaris_suum
HINDICA_B_15360_Transcript_1/1	gi|324502684|gb|ADY41179.1|	42.96	67	2e-77	Zinc_finger_protein_598	Ascaris_suum
HINDICA_B_1741_Transcript_1/2	gi|541047205|gb|ERG85956.1|	59.38	70	1e-33	nicotinamide_mononucleotide_adenylyltransferase_1	Ascaris_suum
HINDICA_B_15482_Transcript_1/1	gi|560124871|emb|CDJ90509.1|	47.62	53	3e-13	Hypothetical_protein_CBG19572	Haemonchus_contortus
HINDICA_B_11137_Transcript_2/2	gi|541042993|gb|ERG82048.1|	38.66	86	9e-80	transmembrane_protein	Ascaris_suum
HINDICA_B_1890_Transcript_1/1	gi|597885551|gb|EYC34730.1|	67.46	89	2e-52	hypothetical_protein_Y032_1559g3918,_partial	Ancylostoma_ceylanicum
HINDICA_B_14883_Transcript_1/1	gi|198413872|ref|XP_002128188.1|	61.66	91	2e-76	PREDICTED:_similar_to_proteasome_(prosome,_macropain)_26S_subunit,_ATPase_2	Ciona_intestinalis
HINDICA_B_16579_Transcript_1/1	gi|324509882|gb|ADY44140.1|	39.45	73	5e-132	Esterase	Ascaris_suum
HINDICA_B_7704_Transcript_1/1	gi|380447937|gb|AFD54151.1|	50	78	2e-41	ran-binding_protein_4	Heterodera_glycines
HINDICA_B_13113_Transcript_1/1	gi|170586018|ref|XP_001897778.1|	30.13	88	1e-05	hypothetical_protein_Bm1_31660	Brugia_malayi
HINDICA_B_5754_Transcript_2/2	gi|268561172|ref|XP_002646381.1|	87.37	53	8e-42	C._briggsae_CBR-NAB-1_protein	Caenorhabditis_briggsae
HINDICA_B_12902_Transcript_1/1	gi|57792488|gb|AAW56830.1|	77	99	1e-44	troponin_C-like_protein	Meloidogyne_incognita
HINDICA_B_1824_Transcript_1/2	gi|324508052|gb|ADY43405.1|	35.63	74	8e-35	DNA_replication_complex_GINS_protein_PSF3	Ascaris_suum
HINDICA_B_4170_Transcript_4/5	gi|597896865|gb|EYC44930.1|	46.84	74	3e-144	hypothetical_protein_Y032_0445g1585	Ancylostoma_ceylanicum
HINDICA_B_3116_Transcript_1/2	gi|324505246|gb|ADY42257.1|	41.16	74	8e-59	Protein_cereblon	Ascaris_suum
HINDICA_B_15139_Transcript_1/1	gi|560125292|emb|CDJ90077.1|	37.96	98	2e-15	LMBR1_conserved_region_and_Mitochondrial_inner_membrane_translocase_complex_domain_containing_protein	Haemonchus_contortus
HINDICA_B_10594_Transcript_1/1	gi|170574551|ref|XP_001892863.1|	42.58	72	1e-39	Hypothetical_28.7_kDa_protein_in_RNR3-ARC15_intergenic_region,_putative	Brugia_malayi
HINDICA_B_1386_Transcript_1/2	gi|324512025|gb|ADY44991.1|	68.52	86	0	Beta-1,4-mannosyltransferase_bre-3	Ascaris_suum
HINDICA_B_1576_Transcript_1/1	gi|597849427|gb|EYB98912.1|	47.26	92	0	hypothetical_protein_Y032_0127g1413	Ancylostoma_ceylanicum
HINDICA_B_10936_Transcript_1/1	gi|597883877|gb|EYC33237.1|	34.78	66	1e-12	hypothetical_protein_Y032_0002g679	Ancylostoma_ceylanicum
HINDICA_B_12212_Transcript_1/1	gi|312065768|ref|XP_003135950.1|	54.11	63	1e-59	hypothetical_protein_LOAG_00362	Loa_loa
HINDICA_B_6795_Transcript_1/1	gi|541042204|gb|ERG81353.1|	61.98	64	2e-75	patched_domain-containing_protein_3	Ascaris_suum
HINDICA_B_7207_Transcript_1/1	gi|541043756|gb|ERG82733.1|	55.17	56	7e-30	hypothetical_protein_ASU_08135	Ascaris_suum
HINDICA_B_2633_Transcript_1/1	gi|541048643|gb|ERG87345.1|	43.23	72	8e-103	macrophage_metalloelastase	Ascaris_suum
HINDICA_B_4623_Transcript_1/1	gi|324509793|gb|ADY44107.1|	48	80	8e-79	Fas_apoptotic_inhibitory_molecule_2	Ascaris_suum
HINDICA_B_10884_Transcript_1/1	gi|255068677|emb|CAX65062.2|	32.89	69	4e-08	Protein_GLY-6,_isoform_d	Caenorhabditis_elegans
HINDICA_B_7170_Transcript_1/1	gi|324504807|gb|ADY42072.1|	56.64	99	9e-36	DNA_topoisomerase_3-beta-1	Ascaris_suum
HINDICA_B_10718_Transcript_1/2	gi|268566147|ref|XP_002639647.1|	45.9	51	2e-12	C._briggsae_CBR-TIN-13_protein	Caenorhabditis_briggsae
HINDICA_B_9579_Transcript_1/1	gi|324513389|gb|ADY45503.1|	54.84	57	3e-13	Transcription_elongation_factor_S-II	Ascaris_suum
HINDICA_B_3510_Transcript_1/1	gi|308504826|ref|XP_003114596.1|	61.11	87	6e-41	CRE-CRN-1_protein	Caenorhabditis_remanei
HINDICA_B_16050_Transcript_1/2	gi|324514434|gb|ADY45868.1|	63.27	91	5e-98	Unknown	Ascaris_suum
HINDICA_B_8064_Transcript_1/1	gi|308454748|ref|XP_003089971.1|	37.18	70	8e-48	hypothetical_protein_CRE_22204	Caenorhabditis_remanei
HINDICA_B_3936_Transcript_3/4	gi|560123901|emb|CDJ91464.1|	47.19	80	2e-84	Zinc_iron_permease_domain_containing_protein	Haemonchus_contortus
HINDICA_B_5126_Transcript_2/2	gi|541041734|gb|ERG80952.1|	74.85	98	0	wd40_repeat-containing_protein_smu1	Ascaris_suum
HINDICA_B_11019_Transcript_1/1	gi|324500681|gb|ADY40313.1|	50.95	81	0	Protein_patched_1	Ascaris_suum
HINDICA_B_14066_Transcript_1/1	gi|170590706|ref|XP_001900112.1|	52.59	60	4e-30	UV_excision_repair_protein_Rad23_containing_protein	Brugia_malayi
HINDICA_B_7241_Transcript_4/4	gi|541039102|gb|ERG79019.1|	38.04	92	3e-44	regulation_of_nuclear_pre-mrna_domain-containing_protein_1b	Ascaris_suum
HINDICA_B_11952_Transcript_1/1	gi|324510014|gb|ADY44193.1|	42.72	82	4e-122	NADPH-dependent_diflavin_oxidoreductase_1	Ascaris_suum
HINDICA_B_13743_Transcript_1/1	gi|170581114|ref|XP_001895542.1|	73.42	86	9e-81	Biotin/lipoate_A/B_protein_ligase_family_protein	Brugia_malayi
HINDICA_B_4324_Transcript_1/2	gi|324527549|gb|ADY48804.1|	43.33	63	1e-48	Vacuolar_protein_sorting-associated_protein_37B	Ascaris_suum
HINDICA_B_3852_Transcript_2/3	gi|324519112|gb|ADY47288.1|	50.45	76	4e-97	Ubiquitin_fusion_degradation_protein_1	Ascaris_suum
HINDICA_B_14519_Transcript_1/1	gi|324510568|gb|ADY44419.1|	49.77	84	1e-150	DOMON_domain-containing_protein	Ascaris_suum
HINDICA_B_12646_Transcript_1/1	gi|471912213|emb|CCO27311.1|	64.1	75	7e-44	40S_ribosomal_protein_S1_AltName:_Full=Protein_cyc07	Rhizoctonia_solani_AG-1_IB
HINDICA_B_7265_Transcript_1/1	gi|328772326|gb|EGF82364.1|	62.5	54	7e-27	hypothetical_protein_BATDEDRAFT_86602	Batrachochytrium_dendrobatidis_JAM81
HINDICA_B_3387_Transcript_1/1	gi|560120737|emb|CDJ94631.1|	60.51	89	0	Domain_of_unknown_function_DUF1726_and_Protein_of_unknown_function_DUF699_and_GCN5-related_N-acetyltransferase_domain_containing_protein,_partial	Haemonchus_contortus
HINDICA_B_433_Transcript_1/3	gi|324500929|gb|ADY40421.1|	74.14	63	1e-24	SLIT-ROBO_Rho_GTPase-activating_protein_1	Ascaris_suum
HINDICA_B_13098_Transcript_1/1	gi|541045598|gb|ERG84431.1|	38.16	52	2e-34	testis-expressed_sequence_10_protein-like_protein	Ascaris_suum
HINDICA_B_9414_Transcript_1/1	gi|195592370|ref|XP_002085908.1|	33.21	65	2e-31	GD15031	Drosophila_simulans
HINDICA_B_2323_Transcript_1/1	gi|324517186|gb|ADY46747.1|	63.33	91	1e-136	Cell_division_protein_kinase_2	Ascaris_suum
HINDICA_B_6961_Transcript_1/1	gi|298493434|gb|ADI82807.1|	32.21	98	5e-31	dorsal_gland_cell-specific_expression_protein	Heterodera_avenae
HINDICA_B_15491_Transcript_1/1	gi|541044950|gb|ERG83828.1|	80	99	1e-51	sodium_chloride_cotransporter_3	Ascaris_suum
HINDICA_B_7458_Transcript_1/1	gi|324514171|gb|ADY45783.1|	50.38	84	1e-31	GTP-binding_protein_RAD	Ascaris_suum
HINDICA_B_12618_Transcript_1/1	gi|343425443|emb|CBQ68978.1|	80.23	63	1e-39	probable_ubiquitin	Sporisorium_reilianum_SRZ2
HINDICA_B_14283_Transcript_1/1	gi|324504421|gb|ADY41911.1|	44.17	64	5e-37	UDP-N-acetylglucosamine_transferase_subunit_ALG13	Ascaris_suum
HINDICA_B_5549_Transcript_1/1	gi|597845810|gb|EYB95330.1|	50.85	68	3e-131	hypothetical_protein_Y032_0161g3371	Ancylostoma_ceylanicum
HINDICA_B_2093_Transcript_1/1	gi|324506515|gb|ADY42782.1|	92.11	66	0	Guanine_nucleotide-binding_protein_G(q)_subunit_alpha	Ascaris_suum
HINDICA_B_6376_Transcript_3/3	gi|189517772|ref|XP_001923592.1|	46.99	81	4e-48	PREDICTED:_zinc_finger_protein_658B-like	Danio_rerio
HINDICA_B_14659_Transcript_1/1	gi|301097025|ref|XP_002897608.1|	86.71	74	2e-87	60S_ribosomal_protein_L18a	Phytophthora_infestans_T30-4
HINDICA_B_1042_Transcript_1/1	gi|402586647|gb|EJW80584.1|	59.48	93	2e-41	DnaJ_domain-containing_protein	Wuchereria_bancrofti
HINDICA_B_4979_Transcript_1/1	gi|541048309|gb|ERG87021.1|	44.87	87	0	dna_mismatch_repair_protein_msh2	Ascaris_suum
HINDICA_B_7014_Transcript_1/1	gi|308510648|ref|XP_003117507.1|	47.23	99	3e-77	CRE-MPZ-1_protein	Caenorhabditis_remanei
HINDICA_B_10599_Transcript_1/1	gi|298493434|gb|ADI82807.1|	57.45	82	1e-08	dorsal_gland_cell-specific_expression_protein	Heterodera_avenae
HINDICA_B_14681_Transcript_2/2	gi|541047067|gb|ERG85824.1|	62.32	95	0	papilin	Ascaris_suum
HINDICA_B_5592_Transcript_1/1	gi|597831268|gb|EYB81021.1|	46.37	83	2e-70	hypothetical_protein_Y032_0394g622	Ancylostoma_ceylanicum
HINDICA_B_3116_Transcript_2/2	gi|324505246|gb|ADY42257.1|	39.76	59	6e-46	Protein_cereblon	Ascaris_suum
HINDICA_B_859_Transcript_1/1	gi|170585560|ref|XP_001897550.1|	50.4	78	8e-73	Proteasome_A-type_and_B-type_family_protein	Brugia_malayi
HINDICA_B_8004_Transcript_1/1	gi|170573619|ref|XP_001892534.1|	34.2	85	8e-79	glutathione_synthetase_family_protein	Brugia_malayi
HINDICA_B_14415_Transcript_1/1	gi|170592194|ref|XP_001900854.1|	30.14	72	5e-07	TBC1_domain_family_protein_C20orf140_homolog	Brugia_malayi
HINDICA_B_4429_Transcript_1/2	gi|324503627|gb|ADY41573.1|	47.47	90	0	Exocyst_complex_component_2	Ascaris_suum
HINDICA_B_179_Transcript_2/3	gi|636571947|gb|AIA08665.1|	95.31	99	2e-82	annexin	Heterodera_avenae
HINDICA_B_4313_Transcript_2/3	gi|597846116|gb|EYB95632.1|	39.72	89	4e-84	hypothetical_protein_Y032_0157g3181	Ancylostoma_ceylanicum
HINDICA_B_1319_Transcript_1/1	gi|170588701|ref|XP_001899112.1|	44.71	86	5e-86	hypothetical_protein	Brugia_malayi
HINDICA_B_1080_Transcript_1/1	gi|402589724|gb|EJW83655.1|	48.05	86	0	hypothetical_protein_WUBG_05434,_partial	Wuchereria_bancrofti
HINDICA_B_10637_Transcript_1/1	gi|560132550|emb|CDJ86959.1|	57.14	99	3e-62	Glutamyl-tRNA(Gln)_amidotransferase_and_Asn_Gln_amidotransferase_domain_containing_protein	Haemonchus_contortus
HINDICA_B_16504_Transcript_1/1	gi|541039244|gb|ERG79101.1|	43.2	99	3e-42	syntaxin-binding_protein_5-like_protein	Ascaris_suum
HINDICA_B_62_Transcript_1/2	gi|452888520|gb|AGG18260.1|	100	60	1e-107	beta-actin,_partial	Microplitis_mediator
HINDICA_B_1198_Transcript_1/2	gi|541047701|gb|ERG86433.1|	40.94	91	4e-26	Uncharacterized_protein_C05D11.10	Ascaris_suum
HINDICA_B_3273_Transcript_1/2	gi|501753451|emb|CCG82884.1|	87.14	63	2e-73	40S_ribosomal_protein_S14	Taphrina_deformans_PYCC_5710
HINDICA_B_13215_Transcript_1/1	gi|324518850|gb|ADY47220.1|	60.27	61	3e-43	GrpE_protein	Ascaris_suum
HINDICA_B_7064_Transcript_1/4	gi|312075107|ref|XP_003140270.1|	47.23	92	1e-67	hypothetical_protein_LOAG_04685	Loa_loa
HINDICA_B_132_Transcript_2/2	gi|402586450|gb|EJW80388.1|	48	99	2e-74	dolichyl-phosphate_beta-glucosyltransferase	Wuchereria_bancrofti
HINDICA_B_7354_Transcript_1/1	gi|17565370|ref|NP_505689.1|	45.91	74	0	hypothetical_protein_Y32F6B.1	Caenorhabditis_elegans
HINDICA_B_12073_Transcript_1/1	gi|324511330|gb|ADY44722.1|	47.87	89	3e-37	39S_ribosomal_protein_L38	Ascaris_suum
HINDICA_B_5878_Transcript_2/5	gi|641778523|ref|XP_008172242.1|	38.52	50	2e-34	PREDICTED:_protein_jagged-2-like	Chrysemys_picta_bellii
HINDICA_B_12418_Transcript_1/1	gi|324516975|gb|ADY46693.1|	48.54	89	5e-30	Diphthamide_biosynthesis_protein_2	Ascaris_suum
HINDICA_B_14875_Transcript_1/1	gi|312069038|ref|XP_003137495.1|	35.8	99	2e-26	hypothetical_protein_LOAG_01909	Loa_loa
HINDICA_B_9441_Transcript_1/1	gi|402585539|gb|EJW79479.1|	52.86	86	3e-55	hypothetical_protein_WUBG_09612,_partial	Wuchereria_bancrofti
HINDICA_B_13313_Transcript_2/4	gi|324527731|gb|ADY48836.1|	51.72	79	2e-49	L-aspartate_dehydrogenase	Ascaris_suum
HINDICA_B_713_Transcript_1/1	gi|324504385|gb|ADY41894.1|	56.15	92	0	N-alpha-acetyltransferase_15,_NatA_auxiliary_subunit	Ascaris_suum
HINDICA_B_604_Transcript_1/1	gi|560123010|emb|CDJ92358.1|	73.28	99	5e-120	Chaperonin_Cpn60_TCP-1_domain_containing_protein	Haemonchus_contortus
HINDICA_B_5394_Transcript_1/1	gi|308488039|ref|XP_003106214.1|	87.5	53	2e-94	CRE-CSQ-1_protein	Caenorhabditis_remanei
HINDICA_B_4018_Transcript_1/1	gi|312073633|ref|XP_003139608.1|	44.83	81	2e-138	hypothetical_protein_LOAG_04023	Loa_loa
HINDICA_B_2993_Transcript_1/2	gi|312082904|ref|XP_003143638.1|	49.07	76	5e-123	CMGC/MAPK/P38_protein_kinase	Loa_loa
HINDICA_B_7432_Transcript_1/1	gi|189337863|dbj|BAG46932.1|	85.86	67	3e-49	cell_wall-associated_hydrolase	Burkholderia_multivorans_ATCC_17616
HINDICA_B_1476_Transcript_6/9	gi|541048378|gb|ERG87088.1|	46.18	80	2e-167	helicase_ski2w	Ascaris_suum
HINDICA_B_9034_Transcript_1/2	gi|324504624|gb|ADY41996.1|	34.89	92	4e-25	Ribosome_biogenesis_protein_WDR12	Ascaris_suum
HINDICA_B_13541_Transcript_1/1	gi|324513716|gb|ADY45625.1|	48.35	86	1e-24	Transmembrane_protein_180,_partial	Ascaris_suum
HINDICA_B_9480_Transcript_2/6	gi|541048462|gb|ERG87169.1|	66.35	88	0	pre-mrna-splicing_factor_syf1	Ascaris_suum
HINDICA_B_8925_Transcript_2/2	gi|443694199|gb|ELT95392.1|	44.78	51	3e-14	hypothetical_protein_CAPTEDRAFT_179303	Capitella_teleta
HINDICA_B_9696_Transcript_1/1	gi|312086301|ref|XP_003145022.1|	44.75	84	4e-46	proteasome_A-type_and_B-type_family_protein	Loa_loa
HINDICA_B_1882_Transcript_1/1	gi|170579398|ref|XP_001894814.1|	79.6	81	2e-114	calcium_and_integrin_binding_family_member_2	Brugia_malayi
HINDICA_B_7565_Transcript_1/1	gi|324505072|gb|ADY42183.1|	31.91	99	3e-115	DNA_ligase_4,_partial	Ascaris_suum
HINDICA_B_5871_Transcript_1/1	gi|402594814|gb|EJW88740.1|	53.91	82	1e-38	leucine_Rich_Repeat_family_protein	Wuchereria_bancrofti
HINDICA_B_4174_Transcript_1/1	gi|541043552|gb|ERG82547.1|	73.81	89	0	glutamate_decarboxylase_1	Ascaris_suum
HINDICA_B_10155_Transcript_1/3	gi|324504819|gb|ADY42077.1|	37.63	72	2e-17	Homeobox_protein_ceh-38	Ascaris_suum
HINDICA_B_12962_Transcript_1/1	gi|308460346|ref|XP_003092478.1|	55.7	71	4e-21	hypothetical_protein_CRE_30480	Caenorhabditis_remanei
HINDICA_B_16843_Transcript_1/1	gi|324509291|gb|ADY43912.1|	56.74	69	1e-43	Ral_GTPase-activating_protein_subunit_alpha-1,_partial	Ascaris_suum
HINDICA_B_4019_Transcript_2/2	gi|324501705|gb|ADY40756.1|	35.69	84	9e-138	BTB/POZ_domain-containing_protein_8	Ascaris_suum
HINDICA_B_371_Transcript_1/1	gi|324513108|gb|ADY45399.1|	64.65	86	5e-178	3-ketoacyl-CoA_thiolase	Ascaris_suum
HINDICA_B_1241_Transcript_1/5	gi|213514302|ref|NP_001133483.1|	57.72	93	5e-40	N-acetylgalactosamine_kinase	Salmo_salar
HINDICA_B_13081_Transcript_1/1	gi|587655181|gb|AHK09758.1|	44.87	51	1e-12	hypothetical_protein,_partial	Meloidogyne_incognita
HINDICA_B_4262_Transcript_1/1	gi|324500650|gb|ADY40299.1|	57.54	95	0	DNA_polymerase_delta_catalytic_subunit	Ascaris_suum
HINDICA_B_12420_Transcript_1/1	gi|597858120|gb|EYC07549.1|	57.83	65	2e-55	hypothetical_protein_Y032_0070g496	Ancylostoma_ceylanicum
HINDICA_B_9477_Transcript_1/1	gi|157167670|ref|XP_001661633.1|	66.67	84	1e-30	glutaminyl-trna_synthetase	Aedes_aegypti
HINDICA_B_10110_Transcript_1/1	gi|312107686|ref|XP_003150965.1|	57.98	99	9e-34	hypothetical_protein_LOAG_15426	Loa_loa
HINDICA_B_2923_Transcript_1/1	gi|170582800|ref|XP_001896293.1|	45.21	69	8e-92	L1P_family_of_ribosomal_proteins_containing_protein	Brugia_malayi
HINDICA_B_704_Transcript_1/1	gi|402593531|gb|EJW87458.1|	62.83	89	0	AGC/PKC/IOTA_protein_kinase	Wuchereria_bancrofti
HINDICA_B_3800_Transcript_1/1	gi|560118705|emb|CDJ96673.1|	47.01	52	8e-25	Yip1_domain_containing_protein	Haemonchus_contortus
HINDICA_B_1501_Transcript_1/1	gi|260825464|ref|XP_002607686.1|	31.28	87	1e-18	hypothetical_protein_BRAFLDRAFT_82868	Branchiostoma_floridae
HINDICA_B_6841_Transcript_1/1	gi|560121234|emb|CDJ94130.1|	51.72	63	2e-09	Glucosidase_II_beta_subunit_domain_containing_protein	Haemonchus_contortus
HINDICA_B_4488_Transcript_1/1	gi|170581396|ref|XP_001895665.1|	64.19	60	3e-67	myosin	Brugia_malayi
HINDICA_B_333_Transcript_1/1	gi|541040452|gb|ERG79926.1|	37.7	78	2e-86	nucleolar_pre-ribosomal-associated_protein_1	Ascaris_suum
HINDICA_B_2183_Transcript_2/2	gi|597865797|gb|EYC15193.1|	48.82	83	5e-91	hypothetical_protein_Y032_0037g3373	Ancylostoma_ceylanicum
HINDICA_B_601_Transcript_1/1	gi|541044269|gb|ERG83200.1|	60.89	93	2e-65	translocon-associated_protein_subunit_alpha	Ascaris_suum
HINDICA_B_4634_Transcript_1/2	gi|17535361|ref|NP_494939.1|	45.33	83	0	PhosphoLipase_D_family_member_(pld-1)	Caenorhabditis_elegans
HINDICA_B_9806_Transcript_1/1	gi|597838740|gb|EYB88347.1|	72.33	88	0	hypothetical_protein_Y032_0248g72	Ancylostoma_ceylanicum
HINDICA_B_10192_Transcript_1/1	gi|597893678|gb|EYC41851.1|	67.31	95	5e-43	hypothetical_protein_Y032_0553g3360	Ancylostoma_ceylanicum
HINDICA_B_15283_Transcript_3/3	gi|597833533|gb|EYB83232.1|	44.16	75	4e-33	hypothetical_protein_Y032_0340g2998	Ancylostoma_ceylanicum
HINDICA_B_582_Transcript_2/2	gi|541045689|gb|ERG84516.1|	50.68	79	2e-104	putative_carrier	Ascaris_suum
HINDICA_B_1465_Transcript_1/1	gi|612340468|gb|AHW98770.1|	91.74	99	8e-75	S-phase_kinase-associated_protein_1	Globodera_rostochiensis
HINDICA_B_3905_Transcript_1/1	gi|308512293|ref|XP_003118329.1|	47.06	60	2e-32	CRE-GEI-15_protein	Caenorhabditis_remanei
HINDICA_B_135_Transcript_3/3	gi|560120422|emb|CDJ94946.1|	65.69	70	3e-144	Annexin_repeat_domain_containing_protein	Haemonchus_contortus
HINDICA_B_12122_Transcript_1/1	gi|560133613|emb|CDJ86158.1|	58.33	73	4e-81	NAD-dependent_histone_deacetylase_domain_containing_protein	Haemonchus_contortus
HINDICA_B_3922_Transcript_2/2	gi|560135490|emb|CDJ84281.1|	90.65	80	2e-52	emp24_gp25L_p24_domain_containing_protein	Haemonchus_contortus
HINDICA_B_4114_Transcript_1/1	gi|324512405|gb|ADY45140.1|	65.07	66	4e-159	DnaJ_dnj-20	Ascaris_suum
HINDICA_B_3015_Transcript_3/4	gi|597844535|gb|EYB94070.1|	72.14	82	0	hypothetical_protein_Y032_0176g566	Ancylostoma_ceylanicum
HINDICA_B_1981_Transcript_2/3	gi|324508596|gb|ADY43627.1|	32.83	68	1e-36	General_transcription_factor_IIH_subunit_3	Ascaris_suum
HINDICA_B_5690_Transcript_1/1	gi|324515461|gb|ADY46208.1|	56.6	60	4e-29	Medium-chain_specific_acyl-CoA_dehydrogenase_1	Ascaris_suum
HINDICA_B_2671_Transcript_1/1	gi|170593039|ref|XP_001901272.1|	74.22	72	0	DEAD	Brugia_malayi
HINDICA_B_1077_Transcript_1/1	gi|541046837|gb|ERG85604.1|	61.07	81	6e-50	peptidyl-prolyl_cis-trans_isomerase_fkbp10	Ascaris_suum
HINDICA_B_14792_Transcript_1/1	gi|324523156|gb|ADY48198.1|	40.6	87	3e-53	Protein_IMPACT	Ascaris_suum
HINDICA_B_3364_Transcript_1/1	gi|324508379|gb|ADY43537.1|	66.53	75	1e-111	Glucose-6-phosphate_1-dehydrogenase	Ascaris_suum
HINDICA_B_2156_Transcript_2/3	gi|560139988|emb|CDJ81580.1|	57.99	76	2e-126	Cation_efflux_protein_domain_containing_protein	Haemonchus_contortus
HINDICA_B_1218_Transcript_2/2	gi|597856538|gb|EYC05976.1|	49.34	71	3e-133	hypothetical_protein_Y032_0079g1284	Ancylostoma_ceylanicum
HINDICA_B_14098_Transcript_2/2	gi|189235951|ref|XP_001809144.1|	58.82	84	0	PREDICTED:_similar_to_ankyrin_2,3/unc44	Tribolium_castaneum
HINDICA_B_5360_Transcript_1/1	gi|640733961|ref|WP_025156721.1|	72.91	90	0	galactose-1-phosphate_uridylyltransferase	Leifsonia_aquatica
HINDICA_B_17076_Transcript_1/1	gi|373219649|emb|CCD69266.1|	34.96	80	5e-75	Protein_DNJ-9	Caenorhabditis_elegans
HINDICA_B_13014_Transcript_1/2	gi|402592854|gb|EJW86781.1|	41.1	77	6e-07	hypothetical_protein_WUBG_02309	Wuchereria_bancrofti
HINDICA_B_14649_Transcript_2/3	gi|541041917|gb|ERG81108.1|	42.27	75	1e-164	wd_repeat-containing_protein_7	Ascaris_suum
HINDICA_B_3580_Transcript_1/1	gi|71984357|ref|NP_498822.2|	44.64	59	2e-53	abnormal_cell_MIGration_family_member_(mig-10)	Caenorhabditis_elegans
HINDICA_B_4487_Transcript_1/1	gi|312076559|ref|XP_003140915.1|	33.12	90	3e-98	hypothetical_protein_LOAG_05332	Loa_loa
HINDICA_B_10860_Transcript_2/4	gi|597847263|gb|EYB96769.1|	39.43	87	1e-125	hypothetical_protein_Y032_0147g2599	Ancylostoma_ceylanicum
HINDICA_B_780_Transcript_1/1	gi|597886418|gb|EYC35166.1|	62.96	76	2e-56	hypothetical_protein_Y032_1127g3649	Ancylostoma_ceylanicum
HINDICA_B_9200_Transcript_1/2	gi|324513259|gb|ADY45453.1|	37.72	94	4e-44	Unknown	Ascaris_suum
HINDICA_B_3133_Transcript_3/4	gi|612340466|gb|AHW98769.1|	90.82	62	7e-128	secreted_glutathione_peroxidase	Globodera_rostochiensis
HINDICA_B_1916_Transcript_1/1	gi|312092930|ref|XP_003147507.1|	35.63	64	4e-47	hypothetical_protein_LOAG_11942	Loa_loa
HINDICA_B_10879_Transcript_1/1	gi|541049119|gb|ERG87810.1|	42.74	99	1e-78	methylcrotonoyl-carboxylase_subunit	Ascaris_suum
HINDICA_B_6833_Transcript_1/1	gi|84620003|gb|ABC59299.1|	52.43	72	1e-94	17beta-hydroxysteroid_dehydrogenase	Heterodera_glycines
HINDICA_B_1550_Transcript_1/1	gi|402587120|gb|EJW81056.1|	47.84	91	8e-75	hypothetical_protein_WUBG_08035,_partial	Wuchereria_bancrofti
HINDICA_B_14768_Transcript_1/1	gi|324513575|gb|ADY45574.1|	36.04	100	8e-11	Angio-associated_migratory_cell_protein	Ascaris_suum
HINDICA_B_4910_Transcript_3/3	gi|324516785|gb|ADY46633.1|	46.13	61	1e-84	N-glycosylase/DNA_lyase	Ascaris_suum
HINDICA_B_12465_Transcript_2/2	gi|302151400|gb|ADK97627.1|	61.36	85	2e-10	cytochrome_oxidase_subunit_3	Heterodera_glycines
HINDICA_B_14800_Transcript_1/1	gi|312070974|ref|XP_003138394.1|	61.71	79	7e-82	hypothetical_protein_LOAG_02809	Loa_loa
HINDICA_B_11098_Transcript_1/1	gi|541049156|gb|ERG87847.1|	73.01	62	3e-110	ras-related_protein_rab-33	Ascaris_suum
HINDICA_B_10272_Transcript_1/1	gi|257145801|emb|CBB16220.1|	42.7	55	1e-13	Protein_UNC-7,_isoform_c	Caenorhabditis_elegans
HINDICA_B_10005_Transcript_1/2	gi|340379066|ref|XP_003388048.1|	43.97	57	6e-27	PREDICTED:_yrdC_domain-containing_protein,_mitochondrial-like	Amphimedon_queenslandica
HINDICA_B_17243_Transcript_1/1	gi|541044090|gb|ERG83036.1|	64.08	98	4e-125	cysteine_synthase	Ascaris_suum
HINDICA_B_3358_Transcript_1/1	gi|312067992|ref|XP_003137004.1|	36.15	54	7e-54	hypothetical_protein_LOAG_01417	Loa_loa
HINDICA_B_14938_Transcript_2/2	gi|597857301|gb|EYC06734.1|	58.94	57	7e-48	hypothetical_protein_Y032_0074g865	Ancylostoma_ceylanicum
HINDICA_B_2764_Transcript_1/2	gi|449548589|gb|EMD39555.1|	59.12	71	1e-48	hypothetical_protein_CERSUDRAFT_111871	Ceriporiopsis_subvermispora_B
HINDICA_B_5120_Transcript_1/2	gi|541040757|gb|ERG80162.1|	79.95	79	0	zinc_metalloproteinase_nas-26	Ascaris_suum
HINDICA_B_2824_Transcript_1/1	gi|403333060|gb|EJY65597.1|	67.82	77	3e-40	hypothetical_protein_OXYTRI_14248	Oxytricha_trifallax
HINDICA_B_14095_Transcript_1/1	gi|451352830|gb|AGF39206.1|	93.98	76	4e-47	troponin_C,_partial	Pratylenchus_zeae
HINDICA_B_16860_Transcript_1/1	gi|541049118|gb|ERG87809.1|	48.33	87	2e-25	atp_synthase_f1_complex_assembly_factor_2	Ascaris_suum
HINDICA_B_11592_Transcript_1/1	gi|324511656|gb|ADY44848.1|	56.05	67	6e-54	S-adenosylmethionine_decarboxylase_proenzyme	Ascaris_suum
HINDICA_B_5173_Transcript_2/2	gi|156398544|ref|XP_001638248.1|	39.62	97	3e-36	predicted_protein	Nematostella_vectensis
HINDICA_B_9763_Transcript_1/1	gi|324501752|gb|ADY40777.1|	56.83	97	0	Phospholipid-transporting_ATPase_IA	Ascaris_suum
HINDICA_B_14082_Transcript_1/1	gi|71997700|ref|NP_510020.2|	66.91	94	2e-56	hypothetical_protein_W03G11.3	Caenorhabditis_elegans
HINDICA_B_5943_Transcript_1/1	gi|597835608|gb|EYB85268.1|	66.67	53	8e-48	hypothetical_protein_Y032_0301g1822	Ancylostoma_ceylanicum
HINDICA_B_2933_Transcript_1/1	gi|170584724|ref|XP_001897144.1|	96.22	99	1e-164	translation_elongation_factor_aEF-2	Brugia_malayi
HINDICA_B_11015_Transcript_1/1	gi|324517058|gb|ADY46714.1|	59.2	83	7e-166	CaiB/baiF_CoA-transferase_family_protein,_partial	Ascaris_suum
HINDICA_B_1249_Transcript_1/2	gi|597884932|gb|EYC34291.1|	47.29	52	2e-84	hypothetical_protein_Y032_0001g339	Ancylostoma_ceylanicum
HINDICA_B_4629_Transcript_2/3	gi|541048135|gb|ERG86852.1|	52.8	79	4e-37	warthog_protein_5	Ascaris_suum
HINDICA_B_4_Transcript_1/1	gi|541046188|gb|ERG84988.1|	40.22	95	0	putative_helicase	Ascaris_suum
HINDICA_B_8175_Transcript_2/2	gi|348690708|gb|EGZ30522.1|	59.62	58	1e-29	hypothetical_protein_PHYSODRAFT_284631	Phytophthora_sojae
HINDICA_B_3643_Transcript_2/2	gi|17542558|ref|NP_501998.1|	72.44	80	2e-109	hypothetical_protein_T25B9.9	Caenorhabditis_elegans
HINDICA_B_5450_Transcript_3/4	gi|17541300|ref|NP_501972.1|	34.82	80	1e-95	Flavin-containing_MonoOxygenase_family_member_(fmo-2)	Caenorhabditis_elegans
HINDICA_B_14533_Transcript_1/1	gi|560137702|emb|CDJ83755.1|	53.45	67	2e-51	Protein_kinase_C_and_Diacylglycerol_kinase_and_Diacylglycerol_kinase_accessory_region_domain_containing_protein	Haemonchus_contortus
HINDICA_B_2952_Transcript_1/1	gi|541045882|gb|ERG84698.1|	57.62	65	2e-130	glycoprotein_endo-alpha-_-mannosidase	Ascaris_suum
HINDICA_B_5001_Transcript_4/5	gi|324500137|gb|ADY40074.1|	43.35	64	3e-49	Serine/threonine-protein_kinase_MRCK_alpha	Ascaris_suum
HINDICA_B_1702_Transcript_1/1	gi|560120583|emb|CDJ94788.1|	41.99	98	0	DNA_RNA_helicase_and_RQC_and_Helicase_RNase_D_C-terminal_domain_containing_protein	Haemonchus_contortus
HINDICA_B_1295_Transcript_3/4	gi|268554001|ref|XP_002634988.1|	93.28	62	1e-74	C._briggsae_CBR-UBC-13_protein	Caenorhabditis_briggsae
HINDICA_B_3227_Transcript_3/3	gi|324510471|gb|ADY44378.1|	71.54	53	0	Serine/threonine-protein_kinase_Doa	Ascaris_suum
HINDICA_B_8754_Transcript_1/1	gi|348686832|gb|EGZ26646.1|	82.48	76	4e-164	hypothetical_protein_PHYSODRAFT_353332	Phytophthora_sojae
HINDICA_B_10333_Transcript_1/1	gi|541040163|gb|ERG79711.1|	44.74	63	9e-67	egf-like_domain_containing_protein	Ascaris_suum
HINDICA_B_4362_Transcript_1/1	gi|312082340|ref|XP_003143405.1|	44.34	74	3e-22	hypothetical_protein_LOAG_07824	Loa_loa
HINDICA_B_15150_Transcript_1/1	gi|341875280|gb|EGT31215.1|	47.43	71	5e-49	hypothetical_protein_CAEBREN_21541	Caenorhabditis_brenneri
HINDICA_B_6889_Transcript_2/3	gi|402592048|gb|EJW85977.1|	53.17	70	0	hypothetical_protein_WUBG_03111	Wuchereria_bancrofti
HINDICA_B_16704_Transcript_1/1	gi|268531316|ref|XP_002630784.1|	45.77	79	4e-31	Hypothetical_protein_CBG02480	Caenorhabditis_briggsae
HINDICA_B_1227_Transcript_1/1	gi|324515763|gb|ADY46307.1|	45.28	58	1e-51	Regulator_of_microtubule_dynamics_protein_1	Ascaris_suum
HINDICA_B_2535_Transcript_1/1	gi|324503322|gb|ADY41446.1|	53.02	99	6e-47	Valyl-tRNA_synthetase	Ascaris_suum
HINDICA_B_9146_Transcript_1/1	gi|341887196|gb|EGT43131.1|	75	67	9e-31	hypothetical_protein_CAEBREN_15107	Caenorhabditis_brenneri
HINDICA_B_5084_Transcript_2/5	gi|541049043|gb|ERG87736.1|	34.8	71	1e-31	duoxa-like_protein	Ascaris_suum
HINDICA_B_12309_Transcript_1/1	gi|308503092|ref|XP_003113730.1|	66.67	50	1e-11	hypothetical_protein_CRE_26297	Caenorhabditis_remanei
HINDICA_B_16984_Transcript_1/1	gi|93278157|gb|ABF06557.1|	72.18	99	2e-67	CYP4Cod1	Ips_paraconfusus
HINDICA_B_6868_Transcript_1/2	gi|371552241|gb|EHN79496.1|	97.25	92	5e-69	hypothetical_protein_SMCF_951	Streptomyces_coelicoflavus_ZG0656
HINDICA_B_9787_Transcript_1/1	gi|324500103|gb|ADY40059.1|	40.14	81	2e-61	Anaphase-promoting_complex_subunit_1	Ascaris_suum
HINDICA_B_5273_Transcript_1/2	gi|597847047|gb|EYB96555.1|	52.16	81	7e-96	hypothetical_protein_Y032_0149g2706	Ancylostoma_ceylanicum
HINDICA_B_12582_Transcript_1/1	gi|170585406|ref|XP_001897475.1|	35.11	81	2e-35	Histidine_acid_phosphatase_family_protein	Brugia_malayi
HINDICA_B_10581_Transcript_1/1	gi|170579219|ref|XP_001894732.1|	82.98	74	3e-46	hypothetical_protein_Bm1_16370	Brugia_malayi
HINDICA_B_3528_Transcript_1/1	gi|597865769|gb|EYC15166.1|	89.29	99	2e-63	hypothetical_protein_Y032_0038g3665	Ancylostoma_ceylanicum
HINDICA_B_3991_Transcript_1/1	gi|324507880|gb|ADY43332.1|	32.77	69	5e-71	Sperm_transmembrane_protein_9	Ascaris_suum
HINDICA_B_14541_Transcript_1/1	gi|597893502|gb|EYC41681.1|	69.07	50	3e-30	hypothetical_protein_Y032_0559g3439	Ancylostoma_ceylanicum
HINDICA_B_6617_Transcript_2/3	gi|541041767|gb|ERG80980.1|	41.07	84	6e-66	peroxisome_assembly_protein_12	Ascaris_suum
HINDICA_B_13552_Transcript_1/1	gi|221131104|ref|XP_002160599.1|	46.03	99	4e-24	PREDICTED:_similar_to_amine_oxidase_(flavin_containing)_domain_2	Hydra_magnipapillata
HINDICA_B_11448_Transcript_1/1	gi|324500882|gb|ADY40400.1|	37.65	54	5e-52	Zinc_finger_RNA-binding_protein_2	Ascaris_suum
HINDICA_B_10785_Transcript_2/2	gi|402576635|gb|EJW70593.1|	64.6	60	1e-70	hypothetical_protein_WUBG_18501,_partial	Wuchereria_bancrofti
HINDICA_B_762_Transcript_1/1	gi|541043346|gb|ERG82363.1|	65.62	99	2e-117	sodium-dependent_neutral_amino_acid_transporter_b_at1	Ascaris_suum
HINDICA_B_14814_Transcript_1/1	gi|71986994|ref|NP_509702.3|	46.58	64	1e-14	UNCoordinated_family_member_(unc-115)	Caenorhabditis_elegans
HINDICA_B_12242_Transcript_1/1	gi|324507593|gb|ADY43219.1|	45.28	98	4e-34	Unknown	Ascaris_suum
HINDICA_B_14678_Transcript_1/1	gi|1709136|sp|P53021.2|MSP1_GLORO	65.22	68	5e-31	RecName:_Full=Major_sperm_protein_1
HINDICA_B_6094_Transcript_1/1	gi|304269310|gb|ADM16640.1|	75.65	100	3e-53	putative_transmembrane_cation_transporter	Meloidogyne_javanica
HINDICA_B_11838_Transcript_1/1	gi|597856680|gb|EYC06117.1|	59.57	80	2e-133	hypothetical_protein_Y032_0078g1200	Ancylostoma_ceylanicum
HINDICA_B_11943_Transcript_1/1	gi|7504907|pir||T23086	45.45	92	1e-67	hypothetical_protein_H12I19.6_-_Caenorhabditis_elegans
HINDICA_B_13727_Transcript_1/1	gi|541044956|gb|ERG83834.1|	41.35	82	6e-17	bifunctional_glutamate_proline--trna_ligase	Ascaris_suum
HINDICA_B_5436_Transcript_1/1	gi|597850225|gb|EYB99703.1|	80.32	99	1e-145	hypothetical_protein_Y032_0120g894	Ancylostoma_ceylanicum
HINDICA_B_6536_Transcript_1/1	gi|170584848|ref|XP_001897204.1|	43.09	78	2e-41	HIT_zinc_finger_family_protein	Brugia_malayi
HINDICA_B_1526_Transcript_1/2	gi|597852161|gb|EYC01625.1|	35.49	58	8e-53	hypothetical_protein_Y032_0105g3660	Ancylostoma_ceylanicum
HINDICA_B_639_Transcript_1/1	gi|597864391|gb|EYC13792.1|	45.45	93	5e-32	hypothetical_protein_Y032_0042g533	Ancylostoma_ceylanicum
HINDICA_B_10542_Transcript_2/2	gi|560117497|emb|CDJ97863.1|	91.26	53	4e-43	Histone_core_domain_containing_protein	Haemonchus_contortus
HINDICA_B_13287_Transcript_1/2	gi|312068220|ref|XP_003137112.1|	32.98	84	8e-70	endonuclease/Exonuclease/phosphatase	Loa_loa
HINDICA_B_2211_Transcript_1/1	gi|170579065|ref|XP_001894660.1|	47.53	61	1e-76	ubiquitin-protein_ligase_UBE3B	Brugia_malayi
HINDICA_B_3979_Transcript_1/1	gi|402579678|gb|EJW73630.1|	35	80	1e-34	RhoGAP_domain-containing_protein,_partial	Wuchereria_bancrofti
HINDICA_B_12663_Transcript_1/2	gi|597880708|gb|EYC30071.1|	47.25	53	7e-125	hypothetical_protein_Y032_0005g2432	Ancylostoma_ceylanicum
HINDICA_B_12849_Transcript_1/1	gi|402589233|gb|EJW83165.1|	50.64	98	7e-72	ubiquitin-activating_enzyme_E1	Wuchereria_bancrofti
HINDICA_B_5825_Transcript_1/1	gi|324501711|gb|ADY40759.1|	47.11	97	0	JNK-interacting_protein	Ascaris_suum
HINDICA_B_12376_Transcript_1/1	gi|541047171|gb|ERG85924.1|	45.45	85	8e-34	gamma-glutamyltranspeptidase_1	Ascaris_suum
HINDICA_B_1371_Transcript_1/1	gi|324499520|gb|ADY39795.1|	51.42	86	2e-100	Laminin-like_protein_epi-1	Ascaris_suum
HINDICA_B_3283_Transcript_1/1	gi|502166282|ref|XP_004513846.1|	98.65	71	2e-100	PREDICTED:_uncharacterized_protein_LOC101505414	Cicer_arietinum
HINDICA_B_8237_Transcript_1/1	gi|402593298|gb|EJW87225.1|	34.4	65	2e-09	hypothetical_protein_WUBG_01862,_partial	Wuchereria_bancrofti
HINDICA_B_14920_Transcript_1/1	gi|541039262|gb|ERG79113.1|	55.83	99	7e-127	dna_damage-binding_protein_1	Ascaris_suum
HINDICA_B_2482_Transcript_1/1	gi|597857941|gb|EYC07371.1|	45.19	65	1e-141	hypothetical_protein_Y032_0071g621	Ancylostoma_ceylanicum
HINDICA_B_8973_Transcript_2/4	gi|324505274|gb|ADY42269.1|	74.38	72	0	Peroxidase_mlt-7	Ascaris_suum
HINDICA_B_2721_Transcript_1/1	gi|324500514|gb|ADY40240.1|	53.54	84	7e-114	Unknown	Ascaris_suum
HINDICA_B_2630_Transcript_1/1	gi|324500117|gb|ADY40066.1|	32.2	76	0	Mediator_of_RNA_polymerase_II_transcription_subunit_12	Ascaris_suum
HINDICA_B_1778_Transcript_1/1	gi|560125734|emb|CDJ89634.1|	66.67	74	3e-77	Acireductone_dioxygenase_domain_containing_protein	Haemonchus_contortus
HINDICA_B_11930_Transcript_1/1	gi|541043696|gb|ERG82678.1|	48.35	59	4e-20	hypothetical_protein_ASU_08199	Ascaris_suum
HINDICA_B_998_Transcript_1/1	gi|341875938|gb|EGT31873.1|	77.96	56	0	CBN-KPC-1_protein	Caenorhabditis_brenneri
HINDICA_B_2205_Transcript_1/1	gi|541043426|gb|ERG82434.1|	61.28	75	0	solute_carrier_family_28_member_3	Ascaris_suum
HINDICA_B_16026_Transcript_1/1	gi|380447937|gb|AFD54151.1|	55.74	80	4e-57	ran-binding_protein_4	Heterodera_glycines
HINDICA_B_11507_Transcript_1/1	gi|560121234|emb|CDJ94130.1|	41.03	99	3e-21	Glucosidase_II_beta_subunit_domain_containing_protein	Haemonchus_contortus
HINDICA_B_8912_Transcript_1/2	gi|324521052|gb|ADY47771.1|	55.09	54	2e-107	Ribosome_production_factor_2,_partial	Ascaris_suum
HINDICA_B_10579_Transcript_1/1	gi|541047539|gb|ERG86277.1|	66.67	81	1e-16	alanine--trna_cytoplasmic	Ascaris_suum
HINDICA_B_10198_Transcript_2/2	gi|324501068|gb|ADY40481.1|	49.54	89	0	Ankyrin_repeat_and_FYVE_domain-containing_protein_1	Ascaris_suum
HINDICA_B_11459_Transcript_1/2	gi|324509437|gb|ADY43970.1|	62.81	78	0	MFS-type_transporter	Ascaris_suum
HINDICA_B_7746_Transcript_1/1	gi|597861126|gb|EYC10540.1|	52.63	81	8e-76	hypothetical_protein_Y032_0055g2613	Ancylostoma_ceylanicum
HINDICA_B_2618_Transcript_1/1	gi|31075033|gb|AAP41951.1|	39.36	71	3e-12	secreted_protein_ASP-2	Ancylostoma_duodenale
HINDICA_B_4952_Transcript_1/1	gi|432855553|ref|XP_004068244.1|	35.88	55	9e-24	PREDICTED:_UBX_domain-containing_protein_6-like	Oryzias_latipes
HINDICA_B_11294_Transcript_1/1	gi|324500710|gb|ADY40325.1|	50.83	99	7e-23	Mitogen-activated_protein_kinase_kinase_kinase_15	Ascaris_suum
HINDICA_B_6957_Transcript_1/1	gi|597832660|gb|EYB82380.1|	77.95	80	2e-93	hypothetical_protein_Y032_0361g3479	Ancylostoma_ceylanicum
HINDICA_B_2997_Transcript_1/1	gi|324510456|gb|ADY44372.1|	46.15	67	2e-53	Protein_FAM73B	Ascaris_suum
HINDICA_B_2498_Transcript_1/1	gi|597860586|gb|EYC10003.1|	63.68	85	7e-68	hypothetical_protein_Y032_0058g2936	Ancylostoma_ceylanicum
HINDICA_B_10028_Transcript_2/2	gi|597839641|gb|EYB89234.1|	71.12	71	3e-170	hypothetical_protein_Y032_0234g3142	Ancylostoma_ceylanicum
HINDICA_B_41_Transcript_1/1	gi|560139412|emb|CDJ82118.1|	49.06	59	8e-68	Protein_C44C1.1	Haemonchus_contortus
HINDICA_B_14347_Transcript_1/1	gi|298493434|gb|ADI82807.1|	44.03	75	3e-51	dorsal_gland_cell-specific_expression_protein	Heterodera_avenae
HINDICA_B_488_Transcript_2/2	gi|597855241|gb|EYC04686.1|	72.44	97	0	hypothetical_protein_Y032_0086g1931	Ancylostoma_ceylanicum
HINDICA_B_370_Transcript_1/1	gi|9581805|emb|CAC00543.1|	65.71	87	2e-57	necepsin_II	Necator_americanus
HINDICA_B_1178_Transcript_1/1	gi|300952942|gb|ADK46902.1|	49.37	68	6e-96	cathepsin_B	Radopholus_similis
HINDICA_B_14558_Transcript_1/1	gi|402585357|gb|EJW79297.1|	34.22	87	7e-22	hypothetical_protein_WUBG_09792,_partial	Wuchereria_bancrofti
HINDICA_B_4894_Transcript_1/1	gi|541045106|gb|ERG83972.1|	53.08	87	0	putative_atp-dependent_rna_helicase_a	Ascaris_suum
HINDICA_B_11412_Transcript_1/1	gi|312083499|ref|XP_003143887.1|	54.86	85	3e-102	hypothetical_protein_LOAG_08307	Loa_loa
HINDICA_B_2076_Transcript_1/1	gi|324504988|gb|ADY42150.1|	55.78	99	2e-114	Apoptosis-linked_gene_2-interacting_protein_X_1	Ascaris_suum
HINDICA_B_6115_Transcript_1/1	gi|560125885|emb|CDJ89488.1|	34.96	66	5e-14	kunitz/Bovine_pancreatic_trypsin_inhibitor	Haemonchus_contortus
HINDICA_B_10059_Transcript_1/1	gi|242012580|ref|XP_002427009.1|	41.74	57	7e-93	DEAD_box_ATP-dependent_RNA_helicase,_putative	Pediculus_humanus_corporis
HINDICA_B_16581_Transcript_1/1	gi|312079418|ref|XP_003142165.1|	78.18	99	4e-118	Spna2_protein	Loa_loa
HINDICA_B_3623_Transcript_1/2	gi|552937830|gb|ESA20967.1|	85.37	58	8e-34	hypothetical_protein_GLOINDRAFT_343364	Rhizophagus_irregularis_DAOM_181602
HINDICA_B_6071_Transcript_1/1	gi|312101086|ref|XP_003149542.1|	50.96	90	1e-88	hypothetical_protein_LOAG_13991	Loa_loa
HINDICA_B_10163_Transcript_1/1	gi|597866402|gb|EYC15797.1|	57.09	92	6e-112	hypothetical_protein_Y032_0036g3360	Ancylostoma_ceylanicum
HINDICA_B_5281_Transcript_1/1	gi|298493434|gb|ADI82807.1|	44.03	70	5e-62	dorsal_gland_cell-specific_expression_protein	Heterodera_avenae
HINDICA_B_5190_Transcript_1/2	gi|324506210|gb|ADY42658.1|	43.16	90	3e-178	Sulfate_permease_family_protein_3	Ascaris_suum
HINDICA_B_323_Transcript_1/1	gi|541046133|gb|ERG84936.1|	46.75	99	3e-101	ubiquilin-1	Ascaris_suum
HINDICA_B_16297_Transcript_1/1	gi|597847790|gb|EYB97291.1|	48.13	74	1e-80	hypothetical_protein_Y032_0142g2341	Ancylostoma_ceylanicum
HINDICA_B_475_Transcript_1/1	gi|268580521|ref|XP_002645243.1|	67.16	77	0	C._briggsae_CBR-MYO-2_protein	Caenorhabditis_briggsae
HINDICA_B_3853_Transcript_3/4	gi|241627756|ref|XP_002408117.1|	49.43	59	1e-92	mitogen-activated_protein_kinase_kinase_MKK4,_putative	Ixodes_scapularis
HINDICA_B_1498_Transcript_3/4	gi|324507701|gb|ADY43259.1|	55.73	72	1e-37	Peptidyl-tRNA_hydrolase_2	Ascaris_suum
HINDICA_B_7840_Transcript_1/1	gi|298493434|gb|ADI82807.1|	33.12	74	2e-08	dorsal_gland_cell-specific_expression_protein	Heterodera_avenae
HINDICA_B_16887_Transcript_1/1	gi|312069770|ref|XP_003137837.1|	32.38	84	2e-08	hypothetical_protein_LOAG_02251	Loa_loa
HINDICA_B_1344_Transcript_1/2	gi|324517522|gb|ADY46845.1|	89.66	83	0	26S_protease_regulatory_subunit_8,_partial	Ascaris_suum
HINDICA_B_6646_Transcript_1/1	gi|541044503|gb|ERG83415.1|	72.13	76	1e-121	diacylglycerol_o-acyltransferase_1	Ascaris_suum
HINDICA_B_13237_Transcript_1/1	gi|324499711|gb|ADY39884.1|	44.34	85	0	Protein_pad-1	Ascaris_suum
HINDICA_B_6907_Transcript_1/1	gi|148541620|gb|ABQ88321.1|	44.9	64	8e-34	transposase	synthetic_construct
HINDICA_B_5485_Transcript_2/3	gi|324500767|gb|ADY40352.1|	33.77	88	2e-62	Phosphoinositide_3-kinase_regulatory_subunit_4	Ascaris_suum
HINDICA_B_9204_Transcript_1/1	gi|541043326|gb|ERG82345.1|	34.32	55	1e-21	hypothetical_protein_ASU_08743	Ascaris_suum
HINDICA_B_14847_Transcript_1/1	gi|324506020|gb|ADY42578.1|	75.93	77	2e-88	Suppressor/enhancer_of_lin-12_protein_9	Ascaris_suum
HINDICA_B_11017_Transcript_1/1	gi|541041185|gb|ERG80502.1|	41.61	60	1e-51	rb1-inducible_coiled-coil_protein_1	Ascaris_suum
HINDICA_B_2783_Transcript_1/1	gi|597851207|gb|EYC00679.1|	30.71	53	9e-08	hypothetical_protein_Y032_0113g348	Ancylostoma_ceylanicum
HINDICA_B_4222_Transcript_2/2	gi|597840315|gb|EYB89900.1|	68.18	81	3e-55	hypothetical_protein_Y032_0226g2768	Ancylostoma_ceylanicum
HINDICA_B_6685_Transcript_1/1	gi|597838986|gb|EYB88589.1|	44.44	58	7e-07	hypothetical_protein_Y032_0244g3515	Ancylostoma_ceylanicum
HINDICA_B_16258_Transcript_1/1	gi|324502923|gb|ADY41277.1|	39.17	88	5e-82	Unknown	Ascaris_suum
HINDICA_B_14214_Transcript_1/1	gi|47026908|gb|AAT08676.1|	70.83	61	3e-26	selenium-binding_protein	Hyacinthus_orientalis
HINDICA_B_12313_Transcript_1/1	gi|170587402|ref|XP_001898465.1|	33.53	69	4e-48	ttc15-prov_protein	Brugia_malayi
HINDICA_B_1100_Transcript_2/2	gi|597870629|gb|EYC20010.1|	71.92	68	4e-131	hypothetical_protein_Y032_0023g824	Ancylostoma_ceylanicum
HINDICA_B_11595_Transcript_1/2	gi|312100632|ref|XP_003149428.1|	43.24	71	6e-40	hypothetical_protein_LOAG_13876	Loa_loa
HINDICA_B_7089_Transcript_1/2	gi|324517449|gb|ADY46825.1|	61.46	79	4e-124	32_kDa_beta-galactoside-binding_lectin_lec-3	Ascaris_suum
HINDICA_B_2681_Transcript_1/1	gi|324501495|gb|ADY40665.1|	41.79	99	2e-59	Ankyrin_repeat_and_FYVE_domain-containing_protein_1	Ascaris_suum
HINDICA_B_3886_Transcript_1/1	gi|560140975|emb|CDJ80591.1|	75	99	2e-44	Carbamoyl_phosphate_synthetase_domain_containing_protein,_partial	Haemonchus_contortus
HINDICA_B_1762_Transcript_1/1	gi|324504860|gb|ADY42096.1|	64.1	99	4e-126	Transketolase	Ascaris_suum
HINDICA_B_484_Transcript_1/1	gi|541043234|gb|ERG82263.1|	40	76	1e-58	coiled-coil_and_c2_domain-containing_protein_2a	Ascaris_suum
HINDICA_B_4189_Transcript_2/2	gi|544209392|ref|XP_005535099.1|	45.45	50	2e-16	unknown_zinc_finger_protein	Cyanidioschyzon_merolae_strain_10D
HINDICA_B_670_Transcript_2/3	gi|560134699|emb|CDJ85072.1|	32.4	96	1e-43	unnamed_protein_product	Haemonchus_contortus
HINDICA_B_2324_Transcript_1/1	gi|170593771|ref|XP_001901637.1|	39.49	52	4e-33	Elongation_factor_TS_family_protein	Brugia_malayi
HINDICA_B_363_Transcript_1/2	gi|308489205|ref|XP_003106796.1|	51.31	94	2e-94	hypothetical_protein_CRE_16645	Caenorhabditis_remanei
HINDICA_B_134_Transcript_1/1	gi|560122510|emb|CDJ92848.1|	31.22	63	8e-32	Zinc_finger_domain_containing_protein	Haemonchus_contortus
HINDICA_B_7833_Transcript_1/1	gi|324501951|gb|ADY40863.1|	69.17	81	8e-111	Structural_maintenance_of_chromosomes_protein_2	Ascaris_suum
HINDICA_B_3309_Transcript_1/1	gi|312065209|ref|XP_003135679.1|	30.77	72	1e-48	hypothetical_protein_LOAG_00090	Loa_loa
HINDICA_B_12323_Transcript_1/1	gi|298493434|gb|ADI82807.1|	44.21	85	6e-73	dorsal_gland_cell-specific_expression_protein	Heterodera_avenae
HINDICA_B_7798_Transcript_3/3	gi|324501595|gb|ADY40707.1|	52.92	78	0	Patched_domain-containing_protein_3	Ascaris_suum
HINDICA_B_7145_Transcript_1/1	gi|301117282|ref|XP_002906369.1|	80.18	80	2e-106	60S_ribosomal_protein_L6,_putative	Phytophthora_infestans_T30-4
HINDICA_B_184_Transcript_1/2	gi|308478227|ref|XP_003101325.1|	50	99	1e-83	CRE-ELO-6_protein	Caenorhabditis_remanei
HINDICA_B_10143_Transcript_1/1	gi|324517926|gb|ADY46957.1|	57.21	90	3e-70	Transmembrane_protein_55B-B	Ascaris_suum
HINDICA_B_8293_Transcript_1/2	gi|541046941|gb|ERG85703.1|	54.62	64	7e-90	n_-dimethylarginine_dimethylaminohydrolase_1	Ascaris_suum
HINDICA_B_6295_Transcript_1/2	gi|170292245|pdb|2POS|A	44.33	62	2e-15	Chain_A,_Crystal_Structure_Of_Sylvaticin,_A_New_Secreted_Protein_From_Pythium_Sylvaticum
HINDICA_B_14504_Transcript_1/1	gi|324525602|gb|ADY48568.1|	47.87	79	1e-38	Transmembrane_protein_9	Ascaris_suum
HINDICA_B_14676_Transcript_1/1	gi|541039394|gb|ERG79191.1|	34.42	64	6e-31	spliced_leader_protein	Ascaris_suum
HINDICA_B_9042_Transcript_1/1	gi|170067650|ref|XP_001868566.1|	32.37	65	2e-17	exosome_complex_exonuclease_RRP46	Culex_quinquefasciatus
HINDICA_B_7747_Transcript_1/1	gi|324511361|gb|ADY44736.1|	36.16	86	1e-56	Tyrosine-protein_kinase_Fps85D	Ascaris_suum
HINDICA_B_16645_Transcript_1/1	gi|541048859|gb|ERG87556.1|	54.65	96	2e-91	lysine_histidine_transporter-like_4	Ascaris_suum
HINDICA_B_3659_Transcript_1/1	gi|541045009|gb|ERG83883.1|	64.67	94	0	patched_domain-containing_protein_3	Ascaris_suum
HINDICA_B_4830_Transcript_1/1	gi|541038811|gb|ERG78876.1|	78.09	84	0	atrial_natriuretic_peptide_receptor_1	Ascaris_suum
HINDICA_B_7599_Transcript_1/3	gi|383865569|ref|XP_003708245.1|	38.71	77	3e-10	PREDICTED:_BTB/POZ_domain-containing_protein_3-like	Megachile_rotundata
HINDICA_B_3522_Transcript_1/1	gi|170589343|ref|XP_001899433.1|	67.28	62	1e-135	Liprin-alpha_2	Brugia_malayi
HINDICA_B_11509_Transcript_1/2	gi|324514507|gb|ADY45889.1|	75.19	56	2e-55	Serum_response_factor	Ascaris_suum
HINDICA_B_5034_Transcript_1/1	gi|324510121|gb|ADY44238.1|	46.01	77	3e-100	Protein_Red	Ascaris_suum
HINDICA_B_3157_Transcript_2/2	gi|312074201|ref|XP_003139864.1|	43.12	72	8e-14	hypothetical_protein_LOAG_04279	Loa_loa
HINDICA_B_16533_Transcript_1/1	gi|341883365|gb|EGT39300.1|	32.7	80	5e-38	hypothetical_protein_CAEBREN_18949	Caenorhabditis_brenneri
HINDICA_B_6104_Transcript_1/1	gi|541042098|gb|ERG81261.1|	60.35	99	7e-117	spondin-1	Ascaris_suum
HINDICA_B_4611_Transcript_1/1	gi|541046020|gb|ERG84830.1|	35.58	68	3e-72	intraflagellar_transport_protein_74-like_protein	Ascaris_suum
HINDICA_B_4303_Transcript_1/1	gi|324499813|gb|ADY39930.1|	55	68	1e-54	Midasin	Ascaris_suum
HINDICA_B_9604_Transcript_1/3	gi|2463096|emb|CAA74206.1|	37.1	79	6e-54	serine_proteinase	Heterodera_glycines
HINDICA_B_3438_Transcript_1/1	gi|324505359|gb|ADY42305.1|	39.47	87	9e-107	Nucleolar_complex_protein_3	Ascaris_suum
HINDICA_B_16489_Transcript_1/1	gi|339239297|ref|XP_003381203.1|	46.69	95	7e-97	cytohesin-3	Trichinella_spiralis
HINDICA_B_4821_Transcript_1/1	gi|17533883|ref|NP_494846.1|	65.95	92	7e-174	hypothetical_protein_F41C3.5	Caenorhabditis_elegans
HINDICA_B_8323_Transcript_5/7	gi|597866171|gb|EYC15566.1|	34.77	78	5e-20	hypothetical_protein_Y032_0036g3215	Ancylostoma_ceylanicum
HINDICA_B_916_Transcript_1/1	gi|324499705|gb|ADY39881.1|	52.88	86	0	Transcription_elongation_factor_SPT5	Ascaris_suum
HINDICA_B_10316_Transcript_1/1	gi|402585527|gb|EJW79467.1|	58.51	77	5e-110	NOT2/NOT3/NOT5_family_protein	Wuchereria_bancrofti
HINDICA_B_598_Transcript_1/1	gi|324507957|gb|ADY43365.1|	66.14	88	6e-145	NADPH--cytochrome_P450_reductase	Ascaris_suum
HINDICA_B_10984_Transcript_1/1	gi|324508622|gb|ADY43637.1|	66.04	58	0	Tyrosine-protein_kinase_Fyn	Ascaris_suum
HINDICA_B_11297_Transcript_1/1	gi|597849132|gb|EYB98620.1|	38.29	66	3e-44	hypothetical_protein_Y032_0130g1571	Ancylostoma_ceylanicum
HINDICA_B_1239_Transcript_1/1	gi|560135369|emb|CDJ84404.1|	71.25	60	2e-24	uncharacterized_protein_LOC100883693	Haemonchus_contortus
HINDICA_B_5008_Transcript_1/1	gi|324507257|gb|ADY43080.1|	44.89	81	1e-180	Histone-lysine_N-methyltransferase_EZH2	Ascaris_suum
HINDICA_B_10536_Transcript_1/1	gi|390355466|ref|XP_003728554.1|	30.75	92	1e-42	PREDICTED:_ankyrin_repeat_domain-containing_protein_50-like,_partial	Strongylocentrotus_purpuratus
HINDICA_B_1787_Transcript_1/1	gi|312091315|ref|XP_003146935.1|	37.86	65	3e-23	hypothetical_protein_LOAG_11366	Loa_loa
HINDICA_B_2031_Transcript_2/2	gi|324512275|gb|ADY45091.1|	58.98	66	7e-135	FMRFamide_receptor,_partial	Ascaris_suum
HINDICA_B_8405_Transcript_2/2	gi|541046437|gb|ERG85223.1|	66.98	73	3e-101	er_lumen_protein_retaining_receptor	Ascaris_suum
HINDICA_B_14629_Transcript_1/1	gi|324499679|gb|ADY39869.1|	53.66	98	0	Talin-1	Ascaris_suum
HINDICA_B_8814_Transcript_1/2	gi|541039433|gb|ERG79216.1|	49.03	59	8e-40	1-acyl-sn-glycerol-3-phosphate_acyltransferase_acl-12	Ascaris_suum
HINDICA_B_1330_Transcript_1/1	gi|268619154|gb|ACZ13353.1|	44.87	88	3e-23	DEAD/DEAH_box_helicase	Bursaphelenchus_xylophilus
HINDICA_B_479_Transcript_1/1	gi|18677168|gb|AAL78216.1|	68.42	98	1e-48	aspartic_protease_precursor_Hgg-33	Heterodera_glycines
HINDICA_B_7381_Transcript_1/1	gi|341880126|gb|EGT36061.1|	41.48	71	9e-19	hypothetical_protein_CAEBREN_15134	Caenorhabditis_brenneri
HINDICA_B_1326_Transcript_1/1	gi|260809423|ref|XP_002599505.1|	61.51	93	4e-95	hypothetical_protein_BRAFLDRAFT_265807	Branchiostoma_floridae
HINDICA_B_4298_Transcript_4/4	gi|597879952|gb|EYC29316.1|	53.32	99	0	hypothetical_protein_Y032_0006g2909	Ancylostoma_ceylanicum
HINDICA_B_11117_Transcript_1/1	gi|312075834|ref|XP_003140593.1|	58.16	94	0	hypothetical_protein_LOAG_05008	Loa_loa
HINDICA_B_6619_Transcript_1/1	gi|170586532|ref|XP_001898033.1|	36.6	95	1e-148	UDP-glucose:Glycoprotein_Glucosyltransferase_containing_protein	Brugia_malayi
HINDICA_B_6128_Transcript_1/2	gi|597871623|gb|EYC21001.1|	51.87	60	1e-107	hypothetical_protein_Y032_0020g177	Ancylostoma_ceylanicum
HINDICA_B_11912_Transcript_1/1	gi|312088807|ref|XP_003146003.1|	38.48	78	5e-60	pyridine_nucleotide-disufhide_oxidoreductase	Loa_loa
HINDICA_B_13088_Transcript_1/1	gi|541038534|gb|ERG78760.1|	72.03	99	5e-66	transmembrane_protein_c2orf18	Ascaris_suum
HINDICA_B_4216_Transcript_1/1	gi|28627982|gb|AAN46118.1|	95.12	76	0	intermediate_filament_protein_HG-IF1	Heterodera_glycines
HINDICA_B_8268_Transcript_1/1	gi|324505529|gb|ADY42375.1|	56.92	84	0	Acetylcholine_receptor_subunit_alpha-like_protein	Ascaris_suum
HINDICA_B_1722_Transcript_2/2	gi|541042890|gb|ERG81957.1|	34.39	89	5e-121	enhancer_of_mrna-decapping_protein_4	Ascaris_suum
HINDICA_B_16242_Transcript_1/1	gi|324512093|gb|ADY45019.1|	57.69	86	1e-40	28S_ribosomal_protein_S22	Ascaris_suum
HINDICA_B_697_Transcript_2/4	gi|541046055|gb|ERG84863.1|	73.86	84	0	sodium_calcium_exchanger_1	Ascaris_suum
HINDICA_B_3154_Transcript_3/3	gi|312087310|ref|XP_003145421.1|	49.7	73	1e-53	UBA/TS-N_domain-containing_protein	Loa_loa
HINDICA_B_16385_Transcript_1/1	gi|541042672|gb|ERG81764.1|	78.06	81	3e-69	phosphoribosyl_pyrophosphate_synthase-associated_protein_2	Ascaris_suum
HINDICA_B_13717_Transcript_2/2	gi|402585259|gb|EJW79199.1|	79.86	86	5e-77	hypothetical_protein_WUBG_09893	Wuchereria_bancrofti
HINDICA_B_11010_Transcript_1/2	gi|170581677|ref|XP_001895787.1|	65.85	69	5e-30	rab5-interacting_protein	Brugia_malayi
HINDICA_B_12712_Transcript_1/2	gi|597852442|gb|EYC01904.1|	33.73	98	2e-19	hypothetical_protein_Y032_0103g3529	Ancylostoma_ceylanicum
HINDICA_B_1792_Transcript_1/1	gi|324532526|gb|ADY49240.1|	60.69	59	6e-45	Import_inner_membrane_translocase_subunit_Tim17,_partial	Ascaris_suum
HINDICA_B_8128_Transcript_1/2	gi|647623725|ref|WP_025897282.1|	40.43	78	5e-13	hypothetical_protein	Sneathiella_glossodoripedis
HINDICA_B_4596_Transcript_2/2	gi|595083682|gb|AHM26075.1|	74.4	98	0	trehalase	Anisakis_simplex
HINDICA_B_9470_Transcript_1/1	gi|170580284|ref|XP_001895195.1|	30.84	68	4e-55	TPR_Domain_containing_protein	Brugia_malayi
HINDICA_B_1226_Transcript_2/3	gi|324513728|gb|ADY45627.1|	76.13	84	1e-122	GPI-anchor_transamidase	Ascaris_suum
HINDICA_B_9859_Transcript_1/1	gi|17510359|ref|NP_493461.1|	40.48	63	3e-59	hypothetical_protein_Y63D3A.4	Caenorhabditis_elegans
HINDICA_B_3544_Transcript_1/1	gi|339237117|ref|XP_003380113.1|	43.81	95	4e-54	glycogenin-1	Trichinella_spiralis
HINDICA_B_3784_Transcript_1/1	gi|541043775|gb|ERG82749.1|	50.76	69	3e-135	putative_integrin_beta-like_protein	Ascaris_suum
HINDICA_B_7399_Transcript_1/1	gi|324519688|gb|ADY47453.1|	45.97	83	7e-29	Heh-1	Ascaris_suum
HINDICA_B_11853_Transcript_1/2	gi|324504834|gb|ADY42084.1|	37.98	70	2e-35	TBC1_domain_family_member_5	Ascaris_suum
HINDICA_B_3452_Transcript_2/3	gi|324502172|gb|ADY40958.1|	67.73	59	0	Plasma_membrane_calcium-transporting_ATPase_3	Ascaris_suum
HINDICA_B_10725_Transcript_1/2	gi|71981008|ref|NP_498808.2|	80.9	75	1e-118	hypothetical_protein_C02F5.3	Caenorhabditis_elegans
HINDICA_B_13369_Transcript_1/1	gi|402587562|gb|EJW81497.1|	80.98	82	2e-92	AMP_deaminase_2	Wuchereria_bancrofti
HINDICA_B_4649_Transcript_1/1	gi|597849997|gb|EYB99477.1|	60.39	88	3e-86	hypothetical_protein_Y032_0122g1068	Ancylostoma_ceylanicum
HINDICA_B_12995_Transcript_1/1	gi|312080941|ref|XP_003142815.1|	81.09	99	1e-114	hypothetical_protein_LOAG_07233	Loa_loa
HINDICA_B_283_Transcript_1/5	gi|324504096|gb|ADY41770.1|	41.98	70	2e-50	Myeloid_leukemia_factor	Ascaris_suum
HINDICA_B_1901_Transcript_1/3	gi|597845554|gb|EYB95077.1|	59.56	99	0	hypothetical_protein_Y032_0164g3551	Ancylostoma_ceylanicum
HINDICA_B_169_Transcript_2/2	gi|312095655|ref|XP_003148426.1|	36.9	56	2e-23	hypothetical_protein_LOAG_12866	Loa_loa
HINDICA_B_6598_Transcript_1/3	gi|324499760|gb|ADY39906.1|	40.48	78	6e-52	Nucleosome-remodeling_factor_subunit_NURF301-like_protein	Ascaris_suum
HINDICA_B_9128_Transcript_1/3	gi|324514962|gb|ADY46044.1|	46.63	86	7e-49	Annexin_A7	Ascaris_suum
HINDICA_B_6452_Transcript_2/2	gi|341879383|gb|EGT35318.1|	57.46	75	4e-61	hypothetical_protein_CAEBREN_01290	Caenorhabditis_brenneri
HINDICA_B_3131_Transcript_1/1	gi|268536514|ref|XP_002633392.1|	39.29	80	8e-27	C._briggsae_CBR-WHT-2_protein	Caenorhabditis_briggsae
HINDICA_B_4668_Transcript_3/4	gi|268553955|ref|XP_002634965.1|	56.99	76	2e-65	Hypothetical_protein_CBG13501	Caenorhabditis_briggsae
HINDICA_B_14429_Transcript_1/1	gi|597895614|gb|EYC43717.1|	48.29	52	2e-49	hypothetical_protein_Y032_0483g2299	Ancylostoma_ceylanicum
HINDICA_B_15123_Transcript_1/1	gi|260825468|ref|XP_002607688.1|	33.33	71	1e-23	hypothetical_protein_BRAFLDRAFT_123268	Branchiostoma_floridae
HINDICA_B_2642_Transcript_2/3	gi|541047844|gb|ERG86571.1|	45.59	99	0	membrane-associated_protein_gex-3	Ascaris_suum
HINDICA_B_17338_Transcript_1/1	gi|402588739|gb|EJW82672.1|	53.27	85	4e-122	mitotic_checkpoint_protein	Wuchereria_bancrofti
HINDICA_B_2614_Transcript_1/1	gi|560121647|emb|CDJ93721.1|	56.86	72	5e-76	Proteasome_domain_containing_protein	Haemonchus_contortus
HINDICA_B_3446_Transcript_2/2	gi|312078750|ref|XP_003141874.1|	52.74	93	2e-38	hypothetical_protein_LOAG_06290	Loa_loa
HINDICA_B_2344_Transcript_1/1	gi|312083658|ref|XP_003143954.1|	30.13	61	4e-56	hypothetical_protein_LOAG_08374	Loa_loa
HINDICA_B_1797_Transcript_1/1	gi|324509099|gb|ADY43833.1|	86.12	76	0	Guanine_nucleotide-binding_protein_subunit_beta-2	Ascaris_suum
HINDICA_B_16643_Transcript_1/1	gi|324515786|gb|ADY46316.1|	43.36	76	3e-89	DnaJ_subfamily_B_member_12	Ascaris_suum
HINDICA_B_4139_Transcript_1/1	gi|560118550|emb|CDJ96835.1|	42.65	57	2e-12	C._briggsae_CBR-NLP-14_protein	Haemonchus_contortus
HINDICA_B_973_Transcript_1/1	gi|324504691|gb|ADY42024.1|	53.48	88	0	FAD-dependent_oxidoreductase_domain-containing_protein_1	Ascaris_suum
HINDICA_B_6265_Transcript_1/1	gi|380447937|gb|AFD54151.1|	55.19	55	2e-58	ran-binding_protein_4	Heterodera_glycines
HINDICA_B_5672_Transcript_1/2	gi|324513700|gb|ADY45622.1|	58.25	62	1e-98	BTB/POZ_domain-containing_protein_KCTD16	Ascaris_suum
HINDICA_B_5707_Transcript_1/1	gi|543177002|gb|AGV54523.1|	91.96	59	1e-68	asparagine_synthetase	Phaseolus_vulgaris
HINDICA_B_1768_Transcript_1/1	gi|560122592|emb|CDJ92766.1|	83.02	68	3e-129	Aminoacyl-tRNA_synthetase_domain_containing_protein	Haemonchus_contortus
HINDICA_B_12648_Transcript_1/1	gi|597892762|gb|EYC40969.1|	41.91	95	3e-116	hypothetical_protein_Y032_0587g341	Ancylostoma_ceylanicum
HINDICA_B_11118_Transcript_1/1	gi|560995410|ref|XP_006219923.1|	47.62	73	6e-61	PREDICTED:_14-3-3-like_protein_2-like	Vicugna_pacos
HINDICA_B_3373_Transcript_1/1	gi|71993800|ref|NP_001022868.1|	60.83	63	1e-109	hypothetical_protein_Y42G9A.4	Caenorhabditis_elegans
HINDICA_B_2913_Transcript_1/1	gi|324509093|gb|ADY43830.1|	56.51	83	1e-170	Organic_cation_transporter_protein	Ascaris_suum
HINDICA_B_16673_Transcript_2/3	gi|324500377|gb|ADY40179.1|	46.09	72	1e-50	ABC_transporter_ced-7	Ascaris_suum
HINDICA_B_4582_Transcript_1/2	gi|560125580|emb|CDJ89788.1|	61.21	78	0	Cytochrome_b5_and_Oxidoreductase_and_Moybdenum_cofactor_oxidoreductase_domain_containing_protein	Haemonchus_contortus
HINDICA_B_3297_Transcript_2/3	gi|381352217|gb|AFG25448.1|	63.9	51	7e-152	mep-1,_partial	Meloidogyne_incognita
HINDICA_B_9843_Transcript_1/1	gi|597845157|gb|EYB94684.1|	44.16	84	3e-102	hypothetical_protein_Y032_0168g173	Ancylostoma_ceylanicum
HINDICA_B_5147_Transcript_1/1	gi|62131657|gb|AAX68678.1|	75.3	100	0	aminopeptidase	Heterodera_glycines
HINDICA_B_16815_Transcript_1/1	gi|341882881|gb|EGT38816.1|	54.41	50	1e-14	hypothetical_protein_CAEBREN_30729	Caenorhabditis_brenneri
HINDICA_B_6405_Transcript_1/1	gi|597875158|gb|EYC24529.1|	53.89	99	7e-62	hypothetical_protein_Y032_0013g1951	Ancylostoma_ceylanicum
HINDICA_B_11581_Transcript_1/1	gi|541043765|gb|ERG82740.1|	36.44	93	2e-34	fam203_family_protein	Ascaris_suum
HINDICA_B_9904_Transcript_1/1	gi|324503796|gb|ADY41643.1|	69.64	51	2e-18	Transportin-1	Ascaris_suum
HINDICA_B_6931_Transcript_2/2	gi|556111373|gb|ESP00025.1|	46.43	61	2e-17	hypothetical_protein_LOTGIDRAFT_186614	Lottia_gigantea
HINDICA_B_1558_Transcript_1/1	gi|17542636|ref|NP_502751.1|	40.28	89	0	TRAnsformer_:_XX_animals_transformed_into_males_family_member_(tra-3)	Caenorhabditis_elegans
HINDICA_B_510_Transcript_1/1	gi|560134633|emb|CDJ85139.1|	68.03	90	3e-38	RNA_recognition_motif_domain_containing_protein	Haemonchus_contortus
HINDICA_B_4375_Transcript_1/1	gi|17536077|ref|NP_496407.1|	63.16	94	2e-111	hypothetical_protein_T06D8.10	Caenorhabditis_elegans
HINDICA_B_9302_Transcript_1/2	gi|324515046|gb|ADY46072.1|	51.88	52	6e-72	BTB/POZ_domain-containing_adapter_for_CUL3-mediated_RhoA_degradation_protein_3	Ascaris_suum
HINDICA_B_439_Transcript_2/3	gi|324502945|gb|ADY41287.1|	59.26	59	1e-89	5'-3'_exoribonuclease_2	Ascaris_suum
HINDICA_B_11158_Transcript_1/2	gi|541041529|gb|ERG80781.1|	93.29	67	5e-172	protein_unc-1	Ascaris_suum
HINDICA_B_4427_Transcript_1/2	gi|71987893|ref|NP_001022129.1|	71.2	70	1e-178	SyNapTotagmin_family_member_(snt-1)	Caenorhabditis_elegans
HINDICA_B_6021_Transcript_1/1	gi|541041080|gb|ERG80419.1|	35.11	86	5e-98	cytochrome_p450_3a31	Ascaris_suum
HINDICA_B_2414_Transcript_2/3	gi|541040833|gb|ERG80223.1|	32.39	77	2e-30	protein_tumorous_imaginal	Ascaris_suum
HINDICA_B_8724_Transcript_1/1	gi|324507364|gb|ADY43126.1|	69.78	87	8e-57	Prolyl_carboxy_peptidase_like_protein_5	Ascaris_suum
HINDICA_B_7735_Transcript_1/2	gi|341876650|gb|EGT32585.1|	74.39	61	1e-35	hypothetical_protein_CAEBREN_14566	Caenorhabditis_brenneri
HINDICA_B_3793_Transcript_1/1	gi|597871761|gb|EYC21139.1|	37.54	86	3e-49	hypothetical_protein_Y032_0020g239	Ancylostoma_ceylanicum
HINDICA_B_6388_Transcript_1/1	gi|502181726|ref|XP_004516872.1|	97.59	73	7e-165	PREDICTED:_heat_shock_protein_83-like	Cicer_arietinum
HINDICA_B_2021_Transcript_1/1	gi|561020944|gb|ESW19715.1|	95.14	69	0	hypothetical_protein_PHAVU_006G149200g	Phaseolus_vulgaris
HINDICA_B_3999_Transcript_1/1	gi|312084598|ref|XP_003144340.1|	44.29	79	2e-111	DNA_methyltransferase_1_associated_protein_1	Loa_loa
HINDICA_B_5280_Transcript_1/1	gi|560139072|emb|CDJ82467.1|	50	90	6e-166	Phosphate_transporter_domain_containing_protein	Haemonchus_contortus
HINDICA_B_7845_Transcript_1/1	gi|541049152|gb|ERG87843.1|	77.44	81	2e-91	nedd8-conjugating_enzyme_ubc-12	Ascaris_suum
HINDICA_B_10646_Transcript_1/1	gi|71996291|ref|NP_500396.2|	81.18	79	5e-94	Methionine_AminoPeptidase_family_member_(map-1)	Caenorhabditis_elegans
HINDICA_B_93_Transcript_2/2	gi|268619148|gb|ACZ13350.1|	32.72	69	1e-16	small_HSP21-like_protein	Bursaphelenchus_xylophilus
HINDICA_B_3057_Transcript_1/1	gi|541047607|gb|ERG86342.1|	76.05	95	0	putative_delta-1-pyrroline-5-carboxylate_synthase	Ascaris_suum
HINDICA_B_16670_Transcript_1/1	gi|324515863|gb|ADY46339.1|	50.8	82	1e-102	Epidermal_retinol_dehydrogenase_2	Ascaris_suum
HINDICA_B_14243_Transcript_1/1	gi|541039682|gb|ERG79373.1|	60.95	90	3e-171	solute_carrier_family_23_member_2	Ascaris_suum
HINDICA_B_10947_Transcript_2/3	gi|597837277|gb|EYB86907.1|	41.31	99	3e-161	hypothetical_protein_Y032_0271g887	Ancylostoma_ceylanicum
HINDICA_B_4188_Transcript_4/5	gi|541046306|gb|ERG85099.1|	71.09	91	0	tachykinin-like_peptides_receptor_99d	Ascaris_suum
HINDICA_B_4763_Transcript_1/1	gi|597840066|gb|EYB89654.1|	41.04	56	7e-66	hypothetical_protein_Y032_0229g2917	Ancylostoma_ceylanicum
HINDICA_B_10663_Transcript_1/1	gi|170590010|ref|XP_001899766.1|	54.08	57	2e-13	survival_motor_neuron_domain_containing_1	Brugia_malayi
HINDICA_B_547_Transcript_1/1	gi|597880719|gb|EYC30082.1|	85.23	87	1e-46	hypothetical_protein_Y032_0005g2440	Ancylostoma_ceylanicum
HINDICA_B_10978_Transcript_1/2	gi|224080839|ref|XP_002193538.1|	38.82	66	3e-18	PREDICTED:_hypothetical_protein	Taeniopygia_guttata
HINDICA_B_6830_Transcript_1/1	gi|312084007|ref|XP_003144097.1|	38.98	99	2e-49	hypothetical_protein_LOAG_08518	Loa_loa
HINDICA_B_14145_Transcript_1/1	gi|324506581|gb|ADY42806.1|	61.02	86	0	Paraplegin,_partial	Ascaris_suum
HINDICA_B_7166_Transcript_2/2	gi|324503636|gb|ADY41576.1|	35.29	97	2e-20	Ankyrin_repeat_and_LEM_domain-containing_protein_1	Ascaris_suum
HINDICA_B_9745_Transcript_2/2	gi|541039087|gb|ERG79010.1|	36.02	88	6e-119	tyrosine-protein_phosphatase_69d	Ascaris_suum
HINDICA_B_16099_Transcript_1/1	gi|541042941|gb|ERG82002.1|	52.48	100	1e-29	alpha-_-mannosyl-glycoprotein_2-beta-n-acetylglucosaminyltransferase	Ascaris_suum
HINDICA_B_7945_Transcript_1/1	gi|530734166|gb|EQC32408.1|	87.88	71	4e-78	30S_ribosomal_protein_S24e	Saprolegnia_diclina_VS20
HINDICA_B_1028_Transcript_2/2	gi|324514516|gb|ADY45891.1|	51.69	66	7e-09	DNA-binding_protein_HEXBP	Ascaris_suum
HINDICA_B_7321_Transcript_1/1	gi|541048883|gb|ERG87579.1|	52.58	59	0	tubby-related_protein_4	Ascaris_suum
HINDICA_B_14522_Transcript_1/1	gi|560120533|emb|CDJ94835.1|	49.77	50	1e-52	Protein_GLB-20	Haemonchus_contortus
HINDICA_B_2182_Transcript_2/3	gi|324502078|gb|ADY40915.1|	49.54	54	0	Myoblast_growth_factor_receptor_egl-15	Ascaris_suum
HINDICA_B_8943_Transcript_1/1	gi|560118210|emb|CDJ97161.1|	50.91	72	8e-33	Protein_T09A5.5	Haemonchus_contortus
HINDICA_B_6311_Transcript_1/2	gi|560117335|emb|CDJ98054.1|	35.2	71	8e-21	Protein_R08A2.7	Haemonchus_contortus
HINDICA_B_4395_Transcript_1/1	gi|312077043|ref|XP_003141130.1|	54.62	53	4e-39	hypothetical_protein_LOAG_05545	Loa_loa
HINDICA_B_9825_Transcript_1/2	gi|560119419|emb|CDJ95952.1|	42.38	99	1e-31	Hypothetical_protein_CBG17893	Haemonchus_contortus
HINDICA_B_2469_Transcript_1/1	gi|402593445|gb|EJW87372.1|	64.44	100	9e-59	CAMK/CAMKL/LKB_protein_kinase	Wuchereria_bancrofti
HINDICA_B_6278_Transcript_1/1	gi|62131657|gb|AAX68678.1|	71.93	99	2e-80	aminopeptidase	Heterodera_glycines
HINDICA_B_11198_Transcript_3/4	gi|268573376|ref|XP_002641665.1|	33.15	52	4e-36	Hypothetical_protein_CBG09993	Caenorhabditis_briggsae
HINDICA_B_9052_Transcript_1/1	gi|324505478|gb|ADY42353.1|	33.91	91	1e-20	Pogo_transposable_element_with_ZNF_domain	Ascaris_suum
HINDICA_B_12333_Transcript_1/1	gi|555698995|gb|ESO02228.1|	42.08	54	1e-37	hypothetical_protein_HELRODRAFT_142999,_partial	Helobdella_robusta
HINDICA_B_14216_Transcript_1/1	gi|597831172|gb|EYB80927.1|	71.52	99	3e-163	hypothetical_protein_Y032_0396g665	Ancylostoma_ceylanicum
HINDICA_B_2462_Transcript_1/1	gi|170581558|ref|XP_001895732.1|	59.74	65	9e-59	RNA_binding_protein	Brugia_malayi
HINDICA_B_2651_Transcript_1/1	gi|541048354|gb|ERG87064.1|	45.25	76	7e-96	feminization_of_xx_and_xo_animals_family_member_(fem-1)	Ascaris_suum
HINDICA_B_13563_Transcript_1/1	gi|597842399|gb|EYB91958.1|	54.67	75	1e-62	hypothetical_protein_Y032_0200g1705	Ancylostoma_ceylanicum
HINDICA_B_2610_Transcript_1/1	gi|541043999|gb|ERG82953.1|	48.61	66	9e-13	ubiquinol-cytochrome_c_reductase_hinge_protein	Ascaris_suum
HINDICA_B_6983_Transcript_2/2	gi|543352427|ref|XP_005521021.1|	47.46	58	2e-45	PREDICTED:_UDP-N-acetylglucosamine_transferase_subunit_ALG14_homolog	Pseudopodoces_humilis
HINDICA_B_13029_Transcript_1/1	gi|312085173|ref|XP_003144573.1|	60.53	99	1e-37	DNA_polymerase_epsilon_catalytic_subunit	Loa_loa
HINDICA_B_9807_Transcript_2/3	gi|541040763|gb|ERG80167.1|	63.09	62	0	ddb1-_and_cul4-associated_factor_13	Ascaris_suum
HINDICA_B_5434_Transcript_1/1	gi|341901588|gb|EGT57523.1|	36.89	95	2e-58	hypothetical_protein_CAEBREN_14658	Caenorhabditis_brenneri
HINDICA_B_7000_Transcript_1/1	gi|324500606|gb|ADY40280.1|	39.25	99	7e-92	Citron_Rho-interacting_kinase	Ascaris_suum
[truncated: 5,247 more rows]

## Sheet: KOG
QueryID	Hit	E-value	Identity	Score	Query-start	Query-end	Hit-start	Hit-end	Hit-length	description	class	class description
HINDICA_A_83_Transcript_1/1	KOG0021	8e-57	33	215	2	318	101	395	468	Glutathione synthetase	Q	Secondary metabolites biosynthesis, transport and catabolism
HINDICA_A_165_Transcript_1/1	KOG2134	3e-41	40	162	1	201	175	370	422	Polynucleotide kinase 3' phosphatase	L	Replication, recombination and repair
HINDICA_A_318_Transcript_3/3	KOG2289	8e-47	31	182	93	350	39	301	316	Rhomboid family proteins	T	Signal transduction mechanisms
HINDICA_A_318_Transcript_3/3	KOG0027	1e-08	32	55	25	88	89	150	151	Calmodulin and related proteins (EF-Hand superfamily)	T	Signal transduction mechanisms
HINDICA_A_415_Transcript_2/2	KOG2116	4e-93	49	335	10	305	446	738	738	Protein involved in plasmid maintenance/nuclear protein involved in lipid metabolism	NI	Multiple classes
HINDICA_A_645_Transcript_1/1	KOG4220	8e-55	30	209	2	325	88	414	503	Muscarinic acetylcholine receptor	T	Signal transduction mechanisms
HINDICA_A_645_Transcript_1/1	KOG4219	1e-08	23	56.1	456	553	234	335	423	G protein-coupled receptor	T	Signal transduction mechanisms
HINDICA_A_811_Transcript_1/1	KOG2082	0	37	802	126	1218	55	1036	1075	K+/Cl- cotransporter KCC1 and related transporters	P	Inorganic ion transport and metabolism
HINDICA_A_977_Transcript_1/1	KOG4283	7e-39	22	156	14	433	4	395	397	Transcription-coupled repair protein CSA, contains WD40 domain	KL	Multiple classes
HINDICA_A_1058_Transcript_2/2	KOG2976	1e-39	28	158	6	276	1	273	278	Protein involved in autophagy and nutrient starvation	O	Posttranslational modification, protein turnover, chaperones
HINDICA_A_1139_Transcript_1/5	KOG1434	1e-81	51	297	3	257	81	335	335	Meiotic recombination protein Dmc1	DL	Multiple classes
HINDICA_A_1221_Transcript_4/4	KOG0416	5e-72	63	264	4	176	1	169	189	Ubiquitin-protein ligase	O	Posttranslational modification, protein turnover, chaperones
HINDICA_A_1302_Transcript_1/1	KOG1315	5e-55	40	209	18	289	12	269	307	Predicted DHHC-type Zn-finger protein	R	General function prediction only
HINDICA_A_1387_Transcript_1/1	KOG3419	7e-26	56	110	15	111	5	97	112	Mitochondrial/chloroplast ribosomal protein S16	J	Translation, ribosomal structure and biogenesis
HINDICA_A_1476_Transcript_6/9	KOG0947	0	39	839	226	1221	233	1120	1248	Cytoplasmic exosomal RNA helicase SKI2, DEAD-box superfamily	A	RNA processing and modification
HINDICA_A_1560_Transcript_1/2	KOG0869	4e-38	63	151	20	116	22	118	168	CCAAT-binding factor, subunit A (HAP3)	K	Transcription
HINDICA_A_1904_Transcript_1/1	KOG2046	1e-29	55	122	1	102	83	188	193	Calponin	Z	Cytoskeleton
HINDICA_A_2002_Transcript_1/4	KOG4295	5e-07	28	51.6	446	573	67	195	295	Serine proteinase inhibitor (KU family)	O	Posttranslational modification, protein turnover, chaperones
HINDICA_A_2002_Transcript_1/4	KOG1923	2e-05	19	45.8	113	224	240	355	830	Rac1 GTPase effector FRL	TZ	Multiple classes
HINDICA_A_2165_Transcript_1/1	KOG1568	4e-24	42	104	7	134	22	157	174	Mitochondrial inner membrane protease, subunit IMP2	OU	Multiple classes
HINDICA_A_2251_Transcript_1/6	KOG4368	1e-05	51	42.5	58	121	598	659	757	Predicted RNA binding protein, contains SWAP, RPR and G-patch domains	R	General function prediction only
HINDICA_A_2328_Transcript_1/1	KOG0448	2e-35	28	143	16	278	325	579	749	Mitofusin 1 GTPase, involved in mitochondrila biogenesis	O	Posttranslational modification, protein turnover, chaperones
HINDICA_A_2406_Transcript_2/3	KOG3865	1e-136	55	480	1	392	39	397	402	Arrestin	T	Signal transduction mechanisms
HINDICA_A_2479_Transcript_2/2	KOG2319	4e-26	22	115	592	907	154	472	477	Vacuolar assembly/sorting protein VPS9	U	Intracellular trafficking, secretion, and vesicular transport
HINDICA_A_2564_Transcript_1/1	KOG0918	5e-30	35	124	1	145	169	308	476	Selenium-binding protein	P	Inorganic ion transport and metabolism
HINDICA_A_2651_Transcript_1/1	KOG0509	1e-12	27	69.7	451	624	111	263	600	Ankyrin repeat and DHHC-type Zn-finger domain containing proteins	R	General function prediction only
HINDICA_A_2651_Transcript_1/1	KOG2572	0.0003	22	41.9	18	154	347	488	498	Ribosome biogenesis protein - Nop58p/Nop5p	AJ	Multiple classes
HINDICA_A_2811_Transcript_2/3	KOG1516	1e-52	26	202	29	565	14	541	545	Carboxylesterase and related proteins	R	General function prediction only
HINDICA_A_2905_Transcript_1/3	KOG1041	5e-16	34	77.7	2	88	760	844	876	Translation initiation factor 2C (eIF-2C) and related proteins	J	Translation, ribosomal structure and biogenesis
HINDICA_A_3134_Transcript_3/3	KOG0713	0.0008	19	36.1	2	77	239	313	336	Molecular chaperone (DnaJ superfamily)	O	Posttranslational modification, protein turnover, chaperones
HINDICA_A_3291_Transcript_1/1	KOG4412	1e-10	31	62.7	547	668	67	176	226	26S proteasome regulatory complex, subunit PSMD10	O	Posttranslational modification, protein turnover, chaperones
HINDICA_A_3539_Transcript_1/1	KOG2075	3e-07	41	47.7	1	66	291	357	521	Topoisomerase TOP1-interacting protein BTBD1	S	Function unknown
HINDICA_A_3621_Transcript_1/1	KOG2462	4e-17	29	84.1	82	261	83	263	279	C2H2-type Zn-finger protein	K	Transcription
HINDICA_A_3792_Transcript_1/3	KOG3513	2e-24	21	108	3	454	106	538	1051	Neural cell adhesion molecule L1	T	Signal transduction mechanisms
HINDICA_A_3888_Transcript_1/1	KOG3784	2e-64	28	240	2	445	1	368	407	Sorting nexin protein SNX27	RTU	Multiple classes
HINDICA_A_4039_Transcript_2/2	KOG4314	2e-42	30	167	88	371	1	290	290	Predicted carbohydrate/phosphate translocator	R	General function prediction only
HINDICA_A_4112_Transcript_1/5	KOG3627	1e-22	23	101	10	234	19	225	256	Trypsin	E	Amino acid transport and metabolism
HINDICA_A_4458_Transcript_1/1	KOG0835	8e-68	37	252	58	422	3	324	367	Cyclin L	R	General function prediction only
HINDICA_A_4725_Transcript_2/3	KOG4215	2e-14	44	75	27	94	22	88	432	Hepatocyte nuclear factor 4 and similar steroid hormone receptors	K	Transcription
HINDICA_A_4943_Transcript_2/4	KOG0290	6e-77	63	281	1	201	102	293	364	Conserved WD40 repeat-containing protein AN11	S	Function unknown
HINDICA_A_5013_Transcript_2/2	KOG2619	3e-54	29	207	143	463	50	357	372	Fucosyltransferase	GE	Multiple classes
HINDICA_A_5078_Transcript_1/2	KOG3875	5e-30	27	125	5	239	12	285	362	Peroxisomal biogenesis protein peroxin	U	Intracellular trafficking, secretion, and vesicular transport
HINDICA_A_5273_Transcript_1/2	KOG3095	1e-43	32	171	1	294	1	278	284	Transcription initiation factor IIE, beta subunit	K	Transcription
HINDICA_A_5415_Transcript_1/1	KOG0374	6e-93	48	334	40	328	11	298	331	Serine/threonine specific protein phosphatase PP1, catalytic subunit	TR	Multiple classes
HINDICA_A_5501_Transcript_1/1	KOG0901	2e-45	73	175	1	140	1	145	145	60S ribosomal protein L14/L17/L23	J	Translation, ribosomal structure and biogenesis
HINDICA_A_5674_Transcript_1/1	KOG0032	8e-48	35	186	1	213	132	346	382	Ca2+/calmodulin-dependent protein kinase, EF-Hand protein superfamily	T	Signal transduction mechanisms
HINDICA_A_5674_Transcript_1/1	KOG4194	4e-12	23	67.7	236	493	503	785	873	Membrane glycoprotein LIG-1	T	Signal transduction mechanisms
HINDICA_A_5949_Transcript_1/4	KOG2325	4e-87	34	316	34	507	16	483	488	Predicted transporter/transmembrane protein	R	General function prediction only
HINDICA_A_6501_Transcript_1/1	KOG1413	3e-80	39	293	94	434	69	398	411	N-acetylglucosaminyltransferase I	G	Carbohydrate transport and metabolism
HINDICA_A_6787_Transcript_3/3	KOG1984	1e-111	46	395	2	358	514	867	1007	Vesicle coat complex COPII, subunit SFB3	U	Intracellular trafficking, secretion, and vesicular transport
HINDICA_A_6880_Transcript_3/3	KOG3608	0.0008	30	39.3	170	237	251	315	467	Zn finger proteins	R	General function prediction only
HINDICA_A_7064_Transcript_3/4	KOG2693	3e-57	33	216	1	375	81	453	453	Putative zinc transporter	P	Inorganic ion transport and metabolism
HINDICA_A_7437_Transcript_2/4	KOG0222	0	78	686	1	423	301	715	715	Phenylalanine and histidine ammonia-lyase	Q	Secondary metabolites biosynthesis, transport and catabolism
HINDICA_A_7534_Transcript_1/5	KOG0014	2e-23	45	103	1	92	1	94	195	MADS box transcription factor	K	Transcription
HINDICA_A_7993_Transcript_1/1	KOG0070	6e-48	42	184	1	182	1	178	181	GTP-binding ADP-ribosylation factor Arf1	U	Intracellular trafficking, secretion, and vesicular transport
HINDICA_A_8298_Transcript_3/3	KOG4015	6e-24	43	103	1	115	1	110	133	Fatty acid-binding protein FABP	I	Lipid transport and metabolism
HINDICA_A_8694_Transcript_2/3	KOG3838	1e-135	41	474	20	540	14	497	497	Mannose lectin ERGIC-53, involved in glycoprotein traffic	U	Intracellular trafficking, secretion, and vesicular transport
HINDICA_A_8786_Transcript_1/1	KOG1700	1e-05	34	42	15	63	111	159	200	Regulatory protein MLP and related LIM proteins	TZ	Multiple classes
HINDICA_A_8879_Transcript_1/1	KOG2392	4e-15	45	73.9	1	80	303	375	380	Serpin	V	Defense mechanisms
HINDICA_A_8979_Transcript_1/1	KOG1606	3e-38	71	151	32	134	2	104	296	Stationary phase-induced protein, SOR/SNZ family	H	Coenzyme transport and metabolism
HINDICA_A_9082_Transcript_1/1	KOG4346	5e-06	20	45.4	38	185	683	827	849	Uncharacterized conserved protein	S	Function unknown
HINDICA_A_9360_Transcript_1/2	KOG3539	1e-07	46	52	300	352	364	414	508	Spondins, extracellular matrix proteins	W	Extracellular structures
HINDICA_A_9649_Transcript_2/3	KOG2075	2e-37	36	150	8	268	115	369	521	Topoisomerase TOP1-interacting protein BTBD1	S	Function unknown
HINDICA_A_9728_Transcript_1/1	KOG4329	5e-13	35	67.8	2	92	254	331	445	DNA-binding protein	R	General function prediction only
HINDICA_A_9931_Transcript_2/3	KOG2518	3e-10	27	60	1	120	1	121	556	5'-3' exonuclease	L	Replication, recombination and repair
HINDICA_A_10135_Transcript_1/1	KOG1174	1e-24	20	109	10	547	4	498	564	Anaphase-promoting complex (APC), subunit 7	DO	Multiple classes
HINDICA_A_10229_Transcript_1/1	KOG3673	1e-143	40	504	13	681	84	696	845	FtsJ-like RNA methyltransferase	A	RNA processing and modification
HINDICA_A_10418_Transcript_2/5	KOG1963	1e-06	16	50	222	591	193	551	792	WD40 repeat protein	R	General function prediction only
HINDICA_A_10508_Transcript_1/1	KOG4020	7e-22	58	95.9	1	75	186	254	257	Protein DRE2, required for cell viability	S	Function unknown
HINDICA_A_10800_Transcript_1/2	KOG0852	9e-40	57	156	9	118	2	108	196	Alkyl hydroperoxide reductase, thiol specific antioxidant and related enzymes	O	Posttranslational modification, protein turnover, chaperones
HINDICA_A_10995_Transcript_1/1	KOG2468	5e-05	34	39.9	10	72	373	430	510	Dolichol kinase	I	Lipid transport and metabolism
HINDICA_A_11195_Transcript_1/1	KOG1172	1e-125	27	445	3	796	125	857	876	Na+-independent Cl/HCO3 exchanger AE1 and related transporters (SLC4 family)	P	Inorganic ion transport and metabolism
HINDICA_A_11402_Transcript_1/1	KOG3700	3e-07	21	48.9	12	153	6	120	705	Predicted acyltransferase	R	General function prediction only
HINDICA_A_11605_Transcript_1/1	KOG1539	6e-68	35	252	2	354	18	365	910	WD repeat protein	R	General function prediction only
HINDICA_A_11694_Transcript_1/1	KOG3608	0.0008	35	38.5	116	166	264	316	467	Zn finger proteins	R	General function prediction only
HINDICA_A_11793_Transcript_3/7	KOG2474	3e-28	43	118	22	174	240	403	406	Zinc transporter and related ZIP domain-containing proteins	P	Inorganic ion transport and metabolism
HINDICA_A_12299_Transcript_1/2	KOG0161	0.0007	22	39.1	65	216	832	976	1930	Myosin class II heavy chain	Z	Cytoskeleton
HINDICA_A_12405_Transcript_1/1	KOG3519	2e-10	24	62.4	241	451	314	527	756	Invasion-inducing protein TIAM1/CDC24 and related RhoGEF GTPases	T	Signal transduction mechanisms
HINDICA_A_12405_Transcript_1/1	KOG4226	0.0001	24	43.5	2	110	172	283	379	Adaptor protein NCK/Dock, contains SH2 and SH3 domains	T	Signal transduction mechanisms
HINDICA_A_12405_Transcript_1/1	KOG3771	0.0006	27	41.1	569	640	103	190	460	Amphiphysin	U	Intracellular trafficking, secretion, and vesicular transport
HINDICA_A_12687_Transcript_1/1	KOG3747	2e-13	36	68.4	5	79	403	477	602	Concentrative Na+-nucleoside cotransporter CNT1/CNT2	FP	Multiple classes
HINDICA_A_12894_Transcript_1/1	KOG3423	1e-18	31	86.6	11	146	7	147	176	Transcription initiation factor TFIID, subunit TAF10 (also component of histone acetyltransferase SAGA)	K	Transcription
HINDICA_A_13007_Transcript_1/1	KOG1462	3e-55	30	210	3	393	6	433	433	Translation initiation factor 2B, gamma subunit (eIF-2Bgamma/GCD1)	J	Translation, ribosomal structure and biogenesis
HINDICA_A_13237_Transcript_1/1	KOG3613	2e-93	42	340	2458	2828	1336	1710	1749	Dopey and related predicted leucine zipper transcription factors	K	Transcription
HINDICA_A_13348_Transcript_3/3	KOG0580	1e-108	63	385	1	261	16	279	281	Serine/threonine protein kinase	D	Cell cycle control, cell division, chromosome partitioning
HINDICA_A_13815_Transcript_1/1	KOG1313	1e-47	32	184	30	314	13	291	309	DHHC-type Zn-finger proteins	R	General function prediction only
HINDICA_A_14160_Transcript_1/1	KOG1895	1e-21	18	99.3	141	606	25	467	957	mRNA cleavage and polyadenylation factor II complex, subunit PTA1	A	RNA processing and modification
HINDICA_A_14507_Transcript_1/2	KOG2645	2e-86	32	314	233	616	23	404	418	Type I phosphodiesterase/nucleotide pyrophosphatase	R	General function prediction only
HINDICA_A_14833_Transcript_1/1	KOG3813	5e-21	44	95.2	28	135	278	378	640	Uncharacterized conserved protein (tumor-suppressor AXUD1 in humans)	R	General function prediction only
HINDICA_A_14938_Transcript_1/2	KOG4219	0.0002	18	41.1	20	209	210	395	423	G protein-coupled receptor	T	Signal transduction mechanisms
HINDICA_A_15053_Transcript_1/1	KOG0731	0.0002	25	38.1	5	86	575	659	774	AAA+-type ATPase containing the peptidase M41 domain	O	Posttranslational modification, protein turnover, chaperones
HINDICA_A_15163_Transcript_1/1	KOG1487	1e-25	64	108	1	74	156	225	358	GTP-binding protein DRG1 (ODN superfamily)	T	Signal transduction mechanisms
HINDICA_A_15277_Transcript_1/1	KOG4341	2e-05	27	45	61	231	164	333	483	F-box protein containing LRR	R	General function prediction only
HINDICA_A_15277_Transcript_1/1	KOG1947	0.0003	26	41.2	346	523	176	355	482	Leucine rich repeat proteins, some proteins contain F-box	R	General function prediction only
HINDICA_A_15506_Transcript_1/1	KOG3645	1e-77	36	285	1	307	61	358	449	Acetylcholine receptor	T	Signal transduction mechanisms
HINDICA_A_15742_Transcript_1/1	KOG0204	9e-18	36	82.6	1	110	287	349	1034	Calcium transporting ATPase	P	Inorganic ion transport and metabolism
HINDICA_A_15858_Transcript_1/1	KOG1895	9e-10	41	55.8	5	74	681	750	957	mRNA cleavage and polyadenylation factor II complex, subunit PTA1	A	RNA processing and modification
HINDICA_A_16220_Transcript_1/1	KOG2511	2e-06	27	44.6	3	46	1	43	420	Nicotinic acid phosphoribosyltransferase	H	Coenzyme transport and metabolism
HINDICA_A_16701_Transcript_1/1	KOG1058	1e-156	64	545	1	383	1	379	948	Vesicle coat complex COPI, beta subunit	U	Intracellular trafficking, secretion, and vesicular transport
HINDICA_A_16821_Transcript_1/1	KOG2243	0.0004	30	38.5	80	159	4438	4513	5019	Ca2+ release channel (ryanodine receptor)	T	Signal transduction mechanisms
HINDICA_A_17189_Transcript_1/1	KOG0070	8e-88	82	316	1	181	1	181	181	GTP-binding ADP-ribosylation factor Arf1	U	Intracellular trafficking, secretion, and vesicular transport
HINDICA_A_227_Transcript_1/2	KOG0156	3e-83	30	303	1	528	11	489	489	Cytochrome P450 CYP2 subfamily	Q	Secondary metabolites biosynthesis, transport and catabolism
HINDICA_A_304_Transcript_1/1	KOG4338	2e-14	23	74.3	49	319	336	597	1680	Predicted lipoprotein	I	Lipid transport and metabolism
HINDICA_A_628_Transcript_1/1	KOG1477	2e-07	28	50.4	41	205	68	209	469	SPRY domain-containing proteins	R	General function prediction only
HINDICA_A_797_Transcript_1/3	KOG4417	8e-31	27	128	145	392	28	256	261	Predicted endonuclease	R	General function prediction only
HINDICA_A_797_Transcript_1/3	KOG2576	0.0001	28	42.2	1	117	388	499	500	Glucosyltransferase - Alg8p	K	Transcription
HINDICA_A_964_Transcript_1/3	KOG0792	4e-42	36	166	102	317	896	1079	1144	Protein tyrosine phosphatase PTPMEG, contains FERM domain	T	Signal transduction mechanisms
HINDICA_A_1128_Transcript_1/1	KOG3686	4e-30	29	126	85	278	236	445	740	Rap1-GTPase-activating protein (Rap1GAP)	T	Signal transduction mechanisms
HINDICA_A_1209_Transcript_3/5	KOG2140	1e-155	56	543	30	481	128	574	739	Uncharacterized conserved protein	R	General function prediction only
HINDICA_A_1372_Transcript_1/2	KOG2718	2e-26	29	114	1	249	126	353	371	Na+-bile acid cotransporter	P	Inorganic ion transport and metabolism
HINDICA_A_1464_Transcript_1/1	KOG3934	6e-23	20	102	17	272	31	300	333	Histone mRNA stem-loop binding protein	A	RNA processing and modification
HINDICA_A_1713_Transcript_1/1	KOG3548	4e-05	26	44	109	321	635	842	1176	DNA damage checkpoint protein RHP9/CRB2/53BP1	L	Replication, recombination and repair
HINDICA_A_1886_Transcript_2/3	KOG0547	1e-14	21	75.4	1	461	142	574	606	Translocase of outer mitochondrial membrane complex, subunit TOM70/TOM72	U	Intracellular trafficking, secretion, and vesicular transport
HINDICA_A_2149_Transcript_1/1	KOG0137	8e-57	66	213	1	142	199	340	634	Very-long-chain acyl-CoA dehydrogenase	I	Lipid transport and metabolism
HINDICA_A_2394_Transcript_5/5	KOG2301	1e-106	34	379	28	400	28	376	1592	Voltage-gated Ca2+ channels, alpha1 subunits	PT	Multiple classes
HINDICA_A_2467_Transcript_2/2	KOG0971	5e-74	20	274	10	862	319	1121	1243	Microtubule-associated protein dynactin DCTN1/Glued	DZ	Multiple classes
HINDICA_A_2549_Transcript_1/1	KOG1029	1e-103	40	372	40	577	6	564	1118	Endocytic adaptor protein intersectin	TU	Multiple classes
HINDICA_A_2634_Transcript_1/3	KOG2088	2e-06	15	47.7	6	318	3	281	596	Predicted lipase/calmodulin-binding heat-shock protein	IOT	Multiple classes
HINDICA_A_2722_Transcript_1/1	KOG4569	1e-12	29	66.2	2	124	49	171	336	Predicted lipase	I	Lipid transport and metabolism
HINDICA_A_2798_Transcript_2/5	KOG4609	4e-79	56	288	69	301	56	284	284	Predicted phosphoglycerate mutase	R	General function prediction only
HINDICA_A_2890_Transcript_1/1	KOG2414	1e-16	41	78.5	13	86	364	433	488	Putative Xaa-Pro aminopeptidase	E	Amino acid transport and metabolism
HINDICA_A_2969_Transcript_1/2	KOG3734	3e-25	25	108	6	189	67	264	272	Predicted phosphoglycerate mutase	G	Carbohydrate transport and metabolism
HINDICA_A_3123_Transcript_1/1	KOG2603	7e-49	46	187	3	177	39	217	331	Oligosaccharyltransferase, gamma subunit	O	Posttranslational modification, protein turnover, chaperones
HINDICA_A_3278_Transcript_3/4	KOG3953	1e-75	51	277	3	238	6	242	242	SOCS box protein SSB-1, contains SPRY domain	R	General function prediction only
HINDICA_A_3362_Transcript_1/2	KOG2929	7e-40	28	158	6	300	34	341	348	Transcription factor, component of CCR4 transcriptional complex	K	Transcription
HINDICA_A_3448_Transcript_2/2	KOG1677	1e-12	25	67.7	5	194	77	260	332	CCCH-type Zn-finger protein	R	General function prediction only
HINDICA_A_3525_Transcript_1/1	KOG4743	1e-05	37	44	44	110	18	81	195	Cyclin-dependent kinase inhibitor	T	Signal transduction mechanisms
HINDICA_A_3872_Transcript_2/2	KOG4082	6e-36	38	144	32	208	83	248	268	Uncharacterized conserved protein	S	Function unknown
HINDICA_A_3956_Transcript_1/1	KOG0156	1e-118	35	420	10	503	4	487	489	Cytochrome P450 CYP2 subfamily	Q	Secondary metabolites biosynthesis, transport and catabolism
HINDICA_A_4301_Transcript_2/4	KOG3530	1e-61	52	230	2	187	150	326	616	FERM domain protein EHM2	R	General function prediction only
HINDICA_A_4367_Transcript_5/6	KOG0937	1e-144	63	504	2	367	56	424	424	Adaptor complexes medium subunit family	U	Intracellular trafficking, secretion, and vesicular transport
HINDICA_A_4509_Transcript_1/2	KOG1806	1e-30	27	128	1	292	147	409	1320	DEAD box containing helicases	L	Replication, recombination and repair
HINDICA_A_4570_Transcript_5/5	KOG1746	1e-20	62	92.2	1	69	4	72	115	Defender against cell death protein/oligosaccharyltransferase, epsilon subunit	DO	Multiple classes
HINDICA_A_4641_Transcript_2/3	KOG0928	5e-05	40	39.9	59	93	807	841	1386	Pattern-formation protein/guanine nucleotide exchange factor	U	Intracellular trafficking, secretion, and vesicular transport
HINDICA_A_4779_Transcript_1/4	KOG1800	4e-35	37	141	2	177	157	338	468	Ferredoxin/adrenodoxin reductase	F	Nucleotide transport and metabolism
HINDICA_A_4855_Transcript_1/2	KOG0620	2e-71	33	264	126	496	1	355	361	Glucose-repressible alcohol dehydrogenase transcriptional effector CCR4 and related proteins	K	Transcription
HINDICA_A_4855_Transcript_1/2	KOG0617	8e-16	40	79.7	3	103	116	220	264	Ras suppressor protein (contains leucine-rich repeats)	T	Signal transduction mechanisms
HINDICA_A_5001_Transcript_5/5	KOG0612	4e-34	52	136	1	87	329	413	1317	Rho-associated, coiled-coil containing protein kinase	T	Signal transduction mechanisms
HINDICA_A_5137_Transcript_4/5	KOG3014	4e-29	27	122	33	281	7	255	257	Protein involved in establishing cohesion between sister chromatids during DNA replication	L	Replication, recombination and repair
HINDICA_A_5194_Transcript_3/4	KOG4591	4e-29	37	121	9	181	10	179	280	Uncharacterized conserved protein, contains BTB/POZ domain	R	General function prediction only
HINDICA_A_5485_Transcript_2/3	KOG1240	2e-36	23	147	4	405	1043	1431	1431	Protein kinase containing WD40 repeats	T	Signal transduction mechanisms
HINDICA_A_5745_Transcript_2/3	KOG1144	5e-09	22	57.7	565	758	85	267	1064	Translation initiation factor 5B (eIF-5B)	J	Translation, ribosomal structure and biogenesis
HINDICA_A_5931_Transcript_1/4	KOG2770	1e-122	52	434	5	397	7	398	401	Aminomethyl transferase	E	Amino acid transport and metabolism
HINDICA_A_6019_Transcript_1/1	KOG0101	4e-83	35	302	28	451	2	424	620	Molecular chaperones HSP70/HSC70, HSP70 superfamily	O	Posttranslational modification, protein turnover, chaperones
HINDICA_A_6208_Transcript_2/2	KOG2264	4e-39	23	157	115	629	82	569	907	Exostosin EXT1L	T	Signal transduction mechanisms
HINDICA_A_6300_Transcript_1/1	KOG0241	1e-24	28	109	9	244	1168	1358	1714	Kinesin-like protein	Z	Cytoskeleton
HINDICA_A_6863_Transcript_2/2	KOG0517	3e-59	39	224	2	304	9	264	2473	Beta-spectrin	Z	Cytoskeleton
HINDICA_A_7128_Transcript_3/5	KOG0694	3e-13	36	67.3	2	74	617	689	694	Serine/threonine protein kinase	T	Signal transduction mechanisms
HINDICA_A_7220_Transcript_7/8	KOG4441	3e-18	27	87	251	383	43	172	571	Proteins containing BTB/POZ and Kelch domains, involved in regulatory/signal transduction processes	TR	Multiple classes
HINDICA_A_7798_Transcript_3/3	KOG1934	0	32	642	153	1040	13	833	868	Predicted membrane protein (patched superfamily)	R	General function prediction only
HINDICA_A_7978_Transcript_1/2	KOG0254	0.0008	40	36.3	15	77	42	113	513	Predicted transporter (major facilitator superfamily)	R	General function prediction only
HINDICA_A_8082_Transcript_2/2	KOG0939	3e-59	61	221	1	159	559	717	720	E3 ubiquitin-protein ligase/Putative upstream regulatory element binding protein	OK	Multiple classes
HINDICA_A_8581_Transcript_1/1	KOG0566	7e-09	21	55	42	179	939	1080	1080	Inositol-1,4,5-triphosphate 5-phosphatase (synaptojanin), INP51/INP52/INP53 family	U	Intracellular trafficking, secretion, and vesicular transport
HINDICA_A_9063_Transcript_3/3	KOG4133	2e-11	24	62.3	1	114	130	267	290	tRNA splicing endonuclease	J	Translation, ribosomal structure and biogenesis
HINDICA_A_9159_Transcript_1/1	KOG4808	7e-20	31	90.5	2	143	40	151	151	Uncharacterized conserved protein	S	Function unknown
HINDICA_A_9531_Transcript_1/1	KOG1980	2e-71	55	262	1	197	560	752	754	Uncharacterized conserved protein	S	Function unknown
HINDICA_A_9634_Transcript_1/1	KOG0594	3e-82	54	298	1	211	1	218	323	Protein kinase PCTAIRE and related kinases	R	General function prediction only
HINDICA_A_9805_Transcript_1/2	KOG2242	3e-24	25	108	175	631	17	446	558	Scaffold/matrix specific factor hnRNP-U/SAF-A, contains SPRY domain	A	RNA processing and modification
HINDICA_A_9805_Transcript_1/2	KOG3671	5e-05	21	44.3	6	142	409	561	569	Actin regulatory protein (Wiskott-Aldrich syndrome protein)	TZ	Multiple classes
HINDICA_A_10213_Transcript_1/3	KOG0069	8e-62	38	231	58	340	50	336	336	Glyoxylate/hydroxypyruvate reductase (D-isomer-specific 2-hydroxy acid dehydrogenase superfamily)	C	Energy production and conversion
HINDICA_A_10312_Transcript_1/3	KOG3568	1e-05	27	48.1	957	1056	44	140	603	Dopamine beta-monooxygenase	E	Amino acid transport and metabolism
HINDICA_A_10312_Transcript_1/3	KOG4701	0.0002	24	44	1262	1412	338	471	568	Chitinase	M	Cell wall/membrane/envelope biogenesis
HINDICA_A_10403_Transcript_2/3	KOG0582	2e-41	37	164	94	285	107	291	516	Ste20-like serine/threonine protein kinase	T	Signal transduction mechanisms
HINDICA_A_10494_Transcript_2/2	KOG1448	4e-34	73	136	1	89	1	89	316	Ribose-phosphate pyrophosphokinase	FE	Multiple classes
HINDICA_A_10978_Transcript_2/2	KOG0842	1e-12	50	68.6	16	68	153	205	307	Transcription factor tinman/NKX2-3, contains HOX domain	K	Transcription
HINDICA_A_10978_Transcript_2/2	KOG2251	0.0002	20	41.2	202	301	49	153	228	Homeobox transcription factor	K	Transcription
HINDICA_A_11077_Transcript_1/1	KOG4227	4e-56	25	213	4	451	25	509	609	WD40 repeat protein	R	General function prediction only
HINDICA_A_11176_Transcript_3/3	KOG3674	3e-32	27	134	10	348	80	380	696	FtsJ-like RNA methyltransferase	A	RNA processing and modification
HINDICA_A_11280_Transcript_1/1	KOG0058	0	41	690	24	714	5	649	716	Peptide exporter, ABC superfamily	U	Intracellular trafficking, secretion, and vesicular transport
HINDICA_A_11485_Transcript_1/1	KOG4746	1e-16	23	81.6	5	230	11	212	423	Small nuclear RNA activating complex (SNAPc), subunit SNAP43	A	RNA processing and modification
HINDICA_A_11677_Transcript_1/1	KOG3446	1e-26	57	111	11	94	14	97	97	NADH:ubiquinone oxidoreductase NDUFA2/B8 subunit	C	Energy production and conversion
HINDICA_A_11969_Transcript_1/2	KOG2566	3e-05	30	40.7	51	96	35	78	518	Beta-glucocerebrosidase	G	Carbohydrate transport and metabolism
HINDICA_A_12280_Transcript_3/3	KOG3039	3e-84	45	306	1	324	1	303	303	Uncharacterized conserved protein	S	Function unknown
HINDICA_A_12386_Transcript_2/2	KOG2897	1e-09	41	55.9	2	98	245	335	390	DNA-binding protein YL1 and related proteins	R	General function prediction only
HINDICA_A_12581_Transcript_3/6	KOG1133	1e-135	35	477	2	686	231	818	821	Helicase of the DEAD superfamily	L	Replication, recombination and repair
HINDICA_A_12762_Transcript_1/1	KOG1924	9e-06	33	42.7	2	76	521	595	1102	RhoA GTPase effector DIA/Diaphanous	TZ	Multiple classes
HINDICA_A_12990_Transcript_1/1	KOG2705	3e-08	40	50.7	1	69	365	432	471	Predicted membrane protein	S	Function unknown
HINDICA_A_13096_Transcript_1/1	KOG1240	1e-85	43	311	1	332	1	315	1431	Protein kinase containing WD40 repeats	T	Signal transduction mechanisms
HINDICA_A_13793_Transcript_1/1	KOG4195	5e-22	53	96.6	9	88	193	273	275	Transient receptor potential-related channel 7	P	Inorganic ion transport and metabolism
HINDICA_A_14254_Transcript_1/1	KOG0161	3e-21	18	99.2	415	1317	866	1732	1930	Myosin class II heavy chain	Z	Cytoskeleton
HINDICA_A_14486_Transcript_1/1	KOG3420	2e-06	31	44.6	3	82	128	184	185	Predicted RNA methylase	J	Translation, ribosomal structure and biogenesis
HINDICA_A_14599_Transcript_1/1	KOG3563	8e-46	34	179	32	327	11	291	454	Forkhead/HNF-3-related transcription factor	K	Transcription
HINDICA_A_14813_Transcript_1/1	KOG2156	4e-28	44	116	1	105	335	446	662	Tubulin-tyrosine ligase-related protein	O	Posttranslational modification, protein turnover, chaperones
HINDICA_A_14918_Transcript_1/1	KOG3584	3e-15	93	74.1	1	32	316	347	348	cAMP response element binding protein and related transcription factors	K	Transcription
HINDICA_A_15033_Transcript_1/1	KOG2011	6e-18	46	83.1	3	102	920	1014	1048	Sister chromatid cohesion complex Cohesin, subunit STAG/IRR1/SCC3	D	Cell cycle control, cell division, chromosome partitioning
HINDICA_A_15364_Transcript_1/1	KOG4507	6e-20	36	90.6	8	114	213	319	886	Uncharacterized conserved protein, contains TPR repeats	S	Function unknown
HINDICA_A_15721_Transcript_3/3	KOG4219	2e-12	38	65	25	96	41	109	423	G protein-coupled receptor	T	Signal transduction mechanisms
HINDICA_A_15957_Transcript_1/1	KOG0889	0.0003	65	37.6	3	22	3420	3439	3550	Histone acetyltransferase SAGA, TRRAP/TRA1 component, PI-3 kinase superfamily	TBLD	Multiple classes
HINDICA_A_16200_Transcript_1/1	KOG3320	1e-24	66	105	1	75	102	175	192	40S ribosomal protein S7	J	Translation, ribosomal structure and biogenesis
HINDICA_A_16442_Transcript_1/1	KOG0286	8e-05	46	39.5	29	77	4	46	343	G-protein beta subunit	R	General function prediction only
HINDICA_A_16562_Transcript_2/2	KOG3582	4e-62	43	231	7	194	7	191	856	Mlx interactors and related transcription factors	K	Transcription
HINDICA_A_16679_Transcript_1/1	KOG0799	3e-54	27	207	36	468	1	392	439	Branching enzyme	G	Carbohydrate transport and metabolism
HINDICA_A_16800_Transcript_1/1	KOG3948	3e-11	42	61.3	52	121	193	262	369	Mediator of U snRNA nuclear export PHAX	A	RNA processing and modification
HINDICA_A_228_Transcript_1/5	KOG0973	2e-82	28	301	43	673	13	618	942	Histone transcription regulator HIRA, WD repeat superfamily	DK	Multiple classes
HINDICA_A_305_Transcript_2/2	KOG0022	1e-130	50	460	3	373	1	373	375	Alcohol dehydrogenase, class III	Q	Secondary metabolites biosynthesis, transport and catabolism
HINDICA_A_554_Transcript_3/5	KOG4552	4e-09	26	55.9	4	216	126	272	272	Vitamin-D-receptor interacting protein complex component	K	Transcription
HINDICA_A_797_Transcript_3/3	KOG2576	2e-82	43	300	14	403	7	381	500	Glucosyltransferase - Alg8p	K	Transcription
HINDICA_A_883_Transcript_2/2	KOG1105	2e-09	19	58.1	198	359	1	170	296	Transcription elongation factor TFIIS/Cofactor of enhancer-binding protein Sp1	K	Transcription
HINDICA_A_964_Transcript_3/3	KOG0792	1e-43	35	171	102	330	896	1092	1144	Protein tyrosine phosphatase PTPMEG, contains FERM domain	T	Signal transduction mechanisms
HINDICA_A_1043_Transcript_2/2	KOG1041	4e-90	28	326	7	535	347	840	876	Translation initiation factor 2C (eIF-2C) and related proteins	J	Translation, ribosomal structure and biogenesis
HINDICA_A_1209_Transcript_5/5	KOG2140	1e-169	56	588	30	520	128	613	739	Uncharacterized conserved protein	R	General function prediction only
HINDICA_A_1293_Transcript_2/2	KOG4217	2e-55	26	212	300	837	46	581	605	Nuclear receptors of the nerve growth factor-induced protein B type	K	Transcription
HINDICA_A_1293_Transcript_2/2	KOG3598	0.0001	22	43.2	138	279	2049	2193	2220	Thyroid hormone receptor-associated protein complex, subunit TRAP230	K	Transcription
HINDICA_A_1629_Transcript_1/5	KOG2207	3e-15	18	77.7	182	495	211	520	617	Predicted 3'-5' exonuclease	L	Replication, recombination and repair
HINDICA_A_1714_Transcript_2/2	KOG1863	2e-95	26	345	1	826	271	1093	1093	Ubiquitin carboxyl-terminal hydrolase	O	Posttranslational modification, protein turnover, chaperones
HINDICA_A_1802_Transcript_1/1	KOG0359	0	61	675	2	530	1	520	520	Chaperonin complex component, TCP-1 zeta subunit (CCT6)	O	Posttranslational modification, protein turnover, chaperones
HINDICA_A_1887_Transcript_1/1	KOG2267	4e-21	34	95.5	37	181	30	170	475	Eukaryotic-type DNA primase, large subunit	L	Replication, recombination and repair
HINDICA_A_1986_Transcript_1/3	KOG1924	3e-07	44	49.2	115	170	527	585	1102	RhoA GTPase effector DIA/Diaphanous	TZ	Multiple classes
HINDICA_A_2151_Transcript_1/1	KOG3844	4e-07	35	47.7	35	87	414	466	476	Predicted component of NuA3 histone acetyltransferase complex	B	Chromatin structure and dynamics
HINDICA_A_2396_Transcript_1/2	KOG1499	1e-128	59	452	1	328	19	346	346	Protein arginine N-methyltransferase PRMT1 and related enzymes	OKT	Multiple classes
HINDICA_A_2468_Transcript_2/3	KOG3562	7e-13	22	70.9	190	465	11	277	277	Forkhead/HNF-3-related transcription factor	K	Transcription
HINDICA_A_2468_Transcript_2/3	KOG3598	1e-05	16	47	649	835	1945	2145	2220	Thyroid hormone receptor-associated protein complex, subunit TRAP230	K	Transcription
HINDICA_A_2550_Transcript_2/2	KOG3070	8e-11	33	60.5	14	116	56	156	235	Predicted RNA-binding protein containing PIN domain and invovled in translation or RNA processing	J	Translation, ribosomal structure and biogenesis
HINDICA_A_2724_Transcript_1/1	KOG0741	1e-143	56	501	4	390	11	378	744	AAA+-type ATPase	O	Posttranslational modification, protein turnover, chaperones
HINDICA_A_2798_Transcript_4/5	KOG0395	4e-67	65	248	1	172	1	172	196	Ras-related GTPase	R	General function prediction only
HINDICA_A_2892_Transcript_1/1	KOG4256	6e-37	19	151	380	914	385	947	2209	Kinetochore component	D	Cell cycle control, cell division, chromosome partitioning
HINDICA_A_3201_Transcript_1/4	KOG1092	1e-141	44	496	5	531	2	484	484	Ypt/Rab-specific GTPase-activating protein GYP1	U	Intracellular trafficking, secretion, and vesicular transport
HINDICA_A_3279_Transcript_1/1	KOG3513	4e-28	32	120	123	308	332	516	1051	Neural cell adhesion molecule L1	T	Signal transduction mechanisms
HINDICA_A_3363_Transcript_1/1	KOG0563	4e-72	62	264	2	181	87	264	499	Glucose-6-phosphate 1-dehydrogenase	G	Carbohydrate transport and metabolism
HINDICA_A_3450_Transcript_1/1	KOG0161	2e-09	20	58.3	10	354	917	1284	1930	Myosin class II heavy chain	Z	Cytoskeleton
HINDICA_A_3526_Transcript_2/2	KOG3387	2e-22	77	97.8	1	61	28	88	131	60S ribosomal protein 15.5kD/SNU13, NHP2/L7A family (includes ribonuclease P subunit p38), involved in splicing	AJ	Multiple classes
HINDICA_A_3610_Transcript_2/2	KOG1259	1e-07	30	53.1	1	96	286	380	490	Nischarin, modulator of integrin alpha5 subunit action	TZ	Multiple classes
HINDICA_A_3776_Transcript_2/2	KOG2645	4e-62	26	233	42	488	3	406	418	Type I phosphodiesterase/nucleotide pyrophosphatase	R	General function prediction only
HINDICA_A_3873_Transcript_2/2	KOG2159	6e-69	29	256	24	438	1	413	416	tRNA nucleotidyltransferase/poly(A) polymerase	J	Translation, ribosomal structure and biogenesis
HINDICA_A_4169_Transcript_1/1	KOG0862	4e-45	44	175	3	180	36	214	216	Synaptobrevin/VAMP-like protein SEC22	U	Intracellular trafficking, secretion, and vesicular transport
HINDICA_A_4238_Transcript_1/1	KOG4568	1e-26	24	115	32	443	28	444	664	Cytoskeleton-associated protein and related proteins	ZR	Multiple classes
HINDICA_A_4368_Transcript_1/3	KOG2462	1e-09	41	57.1	103	155	187	239	279	C2H2-type Zn-finger protein	K	Transcription
HINDICA_A_4368_Transcript_1/3	KOG1832	0.0008	20	37.4	8	86	1403	1481	1516	HIV-1 Vpr-binding protein	D	Cell cycle control, cell division, chromosome partitioning
HINDICA_A_4447_Transcript_1/1	KOG3720	1e-65	33	244	40	454	25	397	411	Lysosomal & prostatic acid phosphatases	I	Lipid transport and metabolism
HINDICA_A_4572_Transcript_1/2	KOG1983	8e-19	20	90.5	22	854	22	825	993	Tomosyn and related SNARE-interacting proteins	U	Intracellular trafficking, secretion, and vesicular transport
HINDICA_A_4642_Transcript_1/1	KOG3607	3e-26	23	114	3	249	223	433	716	Meltrins, fertilins and related Zn-dependent metalloproteinases of the ADAMs family	O	Posttranslational modification, protein turnover, chaperones
HINDICA_A_4779_Transcript_3/4	KOG1800	4e-80	39	292	11	341	1	338	468	Ferredoxin/adrenodoxin reductase	F	Nucleotide transport and metabolism
HINDICA_A_4856_Transcript_1/1	KOG0921	0.0008	23	39.1	140	249	1162	1271	1282	Dosage compensation complex, subunit MLE	K	Transcription
HINDICA_A_4931_Transcript_1/1	KOG2587	2e-34	24	141	5	305	256	551	551	RNA polymerase III (C) subunit	K	Transcription
HINDICA_A_5138_Transcript_1/1	KOG0569	1e-74	27	274	21	499	1	477	485	Permease of the major facilitator superfamily	G	Carbohydrate transport and metabolism
HINDICA_A_5195_Transcript_1/3	KOG3311	2e-46	62	178	1	154	1	152	152	Ribosomal protein S18	J	Translation, ribosomal structure and biogenesis
HINDICA_A_5580_Transcript_1/3	KOG1851	1e-16	27	80.8	65	199	22	158	1710	Uncharacterized conserved protein	S	Function unknown
HINDICA_A_5931_Transcript_3/4	KOG2770	1e-122	52	434	5	397	7	398	401	Aminomethyl transferase	E	Amino acid transport and metabolism
HINDICA_A_6116_Transcript_1/1	KOG4823	4e-13	21	70.5	84	314	63	322	328	Uncharacterized conserved protein	S	Function unknown
HINDICA_A_6392_Transcript_1/1	KOG3546	3e-18	44	87.1	122	295	352	534	1167	Collagens (type XV)	W	Extracellular structures
HINDICA_A_6487_Transcript_2/3	KOG2509	6e-60	28	225	60	449	97	384	455	Seryl-tRNA synthetase	J	Translation, ribosomal structure and biogenesis
HINDICA_A_6581_Transcript_1/1	KOG0951	8e-05	36	39.6	1	65	1555	1613	1674	RNA helicase BRR2, DEAD-box superfamily	A	RNA processing and modification
HINDICA_A_6675_Transcript_3/5	KOG3108	4e-06	18	45.4	1	187	113	264	265	Single-stranded DNA-binding replication protein A (RPA), medium (30 kD) subunit	L	Replication, recombination and repair
HINDICA_A_6771_Transcript_1/1	KOG1924	5e-07	37	46.9	2	104	528	627	1102	RhoA GTPase effector DIA/Diaphanous	TZ	Multiple classes
HINDICA_A_7128_Transcript_5/5	KOG0694	3e-13	36	67.3	2	74	617	689	694	Serine/threonine protein kinase	T	Signal transduction mechanisms
HINDICA_A_7326_Transcript_2/2	KOG4447	3e-12	34	66.3	37	178	34	165	173	Transcription factor TWIST	K	Transcription
HINDICA_A_7513_Transcript_2/2	KOG1541	5e-55	40	208	2	253	19	270	270	Predicted protein carboxyl methylase	R	General function prediction only
HINDICA_A_7714_Transcript_1/2	KOG3644	2e-17	21	83.5	3	229	206	450	457	Ligand-gated ion channel	T	Signal transduction mechanisms
HINDICA_A_7979_Transcript_1/1	KOG2119	1e-15	37	75.4	1	79	95	173	879	Predicted bile acid beta-glucosidase	G	Carbohydrate transport and metabolism
HINDICA_A_8287_Transcript_4/5	KOG2823	1e-14	27	74.7	55	308	174	430	438	Cellular protein (glioma tumor suppressor candidate region gene 2)	R	General function prediction only
HINDICA_A_8964_Transcript_1/1	KOG1924	5e-08	40	51.9	6	67	539	601	1102	RhoA GTPase effector DIA/Diaphanous	TZ	Multiple classes
HINDICA_A_9065_Transcript_1/1	KOG0110	1e-07	29	51.6	125	214	504	595	725	RNA-binding protein (RRM superfamily)	R	General function prediction only
HINDICA_A_9065_Transcript_1/1	KOG2140	0.0001	36	41.6	3	79	657	736	739	Uncharacterized conserved protein	R	General function prediction only
HINDICA_A_9161_Transcript_1/1	KOG2206	9e-08	38	50	65	139	187	259	687	Exosome 3'-5' exoribonuclease complex, subunit PM/SCL-100 (Rrp6)	J	Translation, ribosomal structure and biogenesis
HINDICA_A_9437_Transcript_2/2	KOG1044	8e-11	17	60.1	1	120	475	609	670	Actin-binding LIM Zn-finger protein Limatin involved in axon guidance	TZ	Multiple classes
HINDICA_A_9636_Transcript_1/1	KOG0815	4e-23	61	100	1	63	177	239	245	60S acidic ribosomal protein P0	J	Translation, ribosomal structure and biogenesis
HINDICA_A_9806_Transcript_1/1	KOG1777	0	64	715	227	772	1	526	625	Putative Zn-finger protein	R	General function prediction only
HINDICA_A_9806_Transcript_1/1	KOG2120	0.001	40	40.4	150	191	100	141	419	SCF ubiquitin ligase, Skp2 component	O	Posttranslational modification, protein turnover, chaperones
HINDICA_A_9912_Transcript_1/1	KOG2532	1e-113	37	403	36	493	15	466	466	Permease of the major facilitator superfamily	G	Carbohydrate transport and metabolism
HINDICA_A_10213_Transcript_3/3	KOG0069	5e-14	40	71.2	58	147	50	141	336	Glyoxylate/hydroxypyruvate reductase (D-isomer-specific 2-hydroxy acid dehydrogenase superfamily)	C	Energy production and conversion
HINDICA_A_10312_Transcript_3/3	KOG3568	1e-05	27	48.1	957	1056	44	140	603	Dopamine beta-monooxygenase	E	Amino acid transport and metabolism
HINDICA_A_10312_Transcript_3/3	KOG4701	0.0002	24	44	1262	1412	338	471	568	Chitinase	M	Cell wall/membrane/envelope biogenesis
HINDICA_A_10404_Transcript_1/1	KOG3820	1e-118	72	418	1	227	179	405	461	Aromatic amino acid hydroxylase	E	Amino acid transport and metabolism
HINDICA_A_10695_Transcript_1/1	KOG2667	1e-101	41	364	1	382	2	377	379	COPII vesicle protein	U	Intracellular trafficking, secretion, and vesicular transport
HINDICA_A_10785_Transcript_2/2	KOG4232	1e-39	38	157	5	159	275	421	430	Delta 6-fatty acid desaturase/delta-8 sphingolipid desaturase	I	Lipid transport and metabolism
HINDICA_A_10980_Transcript_1/1	KOG1588	2e-64	43	241	29	285	8	255	259	RNA-binding protein Sam68 and related KH domain proteins	A	RNA processing and modification
HINDICA_A_10980_Transcript_1/1	KOG3598	0.0002	17	42	289	444	1970	2142	2220	Thyroid hormone receptor-associated protein complex, subunit TRAP230	K	Transcription
HINDICA_A_11178_Transcript_1/1	KOG2131	6e-29	24	122	36	279	38	297	427	Uncharacterized conserved protein, contains JmjC domain	BT	Multiple classes
HINDICA_A_11282_Transcript_1/1	KOG1651	1e-15	34	76	10	102	96	171	171	Glutathione peroxidase	O	Posttranslational modification, protein turnover, chaperones
HINDICA_A_11386_Transcript_1/3	KOG2408	4e-11	33	60.4	2	80	321	406	719	Peroxidase/oxygenase	R	General function prediction only
HINDICA_A_11487_Transcript_1/1	KOG0465	7e-17	48	79.6	1	70	299	362	721	Mitochondrial elongation factor	J	Translation, ribosomal structure and biogenesis
HINDICA_A_11589_Transcript_1/1	KOG2402	5e-05	21	43.8	202	355	215	357	525	Paf1/RNA polymerase II complex, RTF1 component (involved in regulation of TATA box-binding protein)	K	Transcription
HINDICA_A_12079_Transcript_1/1	KOG1986	5e-15	43	73.4	1	67	14	74	745	Vesicle coat complex COPII, subunit SEC23	U	Intracellular trafficking, secretion, and vesicular transport
HINDICA_A_12282_Transcript_1/1	KOG2765	4e-16	39	78.4	3	88	305	390	416	Predicted membrane protein	S	Function unknown
HINDICA_A_12486_Transcript_1/1	KOG0161	1e-159	45	558	2	969	949	1916	1930	Myosin class II heavy chain	Z	Cytoskeleton
HINDICA_A_12581_Transcript_5/6	KOG1133	1e-175	34	609	31	949	10	818	821	Helicase of the DEAD superfamily	L	Replication, recombination and repair
HINDICA_A_12764_Transcript_1/1	KOG0382	1e-14	58	72.3	37	77	191	231	262	Carbonic anhydrase	R	General function prediction only
HINDICA_A_13098_Transcript_1/1	KOG2149	6e-14	24	73	17	220	10	216	393	Uncharacterized conserved protein	S	Function unknown
HINDICA_A_14026_Transcript_1/1	KOG0170	3e-08	27	50.8	4	72	302	369	621	E3 ubiquitin protein ligase	O	Posttranslational modification, protein turnover, chaperones
HINDICA_A_14488_Transcript_1/1	KOG2957	9e-55	70	205	1	128	4	131	350	Vacuolar H+-ATPase V0 sector, subunit d	C	Energy production and conversion
HINDICA_A_14920_Transcript_1/1	KOG1897	2e-83	46	303	6	318	151	459	1096	Damage-specific DNA binding complex, subunit DDB1	L	Replication, recombination and repair
HINDICA_A_15145_Transcript_1/2	KOG0526	8e-06	36	45.7	253	324	517	603	615	Nucleosome-binding factor SPN, POB3 subunit	KLB	Multiple classes
HINDICA_A_15607_Transcript_1/1	KOG3703	8e-22	53	95.8	4	72	591	657	873	Heparan sulfate N-deacetylase/N-sulfotransferase	O	Posttranslational modification, protein turnover, chaperones
HINDICA_A_16323_Transcript_1/1	KOG3951	1e-10	38	58.9	1	70	231	300	321	Uncharacterized conserved protein	S	Function unknown
HINDICA_A_16922_Transcript_1/1	KOG1476	8e-19	39	85.8	1	102	121	215	330	Beta-1,3-glucuronyltransferase B3GAT1/SQV-8	O	Posttranslational modification, protein turnover, chaperones
HINDICA_A_71_Transcript_1/3	KOG0841	1e-79	72	289	1	198	21	221	247	Multifunctional chaperone (14-3-3 family)	O	Posttranslational modification, protein turnover, chaperones
HINDICA_A_229_Transcript_1/1	KOG3677	1e-114	45	405	16	434	24	422	525	RNA polymerase I-associated factor - PAF67	JK	Multiple classes
HINDICA_A_308_Transcript_1/2	KOG1496	2e-71	72	262	3	185	2	181	332	Malate dehydrogenase	C	Energy production and conversion
HINDICA_A_404_Transcript_1/1	KOG1906	3e-47	31	183	89	383	49	338	514	DNA polymerase sigma	L	Replication, recombination and repair
HINDICA_A_483_Transcript_3/5	KOG3614	8e-35	45	139	1	111	635	745	1381	Ca2+/Mg2+-permeable cation channels (LTRPC family)	PT	Multiple classes
HINDICA_A_634_Transcript_1/3	KOG4285	3e-17	28	84	34	240	79	274	350	Mitotic phosphoprotein	D	Cell cycle control, cell division, chromosome partitioning
HINDICA_A_714_Transcript_1/1	KOG1451	1e-120	42	428	2	512	110	580	812	Oligophrenin-1 and related Rho GTPase-activating proteins	T	Signal transduction mechanisms
HINDICA_A_801_Transcript_2/3	KOG3386	1e-11	26	63.8	25	168	8	117	155	Copper transporter	P	Inorganic ion transport and metabolism
HINDICA_A_886_Transcript_1/2	KOG0699	1e-46	41	180	4	268	205	468	542	Serine/threonine protein phosphatase	T	Signal transduction mechanisms
HINDICA_A_967_Transcript_3/3	KOG2843	1e-140	68	493	1	305	115	416	420	Fumarylacetoacetase	G	Carbohydrate transport and metabolism
HINDICA_A_1046_Transcript_1/1	KOG1028	5e-50	27	194	560	966	24	418	421	Ca2+-dependent phospholipid-binding protein Synaptotagmin, required for synaptic vesicle and secretory granule exocytosis	TU	Multiple classes
HINDICA_A_1211_Transcript_1/1	KOG1358	1e-133	46	468	58	501	19	455	467	Serine palmitoyltransferase	O	Posttranslational modification, protein turnover, chaperones
HINDICA_A_1295_Transcript_4/4	KOG0417	3e-59	59	221	5	147	4	146	148	Ubiquitin-protein ligase	O	Posttranslational modification, protein turnover, chaperones
HINDICA_A_1550_Transcript_1/1	KOG0262	8e-58	37	218	31	280	1059	1313	1640	RNA polymerase I, large subunit	K	Transcription
HINDICA_A_1630_Transcript_1/1	KOG2062	0	44	946	35	942	15	928	929	26S proteasome regulatory complex, subunit RPN2/PSMD1	O	Posttranslational modification, protein turnover, chaperones
HINDICA_A_1718_Transcript_1/1	KOG0140	1e-174	68	606	17	414	9	407	408	Medium-chain acyl-CoA dehydrogenase	I	Lipid transport and metabolism
HINDICA_A_1805_Transcript_2/2	KOG4220	4e-48	23	187	57	597	29	487	503	Muscarinic acetylcholine receptor	T	Signal transduction mechanisms
HINDICA_A_1892_Transcript_1/2	KOG4085	3e-51	49	195	12	178	3	164	175	Uncharacterized conserved protein	S	Function unknown
HINDICA_A_1989_Transcript_1/1	KOG2281	3e-47	26	184	65	478	96	553	867	Dipeptidyl aminopeptidases/acylaminoacyl-peptidases	O	Posttranslational modification, protein turnover, chaperones
HINDICA_A_2073_Transcript_1/4	KOG3273	4e-69	51	255	9	246	12	252	252	Predicted RNA-binding protein Pno1p interacting with Nob1p and involved in 26S proteasome assembly	O	Posttranslational modification, protein turnover, chaperones
HINDICA_A_2155_Transcript_1/1	KOG3716	2e-46	53	178	1	126	124	247	764	Carnitine O-acyltransferase CPTI	I	Lipid transport and metabolism
HINDICA_A_2240_Transcript_1/1	KOG1025	8e-16	41	76.2	3	71	697	765	1177	Epidermal growth factor receptor EGFR and related tyrosine kinases	T	Signal transduction mechanisms
HINDICA_A_2314_Transcript_1/1	KOG1252	1e-105	46	376	49	368	41	360	362	Cystathionine beta-synthase and related enzymes	E	Amino acid transport and metabolism
HINDICA_A_2398_Transcript_1/1	KOG2250	5e-84	45	304	3	269	242	514	514	Glutamate/leucine/phenylalanine/valine dehydrogenases	E	Amino acid transport and metabolism
HINDICA_A_2472_Transcript_1/4	KOG1969	6e-53	24	203	158	753	225	763	877	DNA replication checkpoint protein CHL12/CTF18	DL	Multiple classes
HINDICA_A_2555_Transcript_1/1	KOG0945	1e-61	36	230	20	306	9	289	289	Alpha-aminoadipic semialdehyde dehydrogenase-phosphopantetheinyl transferase	EH	Multiple classes
HINDICA_A_2639_Transcript_1/1	KOG2277	2e-32	30	135	595	895	132	426	596	S-M checkpoint control protein CID1 and related nucleotidyltransferases	D	Cell cycle control, cell division, chromosome partitioning
HINDICA_A_2800_Transcript_2/2	KOG0496	1e-36	26	147	27	257	139	383	649	Beta-galactosidase	G	Carbohydrate transport and metabolism
HINDICA_A_2896_Transcript_2/3	KOG3717	4e-75	34	276	1	363	148	496	612	Carnitine O-acyltransferase CRAT	I	Lipid transport and metabolism
HINDICA_A_3049_Transcript_1/1	KOG0609	4e-99	50	357	869	1134	263	542	542	Calcium/calmodulin-dependent serine protein kinase/membrane-associated guanylate kinase	T	Signal transduction mechanisms
HINDICA_A_3049_Transcript_1/1	KOG0033	5e-87	33	317	59	397	8	338	355	Ca2+/calmodulin-dependent protein kinase, EF-Hand protein superfamily	T	Signal transduction mechanisms
HINDICA_A_3049_Transcript_1/1	KOG3606	1e-05	32	46.9	640	715	151	235	358	Cell polarity protein PAR6	T	Signal transduction mechanisms
HINDICA_A_3049_Transcript_1/1	KOG4792	0.0008	25	41.2	742	858	124	246	293	Crk family adapters	T	Signal transduction mechanisms
HINDICA_A_3203_Transcript_1/3	KOG2388	1e-58	46	220	1	227	205	430	477	UDP-N-acetylglucosamine pyrophosphorylase	M	Cell wall/membrane/envelope biogenesis
HINDICA_A_3282_Transcript_3/5	KOG4347	3e-17	26	84.6	1	203	485	632	671	GTPase-activating protein VRP	R	General function prediction only
HINDICA_A_3453_Transcript_1/5	KOG1030	2e-07	27	50.6	85	164	26	103	168	Predicted Ca2+-dependent phospholipid-binding protein	R	General function prediction only
HINDICA_A_3781_Transcript_1/2	KOG3480	3e-21	43	93.9	1	90	1	90	90	Mitochondrial import inner membrane translocase, subunits TIM10/TIM12	U	Intracellular trafficking, secretion, and vesicular transport
HINDICA_A_3876_Transcript_1/1	KOG1026	1e-35	21	146	37	564	1	428	774	Nerve growth factor receptor TRKA and related tyrosine kinases	TU	Multiple classes
HINDICA_A_3876_Transcript_1/1	KOG1095	2e-10	30	63.1	803	914	711	816	1025	Protein tyrosine kinase	T	Signal transduction mechanisms
HINDICA_A_4170_Transcript_5/5	KOG1330	1e-101	32	365	4	529	30	489	493	Sugar transporter/spinster transmembrane protein	G	Carbohydrate transport and metabolism
HINDICA_A_4370_Transcript_2/2	KOG4215	2e-27	42	118	51	163	11	123	432	Hepatocyte nuclear factor 4 and similar steroid hormone receptors	K	Transcription
HINDICA_A_4450_Transcript_1/1	KOG3598	3e-08	37	55.5	632	692	2133	2190	2220	Thyroid hormone receptor-associated protein complex, subunit TRAP230	K	Transcription
HINDICA_A_4450_Transcript_1/1	KOG0307	0.0003	14	42.3	246	484	713	936	1049	Vesicle coat complex COPII, subunit SEC31	U	Intracellular trafficking, secretion, and vesicular transport
HINDICA_A_4512_Transcript_1/1	KOG0307	0.0004	20	40.8	422	589	762	920	1049	Vesicle coat complex COPII, subunit SEC31	U	Intracellular trafficking, secretion, and vesicular transport
HINDICA_A_4644_Transcript_4/5	KOG3615	1e-39	27	160	14	355	159	453	1056	Uncharacterized conserved protein	S	Function unknown
HINDICA_A_4644_Transcript_4/5	KOG1984	1e-07	17	53.8	1295	1500	6	216	1007	Vesicle coat complex COPII, subunit SFB3	U	Intracellular trafficking, secretion, and vesicular transport
HINDICA_A_4716_Transcript_3/5	KOG0509	4e-99	33	356	35	570	52	592	600	Ankyrin repeat and DHHC-type Zn-finger domain containing proteins	R	General function prediction only
HINDICA_A_5007_Transcript_1/6	KOG1065	0	39	656	27	808	17	724	805	Maltase glucoamylase and related hydrolases, glycosyl hydrolase family 31	G	Carbohydrate transport and metabolism
HINDICA_A_5141_Transcript_1/1	KOG0603	1e-110	59	392	158	499	1	314	612	Ribosomal protein S6 kinase	T	Signal transduction mechanisms
HINDICA_A_5264_Transcript_1/3	KOG1558	9e-17	25	80.7	16	176	115	278	327	Fe2+/Zn2+ regulated transporter	P	Inorganic ion transport and metabolism
HINDICA_A_5491_Transcript_1/4	KOG0994	3e-64	30	240	1	494	882	1366	1758	Extracellular matrix glycoprotein Laminin subunit beta	W	Extracellular structures
HINDICA_A_5581_Transcript_3/3	KOG4004	0.0001	25	41.6	130	203	75	130	259	Matricellular protein Osteonectin/SPARC/BM-40	W	Extracellular structures
HINDICA_A_5854_Transcript_2/2	KOG3790	3e-10	30	58.1	10	119	419	529	529	Uncharacterized conserved protein	S	Function unknown
HINDICA_A_5935_Transcript_1/1	KOG0354	1e-08	20	54.2	1	197	544	742	746	DEAD-box like helicase	R	General function prediction only
HINDICA_A_6025_Transcript_1/1	KOG0943	5e-41	71	159	22	98	1228	1304	3015	Predicted ubiquitin-protein ligase/hyperplastic discs protein, HECT superfamily	O	Posttranslational modification, protein turnover, chaperones
HINDICA_A_6394_Transcript_3/4	KOG3124	9e-12	51	62.6	1	62	208	267	267	Pyrroline-5-carboxylate reductase	E	Amino acid transport and metabolism
HINDICA_A_6585_Transcript_1/1	KOG1744	8e-24	68	102	9	96	10	97	127	Histone H2B	B	Chromatin structure and dynamics
HINDICA_A_6953_Transcript_1/1	KOG0516	0.0002	16	37.8	3	85	665	746	1047	Dystonin, GAS (Growth-arrest-specific protein), and related proteins	Z	Cytoskeleton
HINDICA_A_7057_Transcript_1/2	KOG0925	0	44	638	12	726	16	685	699	mRNA splicing factor ATP-dependent RNA helicase	A	RNA processing and modification
HINDICA_A_7622_Transcript_1/3	KOG3611	7e-87	31	316	94	636	61	563	737	Semaphorins	T	Signal transduction mechanisms
HINDICA_A_7717_Transcript_1/2	KOG3638	7e-27	35	113	1	127	225	350	414	Sonic hedgehog and related proteins	T	Signal transduction mechanisms
HINDICA_A_8190_Transcript_2/2	KOG4528	7e-37	42	147	36	206	15	168	168	Uncharacterized conserved protein	S	Function unknown
HINDICA_A_8290_Transcript_2/3	KOG3447	2e-06	25	45	7	72	1	61	150	Mitochondrial/chloroplast ribosomal S17-like protein	J	Translation, ribosomal structure and biogenesis
HINDICA_A_8686_Transcript_1/1	KOG1386	2e-06	33	44.6	24	74	6	51	501	Nucleoside phosphatase	F	Nucleotide transport and metabolism
HINDICA_A_8780_Transcript_2/2	KOG3430	3e-15	40	75.3	60	139	6	88	90	Dynein light chain type 1	Z	Cytoskeleton
HINDICA_A_9259_Transcript_1/1	KOG2264	5e-73	56	268	9	201	604	800	907	Exostosin EXT1L	T	Signal transduction mechanisms
HINDICA_A_9442_Transcript_1/1	KOG3072	1e-42	45	166	2	142	131	271	282	Long chain fatty acid elongase	I	Lipid transport and metabolism
HINDICA_A_9537_Transcript_1/1	KOG4330	2e-18	26	87.1	1	284	1	206	206	Uncharacterized conserved protein	S	Function unknown
HINDICA_A_9722_Transcript_3/5	KOG3513	5e-32	20	135	175	824	40	640	1051	Neural cell adhesion molecule L1	T	Signal transduction mechanisms
HINDICA_A_9917_Transcript_1/1	KOG2022	3e-22	21	100	4	362	1	380	982	Nuclear transport receptor LGL2 (importin beta superfamily)	YU	Multiple classes
HINDICA_A_10024_Transcript_1/2	KOG0174	3e-38	40	152	25	189	15	178	224	20S proteasome, regulatory subunit beta type PSMB6/PSMB9/PRE3	O	Posttranslational modification, protein turnover, chaperones
HINDICA_A_10123_Transcript_1/1	KOG1120	2e-06	81	45	29	50	112	133	134	Fe-S cluster biosynthesis protein ISA1 (contains a HesB-like domain)	P	Inorganic ion transport and metabolism
HINDICA_A_10408_Transcript_1/1	KOG4181	1e-32	32	136	60	301	111	359	491	Uncharacterized conserved protein	S	Function unknown
HINDICA_A_10500_Transcript_1/2	KOG1997	1e-143	35	505	1412	2247	755	1496	1518	PH domain-containing protein	T	Signal transduction mechanisms
HINDICA_A_10596_Transcript_1/1	KOG2272	1e-132	69	464	66	387	10	330	332	Focal adhesion protein PINCH-1, contains LIM domains	TZ	Multiple classes
HINDICA_A_10700_Transcript_1/2	KOG4117	2e-09	44	55.4	29	86	4	61	73	Heat shock factor binding protein	KO	Multiple classes
HINDICA_A_10788_Transcript_1/1	KOG2504	5e-20	32	93.1	198	346	289	423	509	Monocarboxylate transporter	G	Carbohydrate transport and metabolism
HINDICA_A_10985_Transcript_1/1	KOG2434	1e-06	17	45.4	4	71	139	204	500	RNA polymerase I transcription factor	K	Transcription
HINDICA_A_11084_Transcript_1/1	KOG4425	1e-98	40	355	315	685	416	816	900	Uncharacterized conserved protein	S	Function unknown
HINDICA_A_11183_Transcript_1/1	KOG0670	7e-75	66	273	1	185	381	568	752	U4/U6-associated splicing factor PRP4	A	RNA processing and modification
HINDICA_A_11684_Transcript_1/1	KOG4441	2e-49	37	190	25	271	6	251	571	Proteins containing BTB/POZ and Kelch domains, involved in regulatory/signal transduction processes	TR	Multiple classes
HINDICA_A_11782_Transcript_1/1	KOG1725	2e-21	31	97.8	190	326	3	139	186	Protein involved in membrane traffic (YOP1/TB2/DP1/HVA22 family)	U	Intracellular trafficking, secretion, and vesicular transport
HINDICA_A_11782_Transcript_1/1	KOG1467	5e-05	19	43.1	43	190	46	193	556	Translation initiation factor 2B, delta subunit (eIF-2Bdelta/GCD2)	J	Translation, ribosomal structure and biogenesis
HINDICA_A_11869_Transcript_1/1	KOG4119	6e-08	37	49.6	4	64	8	67	71	G protein gamma subunit	T	Signal transduction mechanisms
HINDICA_A_12082_Transcript_3/3	KOG2566	8e-83	38	301	1	338	207	517	518	Beta-glucocerebrosidase	G	Carbohydrate transport and metabolism
HINDICA_A_12186_Transcript_1/1	KOG3567	4e-14	34	70.8	1	102	411	501	501	Peptidylglycine alpha-amidating monooxygenase	O	Posttranslational modification, protein turnover, chaperones
HINDICA_A_12392_Transcript_1/3	KOG0582	1e-16	26	82	2	239	74	294	516	Ste20-like serine/threonine protein kinase	T	Signal transduction mechanisms
HINDICA_A_12491_Transcript_1/1	KOG2806	5e-70	25	259	15	407	36	421	432	Chitinase	G	Carbohydrate transport and metabolism
HINDICA_A_12996_Transcript_1/1	KOG0161	1e-27	74	115	1	69	486	555	1930	Myosin class II heavy chain	Z	Cytoskeleton
HINDICA_A_13103_Transcript_1/1	KOG1616	7e-13	37	66.2	9	93	67	151	289	Protein involved in Snf1 protein kinase complex assembly	G	Carbohydrate transport and metabolism
HINDICA_A_13800_Transcript_1/1	KOG0943	2e-71	57	262	1	200	2816	3015	3015	Predicted ubiquitin-protein ligase/hyperplastic discs protein, HECT superfamily	O	Posttranslational modification, protein turnover, chaperones
HINDICA_A_14030_Transcript_2/2	KOG3209	2e-09	20	58.1	103	442	316	707	984	WW domain-containing protein	R	General function prediction only
HINDICA_A_14147_Transcript_1/2	KOG0054	0	41	732	8	758	36	740	1381	Multidrug resistance-associated protein/mitoxantrone resistance protein, ABC superfamily	Q	Secondary metabolites biosynthesis, transport and catabolism
HINDICA_A_14259_Transcript_3/3	KOG1029	4e-06	20	46.6	85	316	327	563	1118	Endocytic adaptor protein intersectin	TU	Multiple classes
HINDICA_A_14604_Transcript_1/1	KOG1175	8e-21	50	92.7	1	84	544	624	626	Acyl-CoA synthetase	I	Lipid transport and metabolism
HINDICA_A_14924_Transcript_1/1	KOG1490	6e-26	31	110	2	162	465	620	620	GTP-binding protein CRFG/NOG1 (ODN superfamily)	R	General function prediction only
HINDICA_A_15371_Transcript_1/1	KOG1192	2e-59	27	224	25	529	4	496	496	UDP-glucuronosyl and UDP-glucosyl transferase	GC	Multiple classes
HINDICA_A_15843_Transcript_1/1	KOG0397	7e-79	75	287	1	173	2	174	176	60S ribosomal protein L11	J	Translation, ribosomal structure and biogenesis
HINDICA_A_16328_Transcript_1/3	KOG2474	1e-34	48	140	40	202	231	404	406	Zinc transporter and related ZIP domain-containing proteins	P	Inorganic ion transport and metabolism
HINDICA_A_16568_Transcript_1/1	KOG2525	2e-18	38	84.6	5	95	317	408	496	Folylpolyglutamate synthase	H	Coenzyme transport and metabolism
HINDICA_A_16686_Transcript_1/1	KOG3598	0.0007	14	38.9	1	287	1910	2196	2220	Thyroid hormone receptor-associated protein complex, subunit TRAP230	K	Transcription
HINDICA_A_16807_Transcript_1/1	KOG4219	3e-07	26	51.1	163	262	237	333	423	G protein-coupled receptor	T	Signal transduction mechanisms
HINDICA_A_17048_Transcript_1/1	KOG3625	2e-42	44	166	1	156	1372	1520	1521	Alpha amylase	G	Carbohydrate transport and metabolism
HINDICA_A_17174_Transcript_1/1	KOG1163	1e-132	71	466	2	293	10	301	341	Casein kinase (serine/threonine/tyrosine protein kinase)	T	Signal transduction mechanisms
HINDICA_A_17292_Transcript_1/1	KOG3653	9e-15	42	72.3	4	68	373	437	534	Transforming growth factor beta/activin receptor subfamily of serine/threonine kinases	T	Signal transduction mechanisms
HINDICA_A_17412_Transcript_1/1	KOG3126	3e-06	33	44.1	2	61	145	204	281	Porin/voltage-dependent anion-selective channel protein	P	Inorganic ion transport and metabolism
HINDICA_A_33_Transcript_3/3	KOG3693	4e-13	24	71.7	403	600	323	516	1117	Uncharacterized conserved protein	S	Function unknown
HINDICA_A_118_Transcript_1/1	KOG3459	5e-25	80	106	1	77	36	111	114	Small nuclear ribonucleoprotein (snRNP) Sm core protein	A	RNA processing and modification
HINDICA_A_196_Transcript_4/4	KOG2145	1e-171	65	594	25	414	7	397	397	Cytoplasmic tryptophanyl-tRNA synthetase	J	Translation, ribosomal structure and biogenesis
HINDICA_A_271_Transcript_1/1	KOG2036	2e-37	42	150	47	222	743	908	1011	Predicted P-loop ATPase fused to an acetyltransferase	R	General function prediction only
HINDICA_A_359_Transcript_2/2	KOG3301	1e-34	75	138	1	97	81	177	183	Ribosomal protein S4	J	Translation, ribosomal structure and biogenesis
HINDICA_A_446_Transcript_4/4	KOG0290	2e-18	63	84.7	1	57	307	364	364	Conserved WD40 repeat-containing protein AN11	S	Function unknown
HINDICA_A_520_Transcript_1/2	KOG1372	1e-143	78	501	1	286	92	376	376	GDP-mannose 4,6 dehydratase	G	Carbohydrate transport and metabolism
HINDICA_A_679_Transcript_2/2	KOG1015	9e-07	15	49.4	79	326	378	621	1567	Transcription regulator XNP/ATRX, DEAD-box superfamily	K	Transcription
HINDICA_A_760_Transcript_1/1	KOG1754	1e-61	89	228	1	130	1	130	130	40S ribosomal protein S15/S22	J	Translation, ribosomal structure and biogenesis
HINDICA_A_844_Transcript_3/4	KOG0190	2e-63	39	236	1	267	209	476	493	Protein disulfide isomerase (prolyl 4-hydroxylase beta subunit)	O	Posttranslational modification, protein turnover, chaperones
HINDICA_A_932_Transcript_2/5	KOG0207	1e-154	44	540	1	588	434	937	951	Cation transport ATPase	P	Inorganic ion transport and metabolism
HINDICA_A_1095_Transcript_2/3	KOG2931	2e-56	30	213	50	333	26	315	326	Differentiation-related gene 1 protein (NDR1 protein), related proteins	S	Function unknown
HINDICA_A_1173_Transcript_1/1	KOG1965	1e-121	44	430	67	502	10	453	575	Sodium/hydrogen exchanger protein	P	Inorganic ion transport and metabolism
HINDICA_A_1258_Transcript_1/1	KOG4158	4e-43	42	169	1	227	367	590	598	BRPK/PTEN-induced protein kinase	T	Signal transduction mechanisms
HINDICA_A_1336_Transcript_1/2	KOG0279	1e-124	65	437	1	321	1	313	315	G protein beta subunit-like protein	T	Signal transduction mechanisms
HINDICA_A_1509_Transcript_3/3	KOG0918	4e-24	43	103	1	95	225	314	476	Selenium-binding protein	P	Inorganic ion transport and metabolism
HINDICA_A_1671_Transcript_2/2	KOG1724	1e-14	26	74.9	167	330	4	157	162	SCF ubiquitin ligase, Skp1 component	O	Posttranslational modification, protein turnover, chaperones
HINDICA_A_1767_Transcript_2/5	KOG0678	4e-81	66	295	1	213	206	415	415	Actin-related protein Arp2/3 complex, subunit Arp3	Z	Cytoskeleton
HINDICA_A_2033_Transcript_5/8	KOG3831	4e-47	40	183	252	438	1	186	196	Uncharacterized conserved protein	S	Function unknown
HINDICA_A_2366_Transcript_1/1	KOG0642	1e-12	58	65.4	2	49	529	576	577	Cell-cycle nuclear protein, contains WD-40 repeats	D	Cell cycle control, cell division, chromosome partitioning
HINDICA_A_2514_Transcript_2/2	KOG3546	2e-18	50	87.9	3	114	432	544	1167	Collagens (type XV)	W	Extracellular structures
HINDICA_A_2766_Transcript_1/7	KOG3661	6e-24	34	104	1	139	791	923	1019	Uncharacterized conserved protein	S	Function unknown
HINDICA_A_2851_Transcript_1/3	KOG1883	1e-06	20	50	170	296	1396	1510	1517	Cofactor required for Sp1 transcriptional activation, subunit 3	K	Transcription
HINDICA_A_3015_Transcript_4/4	KOG0751	1e-100	43	358	57	372	27	340	694	Mitochondrial aspartate/glutamate carrier protein Aralar/Citrin (contains EF-hand Ca2+-binding domains)	C	Energy production and conversion
HINDICA_A_3091_Transcript_1/3	KOG3601	4e-67	50	248	1	218	1	220	222	Adaptor protein GRB2, contains SH2 and SH3 domains	T	Signal transduction mechanisms
HINDICA_A_3167_Transcript_2/3	KOG2735	1e-133	54	469	34	419	16	376	466	Phosphatidylserine synthase	I	Lipid transport and metabolism
HINDICA_A_3416_Transcript_1/4	KOG2698	6e-90	62	324	8	254	5	246	247	GTP cyclohydrolase I	H	Coenzyme transport and metabolism
HINDICA_A_3577_Transcript_1/2	KOG1588	1e-22	33	101	15	158	83	228	259	RNA-binding protein Sam68 and related KH domain proteins	A	RNA processing and modification
HINDICA_A_3736_Transcript_1/1	KOG3858	7e-32	30	132	18	206	6	186	233	Ephrin, ligand for Eph receptor tyrosine kinase	T	Signal transduction mechanisms
HINDICA_A_3834_Transcript_1/1	KOG0161	2e-27	49	114	1	85	586	667	1930	Myosin class II heavy chain	Z	Cytoskeleton
HINDICA_A_3920_Transcript_3/3	KOG3603	1e-108	38	386	78	531	26	449	456	Predicted phospholipase D	R	General function prediction only
HINDICA_A_4071_Transcript_1/1	KOG0104	1e-115	50	411	7	417	21	430	902	Molecular chaperones GRP170/SIL1, HSP70 superfamily	O	Posttranslational modification, protein turnover, chaperones
HINDICA_A_4281_Transcript_2/4	KOG1812	2e-06	26	47.1	53	198	146	284	384	Predicted E3 ubiquitin ligase	O	Posttranslational modification, protein turnover, chaperones
HINDICA_A_4409_Transcript_5/5	KOG1819	1e-24	69	105	18	93	2	77	990	FYVE finger-containing proteins	R	General function prediction only
HINDICA_A_4485_Transcript_2/3	KOG2268	2e-99	46	357	2	380	77	436	465	Serine/threonine protein kinase	TR	Multiple classes
HINDICA_A_4547_Transcript_4/6	KOG1984	0.0008	19	41.1	889	1077	9	197	1007	Vesicle coat complex COPII, subunit SFB3	U	Intracellular trafficking, secretion, and vesicular transport
HINDICA_A_4547_Transcript_4/6	KOG3561	0.0008	14	40.9	252	552	438	743	803	Aryl-hydrocarbon receptor nuclear translocator	K	Transcription
HINDICA_A_4686_Transcript_1/2	KOG2076	1e-106	26	380	1	768	159	895	895	RNA polymerase III transcription factor TFIIIC	K	Transcription
HINDICA_A_4823_Transcript_1/5	KOG3404	5e-27	76	113	5	71	2	68	145	G10 protein/predicted nuclear transcription regulator	K	Transcription
HINDICA_A_4971_Transcript_1/1	KOG0670	2e-06	16	48.9	36	447	6	406	752	U4/U6-associated splicing factor PRP4	A	RNA processing and modification
HINDICA_A_5040_Transcript_3/5	KOG2243	0	36	810	5	1128	2501	3636	5019	Ca2+ release channel (ryanodine receptor)	T	Signal transduction mechanisms
HINDICA_A_5107_Transcript_2/2	KOG3487	1e-35	55	142	10	123	4	119	139	TRAPP 20 K subunit	U	Intracellular trafficking, secretion, and vesicular transport
HINDICA_A_5450_Transcript_1/4	KOG1399	9e-33	32	136	9	229	8	217	448	Flavin-containing monooxygenase	Q	Secondary metabolites biosynthesis, transport and catabolism
HINDICA_A_5804_Transcript_1/1	KOG1214	7e-06	35	44.7	82	134	420	467	1289	Nidogen and related basement membrane protein proteins	MW	Multiple classes
HINDICA_A_5899_Transcript_1/2	KOG0307	1e-07	20	52.3	54	229	697	875	1049	Vesicle coat complex COPII, subunit SEC31	U	Intracellular trafficking, secretion, and vesicular transport
HINDICA_A_5977_Transcript_2/5	KOG1288	0	43	927	83	969	66	945	945	Amino acid transporters	E	Amino acid transport and metabolism
HINDICA_A_6077_Transcript_1/2	KOG4215	9e-21	50	96.6	2	66	33	97	432	Hepatocyte nuclear factor 4 and similar steroid hormone receptors	K	Transcription
HINDICA_A_6165_Transcript_1/1	KOG2909	3e-16	59	77.3	6	67	2	67	381	Vacuolar H+-ATPase V1 sector, subunit C	C	Energy production and conversion
HINDICA_A_6448_Transcript_1/1	KOG0676	1e-178	77	620	3	376	4	372	372	Actin and related proteins	Z	Cytoskeleton
HINDICA_A_7183_Transcript_1/1	KOG1700	1e-15	26	75.5	1	96	107	200	200	Regulatory protein MLP and related LIM proteins	TZ	Multiple classes
HINDICA_A_7282_Transcript_1/1	KOG0335	2e-23	43	102	7	123	362	473	482	ATP-dependent RNA helicase	A	RNA processing and modification
HINDICA_A_7384_Transcript_1/1	KOG3585	4e-36	36	146	1	208	75	282	328	TBX2 and related T-box transcription factors	K	Transcription
HINDICA_A_7470_Transcript_1/1	KOG1115	2e-54	33	206	49	275	93	319	516	Ceramide kinase	IT	Multiple classes
HINDICA_A_8539_Transcript_1/1	KOG0517	2e-20	69	90.8	1	76	451	526	2473	Beta-spectrin	Z	Cytoskeleton
HINDICA_A_9310_Transcript_1/1	KOG0309	2e-06	50	47.8	312	343	1045	1075	1081	Conserved WD40 repeat-containing protein	S	Function unknown
HINDICA_A_9310_Transcript_1/1	KOG1008	4e-05	15	43.9	30	278	590	782	783	Uncharacterized conserved protein, contains WD40 repeats	S	Function unknown
HINDICA_A_9681_Transcript_1/5	KOG3138	8e-18	39	82.7	1	82	93	174	187	Predicted N-acetyltransferase	R	General function prediction only
HINDICA_A_10836_Transcript_3/3	KOG3944	2e-96	52	346	1	268	18	285	291	Uncharacterized conserved protein	S	Function unknown
HINDICA_A_11133_Transcript_1/1	KOG0994	1e-05	16	44.7	2	280	1437	1744	1758	Extracellular matrix glycoprotein Laminin subunit beta	W	Extracellular structures
HINDICA_A_11542_Transcript_1/1	KOG3788	1e-104	43	372	75	493	24	440	441	Predicted divalent cation transporter	P	Inorganic ion transport and metabolism
HINDICA_A_11641_Transcript_3/4	KOG2584	0	64	686	1	459	29	478	522	Dihydroorotase and related enzymes	F	Nucleotide transport and metabolism
HINDICA_A_11734_Transcript_1/4	KOG2484	7e-97	51	348	51	368	131	433	435	GTPase	R	General function prediction only
HINDICA_A_11827_Transcript_1/1	KOG3520	1e-32	20	136	54	688	306	901	1167	Predicted guanine nucleotide exchange factor	T	Signal transduction mechanisms
HINDICA_A_12237_Transcript_1/1	KOG1418	4e-41	21	164	60	456	17	409	433	Tandem pore domain K+ channel	P	Inorganic ion transport and metabolism
HINDICA_A_12237_Transcript_1/1	KOG1029	4e-05	39	45.1	507	556	329	379	1118	Endocytic adaptor protein intersectin	TU	Multiple classes
HINDICA_A_12631_Transcript_1/3	KOG3598	2e-06	21	50.1	1070	1380	1910	2190	2220	Thyroid hormone receptor-associated protein complex, subunit TRAP230	K	Transcription
HINDICA_A_12826_Transcript_1/1	KOG1471	1e-36	26	147	1	252	11	262	317	Phosphatidylinositol transfer protein SEC14 and related proteins	I	Lipid transport and metabolism
HINDICA_A_12941_Transcript_1/3	KOG2924	3e-36	43	145	5	159	1	139	366	Deoxyhypusine synthase	O	Posttranslational modification, protein turnover, chaperones
HINDICA_A_13855_Transcript_1/1	KOG0521	2e-54	27	209	3	413	4	417	785	Putative GTPase activating proteins (GAPs)	T	Signal transduction mechanisms
HINDICA_A_13855_Transcript_1/1	KOG0703	2e-27	39	119	500	621	8	123	287	Predicted GTPase-activating protein	T	Signal transduction mechanisms
HINDICA_A_13855_Transcript_1/1	KOG4177	2e-11	28	66.5	845	974	536	667	1143	Ankyrin	M	Cell wall/membrane/envelope biogenesis
HINDICA_A_13972_Transcript_1/1	KOG0027	2e-23	30	104	149	298	3	150	151	Calmodulin and related proteins (EF-Hand superfamily)	T	Signal transduction mechanisms
HINDICA_A_14440_Transcript_1/1	KOG1679	2e-32	66	130	1	96	104	199	291	Enoyl-CoA hydratase	I	Lipid transport and metabolism
HINDICA_A_15211_Transcript_2/4	KOG0673	8e-14	54	69.2	27	79	7	58	293	Thymidylate synthase	F	Nucleotide transport and metabolism
HINDICA_A_15436_Transcript_1/1	KOG0254	2e-57	25	217	1	503	4	503	513	Predicted transporter (major facilitator superfamily)	R	General function prediction only
HINDICA_A_15552_Transcript_1/1	KOG3857	1e-26	63	112	1	69	278	346	465	Alcohol dehydrogenase, class IV	C	Energy production and conversion
HINDICA_A_16751_Transcript_1/2	KOG4779	4e-07	39	47.2	1	80	2	82	82	Predicted membrane protein	S	Function unknown
HINDICA_A_16991_Transcript_1/1	KOG2156	1e-28	45	118	1	105	335	446	662	Tubulin-tyrosine ligase-related protein	O	Posttranslational modification, protein turnover, chaperones
HINDICA_A_28_Transcript_1/1	KOG0897	1e-33	53	138	247	358	2	114	122	Predicted ubiquitin-conjugating enzyme	O	Posttranslational modification, protein turnover, chaperones
HINDICA_A_110_Transcript_1/1	KOG0578	4e-28	26	119	65	335	3	277	550	p21-activated serine/threonine protein kinase	T	Signal transduction mechanisms
HINDICA_A_192_Transcript_1/1	KOG1180	0	51	782	1	621	60	678	678	Acyl-CoA synthetase	I	Lipid transport and metabolism
HINDICA_A_268_Transcript_1/1	KOG2865	4e-18	33	84.6	1	121	247	359	391	NADH:ubiquinone oxidoreductase, NDUFA9/39kDa subunit	C	Energy production and conversion
HINDICA_A_674_Transcript_1/3	KOG4289	5e-30	21	128	172	887	792	1497	2531	Cadherin EGF LAG seven-pass G-type receptor	T	Signal transduction mechanisms
HINDICA_A_674_Transcript_1/3	KOG1226	0.0005	35	42.2	921	960	552	584	783	Integrin beta subunit (N-terminal portion of extracellular region)	TW	Multiple classes
HINDICA_A_756_Transcript_1/1	KOG0860	6e-08	70	49.5	1	27	45	71	116	Synaptobrevin/VAMP-like protein	U	Intracellular trafficking, secretion, and vesicular transport
HINDICA_A_927_Transcript_1/3	KOG4796	3e-12	23	67.8	248	430	411	590	604	RNA polymerase II elongation factor	K	Transcription
HINDICA_A_1006_Transcript_2/4	KOG0283	1e-100	35	363	670	1201	226	708	712	WD40 repeat-containing protein	S	Function unknown
HINDICA_A_1006_Transcript_2/4	KOG1923	3e-05	30	45.8	36	108	280	349	830	Rac1 GTPase effector FRL	TZ	Multiple classes
HINDICA_A_1090_Transcript_1/1	KOG0145	3e-74	46	273	3	304	8	278	360	RNA-binding protein ELAV/HU (RRM superfamily)	A	RNA processing and modification
HINDICA_A_1090_Transcript_1/1	KOG1190	4e-05	26	43.9	358	476	244	369	492	Polypyrimidine tract-binding protein	A	RNA processing and modification
HINDICA_A_1167_Transcript_1/1	KOG0707	2e-48	46	186	3	196	38	231	231	Guanylate kinase	F	Nucleotide transport and metabolism
HINDICA_A_1419_Transcript_1/1	KOG2040	0	60	1014	1	660	333	997	1001	Glycine dehydrogenase (decarboxylating)	E	Amino acid transport and metabolism
HINDICA_A_1504_Transcript_2/3	KOG4697	1e-25	40	109	1	142	1	149	160	Integral membrane protein involved in transport between the late Golgi and endosome	U	Intracellular trafficking, secretion, and vesicular transport
HINDICA_A_1583_Transcript_1/1	KOG1679	9e-17	50	78.9	2	64	67	129	291	Enoyl-CoA hydratase	I	Lipid transport and metabolism
HINDICA_A_1665_Transcript_1/1	KOG3091	0.0009	22	38.8	63	227	24	192	508	Nuclear pore complex, p54 component (sc Nup57)	YU	Multiple classes
HINDICA_A_1762_Transcript_1/1	KOG0523	1e-82	42	300	2	265	321	584	632	Transketolase	G	Carbohydrate transport and metabolism
HINDICA_A_1936_Transcript_1/1	KOG1679	1e-05	25	42.3	10	73	17	80	291	Enoyl-CoA hydratase	I	Lipid transport and metabolism
HINDICA_A_2030_Transcript_1/1	KOG2361	5e-42	41	165	47	241	23	217	264	Predicted methyltransferase	R	General function prediction only
HINDICA_A_2111_Transcript_1/4	KOG4037	1e-72	59	267	60	261	46	238	240	Photoreceptor synaptic vesicle protein HRG4/UNC-119	UT	Multiple classes
HINDICA_A_2272_Transcript_2/4	KOG2174	5e-18	46	83.8	1	121	7	128	131	Leptin receptor gene-related protein	T	Signal transduction mechanisms
HINDICA_A_2361_Transcript_2/3	KOG3686	2e-47	28	184	122	420	47	298	740	Rap1-GTPase-activating protein (Rap1GAP)	T	Signal transduction mechanisms
HINDICA_A_2428_Transcript_1/1	KOG3513	5e-14	22	73.1	9	169	256	420	1051	Neural cell adhesion molecule L1	T	Signal transduction mechanisms
HINDICA_A_2428_Transcript_1/1	KOG2412	0.0006	16	39.7	175	301	164	287	591	Nuclear-export-signal (NES)-containing protein/polyadenylated-RNA export factor	A	RNA processing and modification
HINDICA_A_2507_Transcript_1/1	KOG2783	1e-120	50	427	34	418	18	392	436	Phenylalanyl-tRNA synthetase	J	Translation, ribosomal structure and biogenesis
HINDICA_A_2762_Transcript_2/5	KOG2671	2e-54	40	206	38	263	115	326	421	Putative RNA methylase	L	Replication, recombination and repair
HINDICA_A_2932_Transcript_1/1	KOG2449	1e-49	53	190	5	173	1	157	157	Methylmalonate semialdehyde dehydrogenase	EG	Multiple classes
HINDICA_A_3012_Transcript_1/2	KOG0061	1e-117	36	415	1	553	128	608	613	Transporter, ABC superfamily (Breast cancer resistance protein)	Q	Secondary metabolites biosynthesis, transport and catabolism
HINDICA_A_3084_Transcript_5/5	KOG2748	3e-05	27	42.7	33	180	11	136	369	Uncharacterized conserved protein, contains chromo domain	B	Chromatin structure and dynamics
HINDICA_A_3162_Transcript_1/3	KOG1019	3e-23	16	104	62	464	200	584	837	Retinoblastoma pathway protein LIN-9/chromatin-associated protein Aly	BDT	Multiple classes
HINDICA_A_3241_Transcript_3/3	KOG2273	9e-42	30	165	51	448	82	487	503	Membrane coat complex Retromer, subunit VPS5/SNX1, Sorting nexins, and related PX domain-containing proteins	U	Intracellular trafficking, secretion, and vesicular transport
HINDICA_A_3648_Transcript_1/1	KOG4379	7e-15	37	72.8	8	79	454	519	596	Uncharacterized conserved protein (tumor antigen CML66 in humans)	S	Function unknown
HINDICA_A_3826_Transcript_1/1	KOG1041	6e-81	30	295	1	446	453	876	876	Translation initiation factor 2C (eIF-2C) and related proteins	J	Translation, ribosomal structure and biogenesis
HINDICA_A_3917_Transcript_2/5	KOG0163	0.0008	23	39.6	96	202	934	1040	1259	Myosin class VI heavy chain	Z	Cytoskeleton
HINDICA_A_4000_Transcript_1/1	KOG3589	1e-32	35	135	235	426	17	204	221	G protein signaling regulators	T	Signal transduction mechanisms
HINDICA_A_4066_Transcript_1/2	KOG0282	1e-124	46	439	11	482	3	416	503	mRNA splicing factor	S	Function unknown
HINDICA_A_4133_Transcript_1/2	KOG1399	1e-35	35	145	1	163	59	217	448	Flavin-containing monooxygenase	Q	Secondary metabolites biosynthesis, transport and catabolism
HINDICA_A_4204_Transcript_1/1	KOG0602	1e-113	42	402	11	424	165	571	600	Neutral trehalase	G	Carbohydrate transport and metabolism
HINDICA_A_4482_Transcript_2/3	KOG2331	4e-15	47	73.5	3	74	159	229	526	Predicted glycosylhydrolase	R	General function prediction only
HINDICA_A_4683_Transcript_1/3	KOG3513	2e-08	24	55.4	392	525	615	748	1051	Neural cell adhesion molecule L1	T	Signal transduction mechanisms
HINDICA_A_4683_Transcript_1/3	KOG1985	0.0001	20	42.6	5	139	16	155	887	Vesicle coat complex COPII, subunit SEC24/subunit SFB2	U	Intracellular trafficking, secretion, and vesicular transport
HINDICA_A_4817_Transcript_2/3	KOG2039	1e-159	40	557	13	927	1	871	875	Transcriptional coactivator p100	K	Transcription
HINDICA_A_5169_Transcript_2/3	KOG3513	2e-05	19	43.4	3	200	331	513	1051	Neural cell adhesion molecule L1	T	Signal transduction mechanisms
HINDICA_A_5226_Transcript_1/1	KOG0053	1e-117	46	417	42	408	13	383	409	Cystathionine beta-lyases/cystathionine gamma-synthases	E	Amino acid transport and metabolism
HINDICA_A_5360_Transcript_1/1	KOG2958	1e-37	26	151	45	318	10	289	354	Galactose-1-phosphate uridylyltransferase	C	Energy production and conversion
HINDICA_A_5445_Transcript_1/2	KOG3512	1e-175	49	610	31	647	27	587	592	Netrin, axonal chemotropic factor	T	Signal transduction mechanisms
HINDICA_A_6071_Transcript_1/1	KOG0212	5e-74	43	272	10	314	1	304	675	Uncharacterized conserved protein	S	Function unknown
HINDICA_A_6722_Transcript_1/2	KOG2298	4e-40	78	157	50	132	11	93	599	Glycyl-tRNA synthetase and related class II tRNA synthetase	J	Translation, ribosomal structure and biogenesis
HINDICA_A_6910_Transcript_2/3	KOG0045	1e-123	44	437	148	590	3	430	612	Cytosolic Ca2+-dependent cysteine protease (calpain), large subunit (EF-Hand protein superfamily)	OT	Multiple classes
HINDICA_A_7377_Transcript_1/1	KOG3467	1e-15	48	75.4	15	105	12	101	103	Histone H4	B	Chromatin structure and dynamics
HINDICA_A_7465_Transcript_1/2	KOG2091	1e-69	36	257	34	362	75	392	392	Predicted member of glycosyl hydrolase family 18	G	Carbohydrate transport and metabolism
HINDICA_A_8034_Transcript_1/1	KOG4000	3e-41	39	162	14	187	16	187	291	Uncharacterized conserved protein	S	Function unknown
HINDICA_A_8914_Transcript_1/1	KOG0166	2e-42	43	165	1	163	368	514	514	Karyopherin (importin) alpha	U	Intracellular trafficking, secretion, and vesicular transport
HINDICA_A_9304_Transcript_2/4	KOG0256	3e-32	25	135	19	358	114	460	471	1-aminocyclopropane-1-carboxylate synthase, and related proteins	T	Signal transduction mechanisms
HINDICA_A_9304_Transcript_2/4	KOG1144	3e-09	19	59.3	382	637	215	467	1064	Translation initiation factor 5B (eIF-5B)	J	Translation, ribosomal structure and biogenesis
HINDICA_A_9485_Transcript_1/1	KOG1968	5e-22	40	97.4	3	126	555	686	871	Replication factor C, subunit RFC1 (large subunit)	L	Replication, recombination and repair
HINDICA_A_9677_Transcript_2/2	KOG0888	0.0008	31	36	1	56	77	144	156	Nucleoside diphosphate kinase	F	Nucleotide transport and metabolism
HINDICA_A_9754_Transcript_1/1	KOG0922	0	47	763	1	674	13	670	674	DEAH-box RNA helicase	A	RNA processing and modification
HINDICA_A_9859_Transcript_1/1	KOG2756	2e-37	31	150	17	212	154	347	349	Predicted Mg2+-dependent phosphodiesterase TTRAP	T	Signal transduction mechanisms
HINDICA_A_9967_Transcript_1/1	KOG1789	4e-16	59	77	23	76	1871	1924	2235	Endocytosis protein RME-8, contains DnaJ domain	UO	Multiple classes
HINDICA_A_10167_Transcript_1/1	KOG2183	1e-22	42	98.9	1	113	179	286	492	Prolylcarboxypeptidase (angiotensinase C)	OR	Multiple classes
HINDICA_A_10264_Transcript_1/1	KOG1924	3e-15	40	76.2	120	209	521	598	1102	RhoA GTPase effector DIA/Diaphanous	TZ	Multiple classes
HINDICA_A_10448_Transcript_2/3	KOG4265	6e-07	33	47.7	85	153	278	342	349	Predicted E3 ubiquitin ligase	O	Posttranslational modification, protein turnover, chaperones
HINDICA_A_10638_Transcript_1/1	KOG2438	2e-11	41	61.1	1	72	217	290	505	Glutamyl-tRNA amidotransferase subunit B	J	Translation, ribosomal structure and biogenesis
HINDICA_A_10747_Transcript_1/1	KOG1211	2e-52	42	200	1	245	162	404	506	Amidases	J	Translation, ribosomal structure and biogenesis
HINDICA_A_10928_Transcript_2/2	KOG2899	5e-07	36	46.9	1	62	221	283	288	Predicted methyltransferase	R	General function prediction only
HINDICA_A_11535_Transcript_1/1	KOG4280	4e-88	49	318	11	304	2	288	574	Kinesin-like protein	Z	Cytoskeleton
HINDICA_A_12230_Transcript_1/2	KOG3645	1e-112	41	401	233	731	26	449	449	Acetylcholine receptor	T	Signal transduction mechanisms
HINDICA_A_12230_Transcript_1/2	KOG0260	2e-07	31	52.7	57	207	1432	1587	1605	RNA polymerase II, large subunit	K	Transcription
HINDICA_A_12334_Transcript_1/1	KOG0775	0.0003	70	40.1	1	24	218	241	304	Transcription factor SIX and related HOX domain proteins	K	Transcription
HINDICA_A_12624_Transcript_1/1	KOG1838	8e-05	40	39.5	1	49	354	400	409	Alpha/beta hydrolase	R	General function prediction only
HINDICA_A_12712_Transcript_1/2	KOG2310	1e-10	28	59.6	9	136	339	460	646	DNA repair exonuclease MRE11	L	Replication, recombination and repair
HINDICA_A_12934_Transcript_1/2	KOG4841	4e-11	31	60	1	95	1	93	95	Dolichol-phosphate mannosyltransferase, subunit 3	OT	Multiple classes
HINDICA_A_13622_Transcript_1/1	KOG2075	7e-39	31	156	275	692	133	519	521	Topoisomerase TOP1-interacting protein BTBD1	S	Function unknown
HINDICA_A_13848_Transcript_1/1	KOG0929	2e-37	42	150	1	196	1	172	1514	Guanine nucleotide exchange factor	U	Intracellular trafficking, secretion, and vesicular transport
HINDICA_A_13963_Transcript_1/1	KOG1158	6e-65	37	242	47	360	15	322	645	NADP/FAD dependent oxidoreductase	C	Energy production and conversion
HINDICA_A_14314_Transcript_1/1	KOG1254	7e-71	26	262	50	437	77	498	600	ATP-citrate lyase	C	Energy production and conversion
HINDICA_A_14540_Transcript_1/1	KOG0703	5e-05	31	40.1	1	66	97	156	287	Predicted GTPase-activating protein	T	Signal transduction mechanisms
HINDICA_A_14649_Transcript_2/3	KOG4222	2e-05	18	46.6	1099	1279	1051	1253	1281	Axon guidance receptor Dscam	T	Signal transduction mechanisms
HINDICA_A_14649_Transcript_2/3	KOG0299	2e-05	20	46.5	29	192	287	407	479	U3 snoRNP-associated protein (contains WD40 repeats)	A	RNA processing and modification
HINDICA_A_14759_Transcript_1/1	KOG4448	2e-08	34	51.6	3	66	196	258	374	Uncharacterized conserved protein, contains phosphotyrosine interaction (PI) domain	S	Function unknown
HINDICA_A_15092_Transcript_1/1	KOG0815	8e-05	62	39.5	1	24	84	107	245	60S acidic ribosomal protein P0	J	Translation, ribosomal structure and biogenesis
HINDICA_A_15311_Transcript_1/1	KOG4242	8e-23	29	102	156	315	2	162	553	Predicted myosin-I-binding protein	N	Cell motility
HINDICA_A_15785_Transcript_1/2	KOG2004	2e-09	26	55.7	2	117	771	893	906	Mitochondrial ATP-dependent protease PIM1/LON	O	Posttranslational modification, protein turnover, chaperones
HINDICA_A_15897_Transcript_1/1	KOG0262	2e-30	50	124	1	83	30	113	1640	RNA polymerase I, large subunit	K	Transcription
HINDICA_A_16020_Transcript_1/1	KOG0474	7e-23	58	99.2	1	67	472	534	762	Cl- channel CLC-7 and related proteins (CLC superfamily)	P	Inorganic ion transport and metabolism
HINDICA_A_16382_Transcript_1/1	KOG3125	9e-20	41	88.9	1	98	48	151	234	Thymidine kinase	F	Nucleotide transport and metabolism
HINDICA_A_16745_Transcript_1/3	KOG2171	1e-43	44	170	1	162	518	682	1075	Karyopherin (importin) beta 3	YU	Multiple classes
HINDICA_A_17106_Transcript_1/1	KOG0208	1e-21	34	95.8	1	91	919	1009	1140	Cation transport ATPase	P	Inorganic ion transport and metabolism
HINDICA_A_49_Transcript_1/6	KOG2167	1e-176	49	611	72	712	2	639	661	Cullins	D	Cell cycle control, cell division, chromosome partitioning
HINDICA_A_126_Transcript_1/1	KOG0643	4e-89	45	322	1	321	1	326	327	Translation initiation factor 3, subunit i (eIF-3i)/TGF-beta receptor-interacting protein (TRIP-1)	JT	Multiple classes
HINDICA_A_204_Transcript_2/2	KOG1494	3e-21	44	93.8	1	86	256	341	345	NAD-dependent malate dehydrogenase	C	Energy production and conversion
HINDICA_A_281_Transcript_1/1	KOG1505	1e-45	28	178	82	328	1	244	346	Lysophosphatidic acid acyltransferase LPAAT and related acyltransferases	I	Lipid transport and metabolism
HINDICA_A_372_Transcript_1/1	KOG3103	4e-61	49	229	49	284	19	249	249	Rab GTPase interacting factor, Golgi membrane protein	U	Intracellular trafficking, secretion, and vesicular transport
HINDICA_A_533_Transcript_1/1	KOG0437	0	56	1312	1	995	3	972	1080	Leucyl-tRNA synthetase	J	Translation, ribosomal structure and biogenesis
HINDICA_A_773_Transcript_1/1	KOG4205	3e-10	27	60.8	210	403	9	196	311	RNA-binding protein musashi/mRNA cleavage and polyadenylation factor I complex, subunit HRP1	A	RNA processing and modification
HINDICA_A_854_Transcript_1/4	KOG4432	2e-24	34	105	21	148	203	329	405	Uncharacterized NUDIX family hydrolase	R	General function prediction only
HINDICA_A_940_Transcript_1/1	KOG0576	2e-55	29	210	6	413	441	770	829	Mitogen-activated protein kinase kinase kinase kinase (MAP4K), germinal center kinase family	T	Signal transduction mechanisms
HINDICA_A_1105_Transcript_1/1	KOG3166	3e-18	50	84.4	3	112	121	209	209	60S ribosomal protein L7A	J	Translation, ribosomal structure and biogenesis
HINDICA_A_1268_Transcript_2/2	KOG3023	6e-26	24	111	9	222	3	222	285	Glutamate-cysteine ligase regulatory subunit	E	Amino acid transport and metabolism
HINDICA_A_1348_Transcript_1/1	KOG4403	0.0004	20	41.2	282	401	446	563	575	Cell surface glycoprotein STIM, contains SAM domain	R	General function prediction only
HINDICA_A_1436_Transcript_4/4	KOG0792	5e-26	34	114	415	607	873	1061	1144	Protein tyrosine phosphatase PTPMEG, contains FERM domain	T	Signal transduction mechanisms
HINDICA_A_1436_Transcript_4/4	KOG4217	9e-05	20	43.5	94	292	91	266	605	Nuclear receptors of the nerve growth factor-induced protein B type	K	Transcription
HINDICA_A_1599_Transcript_2/4	KOG3947	1e-64	44	241	71	362	21	304	305	Phosphoesterases	R	General function prediction only
HINDICA_A_1599_Transcript_2/4	KOG3361	2e-11	56	64.6	21	68	16	63	157	Iron binding protein involved in Fe-S cluster formation	C	Energy production and conversion
HINDICA_A_1778_Transcript_1/1	KOG2107	3e-43	43	168	1	156	1	154	179	Uncharacterized conserved protein, contains double-stranded beta-helix domain	S	Function unknown
HINDICA_A_1864_Transcript_1/2	KOG3614	1e-25	49	111	2	104	424	525	1381	Ca2+/Mg2+-permeable cation channels (LTRPC family)	PT	Multiple classes
HINDICA_A_1955_Transcript_1/3	KOG0601	3e-38	33	154	22	315	85	396	524	Cyclin-dependent kinase WEE1	D	Cell cycle control, cell division, chromosome partitioning
HINDICA_A_2211_Transcript_1/1	KOG4427	1e-81	28	298	13	644	213	782	1096	E3 ubiquitin protein ligase	O	Posttranslational modification, protein turnover, chaperones
HINDICA_A_2377_Transcript_1/5	KOG1853	7e-10	25	58.7	1	166	50	220	333	LIS1-interacting protein NUDE	Z	Cytoskeleton
HINDICA_A_2444_Transcript_3/5	KOG3577	3e-86	29	313	2	550	5	552	556	Smoothened and related G-protein-coupled receptors	T	Signal transduction mechanisms
HINDICA_A_2700_Transcript_2/2	KOG2013	1e-101	38	362	1	501	92	557	603	SMT3/SUMO-activating complex, catalytic component UBA2	O	Posttranslational modification, protein turnover, chaperones
HINDICA_A_2776_Transcript_1/1	KOG2473	1e-41	24	165	28	413	99	479	484	RNA polymerase III transcription factor (TF)IIIC subunit	K	Transcription
HINDICA_A_2863_Transcript_2/5	KOG2319	2e-12	30	68.5	225	398	179	352	477	Vacuolar assembly/sorting protein VPS9	U	Intracellular trafficking, secretion, and vesicular transport
HINDICA_A_2863_Transcript_2/5	KOG3173	6e-07	48	50.4	19	53	16	50	167	Predicted Zn-finger protein	R	General function prediction only
HINDICA_A_3023_Transcript_4/4	KOG3152	0.0005	33	37.7	1	62	180	240	278	TBP-binding protein, activator of basal transcription (contains rrm motif)	K	Transcription
HINDICA_A_3179_Transcript_2/2	KOG3714	2e-70	39	261	154	447	28	312	411	Meprin A metalloprotease	O	Posttranslational modification, protein turnover, chaperones
HINDICA_A_3179_Transcript_2/2	KOG3538	5e-06	25	47.8	568	660	479	574	845	Disintegrin metalloproteinases with thrombospondin repeats	O	Posttranslational modification, protein turnover, chaperones
HINDICA_A_3258_Transcript_1/5	KOG0928	1e-24	50	105	1	75	603	675	1386	Pattern-formation protein/guanine nucleotide exchange factor	U	Intracellular trafficking, secretion, and vesicular transport
HINDICA_A_3338_Transcript_1/1	KOG3804	3e-31	27	131	579	795	160	383	390	Transcription factor NERF and related proteins, contain ETS domain	K	Transcription
HINDICA_A_3338_Transcript_1/1	KOG3598	0.0002	15	42.8	10	332	1881	2181	2220	Thyroid hormone receptor-associated protein complex, subunit TRAP230	K	Transcription
HINDICA_A_3427_Transcript_1/1	KOG3091	3e-06	36	44.2	3	92	91	178	508	Nuclear pore complex, p54 component (sc Nup57)	YU	Multiple classes
HINDICA_A_3497_Transcript_1/1	KOG1208	3e-49	35	190	1	293	33	308	314	Dehydrogenases with different specificities (related to short-chain alcohol dehydrogenases)	Q	Secondary metabolites biosynthesis, transport and catabolism
HINDICA_A_3585_Transcript_1/2	KOG0176	9e-75	66	273	1	182	1	183	241	20S proteasome, regulatory subunit alpha type PSMA5/PUP2	O	Posttranslational modification, protein turnover, chaperones
HINDICA_A_3931_Transcript_1/1	KOG0676	6e-26	38	110	2	114	254	366	372	Actin and related proteins	Z	Cytoskeleton
HINDICA_A_4013_Transcript_4/8	KOG2387	1e-116	56	413	6	308	1	302	585	CTP synthase (UTP-ammonia lyase)	F	Nucleotide transport and metabolism
HINDICA_A_4146_Transcript_2/2	KOG2224	1e-115	42	408	1	442	313	777	781	Uncharacterized conserved protein, contains TBC domain	TR	Multiple classes
HINDICA_A_4217_Transcript_1/3	KOG0885	8e-71	60	260	1	185	1	186	439	Peptidyl-prolyl cis-trans isomerase	O	Posttranslational modification, protein turnover, chaperones
HINDICA_A_4287_Transcript_5/5	KOG1892	3e-41	27	165	472	953	522	911	1629	Actin filament-binding protein Afadin	Z	Cytoskeleton
HINDICA_A_4287_Transcript_5/5	KOG3209	6e-06	23	48.5	1178	1318	766	897	984	WW domain-containing protein	R	General function prediction only
HINDICA_A_4352_Transcript_2/2	KOG2532	3e-28	33	119	2	177	284	458	466	Permease of the major facilitator superfamily	G	Carbohydrate transport and metabolism
HINDICA_A_4420_Transcript_1/1	KOG1067	1e-154	39	539	102	802	67	741	760	Predicted RNA-binding polyribonucleotide nucleotidyltransferase	R	General function prediction only
HINDICA_A_4493_Transcript_6/7	KOG3641	7e-23	36	103	585	720	232	345	650	Zinc carboxypeptidase	E	Amino acid transport and metabolism
HINDICA_A_4627_Transcript_2/2	KOG0260	4e-06	35	46.5	8	88	1482	1562	1605	RNA polymerase II, large subunit	K	Transcription
HINDICA_A_4695_Transcript_3/3	KOG4578	2e-06	30	44.7	31	92	18	77	421	Uncharacterized conserved protein, contains KAZAL and TY domains	R	General function prediction only
HINDICA_A_4758_Transcript_1/1	KOG2620	2e-12	34	64.6	3	89	212	298	301	Prohibitins and stomatins of the PID superfamily	C	Energy production and conversion
HINDICA_A_4833_Transcript_1/1	KOG0310	5e-46	32	178	1	278	128	363	487	Conserved WD40 repeat-containing protein	S	Function unknown
HINDICA_A_4983_Transcript_3/4	KOG0021	8e-18	27	85	9	231	133	347	468	Glutathione synthetase	Q	Secondary metabolites biosynthesis, transport and catabolism
HINDICA_A_5181_Transcript_1/5	KOG1413	6e-58	42	218	43	278	12	245	411	N-acetylglucosaminyltransferase I	G	Carbohydrate transport and metabolism
HINDICA_A_5308_Transcript_1/1	KOG3770	1e-128	36	452	19	581	1	548	577	Acid sphingomyelinase and PHM5 phosphate metabolism protein	I	Lipid transport and metabolism
HINDICA_A_5913_Transcript_2/2	KOG2594	3e-06	22	45.4	7	130	238	358	396	Uncharacterized conserved protein	S	Function unknown
HINDICA_A_5988_Transcript_1/1	KOG1074	2e-16	64	80.6	100	166	879	945	958	Transcriptional repressor SALM	K	Transcription
HINDICA_A_6368_Transcript_1/1	KOG1416	8e-15	22	73.9	3	144	331	470	475	tRNA(1-methyladenosine) methyltransferase, subunit GCD10	J	Translation, ribosomal structure and biogenesis
HINDICA_A_6555_Transcript_1/1	KOG1028	4e-88	50	319	17	290	145	421	421	Ca2+-dependent phospholipid-binding protein Synaptotagmin, required for synaptic vesicle and secretory granule exocytosis	TU	Multiple classes
HINDICA_A_6646_Transcript_1/1	KOG0380	8e-71	51	261	1	227	286	511	523	Sterol O-acyltransferase/Diacylglycerol O-acyltransferase	I	Lipid transport and metabolism
HINDICA_A_7024_Transcript_1/2	KOG4434	6e-75	51	276	231	469	1	243	520	Molecular chaperone SEC63, endoplasmic reticulum translocon component	UO	Multiple classes
HINDICA_A_7024_Transcript_1/2	KOG0721	2e-62	47	234	2	228	1	228	230	Molecular chaperone (DnaJ superfamily)	O	Posttranslational modification, protein turnover, chaperones
HINDICA_A_7106_Transcript_1/2	KOG0485	2e-07	40	47.9	1	54	125	174	268	Transcription factor NKX-5.1/HMX1, contains HOX domain	K	Transcription
HINDICA_A_7483_Transcript_1/1	KOG4047	2e-08	52	53.9	61	111	199	249	429	Docking protein 1 (p62dok)	T	Signal transduction mechanisms
HINDICA_A_7588_Transcript_1/1	KOG3513	6e-30	23	126	104	533	134	513	1051	Neural cell adhesion molecule L1	T	Signal transduction mechanisms
HINDICA_A_7686_Transcript_3/4	KOG2810	4e-11	26	61.5	10	133	138	267	394	Checkpoint 9-1-1 complex, RAD9 component	DL	Multiple classes
HINDICA_A_7781_Transcript_1/3	KOG0682	1e-72	37	267	6	323	122	414	500	Ammonia permease	P	Inorganic ion transport and metabolism
HINDICA_A_7856_Transcript_1/1	KOG2051	1e-147	27	518	8	1223	1	1111	1128	Nonsense-mediated mRNA decay 2 protein	A	RNA processing and modification
HINDICA_A_7952_Transcript_2/3	KOG0921	2e-10	40	58	34	107	1213	1282	1282	Dosage compensation complex, subunit MLE	K	Transcription
HINDICA_A_8355_Transcript_2/2	KOG3366	6e-11	19	60.3	3	117	63	170	172	Mitochondrial F1F0-ATP synthase, subunit d/ATP7	C	Energy production and conversion
HINDICA_A_8552_Transcript_1/1	KOG1979	0.0001	28	38.8	13	83	522	588	694	DNA mismatch repair protein - MLH1 family	L	Replication, recombination and repair
HINDICA_A_8834_Transcript_2/2	KOG1065	5e-21	30	95	18	173	554	719	805	Maltase glucoamylase and related hydrolases, glycosyl hydrolase family 31	G	Carbohydrate transport and metabolism
HINDICA_A_9134_Transcript_1/3	KOG1630	1e-26	37	113	1	160	1	159	336	Growth hormone-induced protein and related proteins	T	Signal transduction mechanisms
HINDICA_A_9321_Transcript_2/3	KOG1700	0.0009	37	35.8	24	60	122	158	200	Regulatory protein MLP and related LIM proteins	TZ	Multiple classes
HINDICA_A_10088_Transcript_1/1	KOG3371	2e-30	46	125	1	116	120	242	243	Uncharacterized conserved protein	S	Function unknown
HINDICA_A_10287_Transcript_2/2	KOG2144	2e-99	50	357	8	351	7	346	360	Tyrosyl-tRNA synthetase, cytoplasmic	J	Translation, ribosomal structure and biogenesis
HINDICA_A_10660_Transcript_1/1	KOG1474	7e-11	22	61.3	2	181	116	313	640	Transcription initiation factor TFIID, subunit BDF1 and related bromodomain proteins	K	Transcription
HINDICA_A_10761_Transcript_1/2	KOG1152	3e-64	45	240	114	343	538	769	772	Signal transduction serine/threonine kinase with PAS/PAC sensor domain	T	Signal transduction mechanisms
HINDICA_A_10948_Transcript_1/1	KOG2393	1e-35	31	145	9	375	24	369	555	Transcription initiation factor IIF, large subunit (RAP74)	K	Transcription
HINDICA_A_11049_Transcript_1/1	KOG0152	2e-06	45	44.6	1	71	207	276	463	Spliceosomal protein FBP11/Splicing factor PRP40	A	RNA processing and modification
HINDICA_A_11248_Transcript_2/2	KOG3864	5e-48	36	186	77	299	5	221	221	Uncharacterized conserved protein	S	Function unknown
HINDICA_A_11455_Transcript_2/2	KOG2371	3e-21	40	95.5	1	159	187	344	411	Molybdopterin biosynthesis protein	H	Coenzyme transport and metabolism
HINDICA_A_11556_Transcript_1/1	KOG0036	1e-97	51	350	56	341	187	463	463	Predicted mitochondrial carrier protein	F	Nucleotide transport and metabolism
HINDICA_A_11653_Transcript_2/2	KOG3434	2e-33	61	134	1	107	19	125	125	60S ribosomal protein L22	J	Translation, ribosomal structure and biogenesis
HINDICA_A_11747_Transcript_1/1	KOG3695	1e-24	28	107	54	253	9	187	825	Uncharacterized conserved protein	S	Function unknown
HINDICA_A_11839_Transcript_1/1	KOG3188	9e-66	60	243	1	182	24	204	246	Uncharacterized conserved protein	S	Function unknown
HINDICA_A_12356_Transcript_1/1	KOG0018	0	38	757	5	1239	2	1141	1141	Structural maintenance of chromosome protein 1 (sister chromatid cohesion complex Cohesin, subunit SMC1)	D	Cell cycle control, cell division, chromosome partitioning
HINDICA_A_12843_Transcript_1/1	KOG0292	6e-78	63	284	1	186	501	684	1202	Vesicle coat complex COPI, alpha subunit	U	Intracellular trafficking, secretion, and vesicular transport
HINDICA_A_12956_Transcript_1/1	KOG1610	5e-06	44	43.4	2	44	266	308	322	Corticosteroid 11-beta-dehydrogenase and related short chain-type dehydrogenases	QR	Multiple classes
HINDICA_A_13182_Transcript_1/1	KOG0771	3e-08	29	51.1	1	108	303	389	398	Prolactin regulatory element-binding protein/Protein transport protein SEC12p	U	Intracellular trafficking, secretion, and vesicular transport
HINDICA_A_13411_Transcript_1/1	KOG1657	1e-07	22	50.5	12	145	70	195	236	CCAAT-binding factor, subunit C (HAP5)	K	Transcription
HINDICA_A_13529_Transcript_1/1	KOG0650	8e-09	27	52.7	2	63	424	484	733	WD40 repeat nucleolar protein Bop1, involved in ribosome biogenesis	J	Translation, ribosomal structure and biogenesis
HINDICA_A_13870_Transcript_1/2	KOG2622	7e-10	15	58.1	27	217	316	509	510	Putative myrosinase precursor	V	Defense mechanisms
HINDICA_A_14564_Transcript_1/2	KOG0040	3e-30	43	124	1	133	311	443	2399	Ca2+-binding actin-bundling protein (spectrin), alpha chain (EF-Hand protein superfamily)	Z	Cytoskeleton
HINDICA_A_14668_Transcript_1/1	KOG3340	4e-36	71	143	1	85	214	298	454	Alpha-L-fucosidase	G	Carbohydrate transport and metabolism
HINDICA_A_14782_Transcript_1/2	KOG1366	4e-17	47	80	7	71	889	953	1436	Alpha-macroglobulin	O	Posttranslational modification, protein turnover, chaperones
HINDICA_A_14886_Transcript_2/2	KOG0470	0	51	655	2	599	128	750	757	1,4-alpha-glucan branching enzyme/starch branching enzyme II	G	Carbohydrate transport and metabolism
HINDICA_A_15452_Transcript_1/2	KOG3546	3e-15	44	77.5	159	322	431	601	1167	Collagens (type XV)	W	Extracellular structures
HINDICA_A_15921_Transcript_1/1	KOG3614	1e-20	54	91.9	1	68	596	660	1381	Ca2+/Mg2+-permeable cation channels (LTRPC family)	PT	Multiple classes
HINDICA_A_16287_Transcript_1/1	KOG0943	2e-36	33	146	9	234	6	261	3015	Predicted ubiquitin-protein ligase/hyperplastic discs protein, HECT superfamily	O	Posttranslational modification, protein turnover, chaperones
HINDICA_A_16648_Transcript_1/1	KOG4069	1e-27	35	116	8	128	28	148	154	Uncharacterized conserved protein	S	Function unknown
HINDICA_A_16766_Transcript_1/1	KOG0422	3e-50	64	191	1	138	14	151	153	Ubiquitin-protein ligase	O	Posttranslational modification, protein turnover, chaperones
HINDICA_A_17009_Transcript_1/1	KOG1913	7e-08	36	49.7	2	71	873	946	1423	Regucalcin gene promoter region-related protein (RGPR)	K	Transcription
HINDICA_A_34_Transcript_1/2	KOG0495	0	58	1020	2	854	109	913	913	HAT repeat protein	A	RNA processing and modification
HINDICA_A_197_Transcript_1/1	KOG3549	8e-08	26	51.6	20	166	53	191	505	Syntrophins (type gamma)	W	Extracellular structures
HINDICA_A_272_Transcript_1/1	KOG2562	1e-36	27	148	31	320	150	444	493	Protein phosphatase 2 regulatory subunit	A	RNA processing and modification
HINDICA_A_360_Transcript_1/1	KOG2571	1e-141	30	496	90	755	99	785	862	Chitin synthase/hyaluronan synthase (glycosyltransferases)	M	Cell wall/membrane/envelope biogenesis
HINDICA_A_447_Transcript_1/1	KOG3424	4e-29	62	120	1	106	23	127	132	40S ribosomal protein S24	J	Translation, ribosomal structure and biogenesis
HINDICA_A_520_Transcript_2/2	KOG1372	1e-140	78	491	1	280	92	370	376	GDP-mannose 4,6 dehydratase	G	Carbohydrate transport and metabolism
HINDICA_A_592_Transcript_1/1	KOG2113	6e-53	61	202	142	328	8	197	394	Predicted RNA binding protein, contains KH domain	R	General function prediction only
HINDICA_A_680_Transcript_1/1	KOG0977	4e-09	40	53.8	29	103	20	94	546	Nuclear envelope protein lamin, intermediate filament superfamily	DY	Multiple classes
HINDICA_A_761_Transcript_1/2	KOG3911	1e-46	44	180	1	179	1	178	378	Nucleolar protein NOP52/RRP1	A	RNA processing and modification
HINDICA_A_844_Transcript_4/4	KOG0190	2e-39	53	155	1	128	347	476	493	Protein disulfide isomerase (prolyl 4-hydroxylase beta subunit)	O	Posttranslational modification, protein turnover, chaperones
HINDICA_A_932_Transcript_3/5	KOG0207	1e-123	43	437	14	496	517	937	951	Cation transport ATPase	P	Inorganic ion transport and metabolism
HINDICA_A_1012_Transcript_1/1	KOG0860	5e-13	32	66.9	1	70	45	114	116	Synaptobrevin/VAMP-like protein	U	Intracellular trafficking, secretion, and vesicular transport
HINDICA_A_1095_Transcript_3/3	KOG2931	3e-54	30	206	2	261	48	315	326	Differentiation-related gene 1 protein (NDR1 protein), related proteins	S	Function unknown
HINDICA_A_1259_Transcript_1/1	KOG3030	1e-34	32	141	9	242	37	265	317	Lipid phosphate phosphatase and related enzymes of the PAP2 family	I	Lipid transport and metabolism
HINDICA_A_1336_Transcript_2/2	KOG0279	1e-124	65	437	1	321	1	313	315	G protein beta subunit-like protein	T	Signal transduction mechanisms
HINDICA_A_1425_Transcript_1/3	KOG4072	3e-18	35	83.9	1	96	26	123	127	Signal peptidase complex, subunit SPC25	U	Intracellular trafficking, secretion, and vesicular transport
HINDICA_A_1510_Transcript_1/1	KOG1306	1e-06	34	45.3	14	98	312	383	596	Ca2+/Na+ exchanger NCX1 and related proteins	PT	Multiple classes
HINDICA_A_1672_Transcript_1/1	KOG0177	6e-36	30	144	2	180	24	200	200	20S proteasome, regulatory subunit beta type PSMB2/PRE1	O	Posttranslational modification, protein turnover, chaperones
HINDICA_A_1767_Transcript_3/5	KOG3121	3e-56	50	212	2	184	1	183	184	Dynactin, subunit p25	Z	Cytoskeleton
HINDICA_A_1943_Transcript_1/1	KOG4015	1e-10	38	58.3	26	85	1	59	133	Fatty acid-binding protein FABP	I	Lipid transport and metabolism
HINDICA_A_2113_Transcript_1/2	KOG3640	5e-10	31	57.5	2	126	673	793	1116	Actin binding protein Anillin	DZ	Multiple classes
HINDICA_A_2201_Transcript_2/5	KOG4367	3e-07	19	52.8	75	402	7	368	699	Predicted Zn-finger protein	S	Function unknown
HINDICA_A_2277_Transcript_1/1	KOG2063	7e-06	28	44.5	59	173	759	869	877	Vacuolar assembly/sorting proteins VPS39/VAM6/VPS3	U	Intracellular trafficking, secretion, and vesicular transport
HINDICA_A_2367_Transcript_1/2	KOG2075	8e-92	41	331	8	440	81	504	521	Topoisomerase TOP1-interacting protein BTBD1	S	Function unknown
HINDICA_A_2433_Transcript_1/1	KOG2778	1e-69	43	257	1	254	55	323	328	Ubiquitin C-terminal hydrolase	O	Posttranslational modification, protein turnover, chaperones
HINDICA_A_2766_Transcript_2/7	KOG3661	2e-30	25	127	1	326	669	923	1019	Uncharacterized conserved protein	S	Function unknown
HINDICA_A_2851_Transcript_2/3	KOG1883	1e-06	20	50	170	296	1396	1510	1517	Cofactor required for Sp1 transcriptional activation, subunit 3	K	Transcription
HINDICA_A_2938_Transcript_1/1	KOG0318	2e-06	32	47.6	196	276	421	504	603	WD40 repeat stress protein/actin interacting protein	Z	Cytoskeleton
HINDICA_A_3016_Transcript_1/3	KOG4729	2e-31	27	131	63	328	32	250	265	Galactoside-binding lectin	R	General function prediction only
HINDICA_A_3167_Transcript_3/3	KOG2735	1e-150	52	526	34	483	16	440	466	Phosphatidylserine synthase	I	Lipid transport and metabolism
HINDICA_A_3416_Transcript_2/4	KOG2698	2e-90	77	325	23	209	60	246	247	GTP cyclohydrolase I	H	Coenzyme transport and metabolism
HINDICA_A_3577_Transcript_2/2	KOG1588	1e-22	33	101	15	158	83	228	259	RNA-binding protein Sam68 and related KH domain proteins	A	RNA processing and modification
HINDICA_A_3921_Transcript_1/1	KOG0144	1e-36	34	147	1	282	193	508	510	RNA-binding protein CUGBP1/BRUNO (RRM superfamily)	A	RNA processing and modification
HINDICA_A_4005_Transcript_1/5	KOG1179	0	46	686	1	611	69	647	649	Very long-chain acyl-CoA synthetase/fatty acid transporter	I	Lipid transport and metabolism
HINDICA_A_4072_Transcript_1/1	KOG1798	0	53	704	6	556	4	547	2173	DNA polymerase epsilon, catalytic subunit A	L	Replication, recombination and repair
HINDICA_A_4138_Transcript_3/3	KOG0349	9e-06	24	43.5	2	128	125	248	725	Putative DEAD-box RNA helicase DDX1	A	RNA processing and modification
HINDICA_A_4410_Transcript_1/1	KOG0354	2e-10	21	60.7	3	202	541	742	746	DEAD-box like helicase	R	General function prediction only
HINDICA_A_4485_Transcript_3/3	KOG2268	1e-129	47	457	2	456	1	436	465	Serine/threonine protein kinase	TR	Multiple classes
HINDICA_A_4547_Transcript_5/6	KOG3600	1e-15	23	80.5	621	1049	961	1335	2238	Thyroid hormone receptor-associated protein complex, subunit TRAP240	K	Transcription
HINDICA_A_4686_Transcript_2/2	KOG2076	1e-114	26	408	2	864	59	895	895	RNA polymerase III transcription factor TFIIIC	K	Transcription
HINDICA_A_4823_Transcript_2/5	KOG2069	4e-21	28	97	13	267	244	490	581	Golgi transport complex subunit	U	Intracellular trafficking, secretion, and vesicular transport
HINDICA_A_4972_Transcript_1/1	KOG3236	4e-31	34	128	1	176	50	224	225	Predicted membrane protein	S	Function unknown
HINDICA_A_5040_Transcript_4/5	KOG2243	0	36	795	78	1186	2473	3581	5019	Ca2+ release channel (ryanodine receptor)	T	Signal transduction mechanisms
HINDICA_A_5172_Transcript_4/5	KOG1144	2e-07	19	53.1	445	632	222	408	1064	Translation initiation factor 5B (eIF-5B)	J	Translation, ribosomal structure and biogenesis
HINDICA_A_5233_Transcript_1/1	KOG0933	1e-12	27	66.5	1	155	841	995	1174	Structural maintenance of chromosome protein 2 (chromosome condensation complex Condensin, subunit E)	BD	Multiple classes
HINDICA_A_5301_Transcript_2/6	KOG1832	0.0004	42	39.7	258	285	1399	1426	1516	HIV-1 Vpr-binding protein	D	Cell cycle control, cell division, chromosome partitioning
HINDICA_A_5450_Transcript_2/4	KOG1399	3e-33	32	136	9	229	8	217	448	Flavin-containing monooxygenase	Q	Secondary metabolites biosynthesis, transport and catabolism
HINDICA_A_5899_Transcript_2/2	KOG0307	1e-07	20	52	54	229	697	875	1049	Vesicle coat complex COPII, subunit SEC31	U	Intracellular trafficking, secretion, and vesicular transport
HINDICA_A_5977_Transcript_3/5	KOG1288	0	43	927	83	969	66	945	945	Amino acid transporters	E	Amino acid transport and metabolism
HINDICA_A_6077_Transcript_2/2	KOG4215	4e-18	25	87.4	59	269	148	348	432	Hepatocyte nuclear factor 4 and similar steroid hormone receptors	K	Transcription
HINDICA_A_6828_Transcript_1/1	KOG0566	0.0005	14	39.6	35	247	843	1069	1080	Inositol-1,4,5-triphosphate 5-phosphatase (synaptojanin), INP51/INP52/INP53 family	U	Intracellular trafficking, secretion, and vesicular transport
HINDICA_A_6915_Transcript_1/8	KOG0890	1e-131	29	464	20	811	1704	2382	2382	Protein kinase of the PI-3 kinase family involved in mitotic growth, DNA repair and meiotic recombination	TBLD	Multiple classes
HINDICA_A_7096_Transcript_1/1	KOG1457	3e-06	23	44.3	1	95	97	209	284	RNA binding protein (contains RRM repeats)	R	General function prediction only
HINDICA_A_7385_Transcript_1/2	KOG4350	1e-112	45	399	50	451	33	425	620	Uncharacterized conserved protein, contains BTB/POZ domain	R	General function prediction only
HINDICA_A_7576_Transcript_1/2	KOG1103	5e-09	19	57.7	20	454	12	458	561	Predicted coiled-coil protein	S	Function unknown
HINDICA_A_7768_Transcript_1/1	KOG4220	3e-09	18	56.5	1	251	150	420	503	Muscarinic acetylcholine receptor	T	Signal transduction mechanisms
HINDICA_A_8734_Transcript_1/4	KOG1827	3e-12	27	66.2	17	134	494	610	629	Chromatin remodeling complex RSC, subunit RSC1/Polybromo and related proteins	BK	Multiple classes
HINDICA_A_9401_Transcript_1/1	KOG0190	6e-08	52	49.6	3	42	436	475	493	Protein disulfide isomerase (prolyl 4-hydroxylase beta subunit)	O	Posttranslational modification, protein turnover, chaperones
HINDICA_A_9494_Transcript_1/1	KOG2909	8e-18	50	82.7	3	67	101	165	381	Vacuolar H+-ATPase V1 sector, subunit C	C	Energy production and conversion
HINDICA_A_9595_Transcript_1/1	KOG1831	5e-82	41	298	3	331	1095	1410	1591	Negative regulator of transcription	K	Transcription
HINDICA_A_9681_Transcript_2/5	KOG3138	3e-37	42	148	28	179	16	174	187	Predicted N-acetyltransferase	R	General function prediction only
HINDICA_A_9763_Transcript_1/1	KOG0206	0	42	1160	17	1072	10	1092	1151	P-type ATPase	R	General function prediction only
HINDICA_A_10075_Transcript_1/1	KOG1932	1e-158	36	552	10	739	26	745	1180	TATA binding protein associated factor	K	Transcription
HINDICA_A_10175_Transcript_1/1	KOG0033	4e-08	67	50.4	1	31	280	310	355	Ca2+/calmodulin-dependent protein kinase, EF-Hand protein superfamily	T	Signal transduction mechanisms
HINDICA_A_10455_Transcript_1/1	KOG0680	1e-49	35	190	1	222	202	398	400	Actin-related protein - Arp6p	Z	Cytoskeleton
HINDICA_A_10645_Transcript_1/1	KOG2788	1e-102	55	366	1	320	101	418	418	Glycosyltransferase	G	Carbohydrate transport and metabolism
HINDICA_A_10837_Transcript_1/3	KOG0140	1e-129	79	456	1	269	140	408	408	Medium-chain acyl-CoA dehydrogenase	I	Lipid transport and metabolism
HINDICA_A_11234_Transcript_1/1	KOG1021	2e-13	36	68.6	1	89	341	430	464	Acetylglucosaminyltransferase EXT1/exostosin 1	GMW	Multiple classes
HINDICA_A_11343_Transcript_1/2	KOG3542	1e-24	34	107	1	224	1050	1273	1283	cAMP-regulated guanine nucleotide exchange factor	T	Signal transduction mechanisms
HINDICA_A_11641_Transcript_4/4	KOG2584	0	64	711	1	476	12	478	522	Dihydroorotase and related enzymes	F	Nucleotide transport and metabolism
HINDICA_A_11734_Transcript_2/4	KOG2484	3e-97	51	349	51	368	131	433	435	GTPase	R	General function prediction only
HINDICA_A_11921_Transcript_1/2	KOG0566	2e-61	37	230	1	271	584	851	1080	Inositol-1,4,5-triphosphate 5-phosphatase (synaptojanin), INP51/INP52/INP53 family	U	Intracellular trafficking, secretion, and vesicular transport
HINDICA_A_12138_Transcript_1/1	KOG2156	2e-11	44	61.2	52	110	165	223	662	Tubulin-tyrosine ligase-related protein	O	Posttranslational modification, protein turnover, chaperones
HINDICA_A_12542_Transcript_1/2	KOG2114	3e-82	30	301	6	607	2	570	933	Vacuolar assembly/sorting protein PEP5/VPS11	U	Intracellular trafficking, secretion, and vesicular transport
HINDICA_A_12631_Transcript_2/3	KOG3598	2e-06	21	50.1	962	1272	1910	2190	2220	Thyroid hormone receptor-associated protein complex, subunit TRAP230	K	Transcription
HINDICA_A_12827_Transcript_1/1	KOG2565	1e-98	46	354	3	342	125	460	469	Predicted hydrolases or acyltransferases (alpha/beta hydrolase superfamily)	R	General function prediction only
HINDICA_A_12941_Transcript_2/3	KOG2924	2e-35	43	144	301	455	1	139	366	Deoxyhypusine synthase	O	Posttranslational modification, protein turnover, chaperones
HINDICA_A_13169_Transcript_1/3	KOG2420	2e-59	39	224	55	324	2	293	382	Phosphatidylserine decarboxylase	I	Lipid transport and metabolism
HINDICA_A_13396_Transcript_1/1	KOG0253	9e-08	32	49.2	1	62	426	487	528	Synaptic vesicle transporter SV2 (major facilitator superfamily)	R	General function prediction only
HINDICA_A_13856_Transcript_1/3	KOG0004	9e-16	54	77	77	151	1	75	156	Ubiquitin/40S ribosomal protein S27a fusion	J	Translation, ribosomal structure and biogenesis
HINDICA_A_14094_Transcript_1/1	KOG1924	6e-08	32	50	1	105	530	607	1102	RhoA GTPase effector DIA/Diaphanous	TZ	Multiple classes
HINDICA_A_14211_Transcript_1/3	KOG1322	3e-28	67	117	12	79	111	178	371	GDP-mannose pyrophosphorylase/mannose-1-phosphate guanylyltransferase	M	Cell wall/membrane/envelope biogenesis
HINDICA_A_14549_Transcript_1/1	KOG0522	2e-49	43	189	17	214	18	209	560	Ankyrin repeat protein	R	General function prediction only
HINDICA_A_14982_Transcript_1/1	KOG3828	2e-15	68	74.2	23	79	26	81	457	Uncharacterized conserved protein	S	Function unknown
HINDICA_A_15211_Transcript_3/4	KOG0673	1e-104	67	373	27	246	7	225	293	Thymidylate synthase	F	Nucleotide transport and metabolism
HINDICA_A_15318_Transcript_1/1	KOG2140	2e-07	32	47.7	1	95	629	729	739	Uncharacterized conserved protein	R	General function prediction only
HINDICA_A_15671_Transcript_1/2	KOG0880	5e-55	66	207	5	153	8	155	217	Peptidyl-prolyl cis-trans isomerase	O	Posttranslational modification, protein turnover, chaperones
HINDICA_A_16028_Transcript_1/1	KOG3735	7e-06	28	43	1	74	247	320	353	Tropomodulin and leiomodulin	Z	Cytoskeleton
HINDICA_A_16511_Transcript_1/1	KOG0046	1e-170	47	592	3	522	13	527	627	Ca2+-binding actin-bundling protein (fimbrin/plastin), EF-Hand protein superfamily	Z	Cytoskeleton
HINDICA_A_16751_Transcript_2/2	KOG4779	4e-07	39	47.2	1	80	2	82	82	Predicted membrane protein	S	Function unknown
HINDICA_A_16992_Transcript_1/1	KOG3713	2e-72	43	266	1	250	214	440	477	Voltage-gated K+ channel KCNB/KCNC	P	Inorganic ion transport and metabolism
HINDICA_A_17115_Transcript_1/1	KOG4095	2e-12	29	66.7	16	172	4	152	165	Uncharacterized conserved protein (tumor-specific protein BCL7 in humans)	R	General function prediction only
HINDICA_A_227_Transcript_2/2	KOG0156	9e-49	34	188	38	278	253	489	489	Cytochrome P450 CYP2 subfamily	Q	Secondary metabolites biosynthesis, transport and catabolism
HINDICA_A_305_Transcript_1/2	KOG0022	1e-130	50	460	3	373	1	373	375	Alcohol dehydrogenase, class III	Q	Secondary metabolites biosynthesis, transport and catabolism
HINDICA_A_554_Transcript_2/5	KOG4552	6e-10	43	56.3	4	65	126	187	272	Vitamin-D-receptor interacting protein complex component	K	Transcription
HINDICA_A_797_Transcript_2/3	KOG2576	1e-98	40	355	14	512	7	486	500	Glucosyltransferase - Alg8p	K	Transcription
HINDICA_A_797_Transcript_2/3	KOG4417	1e-30	27	129	554	801	28	256	261	Predicted endonuclease	R	General function prediction only
HINDICA_A_883_Transcript_1/2	KOG1105	3e-09	19	57.3	191	352	1	170	296	Transcription elongation factor TFIIS/Cofactor of enhancer-binding protein Sp1	K	Transcription
HINDICA_A_964_Transcript_2/3	KOG0790	1e-09	43	55.8	1	64	428	481	600	Protein tyrosine phosphatase Corkscrew and related SH2 domain enzymes	T	Signal transduction mechanisms
HINDICA_A_1043_Transcript_1/2	KOG1041	9e-90	28	325	7	535	347	840	876	Translation initiation factor 2C (eIF-2C) and related proteins	J	Translation, ribosomal structure and biogenesis
HINDICA_A_1129_Transcript_1/1	KOG0829	6e-28	62	116	1	85	86	169	169	60S ribosomal protein L18A	J	Translation, ribosomal structure and biogenesis
HINDICA_A_1209_Transcript_4/5	KOG2140	1e-155	56	543	30	481	128	574	739	Uncharacterized conserved protein	R	General function prediction only
HINDICA_A_1293_Transcript_1/2	KOG4217	2e-55	26	212	300	837	46	581	605	Nuclear receptors of the nerve growth factor-induced protein B type	K	Transcription
HINDICA_A_1293_Transcript_1/2	KOG3598	0.0001	22	43.2	138	279	2049	2193	2220	Thyroid hormone receptor-associated protein complex, subunit TRAP230	K	Transcription
HINDICA_A_1372_Transcript_2/2	KOG2718	2e-26	29	113	1	249	126	353	371	Na+-bile acid cotransporter	P	Inorganic ion transport and metabolism
HINDICA_A_1465_Transcript_1/1	KOG1724	1e-30	61	124	11	100	36	124	162	SCF ubiquitin ligase, Skp1 component	O	Posttranslational modification, protein turnover, chaperones
HINDICA_A_1628_Transcript_1/1	KOG3037	4e-33	31	135	19	251	10	218	330	Cell membrane glycoprotein	R	General function prediction only
HINDICA_A_1714_Transcript_1/2	KOG1863	2e-95	26	345	1	826	271	1093	1093	Ubiquitin carboxyl-terminal hydrolase	O	Posttranslational modification, protein turnover, chaperones
HINDICA_A_1801_Transcript_1/1	KOG2757	7e-43	42	167	1	159	247	408	411	Mannose-6-phosphate isomerase	G	Carbohydrate transport and metabolism
HINDICA_A_1985_Transcript_1/1	KOG1851	0.0004	27	36.9	28	97	1540	1607	1710	Uncharacterized conserved protein	S	Function unknown
HINDICA_A_2236_Transcript_2/4	KOG4291	2e-58	19	222	24	707	83	799	1043	Mucin/alpha-tectorin	W	Extracellular structures
HINDICA_A_2236_Transcript_2/4	KOG2072	4e-06	15	48.8	709	1105	525	956	988	Translation initiation factor 3, subunit a (eIF-3a)	J	Translation, ribosomal structure and biogenesis
HINDICA_A_2395_Transcript_1/1	KOG2480	1e-137	49	482	169	611	151	585	602	3-hydroxy-3-methylglutaryl-CoA (HMG-CoA) reductase	I	Lipid transport and metabolism
HINDICA_A_2468_Transcript_1/3	KOG3562	7e-13	22	70.9	190	465	11	277	277	Forkhead/HNF-3-related transcription factor	K	Transcription
HINDICA_A_2468_Transcript_1/3	KOG3598	1e-05	16	47	649	835	1945	2145	2220	Thyroid hormone receptor-associated protein complex, subunit TRAP230	K	Transcription
HINDICA_A_2550_Transcript_1/2	KOG3070	4e-05	29	40.9	2	85	75	156	235	Predicted RNA-binding protein containing PIN domain and invovled in translation or RNA processing	J	Translation, ribosomal structure and biogenesis
HINDICA_A_2634_Transcript_2/3	KOG2088	4e-16	19	80.1	6	383	3	350	596	Predicted lipase/calmodulin-binding heat-shock protein	IOT	Multiple classes
HINDICA_A_2798_Transcript_3/5	KOG4609	4e-79	56	288	69	301	56	284	284	Predicted phosphoglycerate mutase	R	General function prediction only
HINDICA_A_2891_Transcript_1/1	KOG1020	5e-80	25	293	1	765	1072	1687	1692	Sister chromatid cohesion protein SCC2/Nipped-B	BDL	Multiple classes
HINDICA_A_3045_Transcript_1/1	KOG0070	1e-66	85	245	1	135	4	138	181	GTP-binding ADP-ribosylation factor Arf1	U	Intracellular trafficking, secretion, and vesicular transport
HINDICA_A_3278_Transcript_4/4	KOG3953	1e-75	51	277	3	238	6	242	242	SOCS box protein SSB-1, contains SPRY domain	R	General function prediction only
HINDICA_A_3362_Transcript_2/2	KOG2929	2e-22	33	99.7	18	185	170	341	348	Transcription factor, component of CCR4 transcriptional complex	K	Transcription
HINDICA_A_3449_Transcript_1/1	KOG1015	4e-95	54	342	2	275	1118	1386	1567	Transcription regulator XNP/ATRX, DEAD-box superfamily	K	Transcription
HINDICA_A_3526_Transcript_1/2	KOG3387	1e-31	68	128	1	99	30	131	131	60S ribosomal protein 15.5kD/SNU13, NHP2/L7A family (includes ribonuclease P subunit p38), involved in splicing	AJ	Multiple classes
HINDICA_A_3776_Transcript_1/2	KOG2645	7e-29	28	121	6	216	222	406	418	Type I phosphodiesterase/nucleotide pyrophosphatase	R	General function prediction only
HINDICA_A_3873_Transcript_1/2	KOG2159	6e-69	29	256	24	438	1	413	416	tRNA nucleotidyltransferase/poly(A) polymerase	J	Translation, ribosomal structure and biogenesis
HINDICA_A_3957_Transcript_1/2	KOG1646	2e-10	69	58.2	1	52	167	218	237	40S ribosomal protein S6	J	Translation, ribosomal structure and biogenesis
HINDICA_A_4237_Transcript_1/1	KOG0378	1e-99	65	356	1	245	19	263	263	40S ribosomal protein S4	J	Translation, ribosomal structure and biogenesis
HINDICA_A_4301_Transcript_3/4	KOG3530	1e-61	42	231	2	255	150	374	616	FERM domain protein EHM2	R	General function prediction only
HINDICA_A_4509_Transcript_2/2	KOG1806	3e-45	26	177	23	406	62	409	1320	DEAD box containing helicases	L	Replication, recombination and repair
HINDICA_A_4779_Transcript_2/4	KOG1800	4e-80	39	292	11	341	1	338	468	Ferredoxin/adrenodoxin reductase	F	Nucleotide transport and metabolism
HINDICA_A_4855_Transcript_2/2	KOG0620	2e-71	33	264	126	496	1	355	361	Glucose-repressible alcohol dehydrogenase transcriptional effector CCR4 and related proteins	K	Transcription
HINDICA_A_4855_Transcript_2/2	KOG0617	8e-16	40	79.7	3	103	116	220	264	Ras suppressor protein (contains leucine-rich repeats)	T	Signal transduction mechanisms
HINDICA_A_5067_Transcript_3/4	KOG2839	5e-14	37	72.3	13	98	38	128	145	Diadenosine and diphosphoinositol polyphosphate phosphohydrolase	T	Signal transduction mechanisms
HINDICA_A_5137_Transcript_5/5	KOG3014	3e-12	27	65	33	143	7	110	257	Protein involved in establishing cohesion between sister chromatids during DNA replication	L	Replication, recombination and repair
HINDICA_A_5194_Transcript_4/4	KOG4591	2e-23	37	102	24	151	45	179	280	Uncharacterized conserved protein, contains BTB/POZ domain	R	General function prediction only
HINDICA_A_5485_Transcript_3/3	KOG1240	1e-07	22	49.6	12	145	1314	1431	1431	Protein kinase containing WD40 repeats	T	Signal transduction mechanisms
HINDICA_A_5579_Transcript_1/1	KOG1947	2e-14	19	75.1	4	390	16	371	482	Leucine rich repeat proteins, some proteins contain F-box	R	General function prediction only
HINDICA_A_5931_Transcript_2/4	KOG4402	1e-07	53	48.9	26	68	94	136	144	Uncharacterized conserved protein	S	Function unknown
HINDICA_A_6487_Transcript_1/3	KOG2509	7e-60	28	225	7	396	97	384	455	Seryl-tRNA synthetase	J	Translation, ribosomal structure and biogenesis
HINDICA_A_6580_Transcript_1/1	KOG1263	4e-46	22	180	111	593	43	470	563	Multicopper oxidases	Q	Secondary metabolites biosynthesis, transport and catabolism
HINDICA_A_6947_Transcript_1/1	KOG2227	5e-36	34	145	1	244	175	446	529	Pre-initiation complex, subunit CDC6, AAA+ superfamily ATPase	LD	Multiple classes
HINDICA_A_7128_Transcript_4/5	KOG0598	1e-114	52	406	119	452	13	353	357	Ribosomal protein S6 kinase and related proteins	RT	Multiple classes
HINDICA_A_7513_Transcript_1/2	KOG1541	7e-69	44	254	2	285	1	270	270	Predicted protein carboxyl methylase	R	General function prediction only
HINDICA_A_7799_Transcript_1/1	KOG4160	1e-16	23	81.6	1	260	278	485	492	BPI/LBP/CETP family protein	V	Defense mechanisms
HINDICA_A_7978_Transcript_2/2	KOG0254	0.0008	40	36.3	15	77	42	113	513	Predicted transporter (major facilitator superfamily)	R	General function prediction only
HINDICA_A_8083_Transcript_1/1	KOG2491	6e-16	42	76.6	1	76	323	399	674	Nuclear matrix protein	Y	Nuclear structure
HINDICA_A_8680_Transcript_1/1	KOG0330	1e-144	58	507	18	415	1	396	476	ATP-dependent RNA helicase	A	RNA processing and modification
HINDICA_A_8862_Transcript_2/2	KOG2342	5e-13	24	68.1	31	169	148	277	280	Uncharacterized conserved protein	S	Function unknown
HINDICA_A_9437_Transcript_1/2	KOG1044	5e-06	11	43.5	1	84	475	564	670	Actin-binding LIM Zn-finger protein Limatin involved in axon guidance	TZ	Multiple classes
HINDICA_A_9805_Transcript_2/2	KOG2242	3e-24	25	108	175	631	17	446	558	Scaffold/matrix specific factor hnRNP-U/SAF-A, contains SPRY domain	A	RNA processing and modification
HINDICA_A_9805_Transcript_2/2	KOG3671	5e-05	21	44.3	6	142	409	561	569	Actin regulatory protein (Wiskott-Aldrich syndrome protein)	TZ	Multiple classes
HINDICA_A_10018_Transcript_1/1	KOG1587	2e-11	28	61.2	1	87	317	408	555	Cytoplasmic dynein intermediate chain	Z	Cytoskeleton
HINDICA_A_10119_Transcript_1/3	KOG3514	6e-27	20	117	220	936	47	764	1591	Neurexin III-alpha	T	Signal transduction mechanisms
HINDICA_A_10119_Transcript_1/3	KOG0994	0.0003	15	42.4	2	191	1471	1666	1758	Extracellular matrix glycoprotein Laminin subunit beta	W	Extracellular structures
HINDICA_A_10213_Transcript_2/3	KOG0069	8e-62	38	231	58	340	50	336	336	Glyoxylate/hydroxypyruvate reductase (D-isomer-specific 2-hydroxy acid dehydrogenase superfamily)	C	Energy production and conversion
HINDICA_A_10312_Transcript_2/3	KOG3568	1e-05	27	48.1	957	1056	44	140	603	Dopamine beta-monooxygenase	E	Amino acid transport and metabolism
HINDICA_A_10312_Transcript_2/3	KOG4701	0.0002	24	44	1262	1412	338	471	568	Chitinase	M	Cell wall/membrane/envelope biogenesis
HINDICA_A_10694_Transcript_1/1	KOG3953	1e-56	49	212	8	178	28	200	242	SOCS box protein SSB-1, contains SPRY domain	R	General function prediction only
HINDICA_A_11078_Transcript_1/1	KOG1749	1e-64	90	239	1	143	1	143	143	40S ribosomal protein S23	J	Translation, ribosomal structure and biogenesis
HINDICA_A_11177_Transcript_1/1	KOG1471	3e-20	19	94.4	11	308	16	306	317	Phosphatidylinositol transfer protein SEC14 and related proteins	I	Lipid transport and metabolism
HINDICA_A_11385_Transcript_1/1	KOG1516	8e-57	31	215	95	422	15	344	545	Carboxylesterase and related proteins	R	General function prediction only
HINDICA_A_11588_Transcript_1/1	KOG4204	2e-20	50	93.2	114	184	11	81	231	Histone deacetylase complex, SIN3 component	B	Chromatin structure and dynamics
HINDICA_A_11776_Transcript_1/1	KOG1863	3e-06	26	45.1	27	133	52	152	1093	Ubiquitin carboxyl-terminal hydrolase	O	Posttranslational modification, protein turnover, chaperones
HINDICA_A_11969_Transcript_2/2	KOG2566	3e-05	30	40.7	51	96	35	78	518	Beta-glucocerebrosidase	G	Carbohydrate transport and metabolism
HINDICA_A_12183_Transcript_1/3	KOG0912	0.0007	21	40.3	190	349	16	153	375	Thiol-disulfide isomerase and thioredoxin	OC	Multiple classes
HINDICA_A_12485_Transcript_1/1	KOG1502	1e-06	24	48.7	3	119	5	124	327	Flavonol reductase/cinnamoyl-CoA reductase	V	Defense mechanisms
HINDICA_A_12581_Transcript_4/6	KOG1133	1e-153	33	537	31	875	10	745	821	Helicase of the DEAD superfamily	L	Replication, recombination and repair
HINDICA_A_12991_Transcript_1/1	KOG0432	3e-18	50	84.2	1	61	585	645	995	Valyl-tRNA synthetase	J	Translation, ribosomal structure and biogenesis
HINDICA_A_13217_Transcript_1/1	KOG1924	8e-07	40	46.1	16	69	537	584	1102	RhoA GTPase effector DIA/Diaphanous	TZ	Multiple classes
HINDICA_A_13563_Transcript_1/1	KOG3913	3e-67	44	249	29	279	2	247	356	Wnt family of developmental regulators	T	Signal transduction mechanisms
HINDICA_A_14700_Transcript_1/1	KOG3588	6e-52	31	198	18	287	231	472	494	Chondroitin synthase 1	G	Carbohydrate transport and metabolism
HINDICA_A_14814_Transcript_1/1	KOG1044	3e-13	43	67.4	2	59	16	72	670	Actin-binding LIM Zn-finger protein Limatin involved in axon guidance	TZ	Multiple classes
HINDICA_A_15958_Transcript_1/1	KOG3091	2e-06	35	44.6	1	52	152	204	508	Nuclear pore complex, p54 component (sc Nup57)	YU	Multiple classes
HINDICA_A_16078_Transcript_1/1	KOG0022	2e-14	39	71.8	7	72	308	373	375	Alcohol dehydrogenase, class III	Q	Secondary metabolites biosynthesis, transport and catabolism
HINDICA_A_16322_Transcript_1/1	KOG2877	2e-05	29	41.4	3	63	147	208	389	sn-1,2-diacylglycerol ethanolamine- and cholinephosphotranferases	I	Lipid transport and metabolism
HINDICA_A_16680_Transcript_1/1	KOG0080	2e-63	60	235	2	162	41	209	209	GTPase Rab18, small G protein superfamily	R	General function prediction only
HINDICA_A_17168_Transcript_1/1	KOG1802	3e-26	59	110	1	74	696	769	935	RNA helicase nonsense mRNA reducing factor (pNORF1)	A	RNA processing and modification
HINDICA_A_17286_Transcript_1/1	KOG2548	5e-19	42	87.1	2	110	12	118	653	SWAP mRNA splicing regulator	A	RNA processing and modification
HINDICA_A_17406_Transcript_1/1	KOG0575	3e-24	61	103	1	79	483	562	592	Polo-like serine/threonine protein kinase	D	Cell cycle control, cell division, chromosome partitioning
HINDICA_A_3_Transcript_3/3	KOG4215	3e-30	46	127	2	106	5	107	432	Hepatocyte nuclear factor 4 and similar steroid hormone receptors	K	Transcription
HINDICA_A_169_Transcript_1/2	KOG1612	0.0003	31	39.6	52	126	132	206	288	Exosomal 3'-5' exoribonuclease complex, subunit Rrp42	J	Translation, ribosomal structure and biogenesis
HINDICA_A_327_Transcript_1/1	KOG3610	1e-22	38	100	1	108	918	1025	1025	Plexins (functional semaphorin receptors)	T	Signal transduction mechanisms
HINDICA_A_421_Transcript_3/5	KOG3709	1e-62	25	236	24	938	7	773	778	PACS-1 cytosolic sorting protein	U	Intracellular trafficking, secretion, and vesicular transport
HINDICA_A_496_Transcript_1/1	KOG0166	4e-94	36	339	1	476	4	463	514	Karyopherin (importin) alpha	U	Intracellular trafficking, secretion, and vesicular transport
HINDICA_A_574_Transcript_1/2	KOG3484	9e-27	64	112	1	74	2	75	91	Cyclin-dependent protein kinase CDC28, regulatory subunit CKS1, and related proteins	D	Cell cycle control, cell division, chromosome partitioning
HINDICA_A_653_Transcript_1/1	KOG2033	1e-13	18	72.8	2	646	123	805	863	Low density lipoprotein B-like protein	I	Lipid transport and metabolism
HINDICA_A_733_Transcript_1/2	KOG3211	8e-41	36	161	4	231	3	229	230	Predicted endoplasmic reticulum membrane protein Lec35/MPDU1 involved in monosaccharide-P-dolichol utilization	R	General function prediction only
HINDICA_A_820_Transcript_1/1	KOG1815	7e-24	23	107	394	563	8	176	444	Predicted E3 ubiquitin ligase	O	Posttranslational modification, protein turnover, chaperones
HINDICA_A_820_Transcript_1/1	KOG2164	0.0006	25	41.2	231	289	188	241	513	Predicted E3 ubiquitin ligase	O	Posttranslational modification, protein turnover, chaperones
HINDICA_A_1065_Transcript_3/3	KOG0612	1e-05	14	46.2	296	518	493	727	1317	Rho-associated, coiled-coil containing protein kinase	T	Signal transduction mechanisms
HINDICA_A_1144_Transcript_1/1	KOG0682	5e-39	44	154	1	162	207	362	500	Ammonia permease	P	Inorganic ion transport and metabolism
HINDICA_A_1228_Transcript_1/1	KOG0350	7e-22	41	97	11	132	157	279	620	DEAD-box ATP-dependent RNA helicase	A	RNA processing and modification
HINDICA_A_1306_Transcript_1/3	KOG4364	3e-20	23	93.7	28	311	348	660	811	Chromatin assembly factor-I	B	Chromatin structure and dynamics
HINDICA_A_1483_Transcript_1/1	KOG1689	2e-41	61	161	4	121	2	119	221	mRNA cleavage factor I subunit	A	RNA processing and modification
HINDICA_A_1564_Transcript_4/4	KOG3821	3e-13	33	70.7	1	92	253	343	563	Heparin sulfate cell surface proteoglycan	T	Signal transduction mechanisms
HINDICA_A_1564_Transcript_4/4	KOG0262	2e-05	24	45	99	192	1300	1398	1640	RNA polymerase I, large subunit	K	Transcription
HINDICA_A_1820_Transcript_1/1	KOG1066	1e-101	65	361	1	218	332	548	915	Glucosidase II catalytic (alpha) subunit and related enzymes, glycosyl hydrolase family 31	GMO	Multiple classes
HINDICA_A_2006_Transcript_1/1	KOG2044	6e-05	19	41.9	32	156	794	915	931	5'-3' exonuclease HKE1/RAT1	LA	Multiple classes
HINDICA_A_2332_Transcript_1/1	KOG1986	0	59	691	1	477	274	745	745	Vesicle coat complex COPII, subunit SEC23	U	Intracellular trafficking, secretion, and vesicular transport
HINDICA_A_2660_Transcript_1/3	KOG0799	2e-21	23	97	1	194	165	342	439	Branching enzyme	G	Carbohydrate transport and metabolism
HINDICA_A_2745_Transcript_2/5	KOG0569	8e-80	31	292	2	446	27	475	485	Permease of the major facilitator superfamily	G	Carbohydrate transport and metabolism
HINDICA_A_2819_Transcript_1/2	KOG4080	0.0002	30	38.1	12	61	89	138	176	Mitochondrial ribosomal protein L32	J	Translation, ribosomal structure and biogenesis
HINDICA_A_2987_Transcript_1/1	KOG1145	1e-158	42	553	3	609	54	641	683	Mitochondrial translation initiation factor 2 (IF-2; GTPase)	J	Translation, ribosomal structure and biogenesis
HINDICA_A_3139_Transcript_2/3	KOG0141	1e-170	65	590	8	431	2	421	421	Isovaleryl-CoA dehydrogenase	EI	Multiple classes
HINDICA_A_3223_Transcript_1/1	KOG1266	6e-86	60	312	80	323	42	288	458	Protein kinase	T	Signal transduction mechanisms
HINDICA_A_3386_Transcript_1/1	KOG4421	3e-14	29	73.7	6	169	9	159	637	Uncharacterized conserved protein	S	Function unknown
HINDICA_A_3470_Transcript_1/1	KOG0236	1e-106	38	381	55	525	58	508	665	Sulfate/bicarbonate/oxalate exchanger SAT-1 and related transporters (SLC26 family)	P	Inorganic ion transport and metabolism
HINDICA_A_3627_Transcript_3/3	KOG3409	1e-23	43	102	2	109	83	190	193	Exosomal 3'-5' exoribonuclease complex, subunit ski4 (Csl4)	J	Translation, ribosomal structure and biogenesis
HINDICA_A_3714_Transcript_3/5	KOG3513	2e-41	22	165	149	743	28	614	1051	Neural cell adhesion molecule L1	T	Signal transduction mechanisms
HINDICA_A_3896_Transcript_1/1	KOG4571	4e-09	40	55.4	89	153	218	282	294	Activating transcription factor 4	K	Transcription
HINDICA_A_3980_Transcript_4/7	KOG0308	1e-148	42	519	4	606	1	625	735	Conserved WD40 repeat-containing protein	S	Function unknown
HINDICA_A_4114_Transcript_1/1	KOG0713	1e-104	55	373	16	338	2	327	336	Molecular chaperone (DnaJ superfamily)	O	Posttranslational modification, protein turnover, chaperones
HINDICA_A_4257_Transcript_1/1	KOG2256	3e-74	32	273	68	487	166	560	661	Predicted protein involved in nuclear export of pre-ribosomes	J	Translation, ribosomal structure and biogenesis
HINDICA_A_4524_Transcript_2/2	KOG1931	2e-13	19	73.1	13	310	5	310	1156	Putative transmembrane protein	R	General function prediction only
HINDICA_A_4590_Transcript_2/2	KOG4032	5e-11	24	61.1	6	148	12	156	184	Uncharacterized conserved protein	S	Function unknown
HINDICA_A_4730_Transcript_5/6	KOG1934	1e-157	28	551	94	978	9	793	868	Predicted membrane protein (patched superfamily)	R	General function prediction only
HINDICA_A_4800_Transcript_5/6	KOG2996	7e-05	51	39.6	1	33	833	860	865	Rho guanine nucleotide exchange factor VAV3	T	Signal transduction mechanisms
HINDICA_A_4950_Transcript_2/2	KOG4613	1e-08	29	53.1	15	131	2	124	133	Predicted component of DNA replication checkpoint response mechanism (S-M checkpoint)	RD	Multiple classes
HINDICA_A_5083_Transcript_1/1	KOG1543	7e-08	27	51.3	97	193	113	194	325	Cysteine proteinase Cathepsin L	O	Posttranslational modification, protein turnover, chaperones
HINDICA_A_5207_Transcript_2/4	KOG0816	2e-62	49	232	1	219	1	214	223	Protein involved in mRNA turnover	A	RNA processing and modification
HINDICA_A_5277_Transcript_3/3	KOG2381	4e-43	40	170	102	302	3	169	286	Phosphatidylinositol 4-kinase	T	Signal transduction mechanisms
HINDICA_A_5342_Transcript_1/2	KOG3598	3e-06	16	48.2	352	532	1946	2121	2220	Thyroid hormone receptor-associated protein complex, subunit TRAP230	K	Transcription
HINDICA_A_5599_Transcript_2/2	KOG2321	9e-14	31	70	1	142	400	493	703	WD40 repeat protein	R	General function prediction only
HINDICA_A_5768_Transcript_1/1	KOG2491	4e-95	34	343	48	531	75	488	674	Nuclear matrix protein	Y	Nuclear structure
HINDICA_A_5873_Transcript_1/4	KOG1924	1e-07	38	52.7	323	411	534	607	1102	RhoA GTPase effector DIA/Diaphanous	TZ	Multiple classes
HINDICA_A_6046_Transcript_2/2	KOG3660	2e-56	29	214	1	290	308	573	629	Sodium-neurotransmitter symporter	T	Signal transduction mechanisms
HINDICA_A_6416_Transcript_1/1	KOG0921	3e-06	26	45.3	45	153	1174	1267	1282	Dosage compensation complex, subunit MLE	K	Transcription
HINDICA_A_6508_Transcript_3/7	KOG1099	1e-115	57	410	1	306	1	294	294	SAM-dependent methyltransferase/cell division protein FtsJ	DR	Multiple classes
HINDICA_A_7244_Transcript_2/3	KOG1978	4e-18	36	85.8	58	173	229	340	672	DNA mismatch repair protein - MLH2/PMS1/Pms2 family	L	Replication, recombination and repair
HINDICA_A_7737_Transcript_1/1	KOG1480	4e-17	43	80.1	2	94	248	330	909	Netrin transmembrane receptor unc-5	T	Signal transduction mechanisms
HINDICA_A_7819_Transcript_1/1	KOG3646	2e-09	38	54.6	20	74	433	485	486	Acetylcholine receptor	U	Intracellular trafficking, secretion, and vesicular transport
HINDICA_A_8002_Transcript_1/1	KOG0245	9e-07	33	45.8	1	45	781	824	1221	Kinesin-like protein	Z	Cytoskeleton
HINDICA_A_8108_Transcript_1/1	KOG0566	0.0002	12	40.3	85	277	854	1030	1080	Inositol-1,4,5-triphosphate 5-phosphatase (synaptojanin), INP51/INP52/INP53 family	U	Intracellular trafficking, secretion, and vesicular transport
HINDICA_A_8307_Transcript_1/1	KOG2172	4e-39	28	157	69	571	159	653	654	Uncharacterized conserved protein	S	Function unknown
HINDICA_A_8503_Transcript_2/3	KOG1924	7e-17	42	82.4	138	233	522	611	1102	RhoA GTPase effector DIA/Diaphanous	TZ	Multiple classes
HINDICA_A_8600_Transcript_1/1	KOG1592	2e-07	40	48	10	71	180	239	326	Asparaginase	E	Amino acid transport and metabolism
HINDICA_A_8701_Transcript_1/1	KOG1029	5e-09	18	57.4	107	421	331	662	1118	Endocytic adaptor protein intersectin	TU	Multiple classes
HINDICA_A_8793_Transcript_1/1	KOG1863	0.0003	26	37.7	29	92	80	142	1093	Ubiquitin carboxyl-terminal hydrolase	O	Posttranslational modification, protein turnover, chaperones
HINDICA_A_8888_Transcript_1/1	KOG3595	4e-09	30	54.6	1	91	1310	1395	1395	Dyneins, heavy chain	Z	Cytoskeleton
HINDICA_A_9088_Transcript_4/4	KOG3701	7e-43	38	168	53	269	215	411	411	TGFbeta receptor signaling protein SMAD and related proteins	TK	Multiple classes
HINDICA_A_9558_Transcript_1/1	KOG0594	5e-07	42	46.8	6	50	274	318	323	Protein kinase PCTAIRE and related kinases	R	General function prediction only
HINDICA_A_9656_Transcript_1/1	KOG1037	6e-46	28	179	1	513	2	471	531	NAD+ ADP-ribosyltransferase Parp, required for poly-ADP ribosylation of nuclear proteins	KLO	Multiple classes
HINDICA_A_9733_Transcript_1/1	KOG4052	2e-22	31	100	3	160	9	185	190	Uncharacterized conserved protein	S	Function unknown
HINDICA_A_9831_Transcript_1/1	KOG0598	6e-73	33	269	2	303	5	303	357	Ribosomal protein S6 kinase and related proteins	RT	Multiple classes
HINDICA_A_9938_Transcript_1/3	KOG0527	8e-25	50	109	152	258	42	148	331	HMG-box transcription factor	K	Transcription
HINDICA_A_10039_Transcript_1/1	KOG0029	7e-37	39	148	2	183	295	468	501	Amine oxidase	Q	Secondary metabolites biosynthesis, transport and catabolism
HINDICA_A_10143_Transcript_1/1	KOG4684	4e-52	49	198	1	195	80	274	275	Uncharacterized conserved protein, contains C4-type Zn-finger	R	General function prediction only
HINDICA_A_10421_Transcript_2/3	KOG3700	1e-104	28	375	143	868	47	698	705	Predicted acyltransferase	R	General function prediction only
HINDICA_A_10806_Transcript_2/3	KOG2070	8e-13	36	66.6	17	108	565	655	661	Guanine nucleotide exchange factor	F	Nucleotide transport and metabolism
HINDICA_A_10899_Transcript_1/1	KOG2465	1e-43	36	171	1	282	158	382	390	Uncharacterized conserved protein	S	Function unknown
HINDICA_A_11199_Transcript_2/3	KOG2141	3e-05	29	44.3	291	380	194	286	822	Protein involved in high osmolarity signaling pathway	T	Signal transduction mechanisms
HINDICA_A_11306_Transcript_1/1	KOG0390	3e-06	25	46.2	105	235	498	623	776	DNA repair protein, SNF2 family	L	Replication, recombination and repair
HINDICA_A_11513_Transcript_2/2	KOG4194	4e-11	22	63.9	113	358	315	545	873	Membrane glycoprotein LIG-1	T	Signal transduction mechanisms
HINDICA_A_11701_Transcript_1/3	KOG4228	1e-58	25	223	447	924	254	692	1087	Protein tyrosine phosphatase	T	Signal transduction mechanisms
HINDICA_A_11701_Transcript_1/3	KOG0793	4e-25	31	112	1235	1504	729	993	1004	Protein tyrosine phosphatase	T	Signal transduction mechanisms
HINDICA_A_12204_Transcript_1/1	KOG4555	0.0006	38	36.6	1	26	150	175	175	TPR repeat-containing protein	S	Function unknown
HINDICA_A_12307_Transcript_1/3	KOG1399	2e-30	40	127	1	128	92	217	448	Flavin-containing monooxygenase	Q	Secondary metabolites biosynthesis, transport and catabolism
HINDICA_A_12412_Transcript_1/1	KOG0967	1e-51	61	195	1	130	503	632	714	ATP-dependent DNA ligase I	L	Replication, recombination and repair
HINDICA_A_14170_Transcript_1/1	KOG4474	1e-21	33	97.6	41	220	8	155	253	Uncharacterized conserved protein	S	Function unknown
HINDICA_A_14283_Transcript_1/1	KOG3349	3e-42	42	165	3	171	4	168	170	Predicted glycosyltransferase	R	General function prediction only
HINDICA_A_14842_Transcript_1/1	KOG0622	7e-22	51	96.2	7	76	48	117	448	Ornithine decarboxylase	E	Amino acid transport and metabolism
HINDICA_A_15173_Transcript_1/1	KOG2082	9e-34	42	136	4	149	692	831	1075	K+/Cl- cotransporter KCC1 and related transporters	P	Inorganic ion transport and metabolism
HINDICA_A_15634_Transcript_1/4	KOG1982	2e-18	24	87.7	27	272	32	277	359	Nuclear 5'-3' exoribonuclease-interacting protein, Rai1p	L	Replication, recombination and repair
HINDICA_A_15866_Transcript_1/1	KOG0604	7e-09	69	52.7	37	62	257	282	400	MAP kinase-activated protein kinase 2	T	Signal transduction mechanisms
HINDICA_A_16592_Transcript_1/1	KOG0525	1e-115	69	408	18	273	10	263	362	Branched chain alpha-keto acid dehydrogenase E1, beta subunit	C	Energy production and conversion
HINDICA_A_16711_Transcript_1/1	KOG0199	1e-110	38	395	3	490	4	477	1039	ACK and related non-receptor tyrosine kinases	T	Signal transduction mechanisms
HINDICA_A_17317_Transcript_1/1	KOG1547	4e-28	65	116	3	74	97	168	336	Septin CDC10 and related P-loop GTPases	DTZ	Multiple classes
HINDICA_A_14_Transcript_1/1	KOG0439	7e-08	22	52.2	11	210	4	202	218	VAMP-associated protein involved in inositol metabolism	U	Intracellular trafficking, secretion, and vesicular transport
HINDICA_A_94_Transcript_1/1	KOG2359	2e-09	25	58.9	19	121	16	110	688	Uncharacterized conserved protein	S	Function unknown
HINDICA_A_176_Transcript_2/2	KOG3248	2e-26	42	115	199	354	161	300	421	Transcription factor TCF-4	K	Transcription
HINDICA_A_254_Transcript_2/2	KOG1600	3e-35	46	141	1	120	200	318	321	Fatty acid desaturase	I	Lipid transport and metabolism
HINDICA_A_581_Transcript_1/2	KOG1583	5e-94	46	338	1	322	1	322	330	UDP-N-acetylglucosamine transporter	G	Carbohydrate transport and metabolism
HINDICA_A_660_Transcript_1/1	KOG4356	1e-05	19	45.4	57	315	49	307	310	Uncharacterized conserved protein	S	Function unknown
HINDICA_A_741_Transcript_2/2	KOG0284	1e-88	43	321	1	303	174	461	464	Polyadenylation factor I complex, subunit PFS2	A	RNA processing and modification
HINDICA_A_993_Transcript_1/1	KOG2754	1e-109	50	388	5	346	7	349	443	Oligosaccharyltransferase, beta subunit	O	Posttranslational modification, protein turnover, chaperones
HINDICA_A_1314_Transcript_1/1	KOG3738	1e-169	54	588	80	533	62	510	559	Predicted polypeptide N-acetylgalactosaminyltransferase	O	Posttranslational modification, protein turnover, chaperones
HINDICA_A_1493_Transcript_1/1	KOG0961	5e-73	52	268	2	224	6	225	1022	Predicted Zn2+-dependent endopeptidase, insulinase superfamily	O	Posttranslational modification, protein turnover, chaperones
HINDICA_A_1573_Transcript_1/1	KOG0922	5e-21	57	94.2	1	61	395	455	674	DEAH-box RNA helicase	A	RNA processing and modification
HINDICA_A_1749_Transcript_1/2	KOG3279	9e-60	30	224	14	286	2	258	283	Uncharacterized conserved protein (melanoma antigen P15)	S	Function unknown
HINDICA_A_1924_Transcript_1/1	KOG0123	3e-15	56	75.8	1	66	303	368	369	Polyadenylate-binding protein (RRM superfamily)	AJ	Multiple classes
HINDICA_A_2018_Transcript_1/1	KOG3608	7e-14	25	73.2	146	262	183	351	467	Zn finger proteins	R	General function prediction only
HINDICA_A_2096_Transcript_1/1	KOG1202	0	55	809	1	558	1637	2177	2376	Animal-type fatty acid synthase and related proteins	I	Lipid transport and metabolism
HINDICA_A_2182_Transcript_1/3	KOG0200	6e-72	40	266	1	286	352	584	609	Fibroblast/platelet-derived growth factor receptor and related receptor tyrosine kinases	T	Signal transduction mechanisms
HINDICA_A_2262_Transcript_1/2	KOG2657	1e-26	26	115	129	406	32	310	596	Transmembrane glycoprotein nicastrin	TO	Multiple classes
HINDICA_A_2578_Transcript_1/1	KOG0447	0	52	980	12	827	196	980	980	Dynamin-like GTP binding protein	R	General function prediction only
HINDICA_A_2666_Transcript_3/3	KOG1812	0.0001	23	41.7	5	120	168	283	384	Predicted E3 ubiquitin ligase	O	Posttranslational modification, protein turnover, chaperones
HINDICA_A_2751_Transcript_1/3	KOG2368	2e-89	56	323	1	243	71	312	316	Hydroxymethylglutaryl-CoA lyase	CE	Multiple classes
HINDICA_A_2997_Transcript_1/1	KOG3831	1e-42	38	167	2	196	9	195	196	Uncharacterized conserved protein	S	Function unknown
HINDICA_A_3073_Transcript_1/1	KOG0598	1e-128	57	454	54	410	1	357	357	Ribosomal protein S6 kinase and related proteins	RT	Multiple classes
HINDICA_A_3148_Transcript_3/5	KOG3701	2e-42	52	165	1	141	270	407	411	TGFbeta receptor signaling protein SMAD and related proteins	TK	Multiple classes
HINDICA_A_3475_Transcript_1/2	KOG0263	1e-15	27	78.9	93	246	437	592	707	Transcription initiation factor TFIID, subunit TAF5 (also component of histone acetyltransferase SAGA)	K	Transcription
HINDICA_A_3636_Transcript_1/1	KOG3408	2e-15	40	75.1	8	109	18	101	129	U1-like Zn-finger-containing protein, probabl erole in RNA processing/splicing	A	RNA processing and modification
HINDICA_A_3809_Transcript_1/1	KOG2298	1e-115	61	408	3	274	131	402	599	Glycyl-tRNA synthetase and related class II tRNA synthetase	J	Translation, ribosomal structure and biogenesis
HINDICA_A_3902_Transcript_1/2	KOG4289	6e-17	22	82.8	46	346	2119	2387	2531	Cadherin EGF LAG seven-pass G-type receptor	T	Signal transduction mechanisms
HINDICA_A_3986_Transcript_1/1	KOG0399	2e-38	62	151	1	105	2032	2136	2142	Glutamate synthase	E	Amino acid transport and metabolism
HINDICA_A_4121_Transcript_1/2	KOG2597	2e-80	30	294	32	443	99	507	513	Predicted aminopeptidase of the M17 family	R	General function prediction only
HINDICA_A_4192_Transcript_1/1	KOG0040	5e-20	60	89.7	1	74	82	155	2399	Ca2+-binding actin-bundling protein (spectrin), alpha chain (EF-Hand protein superfamily)	Z	Cytoskeleton
HINDICA_A_4266_Transcript_2/3	KOG3714	5e-15	25	76.5	3	179	208	388	411	Meprin A metalloprotease	O	Posttranslational modification, protein turnover, chaperones
HINDICA_A_4471_Transcript_2/2	KOG2192	7e-13	66	66.2	1	53	330	383	390	PolyC-binding hnRNP-K protein HRB57A/hnRNP, contains KH domain	AR	Multiple classes
HINDICA_A_4533_Transcript_1/2	KOG3689	1e-125	37	443	549	1060	168	677	707	Cyclic nucleotide phosphodiesterase	T	Signal transduction mechanisms
HINDICA_A_4599_Transcript_1/2	KOG0093	1e-90	83	326	18	208	1	191	193	GTPase Rab3, small G protein superfamily	U	Intracellular trafficking, secretion, and vesicular transport
HINDICA_A_4669_Transcript_1/3	KOG3372	1e-25	46	108	2	104	32	134	176	Signal peptidase complex subunit	U	Intracellular trafficking, secretion, and vesicular transport
HINDICA_A_4736_Transcript_1/2	KOG3546	2e-13	43	70.9	111	262	432	584	1167	Collagens (type XV)	W	Extracellular structures
HINDICA_A_4884_Transcript_1/1	KOG1924	6e-82	23	300	73	1079	86	1072	1102	RhoA GTPase effector DIA/Diaphanous	TZ	Multiple classes
HINDICA_A_4958_Transcript_2/3	KOG0354	2e-05	36	44.6	300	359	34	87	746	DEAD-box like helicase	R	General function prediction only
HINDICA_A_5025_Transcript_3/4	KOG4272	7e-37	38	148	72	241	17	161	164	Predicted GTP-binding protein	R	General function prediction only
HINDICA_A_5089_Transcript_1/1	KOG1376	0	79	705	7	436	1	407	407	Alpha tubulin	Z	Cytoskeleton
HINDICA_A_5161_Transcript_3/3	KOG4295	0.0001	53	39.6	1	30	107	136	295	Serine proteinase inhibitor (KU family)	O	Posttranslational modification, protein turnover, chaperones
HINDICA_A_5216_Transcript_2/2	KOG4441	5e-07	21	49.2	25	209	382	543	571	Proteins containing BTB/POZ and Kelch domains, involved in regulatory/signal transduction processes	TR	Multiple classes
HINDICA_A_5285_Transcript_1/3	KOG3148	1e-55	57	209	1	163	1	153	273	Glucosamine-6-phosphate isomerase	G	Carbohydrate transport and metabolism
HINDICA_A_5516_Transcript_1/1	KOG4216	5e-54	51	205	94	248	43	195	479	Steroid hormone nuclear receptor	K	Transcription
[truncated: 10,704 more rows]

## Sheet: PRK
Query	Hit	E-value	Identity	Score	Query-start	Query-end	Hit-start	Hit-end	Hit-length	description	class	class description
[truncated: 3,594 more rows]
