# Supplementary material for: A transcriptomic insight into the infective juvenile stage of the insect parasitic nematode, Heterorhabditis indica
Source: BMC Genomics. 2016 Mar 1;17:166. doi: 10.1186/s12864-016-2510-z (PMC4774024; doi:10.1186/s12864-016-2510-z)
Supplement: Additional file 2: Table S1b. — Standalone blast of H. indica IJ transcripts against H. bacteriophora genome. (XLSX 336 kb) [file 12864_2016_2510_MOESM2_ESM.xlsx]

## Sheet: Sheet1
H. indica_transcript_ID	H. bateriophora_ID	% identity	Qery coverage	E value	Description	Blast hit ID in NCBI-nr database	% Identity	Query coverage	E value	Organism/Species
Hindica_1481_Transcript_1/1	Hbac_isotig04336_1	36.36	52	8e-33	Glucuronosyltransferase_sqv-8	gi|324509938|gb|ADY44162.1|	45.17	89	3e-92	Ascaris_suum
Hindica_2365_Transcript_1/1	Hbac_isotig02217_1	35.23	64	4e-33	hypothetical_protein_Y032_0003g1559	gi|597883054|gb|EYC32415.1|	37.19	78	4e-46	Ancylostoma_ceylanicum
Hindica_11704_Transcript_1/1	Hbac_isotig01438_1	75.79	55	8e-154	S-adenosylmethionine_synthase_3	gi|324505887|gb|ADY42523.1|	80.05	67	0	Ascaris_suum
Hindica_9484_Transcript_1/2	Hbac_isotig01893_1	85.53	74	7e-153	hypothetical_protein_Y032_0401g792	gi|597898321|gb|EYC46341.1|	86.69	88	1e-171	Ancylostoma_ceylanicum
Hindica_14829_Transcript_1/1	Hbac_isotig04650_1	35.88	76	3e-28	hypothetical_protein_WUBG_02830,_partial	gi|402592332|gb|EJW86261.1|	38.24	74	2e-23	Wuchereria_bancrofti
Hindica_4496_Transcript_1/2	Hbac_isotig06037_1	63.21	59	1e-48	60s_ribosome_subunit_biogenesis_protein_nip7-like_protein	gi|541043546|gb|ERG82542.1|	68.29	91	3e-81	Ascaris_suum
Hindica_1524_Transcript_1/1	Hbac_isotig05200_1	35.67	57	1e-32	Myh9_protein,_partial	gi|402590688|gb|EJW84618.1|	77.08	65	1e-102	Wuchereria_bancrofti
Hindica_4332_Transcript_1/1	Hbac_isotig04544_1	34.34	58	3e-08	scaffold_attachment_factor_B	gi|312065189|ref|XP_003135669.1|	57.32	50	1e-19	Loa_loa
Hindica_13024_Transcript_1/2	Hbac_isotig04466_1	44.07	51	4e-07	60S_ribosomal_protein_L7	gi|268619102|gb|ACZ13327.1|	81.15	99	2e-65	Bursaphelenchus_xylophilus
Hindica_696_Transcript_1/1	Hbac_isotig03299_1	70	97	4e-60	hypothetical_protein_CRE_23725	gi|308462865|ref|XP_003093712.1|	71.55	100	2e-47	Caenorhabditis_remanei
Hindica_11802_Transcript_1/2	Hbac_isotig03853_1	68.1	100	3e-49	17beta-hydroxysteroid_dehydrogenase	gi|84620005|gb|ABC59300.1|	88.15	75	2e-131	Heterodera_glycines
Hindica_3738_Transcript_1/1	Hbac_isotig02365_1	45.9	65	7e-43	TK_protein_kinase	gi|312086307|ref|XP_003145024.1|	64.35	99	1e-45	Loa_loa
Hindica_12331_Transcript_1/1	Hbac_isotig06094_1	42.98	98	5e-29	Peptidyl-prolyl_cis-trans_isomerase_5	gi|307180571|gb|EFN68527.1|	87.5	72	5e-58	Camponotus_floridanus
Hindica_15671_Transcript_1/2	Hbac_isotig03290_1	80.62	78	8e-61	hypothetical_protein_LOAG_02402	gi|312070095|ref|XP_003137988.1|	46.39	81	4e-93	Loa_loa
Hindica_745_Transcript_1/1	Hbac_isotig00358_1	31.27	73	2e-33	Nuclear_protein_localization_protein_4	gi|324508917|gb|ADY43759.1|	63.82	61	6e-103	Ascaris_suum
Hindica_650_Transcript_1/1	Hbac_isotig01429_1	57.14	59	1e-100	CBN-MEC-12_protein	gi|341890407|gb|EGT46342.1|	89.15	79	1e-77	Caenorhabditis_brenneri
Hindica_9663_Transcript_2/2	Hbac_isotig04314_1	33.03	66	2e-17	Protein_DPF-5,_isoform_b	gi|548932319|emb|CDH93070.1|	52.5	76	1e-34	Caenorhabditis_elegans
Hindica_10859_Transcript_1/1	Hbac_isotig02079_1	50.85	74	5e-34	Beta-lactamase-like_protein_2	gi|324505723|gb|ADY42454.1|	52.14	79	2e-83	Ascaris_suum
Hindica_17345_Transcript_1/1	Hbac_isotig02383_1	48.34	85	2e-82	CRE-AAT-5_protein	gi|308473203|ref|XP_003098827.1|	58.47	92	5e-96	Caenorhabditis_remanei
Hindica_14307_Transcript_1/1	Hbac_isotig03076_1	38.52	70	3e-36	hypothetical_protein_Y032_0024g1083	gi|597870065|gb|EYC19447.1|	56.34	70	5e-18	Ancylostoma_ceylanicum
Hindica_5518_Transcript_1/1	Hbac_isotig05308_1	37.5	69	5e-13	Cell_death_abnormality_protein_2	gi|324510984|gb|ADY44585.1|	36.36	63	4e-07	Ascaris_suum
Hindica_13302_Transcript_1/1	Hbac_isotig04735_1	39.06	61	2e-10	putative_rna-binding_protein_eif1ad	gi|541044817|gb|ERG83705.1|	55	73	2e-32	Ascaris_suum
Hindica_17078_Transcript_1/1	Hbac_isotig00511_1	52	73	9e-36	cytochrome_c_oxidase_subunit_I	gi|170319458|ref|YP_001739865.1|	82.32	99	0	Brachionus_plicatilis
Hindica_17232_Transcript_1/1	Hbac_isotig02592_1	66.29	68	3e-149	V-type_proton_ATPase_subunit_B	gi|324508191|gb|ADY43460.1|	89.98	83	0	Ascaris_suum
Hindica_968_Transcript_1/1	Hbac_isotig00307_1	87.23	54	0	CLaudin-like_in_Caenorhabditis_family_member_(clc-1)	gi|17550278|ref|NP_509847.1|	30.5	61	1e-10	Caenorhabditis_elegans
Hindica_15471_Transcript_1/1	Hbac_isotig03747_1	32.19	67	3e-14	hypothetical_protein_CAEBREN_20938	gi|341896442|gb|EGT52377.1|	43.22	84	3e-91	Caenorhabditis_brenneri
Hindica_7237_Transcript_1/1	Hbac_isotig01395_1	41.98	51	5e-53	Hypothetical_protein_CBG04280	gi|268530448|ref|XP_002630350.1|	77.27	71	1e-53	Caenorhabditis_briggsae
Hindica_12596_Transcript_3/3	Hbac_isotig01204_1	70.54	72	1e-54	39S_ribosomal_protein_L47	gi|324512749|gb|ADY45267.1|	65.71	58	1e-39	Ascaris_suum
Hindica_11655_Transcript_1/1	Hbac_isotig04422_1	60	58	1e-35	zinc_finger_protein	gi|312093183|ref|XP_003147596.1|	62.21	59	3e-70	Loa_loa
Hindica_3499_Transcript_1/1	Hbac_isotig02343_1	38.46	53	1e-25	beta-tubulin_isotype_1	gi|172046360|emb|CAQ16540.1|	95.93	100	4e-82	Cylicocyclus_nassatus
Hindica_2625_Transcript_1/1	Hbac_isotig04314_1	83.13	67	6e-49	60S_ribosomal_protein_L6,_partial	gi|324531407|gb|ADY49157.1|	73.39	75	5e-48	Ascaris_suum
Hindica_2386_Transcript_2/2	Hbac_isotig04030_1	65.74	75	9e-45	Peptidyl-prolyl_cis-trans_isomerase_FKBP4,_partial	gi|324516250|gb|ADY46470.1|	61.71	81	2e-168	Ascaris_suum
Hindica_4023_Transcript_1/1	Hbac_isotig01345_1	51.7	64	2e-107	Zinc_metalloproteinase_nas-10	gi|324510612|gb|ADY44438.1|	54.95	97	4e-37	Ascaris_suum
Hindica_10680_Transcript_1/1	Hbac_isotig02898_1	45.05	97	3e-36	hypothetical_protein_ASU_12312	gi|541040786|gb|ERG80184.1|	42.35	75	6e-18	Ascaris_suum
Hindica_9957_Transcript_1/1	Hbac_isotig02615_1	37.89	84	2e-18	LanC-like_protein_3	gi|324505172|gb|ADY42229.1|	61.33	55	8e-23	Ascaris_suum
Hindica_10991_Transcript_1/1	Hbac_isotig01043_1	54.79	52	7e-19	hypothetical_protein_Y032_0112g341	gi|597851460|gb|EYC00931.1|	66.29	91	0	Ancylostoma_ceylanicum
Hindica_14196_Transcript_1/1	Hbac_isotig02301_1	72.92	57	4e-155	C._briggsae_CBR-UBC-13_protein	gi|268554001|ref|XP_002634988.1|	93.28	80	9e-75	Caenorhabditis_briggsae
Hindica_1295_Transcript_1/4	Hbac_isotig03904_1	51.3	63	1e-37	Hypothetical_protein_CBG19616	gi|268563356|ref|XP_002646914.1|	63.43	77	3e-52	Caenorhabditis_briggsae
Hindica_7058_Transcript_1/1	Hbac_isotig03544_1	57.46	77	4e-49	40S_ribosomal_protein_S19S	gi|170580352|ref|XP_001895225.1|	74.11	97	4e-55	Brugia_malayi
Hindica_14324_Transcript_2/2	Hbac_isotig01024_1	69.64	95	2e-53	Cysteine-rich_with_EGF-like_domain_protein_2	gi|324515887|gb|ADY46346.1|	48.23	82	3e-64	Ascaris_suum
Hindica_1723_Transcript_1/1	Hbac_isotig01868_1	43.84	80	2e-53	ATPase_and_Haloacid_dehalogenase_hydrolase_domain_containing_protein	gi|560126630|emb|CDJ88738.1|	51.3	96	2e-29	Haemonchus_contortus
Hindica_14302_Transcript_1/1	Hbac_isotig01069_1	48.25	95	4e-26	Inversin,_partial	gi|324510341|gb|ADY44323.1|	35.77	86	5e-54	Ascaris_suum
Hindica_2976_Transcript_1/1	Hbac_isotig06656_1	33.33	50	1e-08	39S_ribosomal_protein_L28,_partial	gi|324522525|gb|ADY48074.1|	60.85	81	2e-115	Ascaris_suum
Hindica_1749_Transcript_2/2	Hbac_isotig04847_1	46.51	50	6e-48	prenyltransferase_alpha_subunit_repeat_containing_protein	gi|402588278|gb|EJW82211.1|	47.62	83	2e-92	Wuchereria_bancrofti
Hindica_9439_Transcript_1/1	Hbac_isotig03963_1	52.49	66	7e-71	CBN-PCN-1_protein	gi|341887777|gb|EGT43712.1|	62.25	93	2e-52	Caenorhabditis_brenneri
Hindica_11611_Transcript_3/3	Hbac_isotig01758_1	53.66	96	2e-47	hypothetical_protein_Y032_0138g2081	gi|597848230|gb|EYB97727.1|	65.8	87	3e-84	Ancylostoma_ceylanicum
Hindica_3583_Transcript_1/1	Hbac_isotig02022_1	65.98	88	4e-87	PREDICTED:_glycerol-3-phosphate_dehydrogenase	gi|410900015|ref|XP_003963492.1|	61.88	88	4e-69	NAD(+),_cytoplasmic-like
Hindica_8994_Transcript_1/1	Hbac_isotig01619_1	60.54	90	1e-73	Putative_choline-phosphate_cytidylyltransferase	gi|170586394|ref|XP_001897964.1|	64.04	58	1e-131	Brugia_malayi
Hindica_1919_Transcript_2/2	Hbac_isotig01519_1	65.09	54	3e-129	cAMP-dependent_protein_kinase	gi|26418843|gb|AAN78131.1|	86.18	97	0	Onchocerca_volvulus
Hindica_908_Transcript_1/1	Hbac_isotig01397_1	78.29	97	4e-171	Zinc_finger_and_Nuclear_hormone_receptor_domain_containing_protein	gi|560123070|emb|CDJ92296.1|	69.42	95	2e-55	Haemonchus_contortus
Hindica_5621_Transcript_1/1	Hbac_isotig01230_1	32.77	91	3e-13	26S_proteasome_regulatory_subunit_rpn11	gi|312078779|ref|XP_003141887.1|	88.84	81	1e-153	Loa_loa
Hindica_1217_Transcript_1/1	Hbac_isotig02101_1	89.91	80	4e-154	Histone_H1_H5_domain_containing_protein	gi|560132184|emb|CDJ87329.1|	65.79	61	5e-29	Haemonchus_contortus
Hindica_16464_Transcript_1/1	Hbac_isotig04432_1	61.33	61	1e-28	ACYPI009098	gi|239792140|dbj|BAH72445.1|	46.15	99	1e-22	Acyrthosiphon_pisum
Hindica_15033_Transcript_1/1	Hbac_isotig01770_1	50	99	7e-27	PREDICTED:_polyubiquitin-C_isoform_X7	gi|543721841|ref|XP_005502111.1|	60.27	54	2e-14	Columba_livia
Hindica_13265_Transcript_1/1	Hbac_isotig01044_1	55.56	61	1e-10	cystine_glutamate_transporter	gi|541046443|gb|ERG85229.1|	50.67	99	2e-94	Ascaris_suum
Hindica_4379_Transcript_1/1	Hbac_isotig03076_1	45.83	63	8e-61	PREDICTED:_2-oxoisovalerate_dehydrogenase_subunit_beta,_mitochondrial-like	gi|585715392|ref|XP_002741809.2|	79.59	54	6e-52	Saccoglossus_kowalevskii
Hindica_2586_Transcript_2/2	Hbac_isotig00953_1	71.74	51	4e-44	CRE-LIN-24_protein	gi|308477067|ref|XP_003100748.1|	54.74	68	2e-74	Caenorhabditis_remanei
Hindica_3616_Transcript_1/1	Hbac_isotig02132_1	33.99	69	5e-26	CRE-MIF-2_protein	gi|308504223|ref|XP_003114295.1|	37.07	86	2e-16	Caenorhabditis_remanei
Hindica_14294_Transcript_1/1	Hbac_isotig00143_1	33.33	86	6e-16	hypothetical_protein_Y032_0500g2586	gi|597895096|gb|EYC43216.1|	66.93	89	3e-42	Ancylostoma_ceylanicum
Hindica_3252_Transcript_1/2	Hbac_isotig04775_1	70.87	89	3e-51	CRE-HIS-39_protein	gi|308450878|ref|XP_003088463.1|	100	53	3e-27	Caenorhabditis_remanei
Hindica_14103_Transcript_1/1	Hbac_isotig06069_1	100	53	8e-31	NLI_interacting_factor-like_phosphatase_family_protein	gi|170583107|ref|XP_001896433.1|	77.64	74	8e-134	Brugia_malayi
Hindica_8981_Transcript_1/1	Hbac_isotig01704_1	41.62	54	1e-39	Serine/threonine-protein_kinase_11	gi|324503850|gb|ADY41666.1|	58.82	99	2e-38	Ascaris_suum
Hindica_936_Transcript_1/1	Hbac_isotig01544_1	36.62	56	3e-11	28s_ribosomal_protein	gi|541042397|gb|ERG81521.1|	46.82	84	1e-132	Ascaris_suum
Hindica_11375_Transcript_2/2	Hbac_isotig06311_1	31.82	73	2e-08	Histone_deacetylase_1	gi|324507457|gb|ADY43160.1|	78.39	83	0	Ascaris_suum
Hindica_5382_Transcript_1/1	Hbac_isotig02309_1	45.07	60	1e-82	CBN-ACS-17_protein	gi|341887262|gb|EGT43197.1|	72.83	78	2e-136	Caenorhabditis_brenneri
Hindica_9623_Transcript_1/3	Hbac_isotig02201_1	72.73	50	7e-131	Ras_domain_containing_protein	gi|560132983|emb|CDJ86514.1|	90.29	73	1e-132	Haemonchus_contortus
Hindica_9512_Transcript_2/2	Hbac_isotig01251_1	60.48	62	4e-88	Cell_division_control_protein_6	gi|324514035|gb|ADY45740.1|	38.1	95	5e-49	Ascaris_suum
Hindica_546_Transcript_3/4	Hbac_isotig01957_1	89.32	73	2e-135	Alcohol_dehydrogenase_class-3	gi|646707346|gb|KDR14152.1|	51.37	98	7e-67	Zootermopsis_nevadensis
Hindica_2355_Transcript_1/1	Hbac_isotig06400_1	38.75	71	8e-11	hypothetical_protein_LOAG_02162	gi|312069580|ref|XP_003137748.1|	53.71	86	0	Loa_loa
Hindica_6947_Transcript_1/1	Hbac_isotig01464_1	36	77	2e-30	40S_ribosomal_protein_S15	gi|469664489|gb|AGH70199.1|	84.04	72	3e-49	Placozoa_sp._H4
Hindica_4197_Transcript_1/1	Hbac_isotig04588_1	49.32	56	5e-40	Dhx8_protein	gi|402583399|gb|EJW77343.1|	84.51	99	0	Wuchereria_bancrofti
Hindica_4817_Transcript_2/3	Hbac_isotig01106_1	55.25	57	1e-110	Transthyretin-like_protein_5	gi|324526980|gb|ADY48737.1|	62.65	65	1e-30	Ascaris_suum
Hindica_9534_Transcript_1/2	Hbac_isotig05846_1	72.34	72	2e-46	CRE-APC-11_protein	gi|560119573|emb|CDJ95796.1|	67.37	72	4e-44	Haemonchus_contortus
Hindica_3814_Transcript_1/1	Hbac_isotig01480_1	84.92	63	3e-112	hypothetical_protein_Y032_0065g3590	gi|597859087|gb|EYC08511.1|	69.15	67	6e-70	Ancylostoma_ceylanicum
Hindica_602_Transcript_1/1	Hbac_isotig05620_1	68.75	62	2e-36	PREDICTED:_aurora_kinase_A	gi|527258721|ref|XP_005147618.1|	57.35	98	1e-107	Melopsittacus_undulatus
Hindica_759_Transcript_1/5	Hbac_isotig01488_1	68.42	72	1e-47	hypothetical_protein_T28H10.3	gi|17564884|ref|NP_506137.1|	57.04	99	2e-44	Caenorhabditis_elegans
Hindica_1311_Transcript_1/1	Hbac_isotig05206_1	70.27	66	4e-71	PREDICTED:_ubiquitin-conjugating_enzyme_E2_28-like_isoform_1	gi|356532139|ref|XP_003534631.1|	100	50	6e-103	Glycine_max
Hindica_12847_Transcript_1/1	Hbac_isotig01400_1	54.33	89	5e-99	hypothetical_protein_PHYSODRAFT_285813	gi|348676799|gb|EGZ16616.1|	91.03	55	4e-40	Phytophthora_sojae
Hindica_1726_Transcript_1/1	Hbac_isotig06486_1	57.26	88	3e-45	PREDICTED:_hexaprenyldihydroxybenzoate_methyltransferase,_mitochondrial	gi|640778965|ref|XP_008064106.1|	46.38	83	4e-15	Tarsius_syrichta
Hindica_15118_Transcript_1/1	Hbac_isotig03904_1	78.91	50	5e-85	hypothetical_protein_F13G3.11	gi|17506617|ref|NP_492067.1|	58.97	84	1e-59	Caenorhabditis_elegans
Hindica_6298_Transcript_1/1	Hbac_isotig05837_1	51.35	53	3e-21	Hypothetical_protein_CBG03945	gi|268565185|ref|XP_002639362.1|	45.56	86	8e-74	Caenorhabditis_briggsae
Hindica_649_Transcript_2/2	Hbac_isotig03289_1	56	72	3e-08	hypothetical_protein_Y032_0077g1140	gi|597856877|gb|EYC06313.1|	48.72	73	8e-32	Ancylostoma_ceylanicum
Hindica_11451_Transcript_1/1	Hbac_isotig06668_1	60.17	64	3e-50	hypothetical_protein_LOAG_07919	gi|312082572|ref|XP_003143499.1|	49.58	78	2e-109	Loa_loa
Hindica_11087_Transcript_1/1	Hbac_isotig02544_1	46.85	81	2e-72	60S_ribosomal_protein_L23a	gi|170573360|ref|XP_001892438.1|	77.78	79	2e-63	Brugia_malayi
Hindica_1435_Transcript_1/1	Hbac_isotig06726_1	48.31	73	9e-40	Armet_protein_domain_containing_protein	gi|560139332|emb|CDJ82208.1|	56.86	70	2e-08	Haemonchus_contortus
Hindica_7985_Transcript_1/2	Hbac_isotig01967_1	46.41	67	1e-88	UDP-glucuronosyltransferase_ugt-47,_partial	gi|324513998|gb|ADY45727.1|	46.67	66	6e-26	Ascaris_suum
Hindica_1044_Transcript_2/2	Hbac_isotig05362_1	77.87	79	4e-64	Clc_domain_containing_protein	gi|560122428|emb|CDJ92939.1|	52.43	64	1e-59	Haemonchus_contortus
Hindica_14425_Transcript_1/1	Hbac_isotig03243_1	59.09	63	6e-12	cathepsin_D-like_aspartic_proteinase_preproprotein	gi|86278345|gb|ABC88426.1|	62.04	98	3e-34	Meloidogyne_incognita
Hindica_4591_Transcript_1/1	Hbac_isotig03500_1	35.71	77	2e-22	Peptidase_C1A_domain_containing_protein	gi|560126801|emb|CDJ88562.1|	36.28	57	8e-14	Haemonchus_contortus
Hindica_8962_Transcript_1/1	Hbac_isotig02445_1	44.86	58	2e-48	hypothetical_protein_Y032_0326g2563	gi|597834259|gb|EYB83944.1|	53.41	77	2e-171	Ancylostoma_ceylanicum
Hindica_10778_Transcript_1/1	Hbac_isotig01270_1	49.56	98	2e-29	Protein_NDRG3	gi|324514625|gb|ADY45930.1|	58.65	99	4e-81	Ascaris_suum
Hindica_5083_Transcript_1/1	Hbac_isotig00030_1	34.95	51	5e-13	CCR4-Not_complex_component,_Not1_domain-containing_protein	gi|237845619|ref|XP_002372107.1|	77.44	85	6e-84	Toxoplasma_gondii_ME49
Hindica_1556_Transcript_2/4	Hbac_isotig01258_1	44.48	51	5e-84	hypothetical_protein_Y032_0171g314	gi|597844940|gb|EYB94470.1|	83.71	99	3e-153	Ancylostoma_ceylanicum
Hindica_14537_Transcript_2/2	Hbac_isotig01661_1	57.21	99	4e-83	asparagine_synthetase	gi|541039550|gb|ERG79291.1|	56.88	99	4e-30	Ascaris_suum
Hindica_1650_Transcript_2/3	Hbac_isotig05376_1	36.67	62	2e-13	ARID_domain-containing_protein_C08B11.3	gi|324500620|gb|ADY40285.1|	48.02	66	4e-37	Ascaris_suum
Hindica_11242_Transcript_1/1	Hbac_isotig01898_1	74.81	70	9e-71	hypothetical_protein_Y032_0188g1135	gi|597843369|gb|EYB92916.1|	40.68	99	5e-116	Ancylostoma_ceylanicum
Hindica_4014_Transcript_1/1	Hbac_isotig06513_1	84.35	55	6e-86	hypothetical_protein_ASU_03771	gi|541046682|gb|ERG85457.1|	60.44	53	2e-15	Ascaris_suum
Hindica_14308_Transcript_1/1	Hbac_isotig01083_1	52.34	99	6e-34	inorganic_pyrophosphatase	gi|170579482|ref|XP_001894848.1|	61.28	95	1e-123	Brugia_malayi
Hindica_9084_Transcript_1/1	Hbac_isotig04418_1	46.72	50	9e-29	15_kda_selenoprotein	gi|541046048|gb|ERG84856.1|	60.81	61	6e-25	Ascaris_suum
Hindica_7685_Transcript_1/1	Hbac_isotig01128_1	39.69	65	4e-68	Sodium:neurotransmitter_symporter_domain_containing_protein,_partial	gi|560125430|emb|CDJ89939.1|	82.72	99	3e-113	Haemonchus_contortus
Hindica_2644_Transcript_1/1	Hbac_isotig01730_1	54	58	1e-20	CBN-EIF-3.F_protein	gi|341902853|gb|EGT58788.1|	48.43	68	3e-68	Caenorhabditis_brenneri
Hindica_3514_Transcript_1/2	Hbac_isotig02154_1	65.56	88	2e-126	hypothetical_protein_Y032_0147g2596	gi|597847257|gb|EYB96763.1|	83.04	72	6e-95	Ancylostoma_ceylanicum
Hindica_14482_Transcript_1/1	Hbac_isotig03796_1	54.17	78	5e-29	HAD-superfamily_hydrolase_domain_containing_protein	gi|560140887|emb|CDJ80681.1|	51.06	59	9e-69	Haemonchus_contortus
Hindica_8410_Transcript_1/1	Hbac_isotig04844_1	41.67	56	9e-22	sn1-specific_diacylglycerol_lipase_beta	gi|541046401|gb|ERG85189.1|	43.43	62	3e-49	Ascaris_suum
Hindica_6666_Transcript_1/1	Hbac_isotig03038_1	47.09	58	3e-54	PREDICTED:_similar_to_predicted_protein_isoform_2	gi|221107007|ref|XP_002161509.1|	84.04	50	2e-47	Hydra_magnipapillata
Hindica_13728_Transcript_2/2	Hbac_isotig03932_1	88.82	68	3e-97	ubiquitin-conjugating_enzyme_e2_q2	gi|541042892|gb|ERG81959.1|	59.33	81	7e-138	Ascaris_suum
Hindica_5287_Transcript_1/1	Hbac_isotig01457_1	45.15	72	4e-69	elongation_factor_2	gi|402591521|gb|EJW85450.1|	86.71	99	8e-87	Wuchereria_bancrofti
Hindica_2274_Transcript_1/1	Hbac_isotig02416_1	41.2	54	2e-43	innexin_unc-9	gi|541046776|gb|ERG85546.1|	63.32	74	5e-150	Ascaris_suum
Hindica_6557_Transcript_2/2	Hbac_isotig05352_1	72.92	51	2e-46	gut_esterase_1	gi|541044223|gb|ERG83158.1|	40.81	96	2e-60	Ascaris_suum
Hindica_28_Transcript_1/1	Hbac_isotig01271_1	57.01	73	3e-123	rna_polymerase_ii_subunit_a_c-terminal_domain_phosphatase_ssu72	gi|541044162|gb|ERG83102.1|	78.97	81	1e-105	Ascaris_suum
Hindica_357_Transcript_1/1	Hbac_isotig01278_1	45.56	60	3e-23	WD_repeat-containing_protein_5,_partial	gi|324519083|gb|ADY47281.1|	74.92	77	5e-175	Ascaris_suum
Hindica_7896_Transcript_1/1	Hbac_isotig01059_1	43.12	69	9e-84	60S_acidic_ribosomal_protein_P0	gi|324525764|gb|ADY48593.1|	77	99	5e-42	Ascaris_suum
Hindica_899_Transcript_1/1	Hbac_isotig01208_1	35.4	96	2e-58	hypothetical_protein_TRIATDRAFT_229044	gi|358392447|gb|EHK41851.1|	48.65	81	8e-14	Trichoderma_atroviride_IMI_206040
Hindica_7583_Transcript_1/2	Hbac_isotig00080_1	30.36	68	8e-33	putative_senescence-associated_protein	gi|13359451|dbj|BAB33421.1|	96.58	59	1e-75	Pisum_sativum
Hindica_5664_Transcript_3/3	Hbac_isotig04308_1	73.44	80	3e-100	VAP1_protein	gi|342159972|gb|AEL16453.1|	46.39	77	8e-47	Globodera_rostochiensis
Hindica_11879_Transcript_1/1	Hbac_isotig06895_1	74.44	56	2e-44	Disorganized_muscle_protein_1	gi|324513845|gb|ADY45671.1|	95.56	54	1e-54	Ascaris_suum
Hindica_9636_Transcript_1/1	Hbac_isotig00126_1	76	99	7e-42	PQ_loop_repeat_family_protein	gi|312072694|ref|XP_003139182.1|	50.67	86	5e-62	Loa_loa
Hindica_7832_Transcript_1/1	Hbac_isotig02271_1	39.51	63	2e-10	hypothetical_protein_PHYSODRAFT_286397	gi|348676026|gb|EGZ15844.1|	91.24	69	7e-124	Phytophthora_sojae
Hindica_9928_Transcript_1/1	Hbac_isotig03690_1	93.44	52	2e-36	hypothetical_protein_CAEBREN_25636	gi|341896870|gb|EGT52805.1|	50.9	76	6e-59	Caenorhabditis_brenneri
Hindica_4141_Transcript_4/4	Hbac_isotig02801_1	31.21	53	3e-09	hypothetical_protein_CAEBREN_23080	gi|341903378|gb|EGT59313.1|	67.72	94	8e-129	Caenorhabditis_brenneri
Hindica_8940_Transcript_1/1	Hbac_isotig01625_1	79.45	53	5e-36	Ubiquitin-conjugating_enzyme_E2_W	gi|324520998|gb|ADY47760.1|	65.31	86	3e-38	Ascaris_suum
Hindica_1453_Transcript_1/1	Hbac_isotig04229_1	44.38	67	1e-42	hypothetical_protein_CARUB_v10027323mg	gi|565435385|ref|XP_006281275.1|	75.4	74	1e-54	Capsella_rubella
Hindica_8233_Transcript_1/1	Hbac_isotig03322_1	64.1	69	3e-80	hypothetical_protein_CRE_19549	gi|308457037|ref|XP_003090921.1|	40.68	76	3e-15	Caenorhabditis_remanei
Hindica_291_Transcript_1/1	Hbac_isotig02414_1	49.31	74	1e-62	hypothetical_protein_Y032_0001g141	gi|597884524|gb|EYC33883.1|	50.49	62	4e-65	Ancylostoma_ceylanicum
Hindica_8857_Transcript_1/1	Hbac_isotig02205_1	67.6	95	6e-131	hypothetical_protein_Y032_0111g222	gi|597851494|gb|EYC00964.1|	45.02	77	1e-52	Ancylostoma_ceylanicum
Hindica_12907_Transcript_1/1	Hbac_isotig03166_1	64.29	87	2e-42	Carnitine_O-palmitoyltransferase_1,_liver_isoform	gi|324504521|gb|ADY41955.1|	63.72	99	5e-45	Ascaris_suum
Hindica_12039_Transcript_1/1	Hbac_isotig05804_1	62.7	74	1e-48	AGAP009625-PA	gi|158298490|ref|XP_318657.4|	48.6	99	9e-20	Anopheles_gambiae_str._PEST
Hindica_12057_Transcript_1/1	Hbac_isotig01329_1	36.75	76	8e-17	60S_ribosomal_protein_L182_putative	gi|325181748|emb|CCA16204.1|	84.38	70	2e-112	Albugo_laibachii_Nc14
Hindica_4816_Transcript_1/1	Hbac_isotig02697_1	48.37	66	3e-71	serine_threonine-protein_kinase_nek8	gi|541042558|gb|ERG81663.1|	47.27	76	1e-89	Ascaris_suum
Hindica_4218_Transcript_1/2	Hbac_isotig00086_1	35.17	54	2e-12	putative_5-hydroxyisourate_hydrolase	gi|541047785|gb|ERG86514.1|	46.77	55	3e-29	Ascaris_suum
Hindica_14358_Transcript_1/1	Hbac_isotig01108_1	34.69	86	3e-09	Kinesin-like_protein_KIF3A	gi|324505442|gb|ADY42340.1|	55.14	82	2e-65	Ascaris_suum
Hindica_2452_Transcript_1/1	Hbac_isotig01791_1	36.78	78	8e-07	nicalin	gi|170585104|ref|XP_001897327.1|	41.17	87	9e-131	Brugia_malayi
Hindica_5762_Transcript_1/2	Hbac_isotig01036_1	56.35	66	4e-60	hypothetical_protein_LOAG_09067	gi|312085349|ref|XP_003144644.1|	60.53	59	9e-41	Loa_loa
Hindica_3469_Transcript_1/1	Hbac_isotig04044_1	30.7	58	7e-25	Domain_of_unknown_function_DUF1908_and_Serine_threonine_protein_kinase-related_and_PDZ_domain_containing_protein	gi|560139784|emb|CDJ81779.1|	62.96	51	5e-27	Haemonchus_contortus
Hindica_11268_Transcript_1/1	Hbac_isotig04128_1	38.28	57	3e-24	hypothetical_protein_LOAG_08197	gi|312083235|ref|XP_003143776.1|	41.06	79	4e-106	Loa_loa
Hindica_9165_Transcript_1/1	Hbac_isotig01764_1	49.24	66	8e-58	TPA_inf:_eukaryotic_translation_elongation_factor_1A	gi|199600268|tpg|DAA05871.1|	98.7	91	0	Heterodera_glycines
Hindica_3675_Transcript_1/1	Hbac_isotig01979_1	35.69	50	5e-47	Peptidyl-prolyl_cis-trans_isomerase_CWC27	gi|324508680|gb|ADY43661.1|	47.79	70	5e-34	Ascaris_suum
Hindica_542_Transcript_2/3	Hbac_isotig03137_1	56.52	59	1e-38	hypothetical_protein_CAEBREN_08033	gi|341883499|gb|EGT39434.1|	72.73	84	4e-38	Caenorhabditis_brenneri
Hindica_3087_Transcript_1/2	Hbac_isotig01680_1	62.04	51	1e-32	Mpp10_protein	gi|170581526|ref|XP_001895720.1|	42.41	78	2e-32	Brugia_malayi
Hindica_7588_Transcript_1/1	Hbac_isotig06353_1	34.46	70	2e-22	RNA_Polymerase_II_(B)_subunit_family_member_(rpb-4)	gi|193204561|ref|NP_495544.2|	69.85	71	3e-44	Caenorhabditis_elegans
Hindica_64_Transcript_1/6	Hbac_isotig00595_1	89.76	60	6e-173	hypothetical_protein_LOTGIDRAFT_219188	gi|556099811|gb|ESO88463.1|	68.32	77	4e-42	Lottia_gigantea
Hindica_4789_Transcript_1/1	Hbac_isotig02475_1	47.06	70	1e-30	rna_pseudouridylate_synthase_domain-containing_protein_2	gi|541038713|gb|ERG78836.1|	54.93	97	8e-24	Ascaris_suum
Hindica_11967_Transcript_1/1	Hbac_isotig06487_1	64.95	92	5e-42	EFT_family_protein	gi|402583824|gb|EJW77767.1|	84.23	99	1e-155	Wuchereria_bancrofti
Hindica_411_Transcript_1/1	Hbac_isotig01650_1	36.21	78	8e-32	hypothetical_protein_WUBG_07095	gi|402588061|gb|EJW81995.1|	55	85	3e-66	Wuchereria_bancrofti
Hindica_8933_Transcript_1/1	Hbac_isotig05303_1	75	71	1e-51	14-3-3_protein	gi|334089911|gb|AEG64708.1|	99.53	99	6e-154	Heterodera_glycines
Hindica_14547_Transcript_1/1	Hbac_isotig06247_1	74.16	68	3e-43	hypothetical_protein_Y032_0351g3245	gi|597833082|gb|EYB82792.1|	62.5	90	8e-36	Ancylostoma_ceylanicum
Hindica_17238_Transcript_1/1	Hbac_isotig00752_1	53.06	65	4e-17	PREDICTED:_heat_shock_70_kDa_protein_A-like,_partial	gi|560995971|ref|XP_006220075.1|	82.42	61	2e-47	Vicugna_pacos
Hindica_1906_Transcript_1/1	Hbac_isotig01061_1	87.19	93	3e-154	Calcium-transporting_ATPase_type_2C_member_1	gi|324501730|gb|ADY40767.1|	69.83	85	0	Ascaris_suum
Hindica_9188_Transcript_1/1	Hbac_isotig04587_1	53.64	71	7e-54	ribosome_maturation_protein_sbds	gi|541048626|gb|ERG87329.1|	73.83	87	1e-134	Ascaris_suum
Hindica_71_Transcript_1/3	Hbac_isotig00221_1	95.33	99	2e-151	ATPase_domain_containing_protein	gi|560122570|emb|CDJ92808.1|	59.13	99	2e-36	Haemonchus_contortus
Hindica_9902_Transcript_1/1	Hbac_isotig01097_1	64.89	75	6e-36	proteasome_subunit_beta_type_1	gi|312066298|ref|XP_003136204.1|	46.58	82	1e-43	Loa_loa
Hindica_6819_Transcript_1/1	Hbac_isotig00932_1	82.42	61	7e-50	hypothetical_protein_CAEBREN_29459	gi|341887064|gb|EGT42999.1|	54.87	55	2e-31	Caenorhabditis_brenneri
Hindica_11660_Transcript_1/2	Hbac_isotig01739_1	75.58	50	4e-153	hypothetical_protein_WUBG_08716,_partial	gi|402586438|gb|EJW80376.1|	67.94	100	5e-51	Wuchereria_bancrofti
Hindica_5465_Transcript_1/3	Hbac_isotig05540_1	73.03	60	1e-93	40S_ribosomal_protein_S3a	gi|301104382|ref|XP_002901276.1|	89.67	77	2e-160	Phytophthora_infestans_T30-4
Hindica_5493_Transcript_1/1	Hbac_isotig01299_1	53.19	81	2e-26	hypothetical_protein_CAEBREN_30809	gi|341887978|gb|EGT43913.1|	67.88	53	2e-62	Caenorhabditis_brenneri
Hindica_8906_Transcript_1/1	Hbac_isotig02530_1	49.35	87	1e-48	unnamed_protein_product	gi|560124439|emb|CDJ90924.1|	48.23	61	6e-90	Haemonchus_contortus
Hindica_6553_Transcript_2/3	Hbac_isotig05838_1	51.96	50	1e-29	hypothetical_protein_Y032_0019g3760	gi|597871963|gb|EYC21340.1|	76.85	99	2e-113	Ancylostoma_ceylanicum
Hindica_7358_Transcript_1/1	Hbac_isotig07407_1	76.47	53	2e-35	hypothetical_protein_LOAG_04198	gi|312074021|ref|XP_003139783.1|	48.12	98	5e-45	Loa_loa
Hindica_6084_Transcript_1/1	Hbac_isotig03236_1	59.39	73	2e-99	protein_dj-1	gi|541042329|gb|ERG81463.1|	61.48	62	1e-29	Ascaris_suum
Hindica_11918_Transcript_1/1	Hbac_isotig04060_1	40	53	7e-25	trehalase	gi|595083682|gb|AHM26075.1|	68.26	98	0	Anisakis_simplex
Hindica_15253_Transcript_1/1	Hbac_isotig02553_1	38.74	55	1e-48	leucine_Rich_Repeat_family_protein	gi|402587017|gb|EJW80953.1|	57.61	72	3e-28	Wuchereria_bancrofti
Hindica_14135_Transcript_1/1	Hbac_isotig01221_1	76.39	99	1e-117	hypothetical_protein_LOAG_02689	gi|312070715|ref|XP_003138274.1|	84.78	71	2e-84	Loa_loa
Hindica_7072_Transcript_1/1	Hbac_isotig03150_1	45.45	98	3e-41	hypothetical_protein_ASU_06510	gi|541044856|gb|ERG83742.1|	42.68	62	2e-11	Ascaris_suum
Hindica_4104_Transcript_1/1	Hbac_isotig03819_1	52.89	61	6e-28	Hypothetical_protein_CBG00891	gi|268529094|ref|XP_002629673.1|	66.93	96	4e-56	Caenorhabditis_briggsae
Hindica_4596_Transcript_1/2	Hbac_isotig03326_1	75.32	57	9e-128	Unknown	gi|324508766|gb|ADY43697.1|	50.82	90	2e-52	Ascaris_suum
Hindica_989_Transcript_1/1	Hbac_isotig02889_1	52.87	73	8e-28	Glycosyl_hydrolase_family_85_protein	gi|170579770|ref|XP_001894976.1|	45.74	80	2e-49	Brugia_malayi
Hindica_9839_Transcript_1/1	Hbac_isotig03169_1	81.25	74	9e-88	Acyl-CoA_dehydrogenase_and_Acyl-CoA_oxidase_dehydrogenase_domain_containing_protein	gi|560120544|emb|CDJ94818.1|	75.58	89	0	Haemonchus_contortus
Hindica_10298_Transcript_1/3	Hbac_isotig05581_1	37.8	61	5e-12	elmo_domain-containing_protein_2	gi|541041083|gb|ERG80421.1|	39.3	92	3e-39	Ascaris_suum
Hindica_1825_Transcript_1/1	Hbac_isotig03903_1	52.1	90	5e-44	cyclin-dependent_kinase_7	gi|541044213|gb|ERG83149.1|	67.53	95	2e-153	Ascaris_suum
Hindica_4431_Transcript_1/1	Hbac_isotig04317_1	59.63	55	4e-39	mitogen-activated_protein_kinase_1	gi|57283051|emb|CAD56894.1|	89.63	91	0	Meloidogyne_artiellia
Hindica_4482_Transcript_1/3	Hbac_isotig05758_1	38.61	67	7e-36	CBN-CPN-1_protein	gi|341898708|gb|EGT54643.1|	69.33	69	6e-73	Caenorhabditis_brenneri
Hindica_4631_Transcript_3/4	Hbac_isotig01542_1	73.38	71	1e-173	60S_ribosomal_protein_L19	gi|324518652|gb|ADY47164.1|	88.24	61	4e-66	Ascaris_suum
Hindica_3113_Transcript_3/3	Hbac_isotig02338_1	40.62	91	2e-38	Ankyrin_domain_containing_protein	gi|560118163|emb|CDJ97207.1|	48.99	70	6e-67	Haemonchus_contortus
Hindica_3637_Transcript_1/1	Hbac_isotig02234_1	70.93	87	9e-153	hypothetical_protein_Y032_0481g2248	gi|597895654|gb|EYC43755.1|	54.17	84	7e-25	Ancylostoma_ceylanicum
Hindica_12899_Transcript_1/2	Hbac_isotig01142_1	90.1	76	0	rnf126-prov_protein	gi|170590155|ref|XP_001899838.1|	50.41	91	2e-35	Brugia_malayi
Hindica_1904_Transcript_1/1	Hbac_isotig04065_1	68	69	6e-73	hypothetical_protein_Y032_0091g2474	gi|597854430|gb|EYC03880.1|	52.83	83	3e-87	Ancylostoma_ceylanicum
Hindica_1602_Transcript_1/1	Hbac_isotig00980_1	87.5	57	1e-64	hypothetical_protein_Y032_0320g2400	gi|597834599|gb|EYB84278.1|	63.03	88	6e-49	Ancylostoma_ceylanicum
Hindica_3910_Transcript_2/2	Hbac_isotig00086_1	51.76	70	9e-74	C._briggsae_CBR-NHR-32_protein	gi|268581181|ref|XP_002645573.1|	64.56	66	4e-25	Caenorhabditis_briggsae
Hindica_8590_Transcript_1/2	Hbac_isotig03293_1	53.33	66	6e-23	hypothetical_protein_Y032_0036g3301	gi|597866296|gb|EYC15691.1|	71.15	88	1e-75	Ancylostoma_ceylanicum
Hindica_1511_Transcript_1/1	Hbac_isotig02728_1	50.86	86	2e-34	hypothetical_protein_WUBG_03334	gi|402591827|gb|EJW85756.1|	37.92	94	1e-96	Wuchereria_bancrofti
Hindica_3121_Transcript_1/1	Hbac_isotig02288_1	48.68	83	5e-85	derlin-1	gi|541045551|gb|ERG84387.1|	72	57	7e-116	Ascaris_suum
Hindica_4831_Transcript_1/1	Hbac_isotig03725_1	65.22	51	9e-31	ribosome_biogenesis_protein_bop1-like_protein	gi|541045480|gb|ERG84321.1|	45.48	90	2e-84	Ascaris_suum
Hindica_7472_Transcript_2/2	Hbac_isotig01168_1	38.53	85	1e-14	peptidyl-prolyl_cis-trans_isomerase_3	gi|541040717|gb|ERG80132.1|	89.7	92	2e-93	Ascaris_suum
Hindica_5055_Transcript_2/3	Hbac_isotig03306_1	67.35	55	4e-46	cytochrome_b-c1_complex_subunit	gi|541043343|gb|ERG82360.1|	40.38	96	7e-62	Ascaris_suum
Hindica_10202_Transcript_1/1	Hbac_isotig01952_1	32.12	53	2e-43	fatty_acid_desaturase	gi|530693222|gb|AGT39213.1|	70.29	71	4e-83	Ditylenchus_destructor
Hindica_695_Transcript_4/5	Hbac_isotig03570_1	57.53	55	2e-85	hypothetical_protein_CRE_19375	gi|308468541|ref|XP_003096513.1|	59.22	85	9e-66	Caenorhabditis_remanei
Hindica_398_Transcript_1/1	Hbac_isotig04364_1	54.97	54	6e-73	Gamma-glutamylcyclotransferase	gi|324509690|gb|ADY44065.1|	47.25	55	3e-47	Ascaris_suum
Hindica_2629_Transcript_1/1	Hbac_isotig02984_1	84.24	92	1e-91	Arginyl_tRNA_synthetase_and_Arginyl-tRNA_synthetase_and_DALR_anticodon_binding_domain_containing_protein	gi|560117065|emb|CDJ98304.1|	54.69	61	2e-14	Haemonchus_contortus
Hindica_2973_Transcript_2/2	Hbac_isotig01807_1	34.98	62	8e-29	hypothetical_protein_Y032_0036g3301	gi|597866296|gb|EYC15691.1|	72.18	82	2e-63	Ancylostoma_ceylanicum
Hindica_1699_Transcript_1/2	Hbac_isotig01778_1	61.62	75	3e-73	iq_calmodulin-binding_motif_family_protein	gi|541043372|gb|ERG82386.1|	56.36	69	5e-72	Ascaris_suum
Hindica_1599_Transcript_4/4	Hbac_isotig02779_1	56.64	68	9e-53	hypothetical_protein_Y032_0558g3408	gi|597893542|gb|EYC41720.1|	75.58	99	4e-161	Ancylostoma_ceylanicum
Hindica_4445_Transcript_1/1	Hbac_isotig04202_1	47.13	53	2e-48	Transitional_endoplasmic_reticulum_ATPase_2	gi|324513590|gb|ADY45579.1|	87.91	99	3e-114	Ascaris_suum
Hindica_13654_Transcript_1/1	Hbac_isotig01875_1	53.45	55	8e-17	6-phosphofructokinase	gi|541047113|gb|ERG85868.1|	67.98	70	0	Ascaris_suum
Hindica_1517_Transcript_1/1	Hbac_isotig06956_1	72.55	63	2e-53	hypothetical_protein_CAEBREN_08139	gi|341895421|gb|EGT51356.1|	36.43	99	4e-14	Caenorhabditis_brenneri
Hindica_16892_Transcript_1/1	Hbac_isotig03469_1	51.65	57	9e-50	hypothetical_protein_Y032_0716g1783	gi|597890099|gb|EYC38436.1|	39.29	91	2e-18	Ancylostoma_ceylanicum
Hindica_2583_Transcript_1/1	Hbac_isotig03540_1	75.95	52	3e-72	hypothetical_protein_PHYSODRAFT_353704	gi|348690126|gb|EGZ29940.1|	90.54	75	3e-90	Phytophthora_sojae
Hindica_1492_Transcript_1/1	Hbac_isotig01311_1	39.74	82	2e-32	KRR1_small_subunit_processome_component	gi|324517589|gb|ADY46864.1|	71.88	95	9e-148	Ascaris_suum
Hindica_3165_Transcript_1/1	Hbac_isotig02651_1	68.91	50	1e-152	Trafficking_protein_particle_complex_subunit_1	gi|324536407|gb|ADY49463.1|	61.82	83	2e-42	Ascaris_suum
Hindica_14730_Transcript_1/1	Hbac_isotig04587_1	35.34	99	9e-15	heat_shock_protein_40	gi|402591707|gb|EJW85636.1|	63.52	85	9e-65	Wuchereria_bancrofti
Hindica_16470_Transcript_1/1	Hbac_isotig07076_1	38.27	53	3e-10	Vigilin	gi|324501760|gb|ADY40781.1|	54.74	92	8e-91	Ascaris_suum
Hindica_5351_Transcript_2/2	Hbac_isotig05362_1	72.81	57	2e-56	Hypothetical_protein_CBG22717	gi|268580985|ref|XP_002645475.1|	34.09	80	1e-08	Caenorhabditis_briggsae
Hindica_2408_Transcript_1/1	Hbac_isotig01954_1	76.15	72	7e-125	malignant_t-cell-amplified_sequence_1	gi|541039744|gb|ERG79417.1|	65.57	74	7e-86	Ascaris_suum
Hindica_16758_Transcript_1/3	Hbac_isotig03678_1	58.18	83	4e-44	Ras-related_protein_Rab-2,_partial	gi|324529832|gb|ADY49047.1|	97.46	67	2e-76	Ascaris_suum
Hindica_11278_Transcript_2/2	Hbac_isotig02574_1	59.12	72	3e-52	hypothetical_protein_Y032_0041g491	gi|597864960|gb|EYC14360.1|	44.89	88	5e-106	Ancylostoma_ceylanicum
Hindica_9814_Transcript_1/1	Hbac_isotig03260_1	45.74	72	2e-59	Replication_factor_C_subunit_2	gi|324500315|gb|ADY40152.1|	61.74	81	3e-145	Ascaris_suum
Hindica_3548_Transcript_1/1	Hbac_isotig03426_1	33.1	94	3e-10	Toll-interacting_protein	gi|324519546|gb|ADY47409.1|	54.84	51	8e-62	Ascaris_suum
Hindica_11617_Transcript_1/2	Hbac_isotig03505_1	66.48	72	2e-87	small_heat_shock_protein	gi|402584650|gb|EJW78591.1|	51.85	62	7e-17	Wuchereria_bancrofti
Hindica_2684_Transcript_2/4	Hbac_isotig02254_1	97.46	67	5e-80	Protein_T28D6.6,_isoform_b	gi|345107484|emb|CCD31140.1|	85.14	81	7e-88	Caenorhabditis_elegans
Hindica_11894_Transcript_1/1	Hbac_isotig03515_1	37.31	63	5e-56	60S_ribosomal_protein_L27	gi|213406443|ref|XP_002173993.1|	72.06	72	3e-67	Schizosaccharomyces_japonicus_yFS275
Hindica_4787_Transcript_1/1	Hbac_isotig04116_1	69.53	61	2e-123	hypothetical_protein_Y032_0183g967	gi|597843864|gb|EYB93406.1|	45.24	90	5e-79	Ancylostoma_ceylanicum
Hindica_3453_Transcript_4/5	Hbac_isotig03766_1	55.38	51	5e-63	Protein_mom-2	gi|324516972|gb|ADY46692.1|	42.25	80	1e-19	Ascaris_suum
Hindica_6059_Transcript_1/1	Hbac_isotig05824_1	48.19	64	1e-20	C2_calcium-dependent_membrane_targeting_domain_containing_protein	gi|560126610|emb|CDJ88752.1|	86.99	74	7e-146	Haemonchus_contortus
Hindica_3842_Transcript_1/1	Hbac_isotig02499_1	87.88	54	7e-61	Transthyretin-like_protein_46	gi|324530864|gb|ADY49121.1|	61.29	59	3e-08	Ascaris_suum
Hindica_5642_Transcript_1/1	Hbac_isotig05475_1	53.96	74	6e-52	major_facilitator_superfamily_transporter	gi|402595130|gb|EJW89056.1|	40.08	93	2e-107	Wuchereria_bancrofti
Hindica_2604_Transcript_1/1	Hbac_isotig00080_1	45.62	86	7e-81	Transmembrane_protein_147	gi|324512583|gb|ADY45209.1|	50.97	72	7e-67	Ascaris_suum
Hindica_6932_Transcript_1/1	Hbac_isotig01419_1	38.57	79	3e-20	Cytochrome_P450_cyp-13B1	gi|324516630|gb|ADY46586.1|	34.78	99	6e-23	Ascaris_suum
Hindica_6555_Transcript_1/1	Hbac_isotig02373_1	38.66	73	2e-54	CBN-BATH-40_protein	gi|341876545|gb|EGT32480.1|	43.97	76	1e-98	Caenorhabditis_brenneri
Hindica_7924_Transcript_1/1	Hbac_isotig05973_1	50.88	54	2e-07	putative_gluthathione_reductase	gi|22073905|gb|AAK94486.1|	91.57	80	3e-35	Heterodera_glycines
Hindica_6040_Transcript_1/1	Hbac_isotig03087_1	36.08	50	3e-46	monocarboxylate_transporter_12	gi|541041571|gb|ERG80818.1|	52	99	2e-47	Ascaris_suum
Hindica_4972_Transcript_1/1	Hbac_isotig03882_1	42.41	66	2e-55	GTPase_1	gi|324510673|gb|ADY44462.1|	63.38	83	4e-86	Ascaris_suum
Hindica_2497_Transcript_2/2	Hbac_isotig01229_1	30.86	87	2e-22	CBN-NLP-15_protein	gi|341875482|gb|EGT31417.1|	53.7	53	2e-19	Caenorhabditis_brenneri
Hindica_751_Transcript_1/1	Hbac_isotig01448_1	45.22	63	3e-84	mbr_family_protein	gi|541043973|gb|ERG82929.1|	35.67	64	5e-21	Ascaris_suum
Hindica_13277_Transcript_1/1	Hbac_isotig03368_1	72.73	84	2e-28	bifunctional_polynucleotide_phosphatase_kinase	gi|541047792|gb|ERG86521.1|	42.51	80	3e-87	Ascaris_suum
Hindica_5468_Transcript_1/1	Hbac_isotig06818_1	53.76	51	3e-23	Ribosomal_protein_S23_putative	gi|325184307|emb|CCA18798.1|	94.7	85	2e-86	Albugo_laibachii_Nc14
Hindica_3903_Transcript_1/2	Hbac_isotig02290_1	32.22	66	2e-13	hypothetical_protein_LOAG_08308	gi|312083501|ref|XP_003143888.1|	30.77	73	9e-19	Loa_loa
Hindica_14748_Transcript_3/3	Hbac_isotig06230_1	44.44	52	2e-11	tetratricopeptide_repeat_protein_17	gi|541046923|gb|ERG85686.1|	60.37	74	4e-52	Ascaris_suum
Hindica_921_Transcript_2/2	Hbac_isotig03495_1	34.52	67	6e-23	Replication_factor_C_subunit_1	gi|324502655|gb|ADY41166.1|	50.63	99	2e-47	Ascaris_suum
Hindica_165_Transcript_1/1	Hbac_isotig04213_1	43.6	51	1e-50	Surfeit_locus_protein_4	gi|324510464|gb|ADY44375.1|	71.08	90	2e-127	Ascaris_suum
Hindica_6575_Transcript_1/3	Hbac_isotig05669_1	75	82	1e-67	zinc_finger_protein	gi|170586316|ref|XP_001897925.1|	72.03	99	3e-123	Brugia_malayi
Hindica_8177_Transcript_1/1	Hbac_isotig00986_1	36.92	52	4e-17	hypothetical_protein_WUBG_12137	gi|402583009|gb|EJW76954.1|	42.52	70	4e-54	Wuchereria_bancrofti
Hindica_15364_Transcript_1/1	Hbac_isotig02517_1	53.85	72	4e-49	leukocyte_cell-derived_chemotaxin_2	gi|312087324|ref|XP_003145427.1|	47.71	77	4e-94	Loa_loa
Hindica_9485_Transcript_1/1	Hbac_isotig00654_1	44.3	99	5e-47	Hypothetical_protein_CBG04460	gi|268552925|ref|XP_002634445.1|	44.77	95	5e-53	Caenorhabditis_briggsae
Hindica_2007_Transcript_1/1	Hbac_isotig02398_1	71.08	90	2e-132	30S_ribosomal_protein_S10e	gi|511000504|gb|EPB82039.1|	55.05	65	7e-30	Mucor_circinelloides_f._circinelloides_1006PhL
Hindica_957_Transcript_1/1	Hbac_isotig03673_1	66.24	99	4e-111	PREDICTED:_lysine-specific_histone_demethylase_1_homolog_2-like	gi|514793679|ref|XP_004972874.1|	43.9	99	8e-22	Setaria_italica
Hindica_1865_Transcript_2/3	Hbac_isotig03996_1	35.85	70	2e-40	MH2_domain-containing_protein,_partial	gi|402578643|gb|EJW72596.1|	65.03	99	1e-63	Wuchereria_bancrofti
Hindica_10127_Transcript_1/1	Hbac_isotig02071_1	43.65	76	5e-84	class_V_aminotransferase	gi|13445755|gb|AAK26375.1|AF339100_1	95.15	99	1e-158	Heterodera_glycines
Hindica_3166_Transcript_1/1	Hbac_isotig00936_1	37.87	93	2e-47	unnamed_protein_product	gi|635365941|emb|CCI45703.1|	89.63	85	3e-101	Albugo_candida
Hindica_12187_Transcript_1/1	Hbac_isotig04950_1	45.83	58	5e-19	hypothetical_protein_Y032_0111g252	gi|597851554|gb|EYC01024.1|	64.82	72	3e-162	Ancylostoma_ceylanicum
Hindica_16475_Transcript_1/1	Hbac_isotig06290_1	39.33	67	7e-11	C._briggsae_CBR-TPI-1_protein	gi|268533340|ref|XP_002631798.1|	71.26	76	5e-126	Caenorhabditis_briggsae
Hindica_3148_Transcript_3/5	Hbac_isotig01713_1	45.71	98	1e-44	putative_adp-dependent_glucokinase	gi|541046971|gb|ERG85732.1|	61.1	99	5e-155	Ascaris_suum
Hindica_1363_Transcript_1/1	Hbac_isotig01890_1	61.67	99	3e-103	hypothetical_protein_JAAARDRAFT_117694	gi|646400494|gb|KDQ64573.1|	63.01	86	1e-65	Jaapia_argillacea_MUCL_33604
Hindica_15034_Transcript_1/1	Hbac_isotig00928_1	68.71	84	3e-75	hypothetical_protein_Y032_0034g2924	gi|597866920|gb|EYC16313.1|	36.14	70	3e-21	Ancylostoma_ceylanicum
Hindica_4820_Transcript_1/1	Hbac_isotig02290_1	36.55	54	2e-53	Hypothetical_protein_CBG12227	gi|268567029|ref|XP_002639872.1|	56.54	64	1e-111	Caenorhabditis_briggsae
Hindica_1104_Transcript_1/1	Hbac_isotig03263_1	68.29	76	7e-125	conserved_hypothetical_protein	gi|301102568|ref|XP_002900371.1|	74.4	69	3e-85	Phytophthora_infestans_T30-4
Hindica_9766_Transcript_2/2	Hbac_isotig04049_1	63.48	63	1e-97	C._briggsae_CBR-COL-158_protein	gi|268557148|ref|XP_002636563.1|	49.81	67	3e-42	Caenorhabditis_briggsae
Hindica_8043_Transcript_2/2	Hbac_isotig04030_1	51.3	75	5e-39	DENN_domain-containing_protein_1A	gi|324505279|gb|ADY42271.1|	47.81	94	1e-159	Ascaris_suum
Hindica_10434_Transcript_2/2	Hbac_isotig01347_1	37.21	72	1e-26	hypothetical_protein_CAEBREN_00948	gi|341890599|gb|EGT46534.1|	47.71	97	1e-26	Caenorhabditis_brenneri
Hindica_2448_Transcript_1/1	Hbac_isotig02691_1	58.36	61	2e-105	hypothetical_protein_Y032_0393g592	gi|597831299|gb|EYB81051.1|	32.46	80	1e-27	Ancylostoma_ceylanicum
Hindica_5728_Transcript_1/1	Hbac_isotig03559_1	30.95	66	2e-16	serine/threonine_protein_phosphatase_PP1_isozyme_1	gi|312074781|ref|XP_003140124.1|	49.15	79	8e-96	Loa_loa
Hindica_1093_Transcript_1/1	Hbac_isotig03866_1	41.7	54	3e-35	Leucine_aminopeptidase_1	gi|324507164|gb|ADY43044.1|	59.22	82	4e-166	Ascaris_suum
Hindica_1396_Transcript_1/1	Hbac_isotig00310_1	52.63	58	3e-117	Methyltransferase_type_11_domain_containing_protein	gi|560140552|emb|CDJ81011.1|	64.06	64	2e-20	Haemonchus_contortus
Hindica_4157_Transcript_1/1	Hbac_isotig02644_1	45.87	97	9e-27	Ubiquitin-like_modifier-activating_enzyme_ATG7	gi|324503158|gb|ADY41377.1|	55.93	79	2e-32	Ascaris_suum
Hindica_12188_Transcript_3/3	Hbac_isotig01922_1	34.93	51	4e-26	hypothetical_protein_Y032_0204g1878	gi|597842008|gb|EYB91571.1|	75.69	96	1e-70	Ancylostoma_ceylanicum
Hindica_15011_Transcript_1/1	Hbac_isotig01359_1	40.26	81	3e-76	Nuclear_pore_glycoprotein_p62	gi|324504068|gb|ADY41757.1|	39.9	84	1e-39	Ascaris_suum
Hindica_4121_Transcript_2/2	Hbac_isotig02043_1	57.89	54	4e-112	39s_ribosomal_protein	gi|541041792|gb|ERG81002.1|	55.38	63	2e-14	Ascaris_suum
Hindica_15073_Transcript_1/1	Hbac_isotig01187_1	59.38	64	5e-23	Methyltransferase-like_protein_13	gi|560125531|emb|CDJ89833.1|	31.82	70	2e-34	Haemonchus_contortus
Hindica_16925_Transcript_1/1	Hbac_isotig02532_1	45.76	79	3e-33	Sodium-dependent_excitatory_amino_acid_transporter_glt-6,_partial	gi|324513836|gb|ADY45667.1|	63.4	89	0	Ascaris_suum
Hindica_6473_Transcript_3/3	Hbac_isotig03373_1	71.58	64	1e-45	hypothetical_protein_LOAG_09689	gi|312086914|ref|XP_003145264.1|	40	83	1e-48	Loa_loa
Hindica_10008_Transcript_1/1	Hbac_isotig04582_1	34.04	55	3e-12	AAA_ATPase	gi|312075254|ref|XP_003140335.1|	48.68	89	9e-99	Loa_loa
Hindica_11095_Transcript_1/1	Hbac_isotig05897_1	44.64	54	5e-12	hypothetical_protein_LOAG_05613	gi|312077199|ref|XP_003141198.1|	61.98	92	7e-24	Loa_loa
Hindica_6108_Transcript_4/6	Hbac_isotig01489_1	34.41	77	5e-41	hypothetical_protein_PHAVU_006G043900g	gi|561019702|gb|ESW18473.1|	99.11	56	3e-73	Phaseolus_vulgaris
Hindica_12615_Transcript_1/1	Hbac_isotig01194_1	48.02	64	3e-105	hypothetical_protein_K11H3.3	gi|17554166|ref|NP_499187.1|	79	70	2e-38	Caenorhabditis_elegans
Hindica_9537_Transcript_1/1	Hbac_isotig02688_1	57.14	71	1e-26	hypothetical_protein_Y032_0165g29	gi|597845426|gb|EYB94950.1|	83.33	97	2e-78	Ancylostoma_ceylanicum
Hindica_558_Transcript_1/1	Hbac_isotig04590_1	44.44	62	2e-54	Serine/threonine-protein_kinase_PLK1	gi|324507632|gb|ADY43234.1|	52.92	99	5e-72	Ascaris_suum
Hindica_10270_Transcript_1/1	Hbac_isotig02538_1	52.8	95	2e-23	hypothetical_protein_Y032_0692g1576	gi|597890504|gb|EYC38817.1|	58.1	76	4e-128	Ancylostoma_ceylanicum
Hindica_7156_Transcript_1/1	Hbac_isotig06120_1	45.63	51	4e-28	26S_protease_regulatory_subunit_7,_partial	gi|324528615|gb|ADY48932.1|	84.35	99	3e-62	Ascaris_suum
Hindica_10867_Transcript_1/1	Hbac_isotig01563_1	77.55	68	9e-42	CBN-CKA-2_protein	gi|341874645|gb|EGT30580.1|	65.73	73	1e-59	Caenorhabditis_brenneri
Hindica_3050_Transcript_1/1	Hbac_isotig01098_1	79.86	97	2e-79	hypothetical_protein_PHAVU_011G138900g	gi|561005952|gb|ESW04946.1|	100	52	2e-39	Phaseolus_vulgaris
Hindica_10429_Transcript_1/1	Hbac_isotig02063_1	62.86	55	6e-63	V-type_proton_ATPase_21_kDa_proteolipid_subunit	gi|324522464|gb|ADY48066.1|	82.61	69	4e-100	Ascaris_suum
Hindica_6347_Transcript_1/1	Hbac_isotig01242_1	38.7	61	1e-61	probable_protein_kinase_C_subtrate_Hgg-23	gi|18677170|gb|AAL78217.1|	82.93	89	4e-62	Heterodera_glycines
Hindica_16605_Transcript_1/1	Hbac_isotig01311_1	85.22	99	4e-66	Solute_carrier_family_22_member_15	gi|324503320|gb|ADY41445.1|	79.01	65	4e-31	Ascaris_suum
Hindica_9585_Transcript_1/1	Hbac_isotig05343_1	42.74	51	2e-23	adenylate_cyclase	gi|541045078|gb|ERG83946.1|	38.19	79	8e-26	Ascaris_suum
Hindica_6869_Transcript_1/1	Hbac_isotig06120_1	51.47	52	7e-21	ATP-binding_cassette_sub-family_E_member_1	gi|324505057|gb|ADY42177.1|	69.62	93	0	Ascaris_suum
Hindica_14622_Transcript_1/4	Hbac_isotig01835_1	35.98	51	1e-18	unnamed_protein_product	gi|635365946|emb|CCI45708.1|	89.13	58	2e-51	Albugo_candida
Hindica_375_Transcript_1/2	Hbac_isotig02630_1	80.1	71	2e-95	39S_ribosomal_protein_L45,_partial	gi|324518944|gb|ADY47245.1|	50	53	4e-25	Ascaris_suum
Hindica_3478_Transcript_2/3	Hbac_isotig01685_1	45.35	63	2e-21	hypothetical_protein_CAEBREN_08139	gi|341895421|gb|EGT51356.1|	35.38	99	4e-13	Caenorhabditis_brenneri
Hindica_10704_Transcript_1/1	Hbac_isotig01627_1	64.37	70	1e-29	hypothetical_protein_PHYSODRAFT_526723	gi|348668001|gb|EGZ07825.1|	52.31	83	3e-84	Phytophthora_sojae
Hindica_14680_Transcript_1/1	Hbac_isotig02194_1	38.64	71	4e-29	zinc_finger_ccch_domain-containing_protein_15-like_protein	gi|541040765|gb|ERG80169.1|	64.06	69	1e-122	Ascaris_suum
Hindica_622_Transcript_1/1	Hbac_isotig01173_1	66.36	74	4e-139	Acyl-coenzyme_A_thioesterase_8	gi|324521405|gb|ADY47846.1|	51.47	51	2e-14	Ascaris_suum
Hindica_9229_Transcript_1/1	Hbac_isotig05435_1	68.48	58	6e-43	Transmembrane_protein_87A	gi|324508897|gb|ADY43750.1|	50.43	88	5e-65	Ascaris_suum
Hindica_3066_Transcript_1/1	Hbac_isotig01879_1	43.31	58	7e-26	hypothetical_protein_CRE_28537	gi|308505416|ref|XP_003114891.1|	47.66	70	7e-23	Caenorhabditis_remanei
Hindica_13580_Transcript_1/1	Hbac_isotig04587_1	35.34	99	5e-15	C._briggsae_CBR-ISP-1_protein	gi|268552071|ref|XP_002634018.1|	57.32	84	6e-66	Caenorhabditis_briggsae
Hindica_12466_Transcript_1/1	Hbac_isotig00294_1	32.52	83	1e-24	Cell_cycle_checkpoint_protein_RAD1	gi|324522812|gb|ADY48138.1|	36.43	74	3e-52	Ascaris_suum
Hindica_5429_Transcript_1/1	Hbac_isotig01631_1	54.78	66	6e-93	40S_ribosomal_protein_S2	gi|312070951|ref|XP_003138383.1|	88.68	78	5e-97	Loa_loa
Hindica_14888_Transcript_1/2	Hbac_isotig01930_1	51.52	50	5e-15	unknown	gi|332375364|gb|AEE62823.1|	92.42	82	2e-142	Dendroctonus_ponderosae
Hindica_5556_Transcript_2/2	Hbac_isotig05162_1	43.55	72	1e-40	Methyltransferase-related_domain_containing_protein	gi|560118986|emb|CDJ96382.1|	53.3	75	3e-72	Haemonchus_contortus
Hindica_8690_Transcript_1/4	Hbac_isotig00355_1	48.6	65	1e-25	GTP_cyclohydrolase_1	gi|324523002|gb|ADY48171.1|	87.03	63	1e-116	Ascaris_suum
Hindica_2358_Transcript_1/1	Hbac_isotig02677_1	56.71	84	2e-67	unc-87	gi|50086703|gb|AAT70232.1|	95.31	53	4e-83	Heterodera_glycines
Hindica_11815_Transcript_1/1	Hbac_isotig01378_1	33.8	58	2e-43	hypothetical_protein_Y032_0064g3488	gi|597859282|gb|EYC08705.1|	43.01	53	6e-61	Ancylostoma_ceylanicum
Hindica_12702_Transcript_2/3	Hbac_contig01234_1	93.14	54	4e-64	TPA:_hypothetical_protein_similar_to_40s_ribosomal_protein_s13_(Broad)	gi|259480263|tpe|CBF71234.1|	82.79	69	7e-68	Aspergillus_nidulans_FGSC_A4
Hindica_10151_Transcript_1/1	Hbac_isotig02455_1	88.56	78	1e-128	hypothetical_protein_CRE_13420	gi|308490751|ref|XP_003107567.1|	44.58	58	1e-10	Caenorhabditis_remanei
Hindica_4225_Transcript_1/2	Hbac_isotig00483_1	49.55	78	5e-76	hypothetical_protein_OXYTRI_13058	gi|403334965|gb|EJY66653.1|	46.18	99	3e-39	Oxytricha_trifallax
Hindica_3416_Transcript_3/4	Hbac_isotig03874_1	83.6	65	1e-116	Dimethyladenosine_transferase	gi|324516507|gb|ADY46552.1|	80.37	100	5e-54	Ascaris_suum
Hindica_10608_Transcript_2/2	Hbac_isotig01897_1	78.86	51	3e-65	OV-16_antigen	gi|312092291|ref|XP_003147286.1|	69.01	81	4e-69	Loa_loa
Hindica_15647_Transcript_2/3	Hbac_isotig00294_1	39.22	58	2e-61	PRP38_family_protein	gi|312092137|ref|XP_003147232.1|	76.62	76	2e-92	Loa_loa
Hindica_5709_Transcript_1/1	Hbac_isotig00712_1	76.79	63	7e-58	RecName:_Full=Histone_H2A,_orphon	gi|1708101|sp|Q07135.2|H2AO_CHITH	89.69	97	2e-41
Hindica_13270_Transcript_1/1	Hbac_isotig02139_1	38.27	57	1e-07	v-type_proton_atpase_catalytic_subunit_a	gi|541043992|gb|ERG82947.1|	87.12	95	0	Ascaris_suum
Hindica_6144_Transcript_1/1	Hbac_isotig03782_1	38.06	56	3e-14	Cyclin_F-box_domain_containing_protein	gi|560138506|emb|CDJ83008.1|	75.51	97	0	Haemonchus_contortus
Hindica_9492_Transcript_1/1	Hbac_isotig06006_1	83.58	63	8e-34	hypothetical_protein_Y032_0409g932	gi|597898027|gb|EYC46055.1|	65.93	55	3e-104	Ancylostoma_ceylanicum
Hindica_1127_Transcript_2/3	Hbac_isotig03700_1	63.5	78	1e-66	heat_shock_protein_70	gi|12044387|gb|AAG47839.1|AF318605_1	85.71	99	6e-69	Heterodera_glycines
Hindica_1153_Transcript_1/1	Hbac_contig01593_1	69.5	76	2e-88	hypothetical_protein_ASU_03037	gi|541047161|gb|ERG85914.1|	39.88	84	3e-31	Ascaris_suum
Hindica_1430_Transcript_1/1	Hbac_isotig06247_1	91	99	3e-45	hypothetical_protein_CAPTEDRAFT_165102	gi|443689587|gb|ELT91960.1|	69.37	99	2e-47	Capitella_teleta
Hindica_307_Transcript_1/1	Hbac_isotig01088_1	82.32	60	0	hypothetical_protein_LOAG_04058	gi|312073712|ref|XP_003139643.1|	51.85	70	7e-20	Loa_loa
Hindica_5579_Transcript_1/1	Hbac_isotig02491_1	74.3	56	8e-146	Myotubularin-related_protein_9	gi|324502491|gb|ADY41097.1|	63.77	96	0	Ascaris_suum
Hindica_2301_Transcript_1/1	Hbac_isotig03325_1	67.29	53	7e-106	Trafficking_protein_particle_complex_subunit_1	gi|324536407|gb|ADY49463.1|	59.29	74	8e-54	Ascaris_suum
Hindica_17343_Transcript_1/1	Hbac_isotig00932_1	79.55	98	1e-68	60S_ribosomal_protein_L10A_putative	gi|325186011|emb|CCA20514.1|	89.08	79	8e-135	Albugo_laibachii_Nc14
Hindica_16698_Transcript_1/1	Hbac_isotig00421_1	38.69	89	4e-36	coiled-coil_domain-containing_protein_47	gi|541047091|gb|ERG85847.1|	53.97	67	5e-37	Ascaris_suum
Hindica_476_Transcript_1/1	Hbac_isotig05796_1	71.62	66	2e-35	SUMO_(ubiquitin-related)_homolog_family_member_(smo-1)	gi|17508217|ref|NP_490842.1|	88.61	63	5e-44	Caenorhabditis_elegans
Hindica_10189_Transcript_2/2	Hbac_isotig05194_1	45.16	55	2e-16	Alpha-catulin	gi|324503003|gb|ADY41312.1|	80.33	99	1e-134	Ascaris_suum
Hindica_5487_Transcript_1/1	Hbac_isotig01656_1	63.02	53	1e-130	SWI/SNF-related_matrix-associated_actin-dependent_regulator_of_chromatin_subfamily_B_member_1	gi|324516305|gb|ADY46489.1|	65.05	90	4e-94	Ascaris_suum
Hindica_16758_Transcript_2/3	Hbac_isotig03678_1	55.71	74	8e-56	receptor_expression-enhancing_protein_5	gi|541041752|gb|ERG80968.1|	58.76	80	3e-61	Ascaris_suum
Hindica_13331_Transcript_1/1	Hbac_isotig02833_1	58.77	78	8e-82	serine/threonine-protein_phosphatase_4_catalytic_subunit	gi|312086460|ref|XP_003145085.1|	78.74	57	4e-179	Loa_loa
Hindica_5968_Transcript_2/3	Hbac_isotig01290_1	57.45	50	5e-36	Actin-2,_partial	gi|324525867|gb|ADY48607.1|	98.32	87	4e-173	Ascaris_suum
Hindica_14476_Transcript_1/1	Hbac_isotig05924_1	88.75	64	1e-48	methylmalonate-semialdehyde_dehydrogenase_(acylating)	gi|384496519|gb|EIE87010.1|	68.18	74	3e-24	Rhizopus_oryzae_RA_99-880
Hindica_13891_Transcript_1/1	Hbac_isotig04001_1	32.68	60	3e-18	mothers_against_decapentaplegic-like_protein_9	gi|541039264|gb|ERG79114.1|	58.74	57	2e-49	Ascaris_suum
Hindica_5193_Transcript_1/2	Hbac_isotig05009_1	55.5	86	3e-74	Hypothetical_protein_CBG03955	gi|268565215|ref|XP_002639371.1|	77.38	83	1e-40	Caenorhabditis_briggsae
Hindica_808_Transcript_1/2	Hbac_isotig03613_1	52.91	81	9e-58	acid_phosphatase	gi|402314081|gb|AFQ55439.1|	42.9	98	3e-85	Heterodera_avenae
Hindica_6324_Transcript_1/2	Hbac_isotig02251_1	75.78	54	3e-169	Protein_kinase_domain_containing_protein	gi|170594487|ref|XP_001901995.1|	51.07	64	5e-113	Brugia_malayi
Hindica_119_Transcript_4/4	Hbac_isotig00347_1	96.15	67	7e-127	hydrolase	gi|489059564|ref|WP_002969628.1|	94.29	78	1e-60	Brucella_pinnipedialis
Hindica_10187_Transcript_2/2	Hbac_isotig01335_1	80	56	6e-28	ubiquitin_11	gi|543177455|gb|AGV54749.1|	97.8	81	4e-153	Phaseolus_vulgaris
Hindica_5477_Transcript_1/5	Hbac_isotig01713_1	38.3	58	1e-31	Major_intrinsic_protein_domain_containing_protein	gi|560125091|emb|CDJ90278.1|	47.31	69	3e-46	Haemonchus_contortus
Hindica_9739_Transcript_2/2	Hbac_isotig04493_1	74.32	77	9e-37	hypothetical_protein_Y032_0172g380	gi|597844882|gb|EYB94413.1|	72.06	65	1e-176	Ancylostoma_ceylanicum
Hindica_5757_Transcript_1/1	Hbac_isotig03456_1	39.91	63	2e-48	ATP-binding_region_and_Heat_shock_protein_Hsp90_domain_containing_protein,_partial	gi|560123404|emb|CDJ91963.1|	81.18	94	8e-134	Haemonchus_contortus
Hindica_2883_Transcript_1/1	Hbac_isotig01295_1	31.72	57	3e-36	GDP-fucose_protein_O-fucosyltransferase_1	gi|324515538|gb|ADY46235.1|	49.2	79	2e-119	Ascaris_suum
Hindica_12598_Transcript_1/1	Hbac_isotig03690_1	41.67	62	2e-09	hypothetical_protein_CAEBREN_31778	gi|341880795|gb|EGT36730.1|	52.23	60	5e-77	Caenorhabditis_brenneri
Hindica_11332_Transcript_1/1	Hbac_isotig01052_1	94.81	78	2e-46	Alanine_dehydrogenase_PNT_and_Saccharopine_dehydrogenase_domain_containing_protein	gi|560121307|emb|CDJ94054.1|	58.36	99	1e-161	Haemonchus_contortus
Hindica_6878_Transcript_1/1	Hbac_isotig02106_1	51.05	59	7e-48	PREDICTED:_phosphoserine_phosphatase_isoform_X1	gi|602646632|ref|XP_007429747.1|	43.48	89	5e-62	Python_bivittatus
Hindica_8680_Transcript_1/1	Hbac_isotig01341_1	69.31	51	2e-140	Hypothetical_protein_CBG00325	gi|268534378|ref|XP_002632320.1|	49.33	81	3e-99	Caenorhabditis_briggsae
Hindica_12943_Transcript_1/1	Hbac_isotig01074_1	48.15	78	3e-63	serine_threonine-protein_kinase_32a	gi|541042900|gb|ERG81966.1|	46.72	77	7e-104	Ascaris_suum
Hindica_1183_Transcript_1/1	Hbac_isotig02098_1	41.33	63	5e-80	CRE-ELO-6_protein	gi|308478227|ref|XP_003101325.1|	53.91	78	1e-87	Caenorhabditis_remanei
Hindica_4559_Transcript_1/2	Hbac_isotig03143_1	42.33	59	1e-51	DEAD/DEAH_box_helicase	gi|268619154|gb|ACZ13353.1|	46.72	98	8e-27	Bursaphelenchus_xylophilus
Hindica_1283_Transcript_1/1	Hbac_isotig01122_1	63.14	62	2e-108	hypothetical_protein_Y032_0178g667	gi|597844308|gb|EYB93845.1|	90.62	72	1e-21	Ancylostoma_ceylanicum
Hindica_3233_Transcript_3/3	Hbac_isotig02312_1	40.38	93	3e-62	hypothetical_protein_PHYSODRAFT_286746	gi|348674317|gb|EGZ14136.1|	83.33	90	2e-67	Phytophthora_sojae
Hindica_6176_Transcript_1/2	Hbac_isotig02469_1	46.82	81	8e-96	SEC14-like_protein_2	gi|324510974|gb|ADY44580.1|	66.94	99	1e-53	Ascaris_suum
Hindica_9831_Transcript_1/1	Hbac_isotig01708_1	35.4	51	2e-43	hypothetical_protein_ASU_06510	gi|541044856|gb|ERG83742.1|	56.52	69	2e-25	Ascaris_suum
Hindica_184_Transcript_2/2	Hbac_isotig03136_1	54.86	78	6e-89	Ferritin_Dps_protein_domain_containing_protein	gi|560125106|emb|CDJ90263.1|	72.29	55	1e-33	Haemonchus_contortus
Hindica_16267_Transcript_1/1	Hbac_isotig00315_1	35	100	5e-16	hypothetical_protein_Y032_0329g2648,_partial	gi|597834077|gb|EYB83765.1|	42.95	69	2e-40	Ancylostoma_ceylanicum
Hindica_8679_Transcript_1/1	Hbac_isotig00013_1	91.67	72	3e-25	microtubule-actin_cross-linking_factor_isoform_4	gi|541041852|gb|ERG81053.1|	46.56	95	4e-27	Ascaris_suum
Hindica_7623_Transcript_1/1	Hbac_isotig04412_1	49.61	90	8e-31	CDK9_kinase-activating_protein_cyclin_T	gi|289740001|gb|ADD18748.1|	37.61	95	1e-13	Glossina_morsitans_morsitans
Hindica_504_Transcript_1/1	Hbac_isotig01591_1	59.46	89	8e-43	28s_ribosomal_protein	gi|541044800|gb|ERG83690.1|	48	69	2e-36	Ascaris_suum
Hindica_10298_Transcript_3/3	Hbac_isotig05581_1	58.14	62	9e-27	sphingolipid_delta_-desaturase_des1	gi|541043054|gb|ERG82101.1|	44.44	81	7e-17	Ascaris_suum
Hindica_8952_Transcript_1/1	Hbac_isotig01033_1	73.49	55	8e-41	hypothetical_protein_Y032_0380g333	gi|597831788|gb|EYB81527.1|	49.22	59	1e-31	Ancylostoma_ceylanicum
Hindica_6018_Transcript_1/2	Hbac_isotig03351_1	41.78	67	2e-39	Peptide_methionine_sulfoxide_reductase	gi|324514330|gb|ADY45831.1|	54.13	72	3e-30	Ascaris_suum
Hindica_7800_Transcript_1/1	Hbac_isotig03218_1	39.61	82	6e-20	Protein_lin-54	gi|324510685|gb|ADY44467.1|	60.89	96	3e-79	Ascaris_suum
Hindica_777_Transcript_1/1	Hbac_isotig05077_1	34.21	98	2e-13	Ras_domain_containing_protein	gi|560132983|emb|CDJ86514.1|	70.23	88	2e-51	Haemonchus_contortus
Hindica_3811_Transcript_1/1	Hbac_isotig05316_1	46.1	64	3e-34	40S_ribosomal_protein_S14	gi|301091063|ref|XP_002895724.1|	94.96	65	2e-81	Phytophthora_infestans_T30-4
Hindica_13666_Transcript_1/1	Hbac_isotig04752_1	44.44	81	3e-19	Coatomer_subunit_beta	gi|324503540|gb|ADY41537.1|	69.56	85	0	Ascaris_suum
Hindica_4938_Transcript_1/3	Hbac_isotig04238_1	44.96	60	3e-34	Acyl-CoA_dehydrogenase_and_Acyl-CoA_oxidase_dehydrogenase_domain_containing_protein	gi|560133230|emb|CDJ86275.1|	54.49	80	4e-53	Haemonchus_contortus
Hindica_12063_Transcript_2/2	Hbac_isotig04496_1	47.75	72	8e-25	peptidase_family_M48_containing_protein	gi|402584973|gb|EJW78914.1|	51.75	82	1e-69	Wuchereria_bancrofti
Hindica_16598_Transcript_2/2	Hbac_isotig01292_1	77.44	64	6e-73	RE01069p	gi|170586332|ref|XP_001897933.1|	61.62	58	2e-103	Brugia_malayi
Hindica_546_Transcript_2/4	Hbac_isotig01957_1	68.7	88	7e-54	ribosomal_protein_L15	gi|55139409|gb|AAV41378.1|	77.14	99	9e-37	Bos_taurus
Hindica_12096_Transcript_1/1	Hbac_isotig05566_1	81.45	58	4e-65	Eukaryotic_translation_initiation_factor_1A,_Y-chromosomal	gi|324507606|gb|ADY43224.1|	73.64	80	2e-48	Ascaris_suum
Hindica_2503_Transcript_1/1	Hbac_isotig01109_1	50.6	50	4e-90	MAP_kinase-activated_protein_kinase_2	gi|324514552|gb|ADY45906.1|	63.72	73	3e-160	Ascaris_suum
Hindica_10878_Transcript_1/1	Hbac_isotig04547_1	63.31	65	1e-59	Oligo-1,6-glucosidase	gi|324507219|gb|ADY43063.1|	50.5	54	2e-50	Ascaris_suum
Hindica_10325_Transcript_1/1	Hbac_isotig01411_1	46.57	88	2e-68	hypothetical_protein_LOAG_08561	gi|312084107|ref|XP_003144139.1|	47.69	99	5e-52	Loa_loa
Hindica_5035_Transcript_1/1	Hbac_isotig01966_1	56.91	53	7e-87	hypothetical_protein_K08E4.6	gi|17541356|ref|NP_502288.1|	57.87	87	6e-76	Caenorhabditis_elegans
Hindica_12494_Transcript_1/1	Hbac_isotig03223_1	78.64	97	2e-36	dolichyl-diphosphooligosaccharide--protein_glycosyltransferase_48_kda_subunit	gi|541042065|gb|ERG81232.1|	61.13	93	1e-143	Ascaris_suum
Hindica_1736_Transcript_2/2	Hbac_isotig02621_1	75	73	3e-48	hypothetical_protein_LOAG_01611	gi|312068404|ref|XP_003137198.1|	52.24	64	8e-36	Loa_loa
Hindica_4075_Transcript_2/4	Hbac_isotig01263_1	34.41	60	8e-48	Folylpolyglutamate_synthase	gi|324505416|gb|ADY42328.1|	48.31	84	1e-21	Ascaris_suum
Hindica_9704_Transcript_1/1	Hbac_isotig01154_1	42.65	56	2e-48	ATPase_domain_containing_protein	gi|560126696|emb|CDJ88678.1|	66.05	84	0	Haemonchus_contortus
Hindica_9113_Transcript_1/1	Hbac_isotig00528_1	45.21	99	4e-54	spermatogenesis_serine-rich_2-like_protein	gi|541040335|gb|ERG79835.1|	60.29	65	2e-17	Ascaris_suum
Hindica_13749_Transcript_1/1	Hbac_isotig02843_1	55.33	87	5e-76	Ubiquitin_carboxyl-terminal_hydrolase_14	gi|324506704|gb|ADY42856.1|	42.66	84	1e-50	Ascaris_suum
Hindica_993_Transcript_1/1	Hbac_isotig01283_1	52.29	78	3e-119	hypothetical_protein_WUBG_05857	gi|402589300|gb|EJW83232.1|	40	54	2e-12	Wuchereria_bancrofti
Hindica_11654_Transcript_1/1	Hbac_isotig02235_1	40.35	54	1e-19	PREDICTED:_40S_ribosomal_protein_S9-like	gi|597786960|ref|XP_007256932.1|	87.74	80	3e-78	Astyanax_mexicanus
Hindica_16568_Transcript_1/1	Hbac_isotig03582_1	43.28	63	4e-15	Elongation_factor_Ts	gi|324517654|gb|ADY46884.1|	41.73	75	2e-21	Ascaris_suum
Hindica_3611_Transcript_1/3	Hbac_isotig01453_1	65.08	72	2e-152	hypothetical_protein_Y032_0002g972	gi|597884402|gb|EYC33762.1|	47.42	99	9e-56	Ancylostoma_ceylanicum
Hindica_12154_Transcript_1/1	Hbac_isotig01487_1	62.07	55	5e-19	hypothetical_protein_CAEBREN_30571	gi|341883252|gb|EGT39187.1|	55.37	96	7e-130	Caenorhabditis_brenneri
Hindica_12852_Transcript_1/1	Hbac_isotig01267_1	44.34	84	3e-58	piwi_domain-containing_protein	gi|312071802|ref|XP_003138776.1|	39.27	89	2e-79	Loa_loa
Hindica_2957_Transcript_1/1	Hbac_isotig02806_1	43.04	53	1e-15	CBN-KAT-1_protein	gi|341899830|gb|EGT55765.1|	76.32	81	1e-74	Caenorhabditis_brenneri
Hindica_359_Transcript_1/2	Hbac_isotig04368_1	85.81	80	9e-81	cold-shock-like_protein	gi|321173537|gb|ADW77531.1|	86.05	78	8e-71	Heterodera_glycines
Hindica_16697_Transcript_1/1	Hbac_isotig01936_1	41.88	70	3e-17	hypothetical_protein_PHYSODRAFT_285581	gi|348681444|gb|EGZ21260.1|	94.33	86	1e-87	Phytophthora_sojae
Hindica_5298_Transcript_2/2	Hbac_isotig01412_1	46.76	99	3e-46	cytochrome_b,_partial_(mitochondrion)	gi|403082246|gb|AFR23099.1|	76.23	99	1e-145	Brachionus_calyciflorus
Hindica_500_Transcript_1/1	Hbac_isotig02701_1	34.33	76	2e-49	hypothetical_protein_Y032_0467g1993	gi|597896163|gb|EYC44250.1|	54.03	76	3e-37	Ancylostoma_ceylanicum
Hindica_97_Transcript_1/1	Hbac_isotig01952_1	30.07	59	1e-39	histone-binding_protein_rbbp7	gi|541045152|gb|ERG84015.1|	86.7	82	0	Ascaris_suum
Hindica_16659_Transcript_1/1	Hbac_isotig01374_1	75.5	80	3e-78	PREDICTED:_putative_ankyrin_repeat_protein_R911-like,_partial	gi|72128204|ref|XP_788136.1|	45.37	98	3e-22	Strongylocentrotus_purpuratus
Hindica_11656_Transcript_1/2	Hbac_isotig02349_1	41.44	65	1e-19	Cystathionine_beta-synthase	gi|324506523|gb|ADY42784.1|	48.38	91	1e-168	Ascaris_suum
Hindica_3002_Transcript_1/1	Hbac_isotig05760_1	79.14	85	6e-80	Syntaxin-3	gi|324512804|gb|ADY45289.1|	62.63	66	9e-119	Ascaris_suum
Hindica_11774_Transcript_2/3	Hbac_isotig00008_1	41.24	79	6e-41	40S_ribosomal_protein_S26	gi|331248332|ref|XP_003336790.1|	76.11	77	1e-37	Puccinia_graminis_f._sp._tritici_CRL_75-36-700-3
Hindica_3053_Transcript_1/1	Hbac_isotig04166_1	53.1	69	6e-39	importin_subunit_alpha-3	gi|541043432|gb|ERG82439.1|	74.75	95	5e-101	Ascaris_suum
Hindica_423_Transcript_2/2	Hbac_isotig00989_1	81.99	83	0	cuticlin_1	gi|312087470|ref|XP_003145484.1|	71.58	81	5e-41	Loa_loa
Hindica_8699_Transcript_1/1	Hbac_isotig04555_1	39.13	96	3e-10	elongation_factor_1_beta	gi|268619098|gb|ACZ13325.1|	59.09	76	7e-33	Bursaphelenchus_xylophilus
Hindica_5085_Transcript_1/2	Hbac_isotig01501_1	50	74	3e-96	hypothetical_protein_WUBG_14947	gi|402580194|gb|EJW74144.1|	45.45	73	3e-29	Wuchereria_bancrofti
Hindica_1296_Transcript_1/2	Hbac_isotig02467_1	49.79	53	1e-61	hypothetical_protein_Y032_0001g334	gi|597884909|gb|EYC34268.1|	31.16	79	2e-35	Ancylostoma_ceylanicum
Hindica_6433_Transcript_1/1	Hbac_isotig06685_1	57.65	58	1e-28	MAP_kinase_kinase_2	gi|57283049|emb|CAD56893.1|	80.39	79	0	Meloidogyne_artiellia
Hindica_13739_Transcript_1/1	Hbac_isotig01205_1	42.65	95	9e-44	Cell_division_protein_kinase_1	gi|324511103|gb|ADY44633.1|	64.22	71	3e-39	Ascaris_suum
Hindica_8174_Transcript_1/1	Hbac_isotig04196_1	35.38	54	3e-08	Fatty_acid-binding_protein_9	gi|324511324|gb|ADY44719.1|	50.74	70	3e-35	Ascaris_suum
Hindica_8575_Transcript_3/5	Hbac_isotig02900_1	51.43	71	3e-27	Translocon-associated_protein_subunit_gamma	gi|324511401|gb|ADY44750.1|	66.85	77	6e-61	Ascaris_suum
Hindica_2165_Transcript_1/1	Hbac_isotig07164_1	43.7	59	6e-21	tRNA_(adenine-N(1)-)-methyltransferase_catalytic_subunit	gi|324506577|gb|ADY42804.1|	48.41	71	2e-106	Ascaris_suum
Hindica_16749_Transcript_1/1	Hbac_isotig02285_1	31.1	77	2e-38	hypothetical_protein_Y032_0288g1483	gi|597836286|gb|EYB85933.1|	40.06	54	3e-66	Ancylostoma_ceylanicum
Hindica_3753_Transcript_1/1	Hbac_isotig01663_1	35.86	54	9e-40	histone_H4	gi|170588045|ref|XP_001898784.1|	100	56	2e-43	Brugia_malayi
Hindica_9558_Transcript_1/1	Hbac_isotig02693_1	57.8	71	2e-39	hypothetical_protein_Y032_0055g2613	gi|597861126|gb|EYC10540.1|	56.05	99	8e-57	Ancylostoma_ceylanicum
Hindica_6022_Transcript_1/1	Hbac_isotig03538_1	46.62	68	3e-28	hypothetical_protein_F47B7.1	gi|17567811|ref|NP_508656.1|	57.14	52	2e-08	Caenorhabditis_elegans
Hindica_2041_Transcript_4/4	Hbac_isotig03232_1	52.27	75	2e-41	Intermediate_peptidase	gi|324501308|gb|ADY40585.1|	39.83	66	7e-51	Ascaris_suum
Hindica_954_Transcript_1/1	Hbac_isotig01203_1	45.36	69	1e-100	Splicing_factor_U2AF_35_kDa_subunit	gi|324504738|gb|ADY42042.1|	78.39	73	5e-113	Ascaris_suum
Hindica_399_Transcript_1/2	Hbac_contig01376_1	35.47	53	8e-67	2',5'-phosphodiesterase_12	gi|324506588|gb|ADY42809.1|	47.44	71	3e-13	Ascaris_suum
Hindica_13266_Transcript_1/2	Hbac_isotig01003_1	98.53	52	6e-42	Temporarily_Assigned_Gene_name_family_member_(tag-242)	gi|17531753|ref|NP_496279.1|	62.33	63	1e-53	Caenorhabditis_elegans
Hindica_12948_Transcript_1/1	Hbac_isotig06094_1	40.68	75	9e-26	ubiquitin_protein_ligase,_putative	gi|241611460|ref|XP_002406299.1|	70.39	58	5e-77	Ixodes_scapularis
Hindica_14153_Transcript_1/1	Hbac_isotig04627_1	57.14	52	3e-12	NADH:ubiquinone_oxidoreductase_domain_containing_protein	gi|560121589|emb|CDJ93781.1|	72.96	59	1e-125	Haemonchus_contortus
Hindica_1076_Transcript_3/3	Hbac_isotig03206_1	34.67	61	9e-37	hypothetical_protein_CRE_24540	gi|308475269|ref|XP_003099853.1|	59.69	66	3e-47	Caenorhabditis_remanei
Hindica_2584_Transcript_2/2	Hbac_isotig03562_1	71.03	53	1e-70	calumenin-a	gi|541042368|gb|ERG81497.1|	58.37	83	2e-84	Ascaris_suum
Hindica_12844_Transcript_1/1	Hbac_isotig02672_1	35.8	78	4e-16	Myelin_expression_factor_2	gi|324501426|gb|ADY40636.1|	60.67	75	3e-66	Ascaris_suum
Hindica_4835_Transcript_1/1	Hbac_isotig02527_1	58.9	63	5e-56	Heat_shock_70_kDa_protein_A,_partial	gi|324507086|gb|ADY43011.1|	90.64	93	1e-96	Ascaris_suum
Hindica_3746_Transcript_1/2	Hbac_isotig03328_1	68.49	55	4e-76	protein_ZK1127.4	gi|170580563|ref|XP_001895318.1|	45.62	60	1e-31	Brugia_malayi
Hindica_4616_Transcript_2/3	Hbac_isotig03529_1	74.31	55	1e-124	Cleavage_stimulation_factor,_50_kDa_subunit	gi|170590720|ref|XP_001900119.1|	72.64	92	0	Brugia_malayi
Hindica_11120_Transcript_4/4	Hbac_isotig02390_1	55.28	75	2e-45	Phospholipid_glycerol_acyltransferase_domain_containing_protein	gi|560134047|emb|CDJ85735.1|	50.76	63	2e-64	Haemonchus_contortus
Hindica_2992_Transcript_1/1	Hbac_isotig02421_1	53.65	92	1e-74	Uncharacterized_protein_ZC84.1	gi|541049091|gb|ERG87783.1|	47.73	72	3e-16	Ascaris_suum
Hindica_10534_Transcript_1/1	Hbac_isotig02335_1	62.41	56	4e-59	Receptor-type_tyrosine-protein_phosphatase-like_protein	gi|324505508|gb|ADY42366.1|	46.64	96	2e-54	Ascaris_suum
Hindica_14688_Transcript_1/1	Hbac_isotig01465_1	73.68	93	5e-81	hypothetical_protein_ASU_01156	gi|541048396|gb|ERG87105.1|	49.17	99	8e-60	Ascaris_suum
Hindica_2288_Transcript_3/3	Hbac_isotig02131_1	43.06	54	8e-29	hypothetical_protein_Y6B3B.5	gi|71995897|ref|NP_001021801.1|	38.89	94	4e-19	Caenorhabditis_elegans
Hindica_2944_Transcript_1/3	Hbac_isotig01499_1	72.1	69	8e-178	PREDICTED:_ADP-ribosylation_factor-like_protein_2-like	gi|524901237|ref|XP_005107029.1|	61.96	63	8e-74	Aplysia_californica
Hindica_116_Transcript_1/1	Hbac_isotig01743_1	35.96	65	2e-41	LUC7_related_domain_containing_protein	gi|560119546|emb|CDJ95818.1|	42.91	63	1e-58	Haemonchus_contortus
Hindica_11982_Transcript_1/1	Hbac_isotig05308_1	37.31	55	4e-11	hypothetical_protein_ASU_14106	gi|541039388|gb|ERG79188.1|	43.08	86	3e-70	Ascaris_suum
Hindica_11034_Transcript_1/1	Hbac_isotig01176_1	46.45	85	2e-52	Phosphotyrosine_interaction_region_domain_containing_protein	gi|560117430|emb|CDJ97928.1|	48.71	79	6e-85	Haemonchus_contortus
Hindica_17316_Transcript_1/1	Hbac_isotig02777_1	45.64	61	4e-36	hypothetical_protein_Y032_0091g2426	gi|597854342|gb|EYC03792.1|	49.67	90	4e-41	Ancylostoma_ceylanicum
Hindica_3518_Transcript_1/1	Hbac_isotig00355_1	51.02	64	1e-19	hypothetical_protein_LOAG_09652	gi|312086818|ref|XP_003145227.1|	55.09	80	3e-98	Loa_loa
Hindica_10106_Transcript_1/1	Hbac_isotig02224_1	40.96	57	6e-39	Chaperonin_Hsp-60	gi|324504423|gb|ADY41912.1|	84.31	99	4e-120	Ascaris_suum
Hindica_11868_Transcript_1/1	Hbac_isotig03561_1	39.32	58	7e-45	RecName:_Full=S-adenosylmethionine_synthase;_Short=AdoMet_synthase;_AltName:_Full=Methionine_adenosyltransferase;_Short=MAT	gi|75304713|sp|Q8W3Y4.1|METK_PHALU	98.47	78	0
Hindica_12319_Transcript_1/1	Hbac_isotig02547_1	33.87	84	8e-49	hypothetical_protein_LOAG_04059	gi|312073714|ref|XP_003139644.1|	40	67	1e-15	Loa_loa
Hindica_623_Transcript_5/5	Hbac_isotig02947_1	54.87	52	1e-65	Unknown	gi|324506098|gb|ADY42611.1|	62.5	84	7e-44	Ascaris_suum
Hindica_4535_Transcript_1/1	Hbac_isotig03304_1	48.34	90	8e-37	FMRFamide-related_peptide_precursor	gi|29825553|gb|AAO92292.1|	78.3	80	8e-37	Heterodera_glycines
Hindica_14320_Transcript_1/1	Hbac_isotig03789_1	50.45	61	2e-71	cathepsin_L	gi|211910945|gb|ACJ13101.1|	90.62	99	6e-81	Heterodera_glycines
Hindica_1035_Transcript_1/1	Hbac_contig01714_1	86.71	70	1e-86	C._briggsae_CBR-CNX-1_protein	gi|268573364|ref|XP_002641659.1|	47.69	94	3e-37	Caenorhabditis_briggsae
Hindica_5524_Transcript_1/1	Hbac_isotig01438_1	62.78	63	3e-131	hypothetical_protein_F43G9.1	gi|71986051|ref|NP_492330.2|	88.72	86	2e-168	Caenorhabditis_elegans
Hindica_9997_Transcript_1/1	Hbac_isotig01658_1	30.59	57	5e-16	Toll-interacting_protein	gi|324519546|gb|ADY47409.1|	50	91	1e-79	Ascaris_suum
Hindica_7849_Transcript_4/4	Hbac_isotig03925_1	57.5	84	2e-45	40s_ribosomal_protein_s18	gi|541039728|gb|ERG79404.1|	84.93	91	1e-88	Ascaris_suum
Hindica_9600_Transcript_1/1	Hbac_isotig06302_1	35	77	4e-08	Glutamate_carboxypeptidase_2	gi|324504010|gb|ADY41731.1|	40	69	5e-13	Ascaris_suum
Hindica_1533_Transcript_1/1	Hbac_isotig00132_1	55.81	99	4e-48	C._briggsae_CBR-NDX-1_protein	gi|268569738|ref|XP_002640601.1|	49.82	69	2e-71	Caenorhabditis_briggsae
Hindica_8902_Transcript_1/1	Hbac_isotig01720_1	43.8	98	1e-37	elongation_factor-like	gi|184185912|dbj|BAG30806.1|	78.06	99	1e-161	Detonula_confervacea
Hindica_10072_Transcript_1/1	Hbac_isotig01312_1	89.92	86	1e-176	catalase	gi|541047262|gb|ERG86011.1|	78.22	77	5e-47	Ascaris_suum
Hindica_3453_Transcript_3/5	Hbac_isotig03766_1	46.95	89	4e-76	Band_7_protein_domain_containing_protein	gi|560141090|emb|CDJ80473.1|	82.45	84	5e-136	Haemonchus_contortus
Hindica_9673_Transcript_2/3	Hbac_contig01602_1	82.88	91	4e-91	PREDICTED:_thymidylate_synthase	gi|527271358|ref|XP_005153562.1|	73.27	83	1e-114	Melopsittacus_undulatus
Hindica_13781_Transcript_1/1	Hbac_isotig00969_1	44.32	72	6e-19	hypothetical_protein_Y032_0015g2668	gi|597874104|gb|EYC23477.1|	39.1	76	2e-27	Ancylostoma_ceylanicum
Hindica_4258_Transcript_1/1	Hbac_isotig01736_1	47.31	69	1e-68	Tyrosine-protein_kinase_CSK	gi|324507134|gb|ADY43032.1|	61.7	86	2e-140	Ascaris_suum
Hindica_11290_Transcript_1/2	Hbac_isotig01213_1	46.3	96	8e-80	PREDICTED:_similar_to_serine/threonine-protein_kinase_ripk4,_partial	gi|115753934|ref|XP_001195844.1|	41.76	54	3e-15	Strongylocentrotus_purpuratus
Hindica_12589_Transcript_2/3	Hbac_isotig01139_1	79.21	77	4e-51	Asparagine-linked_glycosylation_protein_11	gi|324513301|gb|ADY45469.1|	45.54	99	2e-89	Ascaris_suum
Hindica_565_Transcript_1/1	Hbac_isotig02552_1	81.63	84	2e-137	Protein_TRE-3,_isoform_a	gi|392920868|ref|NP_001256360.1|	41.67	90	2e-40	Caenorhabditis_elegans
Hindica_13024_Transcript_2/2	Hbac_isotig04466_1	46.67	65	3e-11	40S_ribosomal_protein_S5-2	gi|301109072|ref|XP_002903617.1|	94.9	72	3e-133	Phytophthora_infestans_T30-4
Hindica_15211_Transcript_3/4	Hbac_isotig06108_1	77.54	56	2e-78	hypothetical_protein_WUBG_03737	gi|402591423|gb|EJW85352.1|	55.92	89	2e-147	Wuchereria_bancrofti
Hindica_889_Transcript_1/2	Hbac_isotig04590_1	39.02	61	7e-18	TGF_beta-inducible_nuclear_protein_1	gi|312085664|ref|XP_003144769.1|	81.82	99	3e-54	Loa_loa
Hindica_6350_Transcript_1/1	Hbac_isotig04661_1	36.5	67	1e-27	hypothetical_protein_Y032_0850g2683	gi|597888387|gb|EYC36858.1|	50.77	90	1e-117	Ancylostoma_ceylanicum
Hindica_15084_Transcript_1/1	Hbac_isotig02258_1	34.76	52	3e-35	PREDICTED:_zinc_finger_protein_200-like	gi|507570898|ref|XP_004669052.1|	38.67	74	2e-10	Jaculus_jaculus
Hindica_7841_Transcript_1/1	Hbac_isotig04555_1	37.7	54	3e-07	Glutathione_S-transferase_1	gi|324522021|gb|ADY47976.1|	45.71	54	2e-13	Ascaris_suum
Hindica_10365_Transcript_1/1	Hbac_isotig01463_1	47.01	82	6e-83	Choline/ethanolamine_kinase_family_protein	gi|170588169|ref|XP_001898846.1|	38.54	72	4e-66	Brugia_malayi
Hindica_12291_Transcript_1/1	Hbac_isotig02051_1	38.86	77	1e-32	PREDICTED:_probable_medium-chain_specific_acyl-CoA_dehydrogenase,_mitochondrial-like	gi|498986284|ref|XP_004530816.1|	61.26	99	1e-38	Ceratitis_capitata
Hindica_4501_Transcript_1/3	Hbac_isotig03030_1	41.25	55	5e-53	hypothetical_protein_LOAG_04905	gi|312075603|ref|XP_003140490.1|	47.79	85	7e-29	Loa_loa
Hindica_7317_Transcript_1/3	Hbac_isotig00180_1	73.68	69	1e-102	hypothetical_protein_LOAG_08758	gi|312084588|ref|XP_003144336.1|	35.67	89	5e-19	Loa_loa
Hindica_11733_Transcript_1/1	Hbac_isotig01388_1	55.66	67	1e-124	Glucose-6-phosphate_isomerase	gi|324503860|gb|ADY41670.1|	71.71	92	0	Ascaris_suum
Hindica_3756_Transcript_1/1	Hbac_isotig02817_1	81.82	99	2e-58	TLK_protein_kinase	gi|312074273|ref|XP_003139896.1|	88.48	99	4e-106	Loa_loa
Hindica_1175_Transcript_4/4	Hbac_isotig01149_1	48.92	90	3e-120	hypothetical_protein_CRE_24540	gi|308475269|ref|XP_003099853.1|	57.74	80	5e-65	Caenorhabditis_remanei
Hindica_11497_Transcript_1/1	Hbac_isotig03715_1	33.33	62	4e-07	CDK9_kinase-activating_protein_cyclin_T	gi|289740001|gb|ADD18748.1|	38.26	94	2e-15	Glossina_morsitans_morsitans
Hindica_21_Transcript_1/2	Hbac_isotig03553_1	37.96	59	3e-16	peptidyl-prolyl_cis-trans_isomerase_b	gi|541044736|gb|ERG83631.1|	68.66	70	5e-71	Ascaris_suum
Hindica_7892_Transcript_1/1	Hbac_isotig03763_1	42.13	55	1e-51	ribosomal_protein_l50	gi|541040463|gb|ERG79935.1|	48.31	63	6e-56	Ascaris_suum
Hindica_8005_Transcript_1/1	Hbac_isotig01822_1	57.27	98	3e-40	fatty_acid_synthase	gi|312076748|ref|XP_003141000.1|	88.46	98	3e-61	Loa_loa
Hindica_17031_Transcript_1/1	Hbac_isotig01833_1	47.87	59	8e-26	Protein_component_of_the_small_(40S)_ribosomal_subunit	gi|521773227|gb|EPQ64664.1|	78.15	69	2e-62	Blumeria_graminis_f._sp._tritici_96224
Hindica_5964_Transcript_1/1	Hbac_isotig04010_1	34.71	99	2e-21	I-connectin	gi|312098817|ref|XP_003149171.1|	45.85	84	1e-57	Loa_loa
Hindica_2716_Transcript_1/1	Hbac_isotig01338_1	71.47	59	4e-171	Proteasome_subunit_beta_type-3	gi|324537662|gb|ADY49511.1|	43.21	78	1e-19	Ascaris_suum
Hindica_13185_Transcript_1/1	Hbac_isotig02272_1	80.81	90	6e-89	hypothetical_protein_Y032_0850g2683	gi|597888387|gb|EYC36858.1|	57.27	93	0	Ancylostoma_ceylanicum
Hindica_11120_Transcript_2/4	Hbac_isotig02390_1	54.49	79	7e-62	asparagine_synthetase	gi|541039550|gb|ERG79291.1|	66.67	87	5e-30	Ascaris_suum
Hindica_15037_Transcript_1/1	Hbac_isotig05077_1	33.33	99	1e-14	cop9_signalosome_complex_subunit_5	gi|541048953|gb|ERG87648.1|	74.52	85	1e-153	Ascaris_suum
Hindica_3803_Transcript_1/1	Hbac_isotig03442_1	68	70	4e-73	Uncharacterized_protein_C9orf72	gi|541042177|gb|ERG81329.1|	36.9	84	3e-44	Ascaris_suum
Hindica_744_Transcript_1/1	Hbac_isotig02663_1	43.48	63	2e-46	CRE-CPN-3_protein	gi|308485350|ref|XP_003104874.1|	52.25	89	4e-33	Caenorhabditis_remanei
Hindica_16506_Transcript_1/1	Hbac_isotig06860_1	87.64	84	1e-54	Protein_phosphatase_methylesterase_1	gi|324517916|gb|ADY46954.1|	53.77	82	1e-112	Ascaris_suum
Hindica_15354_Transcript_2/2	Hbac_isotig05764_1	65.83	69	1e-55	hypothetical_protein_CAEBREN_09716	gi|341880727|gb|EGT36662.1|	49.08	68	3e-65	Caenorhabditis_brenneri
Hindica_6775_Transcript_1/1	Hbac_isotig05941_1	41.04	64	2e-34	hypothetical_protein_Y032_0642g1034	gi|597891485|gb|EYC39747.1|	44.68	74	4e-18	Ancylostoma_ceylanicum
Hindica_3859_Transcript_1/1	Hbac_isotig04150_1	43.21	78	4e-23	adapter-related_protein_complex_1_sigma_1B_subunit	gi|170582598|ref|XP_001896201.1|	82.76	87	8e-80	Brugia_malayi
Hindica_1175_Transcript_3/4	Hbac_isotig01149_1	52.2	68	2e-128	UDP-glucuronosyltransferase_ugt-47,_partial	gi|324513998|gb|ADY45727.1|	35.23	92	1e-93	Ascaris_suum
Hindica_15863_Transcript_1/1	Hbac_isotig01083_1	48.89	87	5e-26	ubiquitin-conjugating_enzyme_e2_variant_2	gi|541039952|gb|ERG79558.1|	80.95	72	6e-72	Ascaris_suum
Hindica_1948_Transcript_2/2	Hbac_isotig02110_1	68.6	84	6e-141	Glucosamine--fructose-6-phosphate_aminotransferase_isomerizing_1	gi|324503012|gb|ADY41316.1|	80.5	78	5e-164	Ascaris_suum
Hindica_3758_Transcript_1/1	Hbac_isotig02035_1	33.73	74	1e-36	hypothetical_protein_LOAG_05536	gi|312077022|ref|XP_003141121.1|	64.09	73	2e-68	Loa_loa
Hindica_4834_Transcript_2/2	Hbac_isotig04857_1	48.65	89	1e-33	hypothetical_protein_CAEBREN_19849	gi|341900317|gb|EGT56252.1|	54.02	74	3e-23	Caenorhabditis_brenneri
Hindica_2056_Transcript_1/1	Hbac_isotig03331_1	51.91	73	3e-94	Coatomer_subunit_gamma	gi|324503950|gb|ADY41704.1|	50.4	86	2e-120	Ascaris_suum
Hindica_685_Transcript_2/3	Hbac_isotig03397_1	46.33	67	4e-66	Protein_C39E9.8,_isoform_d	gi|560118803|emb|CDJ96568.1|	36.08	67	9e-39	Haemonchus_contortus
Hindica_14871_Transcript_1/1	Hbac_isotig02577_1	43.45	77	7e-23	hypothetical_protein_Y032_0014g2217	gi|597874550|gb|EYC23922.1|	75.29	88	0	Ancylostoma_ceylanicum
Hindica_8544_Transcript_2/3	Hbac_isotig04318_1	78.62	87	2e-80	32_kda_beta-galactoside-binding_lectin	gi|541041832|gb|ERG81037.1|	45.09	75	1e-71	Ascaris_suum
Hindica_11295_Transcript_1/1	Hbac_isotig01584_1	34.17	53	1e-48	translocon_associated_protein_delta_subunit	gi|564113511|gb|AHB64350.1|	53.33	62	4e-40	Pratylenchus_goodeyi
Hindica_1313_Transcript_1/1	Hbac_isotig03105_1	71.43	72	2e-67	putative_pre-mRNA_splicing_factor_RNA_helicase	gi|157814024|gb|ABV81757.1|	86.07	99	4e-125	Cypridopsis_vidua
Hindica_1521_Transcript_4/5	Hbac_isotig01629_1	80.11	51	2e-107	Pyruvate_carboxyltransferase_domain_containing_protein	gi|560126862|emb|CDJ88515.1|	58.96	89	2e-115	Haemonchus_contortus
Hindica_10217_Transcript_1/1	Hbac_isotig04578_1	53.01	67	4e-61	Unknown	gi|324517153|gb|ADY46739.1|	64.4	94	1e-138	Ascaris_suum
Hindica_13793_Transcript_1/1	Hbac_isotig03081_1	55.56	69	1e-26	Hypothetical_protein_CBG24287	gi|268576062|ref|XP_002643011.1|	64.96	88	7e-165	Caenorhabditis_briggsae
Hindica_8876_Transcript_1/1	Hbac_isotig03303_1	43.65	58	3e-63	Probable_Sin3_associated_polypeptide_p18	gi|170589986|ref|XP_001899754.1|	71.9	53	4e-60	Brugia_malayi
Hindica_849_Transcript_1/1	Hbac_isotig01406_1	100	84	3e-39	transmembrane_protein_41-like_protein	gi|541041902|gb|ERG81095.1|	54.82	95	3e-51	Ascaris_suum
Hindica_9774_Transcript_1/1	Hbac_isotig02571_1	34.48	71	2e-42	CMGC/GSK_protein_kinase	gi|312086784|ref|XP_003145214.1|	81.32	99	6e-158	Loa_loa
Hindica_1922_Transcript_1/1	Hbac_isotig01233_1	72.01	82	4e-179	PREDICTED:_pre-rRNA-processing_protein_TSR1_homolog_isoform_X2	gi|525018633|ref|XP_005056856.1|	45.56	95	2e-55	Ficedula_albicollis
Hindica_14319_Transcript_1/1	Hbac_isotig01886_1	39.21	76	5e-61	hypothetical_protein_CAEBREN_12803	gi|341885152|gb|EGT41087.1|	37.25	75	9e-18	Caenorhabditis_brenneri
Hindica_9785_Transcript_1/1	Hbac_isotig04328_1	43.9	58	4e-33	Cytosolic_non-specific_dipeptidase	gi|324513712|gb|ADY45624.1|	60.38	99	6e-153	Ascaris_suum
Hindica_2943_Transcript_1/1	Hbac_isotig01480_1	54.55	82	1e-53	hypothetical_protein_Y032_0128g1432	gi|597849281|gb|EYB98767.1|	33.95	83	8e-21	Ancylostoma_ceylanicum
Hindica_2751_Transcript_3/3	Hbac_isotig02169_1	57.57	88	9e-112	Protein_VAC14	gi|324504196|gb|ADY41813.1|	58.91	99	1e-27	Ascaris_suum
Hindica_2962_Transcript_1/2	Hbac_isotig01300_1	60.82	96	3e-140	Mannose-6-phosphate_isomerase	gi|324515778|gb|ADY46313.1|	55.78	94	2e-45	Ascaris_suum
Hindica_2978_Transcript_1/1	Hbac_isotig02722_1	61.66	74	7e-121	hypothetical_protein_GLOINDRAFT_349608	gi|552922903|gb|ESA07043.1|	65.29	80	4e-57	Rhizophagus_irregularis_DAOM_181602
Hindica_3874_Transcript_1/3	Hbac_isotig03720_1	64.75	53	8e-61	hypothetical_protein_Y032_0186g1074	gi|597843546|gb|EYB93091.1|	45.03	71	1e-85	Ancylostoma_ceylanicum
Hindica_9700_Transcript_1/1	Hbac_isotig04487_1	59.63	92	2e-53	Vacuolar_sorting_protein_39_Transforming_growth_factor_beta_receptor-associated_1_and_Vacuolar_sorting_protein_39_Transforming_growth_factor_beta_receptor-associated_2_domain_containing_protein	gi|560117060|emb|CDJ98314.1|	33.64	99	6e-49	Haemonchus_contortus
Hindica_4882_Transcript_1/1	Hbac_isotig01247_1	78.49	97	5e-155	Serine/threonine-protein_kinase_C07A9.3	gi|170591781|ref|XP_001900648.1|	74.12	99	2e-77	Brugia_malayi
Hindica_3602_Transcript_1/1	Hbac_isotig01576_1	42.2	77	3e-39	FAD_dependent_oxidoreductase_domain_containing_protein	gi|560121974|emb|CDJ93394.1|	41.51	95	7e-15	Haemonchus_contortus
Hindica_6164_Transcript_2/2	Hbac_isotig07097_1	33.33	53	2e-12	dehydrogenase_reductase_sdr_family_member_1	gi|541042069|gb|ERG81235.1|	55.71	74	1e-77	Ascaris_suum
Hindica_14215_Transcript_2/2	Hbac_isotig01399_1	59.52	68	1e-110	selenoprotein_U	gi|560123790|emb|CDJ91579.1|	46.96	99	3e-27	Haemonchus_contortus
Hindica_7051_Transcript_1/1	Hbac_isotig06053_1	33.53	67	2e-22	DNA-binding_HORMA_domain_containing_protein	gi|560135842|emb|CDJ83935.1|	63.25	97	7e-44	Haemonchus_contortus
Hindica_10915_Transcript_1/1	Hbac_isotig04598_1	52.63	73	3e-21	Mediator_complex_domain_containing_protein	gi|560132680|emb|CDJ86828.1|	36.89	72	1e-28	Haemonchus_contortus
Hindica_2036_Transcript_1/1	Hbac_isotig01641_1	51.27	99	2e-45	ras-related_protein_rab-18	gi|541047563|gb|ERG86300.1|	71.28	55	4e-90	Ascaris_suum
Hindica_3270_Transcript_1/1	Hbac_isotig00061_1	56.14	80	3e-46	PREDICTED:_target_of_rapamycin_complex_subunit_lst8	gi|564259149|ref|XP_006268500.1|	70.97	51	5e-24	Alligator_mississippiensis
Hindica_499_Transcript_1/1	Hbac_isotig02715_1	47.69	66	1e-87	hypothetical_protein_PHYSODRAFT_355006	gi|348673851|gb|EGZ13670.1|	95.62	69	5e-93	Phytophthora_sojae
Hindica_9691_Transcript_1/4	Hbac_isotig02616_1	32.79	95	4e-48	hypothetical_protein_Hgg-29	gi|18677182|gb|AAL78223.1|AF345795_1	49.32	87	2e-36	Heterodera_glycines
Hindica_15070_Transcript_1/1	Hbac_isotig02272_1	73.97	86	1e-72	Phosphoglycerate_mutase_domain_containing_protein	gi|560138736|emb|CDJ82788.1|	52.22	89	2e-67	Haemonchus_contortus
Hindica_13458_Transcript_1/1	Hbac_isotig00936_1	39.25	96	7e-16	serine/threonine_kinase	gi|353233032|emb|CCD80387.1|	37.12	78	1e-60	Schistosoma_mansoni
Hindica_617_Transcript_1/1	Hbac_isotig02075_1	48.79	73	2e-70	Nicotinic_receptor-associated_protein_1	gi|324503324|gb|ADY41447.1|	52.33	99	7e-67	Ascaris_suum
Hindica_14105_Transcript_2/2	Hbac_isotig00777_1	38.26	99	1e-25	Hypothetical_protein_CBG09058	gi|268571969|ref|XP_002641197.1|	40.48	73	7e-16	Caenorhabditis_briggsae
Hindica_9403_Transcript_6/6	Hbac_isotig06370_1	63.16	95	1e-47	Hypothetical_protein_CBG11573	gi|268559434|ref|XP_002637708.1|	39.38	64	7e-48	Caenorhabditis_briggsae
Hindica_3525_Transcript_1/1	Hbac_isotig03338_1	34	53	2e-06	Cyclin-T1.1	gi|324525085|gb|ADY48506.1|	55.25	88	3e-60	Ascaris_suum
Hindica_3225_Transcript_1/1	Hbac_isotig00612_1	37.89	68	4e-38	Eukaryotic_translation_initiation_factor_4E-4	gi|324523687|gb|ADY48285.1|	78.31	68	3e-107	Ascaris_suum
Hindica_16680_Transcript_1/1	Hbac_isotig02460_1	73.81	50	4e-89	39s_ribosomal_protein	gi|541045181|gb|ERG84042.1|	63.53	65	1e-24	Ascaris_suum
Hindica_8053_Transcript_1/1	Hbac_isotig04703_1	30.85	74	1e-07	putative_regulator_of_innate_immunity_protein_3	gi|541043832|gb|ERG82801.1|	58.55	90	6e-46	Ascaris_suum
Hindica_5459_Transcript_3/5	Hbac_isotig00980_1	70.62	69	2e-63	hypothetical_protein_CAEBREN_31632	gi|341876743|gb|EGT32678.1|	54.71	99	3e-62	Caenorhabditis_brenneri
Hindica_4031_Transcript_1/2	Hbac_isotig06223_1	48.89	54	2e-23	Hypothetical_protein_CBG18950	gi|268558552|ref|XP_002637267.1|	50.6	56	5e-17	Caenorhabditis_briggsae
Hindica_2969_Transcript_2/2	Hbac_isotig05761_1	41.45	66	3e-28	Import_receptor_subunit_TOM40	gi|324503799|gb|ADY41644.1|	63.82	74	1e-128	Ascaris_suum
Hindica_11018_Transcript_1/1	Hbac_isotig02693_1	32.72	58	1e-40	deoxyhypusine_synthase	gi|170579188|ref|XP_001894718.1|	78.88	58	8e-84	Brugia_malayi
Hindica_1572_Transcript_1/1	Hbac_isotig01745_1	30.86	61	8e-11	RecName:_Full=Pescadillo_homolog	gi|229891491|sp|A8QHQ0.2|PESC_BRUMA	46.84	83	2e-147
Hindica_2248_Transcript_1/1	Hbac_isotig04466_1	39.29	73	1e-18	CRE-MCA-1_protein	gi|308478443|ref|XP_003101433.1|	86.57	99	5e-70	Caenorhabditis_remanei
Hindica_11544_Transcript_3/3	Hbac_isotig00513_1	35.74	54	2e-40	FZO_(Fzo_mitochondrial_fusion_protein)_related_family_member_(fzo-1)	gi|17538097|ref|NP_495161.1|	48.43	89	7e-44	Caenorhabditis_elegans
Hindica_16479_Transcript_1/1	Hbac_isotig00567_1	33.54	78	6e-20	PREDICTED:_ribonucleoside-diphosphate_reductase_large_subunit-like	gi|545847348|ref|XP_005653713.1|	74.82	95	1e-71	Sus_scrofa
Hindica_11149_Transcript_1/1	Hbac_isotig03425_1	70.2	69	9e-104	probable_protein_kinase_Hgg-20	gi|18677162|gb|AAL78213.1|AF344864_1	69.16	50	8e-94	Heterodera_glycines
Hindica_690_Transcript_1/1	Hbac_isotig04422_1	60.27	56	5e-23	Acyl-CoA_thioesterase_2	gi|324505660|gb|ADY42429.1|	38.03	75	1e-30	Ascaris_suum
Hindica_1316_Transcript_2/3	Hbac_isotig03308_1	58.55	90	1e-48	heat_shock_protein_70-C	gi|22135552|gb|AAM93256.1|	100	100	2e-67	Heterodera_glycines
Hindica_16183_Transcript_1/1	Hbac_isotig03297_1	49.71	99	2e-58	Conserved_hypothetical_protein	gi|170595995|ref|XP_001902598.1|	36.76	65	1e-29	Brugia_malayi
Hindica_10349_Transcript_1/3	Hbac_isotig04378_1	55.42	56	7e-24	GA17783	gi|125809363|ref|XP_001361091.1|	56.93	68	2e-95	Drosophila_pseudoobscura_pseudoobscura
Hindica_1624_Transcript_1/1	Hbac_isotig01626_1	55.56	73	8e-115	hypothetical_protein_Y032_0354g3312	gi|597832957|gb|EYB82670.1|	64.41	88	0	Ancylostoma_ceylanicum
Hindica_3990_Transcript_1/1	Hbac_isotig03420_1	73.29	58	3e-82	Glucosamine--fructose-6-phosphate_aminotransferase_isomerizing_1	gi|324503012|gb|ADY41316.1|	73.71	99	1e-82	Ascaris_suum
Hindica_4100_Transcript_1/1	Hbac_isotig02655_1	48.93	51	5e-92	hypothetical_protein_Y032_0002g659	gi|597883835|gb|EYC33195.1|	49.25	51	3e-10	Ancylostoma_ceylanicum
Hindica_4767_Transcript_2/3	Hbac_isotig01069_1	82.4	78	1e-67	PREDICTED:_lipopolysaccharide-induced_tumor_necrosis_factor-alpha_factor_homolog	gi|557021260|ref|XP_006010929.1|	52.17	60	8e-20	Latimeria_chalumnae
Hindica_2601_Transcript_1/1	Hbac_isotig03356_1	45.91	89	1e-49	Cell_division_protein_kinase_9	gi|324508082|gb|ADY43416.1|	67.79	60	1e-152	Ascaris_suum
Hindica_2346_Transcript_1/1	Hbac_isotig01243_1	71.74	94	2e-70	hypothetical_protein_CRE_07670	gi|308472187|ref|XP_003098322.1|	47.58	72	2e-31	Caenorhabditis_remanei
Hindica_11330_Transcript_2/2	Hbac_isotig00076_1	31.52	65	2e-38	Eukaryotic_translation_initiation_factor_4E-1	gi|324513838|gb|ADY45668.1|	52.63	69	3e-37	Ascaris_suum
Hindica_16794_Transcript_1/1	Hbac_isotig01930_1	34.87	76	2e-29	P38_map_kinase_family_protein_2,_isoform_b	gi|170586068|ref|XP_001897803.1|	78.29	74	0	Brugia_malayi
Hindica_966_Transcript_1/1	Hbac_isotig01465_1	68.22	98	5e-48	Notchless_protein_1	gi|324510909|gb|ADY44556.1|	58.56	94	0	Ascaris_suum
Hindica_10285_Transcript_1/2	Hbac_isotig04807_1	36.3	59	2e-22	golgi_apparatus_protein_1-like_protein	gi|541040544|gb|ERG79997.1|	57.54	99	5e-66	Ascaris_suum
Hindica_17099_Transcript_1/1	Hbac_isotig03639_1	61.4	58	4e-78	tRNA-dihydrouridine_synthase_1-like_protein	gi|324509339|gb|ADY43931.1|	52.24	99	4e-155	Ascaris_suum
Hindica_3609_Transcript_2/3	Hbac_isotig02013_1	56.57	68	6e-127	26s_proteasome_non-atpase_regulatory_subunit_6	gi|541042903|gb|ERG81969.1|	60.33	93	3e-98	Ascaris_suum
Hindica_10338_Transcript_1/1	Hbac_isotig01629_1	73.88	76	3e-67	Protein_of_unknown_function_DUF947_domain_containing_protein	gi|560116175|emb|CDJ98469.1|	40.22	63	2e-11	Haemonchus_contortus
Hindica_10370_Transcript_1/1	Hbac_isotig02969_1	49.25	51	3e-14	hypothetical_protein_LOAG_05469	gi|312076871|ref|XP_003141054.1|	33.04	78	1e-33	Loa_loa
Hindica_15443_Transcript_1/1	Hbac_isotig05873_1	32.47	62	3e-10	26S_protease_regulatory_subunit_6b	gi|402594573|gb|EJW88499.1|	86.58	86	0	Wuchereria_bancrofti
Hindica_10744_Transcript_1/1	Hbac_isotig01442_1	45.3	55	7e-86	CBN-CLEC-225_protein	gi|560124695|emb|CDJ90672.1|	45.61	93	8e-32	Haemonchus_contortus
Hindica_22_Transcript_1/1	Hbac_isotig05420_1	48.8	72	2e-37	Pre-mRNA_splicing_factor_ATP-dependent_RNA_helicase_F56D2.6,_putative	gi|170591839|ref|XP_001900677.1|	84.21	99	0	Brugia_malayi
Hindica_9313_Transcript_2/4	Hbac_isotig02428_1	73.91	57	7e-83	cathepsin_L-like_cysteine_proteinase	gi|2239107|emb|CAA70693.1|	94.22	74	6e-116	Heterodera_glycines
Hindica_12109_Transcript_3/3	Hbac_isotig01357_1	48.12	69	6e-36	40S_ribosomal_protein_S10	gi|301122321|ref|XP_002908887.1|	90.97	78	2e-80	Phytophthora_infestans_T30-4
Hindica_16451_Transcript_1/1	Hbac_isotig01142_1	47.16	62	1e-89	hypothetical_protein_DAPPUDRAFT_130409	gi|321454844|gb|EFX65997.1|	82.14	68	4e-44	Daphnia_pulex
Hindica_3401_Transcript_1/1	Hbac_isotig02147_1	61.63	71	1e-140	hypothetical_protein_M569_02171,_partial	gi|527207255|gb|EPS72586.1|	38.38	84	2e-32	Genlisea_aurea
Hindica_10145_Transcript_1/1	Hbac_isotig01118_1	53.69	83	4e-47	hypothetical_protein_LOAG_00368	gi|312065781|ref|XP_003135956.1|	64.95	66	1e-30	Loa_loa
Hindica_3916_Transcript_1/1	Hbac_isotig02865_1	39.23	57	2e-56	hypothetical_protein_Y032_0011g1474	gi|597876578|gb|EYC25947.1|	64.71	81	3e-85	Ancylostoma_ceylanicum
Hindica_1045_Transcript_1/2	Hbac_isotig01495_1	56.33	94	2e-91	Peptidase_C1A_domain_containing_protein	gi|560124299|emb|CDJ91066.1|	73.56	80	3e-142	Haemonchus_contortus
Hindica_2101_Transcript_1/1	Hbac_isotig02214_1	36.96	63	1e-13	hypothetical_protein_LOAG_03940	gi|312073449|ref|XP_003139525.1|	79.41	83	8e-89	Loa_loa
Hindica_4433_Transcript_1/1	Hbac_isotig02198_1	31.34	76	4e-30	ubiquitin_conjugating_enzyme_protein_13	gi|170586190|ref|XP_001897862.1|	91.1	70	6e-94	Brugia_malayi
Hindica_846_Transcript_1/1	Hbac_isotig01670_1	85.08	67	2e-178	hypothetical_protein_Y032_0048g1645	gi|597862759|gb|EYC12166.1|	57.31	99	2e-63	Ancylostoma_ceylanicum
Hindica_12821_Transcript_2/2	Hbac_isotig03349_1	49.57	93	3e-37	hypothetical_protein_PHYSODRAFT_354997	gi|348673782|gb|EGZ13601.1|	90.36	65	4e-103	Phytophthora_sojae
Hindica_7211_Transcript_1/1	Hbac_isotig01480_1	51.74	52	2e-49	Cyclin,_N-terminal_domain_containing_protein	gi|170593571|ref|XP_001901537.1|	53.06	90	7e-53	Brugia_malayi
Hindica_74_Transcript_1/2	Hbac_isotig00135_1	69.68	66	1e-75	PREDICTED:_probable_glycerol-3-phosphate_dehydrogenase_2-like,_partial	gi|560995721|ref|XP_006219997.1|	68.99	99	8e-59	Vicugna_pacos
Hindica_7011_Transcript_1/1	Hbac_isotig04950_1	60	51	5e-33	Unknown,_partial	gi|324535550|gb|ADY49425.1|	67.13	59	7e-55	Ascaris_suum
Hindica_7915_Transcript_2/3	Hbac_isotig00756_1	78.08	59	8e-38	Josephin-like_protein	gi|170593139|ref|XP_001901322.1|	50.85	73	6e-52	Brugia_malayi
Hindica_14267_Transcript_1/1	Hbac_isotig01561_1	34.34	88	7e-26	RecName:_Full=Valine--tRNA_ligase;_AltName:_Full=Valyl-tRNA_synthetase;_Short=ValRS	gi|1351179|sp|P49696.1|SYVC_TAKRU	51.66	97	4e-46
Hindica_15220_Transcript_1/1	Hbac_isotig02566_1	66.28	58	2e-30	atp-binding_cassette_sub-family_f_member_3	gi|541041074|gb|ERG80414.1|	72.87	90	0	Ascaris_suum
Hindica_5218_Transcript_3/3	Hbac_isotig04275_1	37.96	54	9e-25	Dihydroorotate_dehydrogenase,_partial	gi|324544606|gb|ADY49682.1|	68.64	72	4e-53	Ascaris_suum
Hindica_12840_Transcript_1/1	Hbac_isotig00042_1	72.41	80	3e-145	hypothetical_protein_CRE_22263	gi|308448535|ref|XP_003087677.1|	44.74	99	1e-22	Caenorhabditis_remanei
Hindica_10832_Transcript_1/1	Hbac_isotig01959_1	75.6	82	5e-94	cyclin_domain-containing_protein	gi|402594963|gb|EJW88889.1|	52.58	75	3e-30	Wuchereria_bancrofti
Hindica_1295_Transcript_4/4	Hbac_isotig03904_1	49.66	71	1e-42	brix_domain-containing_protein	gi|312066734|ref|XP_003136411.1|	55.08	65	5e-37	Loa_loa
Hindica_58_Transcript_1/1	Hbac_isotig01661_1	57.31	99	1e-65	ribosomal_protein_L6	gi|402226209|gb|EJU06269.1|	65.96	74	7e-82	Dacryopinax_sp._DJM-731_SS1
Hindica_16978_Transcript_1/1	Hbac_isotig04368_1	69.28	65	3e-76	acylamino-acid-releasing_enzyme	gi|541048822|gb|ERG87520.1|	48.91	100	1e-51	Ascaris_suum
Hindica_9071_Transcript_1/1	Hbac_isotig00567_1	50.71	84	4e-51	Histone-arginine_methyltransferase_CARM1	gi|324500392|gb|ADY40186.1|	63.89	61	4e-150	Ascaris_suum
Hindica_5644_Transcript_1/1	Hbac_isotig01619_1	78.07	88	1e-60	hypothetical_protein_Y032_0223g2688	gi|597840590|gb|EYB90172.1|	72.78	99	8e-178	Ancylostoma_ceylanicum
Hindica_6002_Transcript_1/1	Hbac_isotig02851_1	59.44	59	7e-52	serine_threonine-protein_phosphatase_2a_65_kda_regulatory_subunit_a_beta_isoform	gi|541042128|gb|ERG81286.1|	71.72	87	0	Ascaris_suum
Hindica_6280_Transcript_1/2	Hbac_isotig00623_1	51.39	60	9e-43	PREDICTED:_similar_to_proteasome_(prosome,_macropain)_26S_subunit,_ATPase_2	gi|198413872|ref|XP_002128188.1|	61.66	91	2e-76	Ciona_intestinalis
Hindica_3796_Transcript_1/1	Hbac_isotig01913_1	45.19	66	4e-28	troponin_C-like_protein	gi|57792488|gb|AAW56830.1|	77	99	1e-44	Meloidogyne_incognita
Hindica_9326_Transcript_1/1	Hbac_isotig02809_1	69.27	53	3e-95	DNA_replication_complex_GINS_protein_PSF3	gi|324508052|gb|ADY43405.1|	35.63	74	8e-35	Ascaris_suum
Hindica_11648_Transcript_1/1	Hbac_isotig02972_1	70.34	72	2e-56	Protein_cereblon	gi|324505246|gb|ADY42257.1|	41.16	74	8e-59	Ascaris_suum
Hindica_12173_Transcript_1/1	Hbac_isotig03799_1	46.99	72	1e-22	LMBR1_conserved_region_and_Mitochondrial_inner_membrane_translocase_complex_domain_containing_protein	gi|560125292|emb|CDJ90077.1|	37.96	98	2e-15	Haemonchus_contortus
Hindica_9086_Transcript_1/1	Hbac_isotig00567_1	46.39	75	7e-30	hypothetical_protein_LOAG_00362	gi|312065768|ref|XP_003135950.1|	54.11	63	1e-59	Loa_loa
Hindica_706_Transcript_1/1	Hbac_isotig03725_1	51.64	66	7e-42	patched_domain-containing_protein_3	gi|541042204|gb|ERG81353.1|	61.98	64	2e-75	Ascaris_suum
Hindica_11437_Transcript_2/2	Hbac_isotig03266_1	63.24	74	7e-79	Fas_apoptotic_inhibitory_molecule_2	gi|324509793|gb|ADY44107.1|	48	80	8e-79	Ascaris_suum
Hindica_12885_Transcript_1/1	Hbac_isotig02079_1	49.44	99	1e-57	DNA_topoisomerase_3-beta-1	gi|324504807|gb|ADY42072.1|	56.64	99	9e-36	Ascaris_suum
Hindica_3930_Transcript_1/1	Hbac_isotig01747_1	34.77	56	2e-47	CRE-CRN-1_protein	gi|308504826|ref|XP_003114596.1|	61.11	87	6e-41	Caenorhabditis_remanei
Hindica_12102_Transcript_1/1	Hbac_isotig05449_1	70.86	63	4e-74	hypothetical_protein_CRE_22204	gi|308454748|ref|XP_003089971.1|	37.18	70	8e-48	Caenorhabditis_remanei
Hindica_386_Transcript_1/1	Hbac_isotig01239_1	63.12	78	1e-139	wd40_repeat-containing_protein_smu1	gi|541041734|gb|ERG80952.1|	74.85	98	0	Ascaris_suum
Hindica_14883_Transcript_1/1	Hbac_isotig01311_1	59.79	91	2e-79	UV_excision_repair_protein_Rad23_containing_protein	gi|170590706|ref|XP_001900112.1|	52.59	60	4e-30	Brugia_malayi
Hindica_12902_Transcript_1/1	Hbac_isotig02222_1	84.09	99	1e-47	regulation_of_nuclear_pre-mrna_domain-containing_protein_1b	gi|541039102|gb|ERG79019.1|	38.04	92	3e-44	Ascaris_suum
Hindica_1824_Transcript_1/2	Hbac_isotig03565_1	36.54	66	5e-34	Biotin/lipoate_A/B_protein_ligase_family_protein	gi|170581114|ref|XP_001895542.1|	73.42	86	9e-81	Brugia_malayi
Hindica_3116_Transcript_1/2	Hbac_isotig04512_1	31.3	61	6e-32	Vacuolar_protein_sorting-associated_protein_37B	gi|324527549|gb|ADY48804.1|	43.33	63	1e-48	Ascaris_suum
Hindica_15139_Transcript_1/1	Hbac_isotig02702_1	32	91	5e-13	Ubiquitin_fusion_degradation_protein_1	gi|324519112|gb|ADY47288.1|	50.45	76	4e-97	Ascaris_suum
Hindica_12212_Transcript_1/1	Hbac_isotig02540_1	48.08	63	1e-57	40S_ribosomal_protein_S1_AltName:_Full=Protein_cyc07	gi|471912213|emb|CCO27311.1|	64.1	75	7e-44	Rhizoctonia_solani_AG-1_IB
Hindica_6795_Transcript_1/1	Hbac_isotig02708_1	43.68	61	2e-48	hypothetical_protein_BATDEDRAFT_86602	gi|328772326|gb|EGF82364.1|	62.5	54	7e-27	Batrachochytrium_dendrobatidis_JAM81
Hindica_4623_Transcript_1/1	Hbac_isotig00427_1	48.41	78	2e-84	testis-expressed_sequence_10_protein-like_protein	gi|541045598|gb|ERG84431.1|	38.16	52	2e-34	Ascaris_suum
Hindica_7170_Transcript_1/1	Hbac_isotig06568_1	47.27	97	2e-31	Cell_division_protein_kinase_2	gi|324517186|gb|ADY46747.1|	63.33	91	1e-136	Ascaris_suum
Hindica_3510_Transcript_1/1	Hbac_isotig06497_1	51.24	97	2e-42	probable_ubiquitin	gi|343425443|emb|CBQ68978.1|	80.23	63	1e-39	Sporisorium_reilianum_SRZ2
Hindica_8064_Transcript_1/1	Hbac_isotig01673_1	38.15	70	2e-45	UDP-N-acetylglucosamine_transferase_subunit_ALG13	gi|324504421|gb|ADY41911.1|	44.17	64	5e-37	Ascaris_suum
Hindica_5126_Transcript_2/2	Hbac_isotig01848_1	66.14	62	1e-157	Guanine_nucleotide-binding_protein_G(q)_subunit_alpha	gi|324506515|gb|ADY42782.1|	92.11	66	0	Ascaris_suum
Hindica_14066_Transcript_1/1	Hbac_isotig01530_1	39.29	56	4e-18	PREDICTED:_zinc_finger_protein_658B-like	gi|189517772|ref|XP_001923592.1|	46.99	81	4e-48	Danio_rerio
Hindica_7241_Transcript_4/4	Hbac_isotig03551_1	42.22	50	8e-22	60S_ribosomal_protein_L18a	gi|301097025|ref|XP_002897608.1|	86.71	74	2e-87	Phytophthora_infestans_T30-4
Hindica_13743_Transcript_1/1	Hbac_isotig06214_1	68.85	67	5e-66	DnaJ_domain-containing_protein	gi|402586647|gb|EJW80584.1|	59.48	93	2e-41	Wuchereria_bancrofti
Hindica_4324_Transcript_1/2	Hbac_isotig03162_1	36.89	61	9e-41	Protein_cereblon	gi|324505246|gb|ADY42257.1|	39.76	59	6e-46	Ascaris_suum
Hindica_3852_Transcript_2/3	Hbac_isotig02470_1	51.69	70	5e-90	Proteasome_A-type_and_B-type_family_protein	gi|170585560|ref|XP_001897550.1|	50.4	78	8e-73	Brugia_malayi
Hindica_12646_Transcript_1/1	Hbac_isotig06429_1	56	64	7e-35	annexin	gi|636571947|gb|AIA08665.1|	95.31	99	2e-82	Heterodera_avenae
Hindica_7265_Transcript_1/1	Hbac_isotig05622_1	66.67	51	5e-31	beta-actin,_partial	gi|452888520|gb|AGG18260.1|	100	60	1e-107	Microplitis_mediator
Hindica_13098_Transcript_1/1	Hbac_isotig02411_1	30.25	70	2e-32	40S_ribosomal_protein_S14	gi|501753451|emb|CCG82884.1|	87.14	63	2e-73	Taphrina_deformans_PYCC_5710
Hindica_2323_Transcript_1/1	Hbac_isotig02693_1	54.41	79	2e-100	hypothetical_protein_LOAG_04685	gi|312075107|ref|XP_003140270.1|	47.23	92	1e-67	Loa_loa
Hindica_12618_Transcript_1/1	Hbac_isotig01052_1	87.32	52	2e-40	dolichyl-phosphate_beta-glucosyltransferase	gi|402586450|gb|EJW80388.1|	48	99	2e-74	Wuchereria_bancrofti
Hindica_14283_Transcript_1/1	Hbac_isotig06264_1	44.52	59	3e-36	39S_ribosomal_protein_L38	gi|324511330|gb|ADY44722.1|	47.87	89	3e-37	Ascaris_suum
Hindica_2093_Transcript_1/1	Hbac_isotig01255_1	89.34	59	0	hypothetical_protein_WUBG_09612,_partial	gi|402585539|gb|EJW79479.1|	52.86	86	3e-55	Wuchereria_bancrofti
Hindica_6376_Transcript_3/3	Hbac_isotig01202_1	46.38	86	3e-17	Chaperonin_Cpn60_TCP-1_domain_containing_protein	gi|560123010|emb|CDJ92358.1|	73.28	99	5e-120	Haemonchus_contortus
Hindica_14659_Transcript_1/1	Hbac_isotig00182_1	45	73	1e-42	CMGC/MAPK/P38_protein_kinase	gi|312082904|ref|XP_003143638.1|	49.07	76	5e-123	Loa_loa
Hindica_1042_Transcript_1/1	Hbac_isotig01690_1	55.12	99	2e-42	Transmembrane_protein_180,_partial	gi|324513716|gb|ADY45625.1|	48.35	86	1e-24	Ascaris_suum
Hindica_3116_Transcript_2/2	Hbac_isotig04512_1	31.3	54	7e-32	proteasome_A-type_and_B-type_family_protein	gi|312086301|ref|XP_003145022.1|	44.75	84	4e-46	Loa_loa
Hindica_859_Transcript_1/1	Hbac_isotig02790_1	49.6	78	8e-77	calcium_and_integrin_binding_family_member_2	gi|170579398|ref|XP_001894814.1|	79.6	81	2e-114	Brugia_malayi
Hindica_179_Transcript_2/3	Hbac_isotig00294_1	53.91	99	4e-46	leucine_Rich_Repeat_family_protein	gi|402594814|gb|EJW88740.1|	53.91	82	1e-38	Wuchereria_bancrofti
Hindica_62_Transcript_1/2	Hbac_isotig01406_1	100	60	2e-110	hypothetical_protein_CRE_30480	gi|308460346|ref|XP_003092478.1|	55.7	71	4e-21	Caenorhabditis_remanei
Hindica_3273_Transcript_1/2	Hbac_isotig05566_1	79.14	63	2e-61	3-ketoacyl-CoA_thiolase	gi|324513108|gb|ADY45399.1|	64.65	86	5e-178	Ascaris_suum
Hindica_7064_Transcript_1/4	Hbac_isotig01332_1	52.05	55	5e-40	N-acetylgalactosamine_kinase	gi|213514302|ref|NP_001133483.1|	57.72	93	5e-40	Salmo_salar
Hindica_132_Transcript_2/2	Hbac_isotig01695_1	54.25	99	7e-83	hypothetical_protein_Y032_0070g496	gi|597858120|gb|EYC07549.1|	57.83	65	2e-55	Ancylostoma_ceylanicum
Hindica_12073_Transcript_1/1	Hbac_isotig00387_1	41.49	89	3e-38	glutaminyl-trna_synthetase	gi|157167670|ref|XP_001661633.1|	66.67	84	1e-30	Aedes_aegypti
Hindica_9441_Transcript_1/1	Hbac_isotig02235_1	52.38	87	2e-60	hypothetical_protein_LOAG_15426	gi|312107686|ref|XP_003150965.1|	57.98	99	9e-34	Loa_loa
Hindica_728_Transcript_1/2	Hbac_isotig04737_1	40.91	51	3e-12	L1P_family_of_ribosomal_proteins_containing_protein	gi|170582800|ref|XP_001896293.1|	45.21	69	8e-92	Brugia_malayi
Hindica_604_Transcript_1/1	Hbac_isotig00970_1	69.4	99	2e-120	myosin	gi|170581396|ref|XP_001895665.1|	64.19	60	3e-67	Brugia_malayi
Hindica_2993_Transcript_1/2	Hbac_isotig01142_1	38.41	65	3e-63	translocon-associated_protein_subunit_alpha	gi|541044269|gb|ERG83200.1|	60.89	93	2e-65	Ascaris_suum
Hindica_13541_Transcript_1/1	Hbac_isotig03304_1	46.34	77	2e-23	hypothetical_protein_Y032_0553g3360	gi|597893678|gb|EYC41851.1|	67.31	95	5e-43	Ancylostoma_ceylanicum
Hindica_9696_Transcript_1/1	Hbac_isotig03377_1	36.96	84	5e-41	S-phase_kinase-associated_protein_1	gi|612340468|gb|AHW98770.1|	91.74	99	8e-75	Globodera_rostochiensis
Hindica_1882_Transcript_1/1	Hbac_isotig04158_1	34.38	64	7e-24	Annexin_repeat_domain_containing_protein	gi|560120422|emb|CDJ94946.1|	65.69	70	3e-144	Haemonchus_contortus
Hindica_5871_Transcript_1/1	Hbac_isotig03575_1	51.54	84	1e-40	NAD-dependent_histone_deacetylase_domain_containing_protein	gi|560133613|emb|CDJ86158.1|	58.33	73	4e-81	Haemonchus_contortus
Hindica_12962_Transcript_1/1	Hbac_isotig06532_1	49.37	71	9e-21	emp24_gp25L_p24_domain_containing_protein	gi|560135490|emb|CDJ84281.1|	90.65	80	2e-52	Haemonchus_contortus
Hindica_371_Transcript_1/1	Hbac_isotig01432_1	61.39	69	2e-132	DnaJ_dnj-20	gi|324512405|gb|ADY45140.1|	65.07	66	4e-159	Ascaris_suum
Hindica_1241_Transcript_1/5	Hbac_isotig05501_1	50	74	3e-29	Medium-chain_specific_acyl-CoA_dehydrogenase_1	gi|324515461|gb|ADY46208.1|	56.6	60	4e-29	Ascaris_suum
Hindica_12420_Transcript_1/1	Hbac_isotig03214_1	57.67	64	2e-57	peptidyl-prolyl_cis-trans_isomerase_fkbp10	gi|541046837|gb|ERG85604.1|	61.07	81	6e-50	Ascaris_suum
Hindica_9477_Transcript_1/1	Hbac_isotig05377_1	69.23	52	2e-22	hypothetical_protein_WUBG_02309	gi|402592854|gb|EJW86781.1|	41.1	77	6e-07	Wuchereria_bancrofti
Hindica_10110_Transcript_1/1	Hbac_isotig01349_1	56.3	99	2e-33	hypothetical_protein_Y032_1127g3649	gi|597886418|gb|EYC35166.1|	62.96	76	2e-56	Ancylostoma_ceylanicum
Hindica_10183_Transcript_1/1	Hbac_isotig03259_1	37.7	60	5e-23	Unknown	gi|324513259|gb|ADY45453.1|	37.72	94	4e-44	Ascaris_suum
Hindica_2923_Transcript_1/1	Hbac_isotig00939_1	43.59	63	1e-84	secreted_glutathione_peroxidase	gi|612340466|gb|AHW98769.1|	90.82	62	7e-128	Globodera_rostochiensis
Hindica_4488_Transcript_1/1	Hbac_isotig04180_1	64.83	59	3e-66	17beta-hydroxysteroid_dehydrogenase	gi|84620003|gb|ABC59299.1|	52.43	72	1e-94	Heterodera_glycines
Hindica_601_Transcript_1/1	Hbac_isotig02322_1	53.65	93	4e-66	cytochrome_oxidase_subunit_3	gi|302151400|gb|ADK97627.1|	61.36	85	2e-10	Heterodera_glycines
Hindica_10192_Transcript_1/1	Hbac_isotig03844_1	66.36	98	5e-48	Protein_UNC-7,_isoform_c	gi|257145801|emb|CBB16220.1|	42.7	55	1e-13	Caenorhabditis_elegans
Hindica_5408_Transcript_1/2	Hbac_isotig03052_1	54.55	53	3e-19	cysteine_synthase	gi|541044090|gb|ERG83036.1|	64.08	98	4e-125	Ascaris_suum
Hindica_1465_Transcript_1/1	Hbac_isotig03046_1	65.29	99	2e-54	hypothetical_protein_CERSUDRAFT_111871	gi|449548589|gb|EMD39555.1|	59.12	71	1e-48	Ceriporiopsis_subvermispora_B
Hindica_135_Transcript_3/3	Hbac_isotig00294_1	67.11	70	5e-146	zinc_metalloproteinase_nas-26	gi|541040757|gb|ERG80162.1|	79.95	79	0	Ascaris_suum
Hindica_12122_Transcript_1/1	Hbac_isotig02733_1	56.02	73	5e-85	troponin_C,_partial	gi|451352830|gb|AGF39206.1|	93.98	76	4e-47	Pratylenchus_zeae
Hindica_3922_Transcript_2/2	Hbac_isotig02941_1	89.72	80	1e-56	atp_synthase_f1_complex_assembly_factor_2	gi|541049118|gb|ERG87809.1|	48.33	87	2e-25	Ascaris_suum
Hindica_4114_Transcript_1/1	Hbac_isotig01462_1	70.2	56	2e-141	predicted_protein	gi|156398544|ref|XP_001638248.1|	39.62	97	3e-36	Nematostella_vectensis
Hindica_5690_Transcript_1/1	Hbac_isotig02511_1	33	56	6e-16	translation_elongation_factor_aEF-2	gi|170584724|ref|XP_001897144.1|	96.22	99	1e-164	Brugia_malayi
Hindica_1077_Transcript_1/1	Hbac_isotig02861_1	56.82	82	4e-50	warthog_protein_5	gi|541048135|gb|ERG86852.1|	52.8	79	4e-37	Ascaris_suum
Hindica_13014_Transcript_1/2	Hbac_isotig02191_1	44.14	76	6e-11	C._briggsae_CBR-UBC-13_protein	gi|268554001|ref|XP_002634988.1|	93.28	62	1e-74	Caenorhabditis_briggsae
Hindica_780_Transcript_1/1	Hbac_isotig02995_1	60.74	85	2e-58	hypothetical_protein_PHYSODRAFT_353332	gi|348686832|gb|EGZ26646.1|	82.48	76	4e-164	Phytophthora_sojae
Hindica_9200_Transcript_1/2	Hbac_isotig01577_1	35.65	88	4e-35	hypothetical_protein_CAEBREN_21541	gi|341875280|gb|EGT31215.1|	47.43	71	5e-49	Caenorhabditis_brenneri
Hindica_3133_Transcript_3/4	Hbac_isotig00956_1	78.57	59	8e-105	Hypothetical_protein_CBG02480	gi|268531316|ref|XP_002630784.1|	45.77	79	4e-31	Caenorhabditis_briggsae
Hindica_6833_Transcript_1/1	Hbac_isotig02365_1	48.91	75	4e-88	Regulator_of_microtubule_dynamics_protein_1	gi|324515763|gb|ADY46307.1|	45.28	58	1e-51	Ascaris_suum
Hindica_12465_Transcript_2/2	Hbac_isotig01032_1	45.99	90	3e-14	Valyl-tRNA_synthetase	gi|324503322|gb|ADY41446.1|	53.02	99	6e-47	Ascaris_suum
Hindica_10272_Transcript_1/1	Hbac_isotig01475_1	38.89	55	4e-14	CYP4Cod1	gi|93278157|gb|ABF06557.1|	72.18	99	2e-67	Ips_paraconfusus
Hindica_17243_Transcript_1/1	Hbac_isotig02205_1	63.11	98	2e-124	Anaphase-promoting_complex_subunit_1	gi|324500103|gb|ADY40059.1|	40.14	81	2e-61	Ascaris_suum
Hindica_2764_Transcript_1/2	Hbac_isotig01024_1	45.59	70	9e-38	Histidine_acid_phosphatase_family_protein	gi|170585406|ref|XP_001897475.1|	35.11	81	2e-35	Brugia_malayi
Hindica_5120_Transcript_1/2	Hbac_isotig02723_1	32.97	51	1e-38	hypothetical_protein_Y032_0038g3665	gi|597865769|gb|EYC15166.1|	89.29	99	2e-63	Ancylostoma_ceylanicum
Hindica_14095_Transcript_1/1	Hbac_isotig02222_1	85	73	5e-43	PREDICTED:_similar_to_amine_oxidase_(flavin_containing)_domain_2	gi|221131104|ref|XP_002160599.1|	46.03	99	4e-24	Hydra_magnipapillata
Hindica_16860_Transcript_1/1	Hbac_isotig04580_1	39.09	79	2e-13	Unknown	gi|324507593|gb|ADY43219.1|	45.28	98	4e-34	Ascaris_suum
Hindica_5173_Transcript_2/2	Hbac_isotig01263_1	34.94	91	2e-25	RecName:_Full=Major_sperm_protein_1	gi|1709136|sp|P53021.2|MSP1_GLORO	65.22	68	5e-31
Hindica_2933_Transcript_1/1	Hbac_isotig01278_1	34.52	69	6e-31	putative_transmembrane_cation_transporter	gi|304269310|gb|ADM16640.1|	75.65	100	3e-53	Meloidogyne_javanica
Hindica_4629_Transcript_2/3	Hbac_isotig03753_1	39.09	69	3e-17	hypothetical_protein_Y032_0078g1200	gi|597856680|gb|EYC06117.1|	59.57	80	2e-133	Ancylostoma_ceylanicum
Hindica_13952_Transcript_1/1	Hbac_isotig02884_1	36.07	52	3e-07	hypothetical_protein_H12I19.6_-_Caenorhabditis_elegans	gi|7504907|pir||T23086	45.45	92	1e-67
Hindica_1295_Transcript_3/4	Hbac_isotig03904_1	51.3	60	1e-37	bifunctional_glutamate_proline--trna_ligase	gi|541044956|gb|ERG83834.1|	41.35	82	6e-17	Ascaris_suum
Hindica_8754_Transcript_1/1	Hbac_isotig00126_1	54.31	74	1e-95	hypothetical_protein_Y032_0105g3660	gi|597852161|gb|EYC01625.1|	35.49	58	8e-53	Ancylostoma_ceylanicum
Hindica_15150_Transcript_1/1	Hbac_isotig05102_1	31.2	52	8e-13	hypothetical_protein_Y032_0042g533	gi|597864391|gb|EYC13792.1|	45.45	93	5e-32	Ancylostoma_ceylanicum
Hindica_16704_Transcript_1/1	Hbac_isotig05383_1	48.12	75	4e-34	Histone_core_domain_containing_protein	gi|560117497|emb|CDJ97863.1|	91.26	53	4e-43	Haemonchus_contortus
Hindica_1227_Transcript_1/1	Hbac_isotig03030_1	42.79	58	3e-51	RhoGAP_domain-containing_protein,_partial	gi|402579678|gb|EJW73630.1|	35	80	1e-34	Wuchereria_bancrofti
Hindica_2535_Transcript_1/1	Hbac_isotig04982_1	40.71	71	3e-20	Acireductone_dioxygenase_domain_containing_protein	gi|560125734|emb|CDJ89634.1|	66.67	74	3e-77	Haemonchus_contortus
Hindica_16984_Transcript_1/1	Hbac_isotig05102_1	47.69	96	2e-40	Glucosidase_II_beta_subunit_domain_containing_protein	gi|560121234|emb|CDJ94130.1|	41.03	99	3e-21	Haemonchus_contortus
Hindica_9787_Transcript_1/1	Hbac_isotig02232_1	31.5	55	1e-29	PREDICTED:_UBX_domain-containing_protein_6-like	gi|432855553|ref|XP_004068244.1|	35.88	55	9e-24	Oryzias_latipes
Hindica_12582_Transcript_1/1	Hbac_isotig03456_1	30.25	80	9e-23	hypothetical_protein_Y032_0361g3479	gi|597832660|gb|EYB82380.1|	77.95	80	2e-93	Ancylostoma_ceylanicum
Hindica_7184_Transcript_3/3	Hbac_isotig03262_1	32.17	52	6e-08	Protein_FAM73B	gi|324510456|gb|ADY44372.1|	46.15	67	2e-53	Ascaris_suum
Hindica_3528_Transcript_1/1	Hbac_isotig01896_1	87.04	95	1e-63	Protein_C44C1.1	gi|560139412|emb|CDJ82118.1|	49.06	59	8e-68	Haemonchus_contortus
Hindica_13552_Transcript_1/1	Hbac_isotig06290_1	42.53	65	1e-11	cathepsin_B	gi|300952942|gb|ADK46902.1|	49.37	68	6e-96	Radopholus_similis
Hindica_12242_Transcript_1/1	Hbac_isotig05036_1	44.9	89	7e-34	Spna2_protein	gi|312079418|ref|XP_003142165.1|	78.18	99	4e-118	Loa_loa
Hindica_14678_Transcript_1/1	Hbac_isotig06866_1	44.57	68	2e-21	hypothetical_protein_GLOINDRAFT_343364	gi|552937830|gb|ESA20967.1|	85.37	58	8e-34	Rhizophagus_irregularis_DAOM_181602
Hindica_6094_Transcript_1/1	Hbac_isotig00308_1	60	100	2e-44	hypothetical_protein_Y032_0036g3360	gi|597866402|gb|EYC15797.1|	57.09	92	6e-112	Ancylostoma_ceylanicum
Hindica_11838_Transcript_1/1	Hbac_isotig03580_1	32.64	65	1e-29	ubiquilin-1	gi|541046133|gb|ERG84936.1|	46.75	99	3e-101	Ascaris_suum
Hindica_11943_Transcript_1/1	Hbac_isotig02956_1	32.92	50	7e-21	hypothetical_protein_Y032_0142g2341	gi|597847790|gb|EYB97291.1|	48.13	74	1e-80	Ancylostoma_ceylanicum
Hindica_13727_Transcript_1/1	Hbac_isotig04698_1	42.22	74	5e-19	26S_protease_regulatory_subunit_8,_partial	gi|324517522|gb|ADY46845.1|	89.66	83	0	Ascaris_suum
Hindica_1526_Transcript_1/2	Hbac_isotig02393	40.61	52	9e-63	diacylglycerol_o-acyltransferase_1	gi|541044503|gb|ERG83415.1|	72.13	76	1e-121	Ascaris_suum
Hindica_639_Transcript_1/1	Hbac_isotig01731_1	49.09	83	2e-30	Suppressor/enhancer_of_lin-12_protein_9	gi|324506020|gb|ADY42578.1|	75.93	77	2e-88	Ascaris_suum
Hindica_10542_Transcript_2/2	Hbac_isotig06247_1	92.38	54	1e-48	hypothetical_protein_Y032_0226g2768	gi|597840315|gb|EYB89900.1|	68.18	81	3e-55	Ancylostoma_ceylanicum
Hindica_3979_Transcript_1/1	Hbac_isotig03287_1	34.19	81	1e-30	Unknown	gi|324502923|gb|ADY41277.1|	39.17	88	5e-82	Ascaris_suum
Hindica_1778_Transcript_1/1	Hbac_isotig04508_1	65.16	74	2e-78	hypothetical_protein_Y032_0023g824	gi|597870629|gb|EYC20010.1|	71.92	68	4e-131	Ancylostoma_ceylanicum
Hindica_11507_Transcript_1/1	Hbac_isotig06484_1	37.5	61	3e-16	32_kDa_beta-galactoside-binding_lectin_lec-3	gi|324517449|gb|ADY46825.1|	61.46	79	4e-124	Ascaris_suum
Hindica_4952_Transcript_1/1	Hbac_isotig01125_1	35.8	53	7e-24	unknown_zinc_finger_protein	gi|544209392|ref|XP_005535099.1|	45.45	50	2e-16	Cyanidioschyzon_merolae_strain_10D
Hindica_6957_Transcript_1/1	Hbac_isotig03013_1	74.07	67	1e-81	Elongation_factor_TS_family_protein	gi|170593771|ref|XP_001901637.1|	39.49	52	4e-33	Brugia_malayi
Hindica_2997_Transcript_1/1	Hbac_isotig01658_1	43.11	63	3e-45	hypothetical_protein_CRE_16645	gi|308489205|ref|XP_003106796.1|	51.31	94	2e-94	Caenorhabditis_remanei
Hindica_41_Transcript_1/1	Hbac_isotig01990_1	48.65	59	6e-76	60S_ribosomal_protein_L6,_putative	gi|301117282|ref|XP_002906369.1|	80.18	80	2e-106	Phytophthora_infestans_T30-4
Hindica_1178_Transcript_1/1	Hbac_isotig00028_1	42.33	63	3e-68	CRE-ELO-6_protein	gi|308478227|ref|XP_003101325.1|	50	99	1e-83	Caenorhabditis_remanei
Hindica_16581_Transcript_1/1	Hbac_isotig01133_1	77.78	82	5e-54	n_-dimethylarginine_dimethylaminohydrolase_1	gi|541046941|gb|ERG85703.1|	54.62	64	7e-90	Ascaris_suum
Hindica_3623_Transcript_1/2	Hbac_isotig05435_1	71.43	62	2e-33	Transmembrane_protein_9	gi|324525602|gb|ADY48568.1|	47.87	79	1e-38	Ascaris_suum
Hindica_10163_Transcript_1/1	Hbac_isotig03061_1	33.86	83	5e-32	PREDICTED:_BTB/POZ_domain-containing_protein_3-like	gi|383865569|ref|XP_003708245.1|	38.71	77	3e-10	Megachile_rotundata
Hindica_323_Transcript_1/1	Hbac_isotig01181_1	48.4	74	9e-72	Midasin	gi|324499813|gb|ADY39930.1|	55	68	1e-54	Ascaris_suum
Hindica_16297_Transcript_1/1	Hbac_isotig04246_1	45.45	52	8e-51	cytohesin-3	gi|339239297|ref|XP_003381203.1|	46.69	95	7e-97	Trichinella_spiralis
Hindica_1344_Transcript_1/2	Hbac_isotig02125_1	88.54	67	0	hypothetical_protein_F41C3.5	gi|17533883|ref|NP_494846.1|	65.95	92	7e-174	Caenorhabditis_elegans
Hindica_6646_Transcript_1/1	Hbac_isotig02259_1	67.36	74	9e-113	NOT2/NOT3/NOT5_family_protein	gi|402585527|gb|EJW79467.1|	58.51	77	5e-110	Wuchereria_bancrofti
Hindica_14847_Transcript_1/1	Hbac_isotig02406_1	76.22	75	3e-90	NADPH--cytochrome_P450_reductase	gi|324507957|gb|ADY43365.1|	66.14	88	6e-145	Ascaris_suum
Hindica_4222_Transcript_2/2	Hbac_isotig07522_1	75	50	1e-35	hypothetical_protein_LOAG_11366	gi|312091315|ref|XP_003146935.1|	37.86	65	3e-23	Loa_loa
Hindica_16258_Transcript_1/1	Hbac_isotig03669_1	40.59	50	2e-55	er_lumen_protein_retaining_receptor	gi|541046437|gb|ERG85223.1|	66.98	73	3e-101	Ascaris_suum
Hindica_1100_Transcript_2/2	Hbac_isotig03638_1	37.21	56	4e-42	DEAD/DEAH_box_helicase	gi|268619154|gb|ACZ13353.1|	44.87	88	3e-23	Bursaphelenchus_xylophilus
Hindica_7089_Transcript_1/2	Hbac_isotig01535_1	59.15	78	3e-121	aspartic_protease_precursor_Hgg-33	gi|18677168|gb|AAL78216.1|	68.42	98	1e-48	Heterodera_glycines
Hindica_4758_Transcript_1/1	Hbac_isotig02207_1	46.99	53	7e-13	hypothetical_protein_BRAFLDRAFT_265807	gi|260809423|ref|XP_002599505.1|	61.51	93	4e-95	Branchiostoma_floridae
Hindica_4189_Transcript_2/2	Hbac_isotig02535_1	37.76	88	5e-21	phosphoribosyl_pyrophosphate_synthase-associated_protein_2	gi|541042672|gb|ERG81764.1|	78.06	81	3e-69	Ascaris_suum
Hindica_2324_Transcript_1/1	Hbac_isotig01936_1	36.7	51	2e-27	hypothetical_protein_WUBG_09893	gi|402585259|gb|EJW79199.1|	79.86	86	5e-77	Wuchereria_bancrofti
Hindica_363_Transcript_1/2	Hbac_isotig00781_1	49.07	93	4e-81	rab5-interacting_protein	gi|170581677|ref|XP_001895787.1|	65.85	69	5e-30	Brugia_malayi
Hindica_7145_Transcript_1/1	Hbac_isotig04030_1	52.5	57	8e-42	Import_inner_membrane_translocase_subunit_Tim17,_partial	gi|324532526|gb|ADY49240.1|	60.69	59	6e-45	Ascaris_suum
Hindica_184_Transcript_1/2	Hbac_isotig03136_1	51.09	99	8e-85	trehalase	gi|595083682|gb|AHM26075.1|	74.4	98	0	Anisakis_simplex
Hindica_8293_Transcript_1/2	Hbac_isotig00746_1	52.27	56	1e-70	hypothetical_protein_Y63D3A.4	gi|17510359|ref|NP_493461.1|	40.48	63	3e-59	Caenorhabditis_elegans
Hindica_14504_Transcript_1/1	Hbac_isotig01964_1	55.28	52	1e-39	glycogenin-1	gi|339237117|ref|XP_003380113.1|	43.81	95	4e-54	Trichinella_spiralis
Hindica_7599_Transcript_1/3	Hbac_isotig02105_1	40	62	3e-13	hypothetical_protein_C02F5.3	gi|71981008|ref|NP_498808.2|	80.9	75	1e-118	Caenorhabditis_elegans
Hindica_4303_Transcript_1/1	Hbac_isotig02893_1	48.02	66	3e-52	AMP_deaminase_2	gi|402587562|gb|EJW81497.1|	80.98	82	2e-92	Wuchereria_bancrofti
Hindica_16489_Transcript_1/1	Hbac_isotig03285_1	43.44	64	4e-56	Annexin_A7	gi|324514962|gb|ADY46044.1|	46.63	86	7e-49	Ascaris_suum
Hindica_4821_Transcript_1/1	Hbac_isotig01204_1	63.29	58	2e-103	hypothetical_protein_CAEBREN_01290	gi|341879383|gb|EGT35318.1|	57.46	75	4e-61	Caenorhabditis_brenneri
Hindica_10316_Transcript_1/1	Hbac_isotig00341_1	53.56	67	3e-69	Hypothetical_protein_CBG13501	gi|268553955|ref|XP_002634965.1|	56.99	76	2e-65	Caenorhabditis_briggsae
Hindica_598_Transcript_1/1	Hbac_isotig01843_1	60.59	75	1e-111	mitotic_checkpoint_protein	gi|402588739|gb|EJW82672.1|	53.27	85	4e-122	Wuchereria_bancrofti
Hindica_1787_Transcript_1/1	Hbac_isotig02474_1	37.14	66	1e-24	Proteasome_domain_containing_protein	gi|560121647|emb|CDJ93721.1|	56.86	72	5e-76	Haemonchus_contortus
Hindica_8405_Transcript_2/2	Hbac_isotig01894_1	65.88	72	5e-101	hypothetical_protein_LOAG_06290	gi|312078750|ref|XP_003141874.1|	52.74	93	2e-38	Loa_loa
Hindica_1330_Transcript_1/1	Hbac_isotig00315_1	32.52	90	2e-13	Guanine_nucleotide-binding_protein_subunit_beta-2	gi|324509099|gb|ADY43833.1|	86.12	76	0	Ascaris_suum
Hindica_479_Transcript_1/1	Hbac_isotig01270_1	57.8	94	5e-44	hypothetical_protein_Y032_0587g341	gi|597892762|gb|EYC40969.1|	41.91	95	3e-116	Ancylostoma_ceylanicum
Hindica_1326_Transcript_1/1	Hbac_isotig01442_1	61.76	92	6e-99	PREDICTED:_14-3-3-like_protein_2-like	gi|560995410|ref|XP_006219923.1|	47.62	73	6e-61	Vicugna_pacos
Hindica_16385_Transcript_1/1	Hbac_isotig01358_1	72.58	64	2e-48	Organic_cation_transporter_protein	gi|324509093|gb|ADY43830.1|	56.51	83	1e-170	Ascaris_suum
Hindica_13717_Transcript_2/2	Hbac_isotig02895_1	70.83	86	2e-73	ABC_transporter_ced-7	gi|324500377|gb|ADY40179.1|	46.09	72	1e-50	Ascaris_suum
Hindica_11010_Transcript_1/2	Hbac_isotig03554_1	53.09	68	9e-27	aminopeptidase	gi|62131657|gb|AAX68678.1|	75.3	100	0	Heterodera_glycines
Hindica_1792_Transcript_1/1	Hbac_isotig02910_1	61.38	59	3e-49	fam203_family_protein	gi|541043765|gb|ERG82740.1|	36.44	93	2e-34	Ascaris_suum
Hindica_4596_Transcript_2/2	Hbac_isotig03326_1	75.32	55	3e-127	hypothetical_protein_LOTGIDRAFT_186614	gi|556111373|gb|ESP00025.1|	46.43	61	2e-17	Lottia_gigantea
Hindica_9859_Transcript_1/1	Hbac_isotig01917_1	38.72	59	8e-53	hypothetical_protein_T06D8.10	gi|17536077|ref|NP_496407.1|	63.16	94	2e-111	Caenorhabditis_elegans
Hindica_3544_Transcript_1/1	Hbac_isotig00189_1	45.09	94	1e-55	protein_unc-1	gi|541041529|gb|ERG80781.1|	93.29	67	5e-172	Ascaris_suum
Hindica_10725_Transcript_1/2	Hbac_isotig01999_1	80.65	58	2e-93	Prolyl_carboxy_peptidase_like_protein_5	gi|324507364|gb|ADY43126.1|	69.78	87	8e-57	Ascaris_suum
Hindica_13369_Transcript_1/1	Hbac_isotig03306_1	82.5	61	3e-73	hypothetical_protein_CAEBREN_14566	gi|341876650|gb|EGT32585.1|	74.39	61	1e-35	Caenorhabditis_brenneri
Hindica_9128_Transcript_1/3	Hbac_isotig00294_1	47.37	83	6e-50	DNA_methyltransferase_1_associated_protein_1	gi|312084598|ref|XP_003144340.1|	44.29	79	2e-111	Loa_loa
Hindica_6452_Transcript_2/2	Hbac_isotig02903_1	57.54	76	2e-63	Phosphate_transporter_domain_containing_protein	gi|560139072|emb|CDJ82467.1|	50	90	6e-166	Haemonchus_contortus
Hindica_4668_Transcript_3/4	Hbac_isotig02962_1	55.26	75	2e-64	nedd8-conjugating_enzyme_ubc-12	gi|541049152|gb|ERG87843.1|	77.44	81	2e-91	Ascaris_suum
Hindica_17338_Transcript_1/1	Hbac_isotig02126_1	57.61	70	5e-114	Methionine_AminoPeptidase_family_member_(map-1)	gi|71996291|ref|NP_500396.2|	81.18	79	5e-94	Caenorhabditis_elegans
Hindica_2614_Transcript_1/1	Hbac_isotig02904_1	56.04	73	3e-79	Epidermal_retinol_dehydrogenase_2	gi|324515863|gb|ADY46339.1|	50.8	82	1e-102	Ascaris_suum
Hindica_3446_Transcript_2/2	Hbac_isotig02395_1	61.63	56	2e-26	tachykinin-like_peptides_receptor_99d	gi|541046306|gb|ERG85099.1|	71.09	91	0	Ascaris_suum
Hindica_1797_Transcript_1/1	Hbac_isotig01112_1	50.51	69	3e-107	survival_motor_neuron_domain_containing_1	gi|170590010|ref|XP_001899766.1|	54.08	57	2e-13	Brugia_malayi
Hindica_197_Transcript_1/1	Hbac_isotig04039_1	31.42	55	6e-20	hypothetical_protein_Y032_0005g2440	gi|597880719|gb|EYC30082.1|	85.23	87	1e-46	Ancylostoma_ceylanicum
Hindica_12648_Transcript_1/1	Hbac_isotig01584_1	35.87	58	9e-46	Ankyrin_repeat_and_LEM_domain-containing_protein_1	gi|324503636|gb|ADY41576.1|	35.29	97	2e-20	Ascaris_suum
Hindica_11118_Transcript_1/1	Hbac_isotig00221_1	47.62	73	2e-64	30S_ribosomal_protein_S24e	gi|530734166|gb|EQC32408.1|	87.88	71	4e-78	Saprolegnia_diclina_VS20
Hindica_2913_Transcript_1/1	Hbac_isotig02948_1	45.72	51	3e-80	DNA-binding_protein_HEXBP	gi|324514516|gb|ADY45891.1|	51.69	66	7e-09	Ascaris_suum
Hindica_16673_Transcript_2/3	Hbac_isotig02839_1	41.2	68	3e-47	Protein_T09A5.5	gi|560118210|emb|CDJ97161.1|	50.91	72	8e-33	Haemonchus_contortus
Hindica_5147_Transcript_1/1	Hbac_isotig01334_1	50.47	77	3e-102	Hypothetical_protein_CBG17893	gi|560119419|emb|CDJ95952.1|	42.38	99	1e-31	Haemonchus_contortus
Hindica_11581_Transcript_1/1	Hbac_isotig02656_1	40.45	85	8e-42	CAMK/CAMKL/LKB_protein_kinase	gi|402593445|gb|EJW87372.1|	64.44	100	9e-59	Wuchereria_bancrofti
Hindica_6931_Transcript_2/2	Hbac_isotig02193_1	50	60	7e-25	hypothetical_protein_Y032_0396g665	gi|597831172|gb|EYB80927.1|	71.52	99	3e-163	Ancylostoma_ceylanicum
Hindica_4375_Transcript_1/1	Hbac_isotig04421_1	36.96	64	3e-34	hypothetical_protein_Y032_0200g1705	gi|597842399|gb|EYB91958.1|	54.67	75	1e-62	Ancylostoma_ceylanicum
Hindica_11158_Transcript_1/2	Hbac_isotig03355_1	98.14	51	4e-134	PREDICTED:_UDP-N-acetylglucosamine_transferase_subunit_ALG14_homolog	gi|543352427|ref|XP_005521021.1|	47.46	58	2e-45	Pseudopodoces_humilis
Hindica_8724_Transcript_1/1	Hbac_isotig01156_1	50.35	88	3e-44	hypothetical_protein_CAEBREN_14658	gi|341901588|gb|EGT57523.1|	36.89	95	2e-58	Caenorhabditis_brenneri
Hindica_7735_Transcript_1/2	Hbac_isotig04857_1	75.31	56	3e-40	PREDICTED:_probable_peptidyl-alpha-hydroxyglycine_alpha-amidating_lyase_F21F3.1-like,_partial	gi|560995440|ref|XP_006219929.1|	61.99	63	2e-142	Vicugna_pacos
Hindica_3999_Transcript_1/1	Hbac_isotig01912_1	47.69	51	5e-85	Actin-related_protein_2/3_complex_subunit_4	gi|324523313|gb|ADY48227.1|	84.16	58	1e-52	Ascaris_suum
Hindica_5280_Transcript_1/1	Hbac_isotig02225_1	57.41	55	4e-60	Transmembrane_protein_49	gi|560134576|emb|CDJ85198.1|	58.17	88	4e-104	Haemonchus_contortus
Hindica_7845_Transcript_1/1	Hbac_isotig04503_1	70.55	88	6e-85	Adenylosuccinate_lyase	gi|324504200|gb|ADY41814.1|	58.36	97	4e-135	Ascaris_suum
Hindica_10646_Transcript_1/1	Hbac_isotig01587_1	79.49	54	1e-63	casein_kinase_i_isoform_gamma-1	gi|541045557|gb|ERG84393.1|	80.47	99	0	Ascaris_suum
Hindica_16670_Transcript_1/1	Hbac_isotig00358_1	50.51	78	1e-106	PREDICTED:_cytochrome_P450_4V2-like	gi|478509090|ref|XP_004428825.1|	39.62	92	9e-123	Ceratotherium_simum_simum
Hindica_4188_Transcript_4/5	Hbac_isotig00057_1	55.28	50	1e-134	unnamed_protein_product	gi|560124439|emb|CDJ90924.1|	50.62	60	2e-13	Haemonchus_contortus
Hindica_10663_Transcript_1/1	Hbac_isotig05981_1	55.1	57	1e-15	procollagen	gi|312073402|ref|XP_003139504.1|	57.39	56	5e-12	Loa_loa
Hindica_547_Transcript_1/1	Hbac_isotig05064_1	79.31	86	4e-45	RecName:_Full=ADP-ribosylation_factor	gi|11131026|sp|O48920.3|ARF_VIGUN	100	65	4e-129
Hindica_7166_Transcript_2/2	Hbac_isotig04838_1	31.11	97	2e-20	Hypothetical_protein_CBG13105	gi|268562653|ref|XP_002646724.1|	50.56	69	2e-19	Caenorhabditis_briggsae
Hindica_7945_Transcript_1/1	Hbac_isotig05949_1	59.65	61	3e-40	Telomerase_Cajal_body_protein_1	gi|324510268|gb|ADY44294.1|	43.6	89	3e-90	Ascaris_suum
Hindica_1028_Transcript_2/2	Hbac_isotig04726_1	51.76	72	8e-09	hypothetical_protein_CAEBREN_05451	gi|341888753|gb|EGT44688.1|	41.13	82	2e-19	Caenorhabditis_brenneri
Hindica_8943_Transcript_1/1	Hbac_isotig04872_1	48.18	72	3e-35	Double-stranded_RNA_binding_domain_containing_protein	gi|560126462|emb|CDJ88904.1|	48.05	67	2e-17	Haemonchus_contortus
Hindica_9825_Transcript_1/2	Hbac_isotig03067_1	43.61	88	8e-36	v-type_proton_atpase_subunit_c	gi|541046033|gb|ERG84842.1|	80.49	99	1e-50	Ascaris_suum
Hindica_2469_Transcript_1/1	Hbac_isotig01400_1	40.74	81	6e-19	Vacuolar-sorting_protein_SNF8	gi|324510627|gb|ADY44444.1|	72.46	78	1e-26	Ascaris_suum
Hindica_14216_Transcript_1/1	Hbac_isotig01565_1	67.45	80	2e-125	T-complex_protein_1_subunit_theta	gi|324504805|gb|ADY42071.1|	70.75	96	0	Ascaris_suum
Hindica_13563_Transcript_1/1	Hbac_isotig01419_1	54.21	75	1e-65	hypothetical_protein_CAEBREN_05517	gi|341874617|gb|EGT30552.1|	69.26	82	1e-118	Caenorhabditis_brenneri
Hindica_6983_Transcript_2/2	Hbac_isotig02665_1	39.52	56	7e-40	GDP-mannose_4,6_dehydratase_1	gi|324501864|gb|ADY40825.1|	83.28	83	0	Ascaris_suum
Hindica_5434_Transcript_1/1	Hbac_isotig02137_1	35.63	95	3e-54	SEC-2_protein	gi|5457299|emb|CAA70477.2|	87.5	62	2e-15	Globodera_pallida
Hindica_1385_Transcript_1/1	Hbac_isotig01934_1	59.48	59	3e-127	cytochrome_oxidase_subunit_1	gi|302151398|gb|ADK97625.1|	86.73	92	2e-134	Heterodera_glycines
Hindica_10723_Transcript_1/1	Hbac_isotig03122_1	79.59	56	1e-54	60S_acidic_ribosomal_protein_P2	gi|225561848|gb|EEH10128.1|	66.67	58	1e-20	Ajellomyces_capsulatus_G186AR
Hindica_14606_Transcript_1/1	Hbac_isotig03741_1	49.77	65	1e-57	RecName:_Full=Putative_esophageal_gland_cell_secretory_protein_6;_Flags:_Precursor	gi|17366679|sp|Q9BN19.1|HSP6_HETGL	89.71	94	1e-113
Hindica_1343_Transcript_1/1	Hbac_isotig01320_1	53.82	83	1e-110	hypothetical_protein_Y032_0039g83	gi|597865519|gb|EYC14917.1|	58.33	70	2e-63	Ancylostoma_ceylanicum
Hindica_4183_Transcript_1/1	Hbac_isotig01823_1	73.29	88	2e-173	heat_shock_protein_75	gi|5019929|gb|AAD37917.1|	52.1	85	7e-50	Caenorhabditis_elegans
Hindica_7581_Transcript_1/2	Hbac_isotig02066_1	43.7	63	1e-94	protein_fam49b	gi|541046321|gb|ERG85113.1|	51.46	88	7e-85	Ascaris_suum
Hindica_9670_Transcript_3/3	Hbac_isotig02553_1	36.59	61	1e-09	actin-like_protein	gi|301098382|ref|XP_002898284.1|	98.67	93	0	Phytophthora_infestans_T30-4
Hindica_7933_Transcript_1/1	Hbac_isotig02121_1	37.2	78	2e-06	putative_fumarate	gi|541045254|gb|ERG84110.1|	82.43	77	0	Ascaris_suum
Hindica_17189_Transcript_1/1	Hbac_isotig02224_1	86.67	64	3e-113	Thiamine_pyrophosphate_enzyme_domain_containing_protein	gi|560125083|emb|CDJ90284.1|	40.74	70	1e-18	Haemonchus_contortus
Hindica_14367_Transcript_1/1	Hbac_isotig02892_1	50.67	60	1e-18	hypothetical_protein_F41C3.5	gi|17533883|ref|NP_494846.1|	52.3	89	4e-162	Caenorhabditis_elegans
Hindica_7462_Transcript_1/1	Hbac_isotig04475_1	40.61	54	2e-51	heterogeneous_nuclear_ribonucleoprotein_k	gi|541043349|gb|ERG82365.1|	71.19	53	1e-19	Ascaris_suum
Hindica_14968_Transcript_1/1	Hbac_isotig03051_1	32.8	82	2e-18	Bile_acid:sodium_symporter_domain_containing_protein	gi|560123509|emb|CDJ91852.1|	58.71	85	7e-104	Haemonchus_contortus
Hindica_14762_Transcript_1/1	Hbac_isotig03150_1	49.18	53	3e-17	17beta-hydroxysteroid_dehydrogenase	gi|84620003|gb|ABC59299.1|	94.47	99	2e-125	Heterodera_glycines
Hindica_9494_Transcript_1/1	Hbac_isotig01469_1	73.98	99	1e-51	hypothetical_protein_Y032_0288g1475	gi|597836270|gb|EYB85917.1|	67.79	75	6e-95	Ancylostoma_ceylanicum
Hindica_5202_Transcript_1/2	Hbac_isotig03391_1	72.46	69	2e-23	ribosomal_protein_L35a	gi|326437907|gb|EGD83477.1|	68.93	70	2e-45	Salpingoeca_sp._ATCC_50818
Hindica_1857_Transcript_1/1	Hbac_isotig00961_1	68.24	69	2e-153	hypothetical_protein_WUBG_13363,_partial	gi|402581782|gb|EJW75729.1|	80.9	96	3e-138	Wuchereria_bancrofti
Hindica_8054_Transcript_1/2	Hbac_isotig04295_1	66.05	72	3e-98	Poly(A)_binding_protein	gi|402585898|gb|EJW79837.1|	90.52	54	6e-71	Wuchereria_bancrofti
Hindica_520_Transcript_1/2	Hbac_isotig01877_1	84.21	73	4e-161	C._briggsae_CBR-AEX-6_protein	gi|268560172|ref|XP_002646149.1|	91.15	52	8e-125	Caenorhabditis_briggsae
Hindica_8322_Transcript_1/1	Hbac_isotig04231_1	41.03	63	4e-06	hypothetical_protein_C14F11.1	gi|25147136|ref|NP_741811.1|	75.68	61	8e-34	Caenorhabditis_elegans
Hindica_4196_Transcript_1/1	Hbac_isotig02592_1	60.92	71	8e-74	Polymerase_delta-interacting_protein_2	gi|324516578|gb|ADY46572.1|	38.55	89	2e-46	Ascaris_suum
Hindica_6193_Transcript_1/2	Hbac_isotig06967_1	55.38	54	2e-15	Peptidase_M13_domain_containing_protein	gi|560125437|emb|CDJ89926.1|	38.26	79	1e-49	Haemonchus_contortus
Hindica_925_Transcript_1/1	Hbac_isotig02510_1	38.01	90	2e-33	Cell_differentiation_protein_RCD1	gi|324512670|gb|ADY45240.1|	76.7	78	2e-96	Ascaris_suum
Hindica_3280_Transcript_1/1	Hbac_isotig01540_1	59.88	68	9e-67	Chain_A,_Two_Seven-Bladed_Beta-Propeller_Domains_Revealed_By_The_Structure_Of_A_C._Elegans_Homologue_Of_Yeast_Actin_Interacting_Protein_1,_putative	gi|170589749|ref|XP_001899636.1|	52.6	100	8e-57	Brugia_malayi
Hindica_14321_Transcript_1/1	Hbac_isotig01719_1	47.06	52	1e-27	ATP-dependent_RNA_helicase_DDX17	gi|324507413|gb|ADY43143.1|	63.12	79	1e-121	Ascaris_suum
Hindica_16396_Transcript_1/1	Hbac_isotig03315_1	51.26	88	7e-86	26s_proteasome_non-atpase_regulatory_subunit_13	gi|541042168|gb|ERG81320.1|	42.91	88	2e-65	Ascaris_suum
Hindica_6448_Transcript_1/1	Hbac_isotig01681_1	85.58	79	0	hypothetical_protein_PFL1_03697	gi|521585194|gb|EPQ28896.1|	76.07	80	1e-53	Pseudozyma_flocculosa_PF-1
Hindica_648_Transcript_1/1	Hbac_isotig01328_1	77.78	50	3e-156	mannose-1-phosphate_guanyltransferase_alpha-a	gi|541044789|gb|ERG83680.1|	64.14	55	7e-53	Ascaris_suum
Hindica_12490_Transcript_1/1	Hbac_isotig03799_1	34.33	80	5e-17	Cystathionine_beta-synthase	gi|324506523|gb|ADY42784.1|	52.55	94	0	Ascaris_suum
Hindica_10120_Transcript_1/1	Hbac_isotig01204_1	57.59	51	5e-102	hypothetical_protein_Y032_0005g2367	gi|597880609|gb|EYC29972.1|	71.26	75	2e-55	Ancylostoma_ceylanicum
Hindica_16725_Transcript_1/1	Hbac_isotig03731_1	36.07	57	4e-06	PREDICTED:_paramyosin-like,_partial	gi|560995802|ref|XP_006219825.1|	90.52	95	0	Vicugna_pacos
Hindica_1372_Transcript_1/2	Hbac_isotig00575_1	53.96	76	5e-87	hypothetical_protein_CANTEDRAFT_112971	gi|344233359|gb|EGV65231.1|	34.35	82	2e-19	Candida_tenuis_ATCC_10573
Hindica_16914_Transcript_1/1	Hbac_isotig02365_1	54.79	94	7e-61	Mitochondrial_substrate_solute_carrier_domain_containing_protein	gi|560135599|emb|CDJ84171.1|	76.92	88	6e-107	Haemonchus_contortus
Hindica_8459_Transcript_2/2	Hbac_isotig03334_1	66.35	75	4e-96	Peptidyl-glycine_alpha-amidating_monooxygenase	gi|324504768|gb|ADY42055.1|	50.86	97	2e-27	Ascaris_suum
Hindica_14828_Transcript_1/2	Hbac_isotig06422_1	42.86	77	2e-29	hypothetical_protein_LOAG_11197	gi|312090849|ref|XP_003146768.1|	38.6	63	8e-20	Loa_loa
Hindica_11622_Transcript_1/1	Hbac_isotig04975_1	82.61	96	1e-73	Zinc_transporter_6-A	gi|324511696|gb|ADY44862.1|	48.67	63	5e-108	Ascaris_suum
Hindica_16222_Transcript_1/1	Hbac_isotig00386_1	81.42	53	5e-64	hypothetical_protein_Y032_0377g260	gi|597831925|gb|EYB81661.1|	54.15	90	2e-86	Ancylostoma_ceylanicum
Hindica_3219_Transcript_1/1	Hbac_isotig00560_1	91.15	52	5e-120	hypothetical_protein_Y032_0015g2532	gi|597873850|gb|EYC23223.1|	40.4	99	1e-30	Ancylostoma_ceylanicum
Hindica_4098_Transcript_1/1	Hbac_isotig01525_1	73.97	60	2e-35	putative_gland_protein_G8A07	gi|30315230|gb|AAP30833.1|	99	99	3e-64	Heterodera_glycines
Hindica_1938_Transcript_1/1	Hbac_isotig03488_1	33.52	61	2e-22	hypothetical_protein_Y032_0001g381	gi|597885009|gb|EYC34368.1|	71.22	84	0	Ancylostoma_ceylanicum
Hindica_5171_Transcript_2/2	Hbac_isotig02775_1	40.76	56	2e-40	hypothetical_protein_Y032_0013g2003	gi|597875239|gb|EYC24610.1|	41.47	90	4e-67	Ancylostoma_ceylanicum
Hindica_11616_Transcript_1/1	Hbac_isotig04566_1	77.61	60	7e-77	Ornithine_aminotransferase,_mitochondrial	gi|646706601|gb|KDR13737.1|	66	100	2e-72	Zootermopsis_nevadensis
Hindica_10540_Transcript_1/1	Hbac_isotig01512_1	48.21	100	1e-59	Acyl-CoA_dehydrogenase_and_Acyl-CoA_oxidase_dehydrogenase_domain_containing_protein	gi|560133230|emb|CDJ86275.1|	62.66	95	3e-134	Haemonchus_contortus
Hindica_2141_Transcript_1/1	Hbac_isotig00315_1	57.55	61	6e-81	ras-related_c3_botulinum_toxin_substrate_1	gi|541039307|gb|ERG79141.1|	79.02	87	1e-78	Ascaris_suum
Hindica_3058_Transcript_1/1	Hbac_isotig01545_1	41.62	60	1e-37	EAP30_and_Methyltransferase_type_11_domain_containing_protein	gi|560121059|emb|CDJ94311.1|	88	69	4e-21	Haemonchus_contortus
Hindica_9625_Transcript_1/1	Hbac_isotig00980_1	71.79	76	3e-43	hypothetical_protein_CRE_29553	gi|308499817|ref|XP_003112094.1|	49.14	95	2e-29	Caenorhabditis_remanei
Hindica_7696_Transcript_1/1	Hbac_isotig01407_1	59.31	55	8e-57	Tyrosine-protein_phosphatase_Lar-like_protein,_partial	gi|324519241|gb|ADY47324.1|	38.82	82	6e-59	Ascaris_suum
Hindica_2314_Transcript_1/1	Hbac_isotig01501_1	65.05	75	3e-82	cytosolic_Fe-S_cluster_assembly_factor_nubp1	gi|402590543|gb|EJW84473.1|	65.13	60	2e-106	Wuchereria_bancrofti
Hindica_16672_Transcript_1/1	Hbac_isotig02564_1	58.67	67	4e-33	Golgi-specific_DHHC_zincfinger_protein	gi|170573682|ref|XP_001892558.1|	68.29	98	2e-79	Brugia_malayi
Hindica_2979_Transcript_1/1	Hbac_isotig01104_1	93.73	68	4e-155	hypothetical_protein_Y032_0075g977	gi|597857165|gb|EYC06599.1|	33.85	91	2e-29	Ancylostoma_ceylanicum
Hindica_2450_Transcript_1/2	Hbac_isotig03046_1	33.03	68	3e-19	NADH_dehydrogenase_1_beta_subcomplex_subunit_7	gi|402591866|gb|EJW85795.1|	57.26	58	1e-44	Wuchereria_bancrofti
Hindica_14231_Transcript_2/2	Hbac_isotig01563_1	70.43	92	1e-105	PREDICTED:_AN1-type_zinc_finger_protein_2B-like_isoform_X2	gi|585657336|ref|XP_006815820.1|	47.44	66	1e-44	Saccoglossus_kowalevskii
Hindica_12186_Transcript_1/1	Hbac_isotig01934_1	36.84	97	1e-18	Unknown	gi|324506347|gb|ADY42713.1|	46.3	97	2e-45	Ascaris_suum
Hindica_16447_Transcript_1/1	Hbac_isotig07091_1	41.67	66	1e-24	PREDICTED:_ornithine_decarboxylase_isoform_X1	gi|597787908|ref|XP_007257380.1|	48.72	61	3e-20	Astyanax_mexicanus
Hindica_91_Transcript_1/2	Hbac_isotig02675_1	47.49	50	6e-84	hypothetical_protein_LOAG_02341	gi|312069964|ref|XP_003137927.1|	60	74	3e-53	Loa_loa
Hindica_1480_Transcript_1/1	Hbac_isotig01398_1	54.55	90	6e-93	hypothetical_protein_LOAG_06167	gi|312078467|ref|XP_003141751.1|	55.49	85	1e-106	Loa_loa
Hindica_6777_Transcript_1/1	Hbac_isotig02760_1	41.06	99	1e-35	Actin_actin_domain_containing_protein	gi|560119240|emb|CDJ96105.1|	66.51	79	1e-93	Haemonchus_contortus
Hindica_16599_Transcript_1/1	Hbac_isotig02700_1	50	64	1e-16	hypothetical_protein_Y032_0856g2713	gi|597888309|gb|EYC36786.1|	42.5	67	4e-30	Ancylostoma_ceylanicum
Hindica_4308_Transcript_1/1	Hbac_isotig01525_1	71.24	64	5e-169	CBN-IFE-3_protein	gi|341898122|gb|EGT54057.1|	66.5	65	4e-96	Caenorhabditis_brenneri
Hindica_4105_Transcript_3/4	Hbac_isotig03672_1	43.75	68	4e-50	PREDICTED:_glycogen_phosphorylase,_liver_form-like,_partial	gi|505858033|ref|XP_004622412.1|	64.29	99	4e-52	Sorex_araneus
Hindica_9701_Transcript_1/1	Hbac_isotig01250_1	67.33	100	2e-71	cytoplasmic_dynein_intermediate_chain_1	gi|312075601|ref|XP_003140489.1|	45.7	81	5e-37	Loa_loa
Hindica_1169_Transcript_1/1	Hbac_isotig02080_1	60.87	89	6e-128	hypothetical_protein_Y032_0059g3054	gi|597860375|gb|EYC09793.1|	61.84	72	3e-61	Ancylostoma_ceylanicum
Hindica_11260_Transcript_2/2	Hbac_isotig01994_1	65.47	85	1e-66	hypothetical_protein_Y032_0084g1750	gi|597855602|gb|EYC05045.1|	70.73	80	6e-108	Ancylostoma_ceylanicum
Hindica_5202_Transcript_2/2	Hbac_isotig03391_1	77.78	62	2e-17	CRE-FAT-4_protein	gi|308481201|ref|XP_003102806.1|	39.34	53	3e-06	Caenorhabditis_remanei
Hindica_8919_Transcript_2/2	Hbac_isotig06843_1	51.69	52	3e-23	hypothetical_protein_GUITHDRAFT_90320	gi|551638842|ref|XP_005822233.1|	48.03	55	7e-24	Guillardia_theta_CCMP2712
Hindica_16612_Transcript_2/2	Hbac_isotig05417_1	39.09	88	3e-21	Hypothetical_protein_CBG13395	gi|268529804|ref|XP_002630028.1|	36.31	99	7e-62	Caenorhabditis_briggsae
Hindica_1598_Transcript_2/2	Hbac_isotig04133_1	58.33	53	1e-28	Cytochrome_P450_cyp-13B1	gi|324516630|gb|ADY46586.1|	36.76	99	3e-24	Ascaris_suum
Hindica_6802_Transcript_1/1	Hbac_isotig00686_1	38.91	75	1e-57	emp24_gp25L_p24_domain_containing_protein	gi|560135490|emb|CDJ84281.1|	91.89	61	3e-26	Haemonchus_contortus
Hindica_1941_Transcript_2/2	Hbac_isotig02361_1	61.92	61	2e-103	hypothetical_protein_Y032_0240g3337	gi|597839246|gb|EYB88845.1|	80.11	89	5e-84	Ancylostoma_ceylanicum
Hindica_2959_Transcript_1/1	Hbac_isotig07180_1	64.6	68	4e-49	60S_ribosomal_protein_L15-1	gi|301119533|ref|XP_002907494.1|	86.07	73	4e-110	Phytophthora_infestans_T30-4
Hindica_9355_Transcript_5/6	Hbac_isotig02883_1	36.31	89	2e-34	calponin-like_protein_ov9m	gi|541047308|gb|ERG86055.1|	79.89	66	0	Ascaris_suum
Hindica_2603_Transcript_1/2	Hbac_isotig06439_1	57.02	56	2e-45	heat_repeat-containing_protein_5b	gi|541048769|gb|ERG87468.1|	35.48	59	2e-09	Ascaris_suum
Hindica_3724_Transcript_2/2	Hbac_isotig03905_1	47.73	58	9e-40	hypothetical_protein_Csp3_JD06.001	gi|209489477|gb|ACI49235.1|	64.54	95	1e-109	Caenorhabditis_angaria
Hindica_3204_Transcript_1/1	Hbac_isotig03759_1	45.21	87	1e-39	papilin	gi|541047067|gb|ERG85824.1|	38.01	96	7e-24	Ascaris_suum
Hindica_9289_Transcript_2/3	Hbac_isotig03407_1	50.77	51	7e-20	Guanine_deaminase	gi|324529700|gb|ADY49034.1|	57.89	65	7e-62	Ascaris_suum
Hindica_16500_Transcript_1/1	Hbac_isotig01296_1	54.62	74	1e-49	protein_disulfide_isomerase	gi|46249431|gb|AAS84454.1|	76.48	99	0	Ancylostoma_caninum
Hindica_722_Transcript_1/1	Hbac_isotig01700_1	52.24	67	1e-61	Prefoldin_subunit_1	gi|324524235|gb|ADY48377.1|	51.65	63	7e-25	Ascaris_suum
Hindica_14164_Transcript_1/1	Hbac_isotig01864_1	68.42	72	5e-93	Inosine-5'-monophosphate_dehydrogenase_1	gi|324501341|gb|ADY40600.1|	74.58	88	0	Ascaris_suum
Hindica_3070_Transcript_1/1	Hbac_isotig04358_1	38.71	64	5e-26	ras-related_protein_rab-7a	gi|541044648|gb|ERG83550.1|	84.67	77	8e-90	Ascaris_suum
Hindica_9424_Transcript_1/1	Hbac_isotig01356_1	68.91	63	1e-98	hypothetical_protein_Y032_0118g718	gi|597850527|gb|EYC00004.1|	35.68	87	1e-35	Ancylostoma_ceylanicum
Hindica_6042_Transcript_1/1	Hbac_isotig02094_1	65.87	99	2e-56	hypothetical_protein_Y032_0005g2747	gi|597881245|gb|EYC30608.1|	75	86	4e-165	Ancylostoma_ceylanicum
Hindica_12703_Transcript_4/4	Hbac_isotig03449_1	46.41	81	9e-38	Actin-like_protein_6A	gi|324514026|gb|ADY45737.1|	55.84	98	5e-104	Ascaris_suum
Hindica_14076_Transcript_1/1	Hbac_isotig02896_1	64.9	54	5e-51	hypothetical_protein_Y032_0579g241	gi|597892983|gb|EYC41182.1|	62.12	62	3e-16	Ancylostoma_ceylanicum
Hindica_8827_Transcript_2/2	Hbac_isotig01976_1	66.94	80	1e-111	putative_glutathione_peroxidase	gi|21739127|emb|CAD38524.1|	85.81	50	9e-86	Globodera_rostochiensis
Hindica_6641_Transcript_1/1	Hbac_isotig01349_1	34.48	51	8e-08	Rab_GDP_dissociation_inhibitor_alpha	gi|324503974|gb|ADY41715.1|	82.35	82	0	Ascaris_suum
Hindica_7282_Transcript_1/1	Hbac_isotig05033_1	33.33	54	2e-16	hypothetical_protein	gi|170583563|ref|XP_001896639.1|	75.51	79	0	Brugia_malayi
Hindica_83_Transcript_1/1	Hbac_isotig02615_1	33.6	72	6e-34	hypothetical_protein_F29C12.4	gi|17533571|ref|NP_496787.1|	71.53	99	1e-143	Caenorhabditis_elegans
Hindica_5548_Transcript_1/1	Hbac_isotig01344_1	31.32	98	2e-21	hypothetical_protein_DAPPUDRAFT_45422	gi|321474958|gb|EFX85922.1|	62.92	64	3e-82	Daphnia_pulex
Hindica_3922_Transcript_1/2	Hbac_isotig02941_1	90.54	61	2e-30	transcription_initiation_factor_iib	gi|541039361|gb|ERG79172.1|	75.86	99	4e-110	Ascaris_suum
Hindica_308_Transcript_1/2	Hbac_isotig01797_1	80.98	90	1e-92	alpha-tubulin,_partial	gi|226844825|gb|ACO87293.1|	95.5	99	9e-73	Trachemys_scripta_elegans
Hindica_2022_Transcript_3/3	Hbac_isotig03223_1	61.62	72	2e-77	TPA_inf:_alternative_splicing_factor_ASF/SF2	gi|325303176|tpg|DAA34416.1|	70	76	1e-31	Amblyomma_variegatum
Hindica_2702_Transcript_1/1	Hbac_isotig01676_1	80.98	62	1e-179	N-alpha-acetyltransferase_50,_NatE_catalytic_subunit	gi|324507358|gb|ADY43124.1|	71.97	60	3e-80	Ascaris_suum
Hindica_13039_Transcript_2/3	Hbac_isotig03070_1	32.61	58	1e-11	hypothetical_protein_C52G5.2	gi|17551126|ref|NP_510139.1|	72.04	74	3e-96	Caenorhabditis_elegans
Hindica_14995_Transcript_1/1	Hbac_isotig01273_1	60.32	95	5e-110	Fatty-acid_amide_hydrolase_1	gi|324505338|gb|ADY42296.1|	51.36	94	4e-141	Ascaris_suum
Hindica_13607_Transcript_1/1	Hbac_isotig00528_1	44.72	99	2e-27	hypothetical_protein_WUBG_00876	gi|402594291|gb|EJW88217.1|	61.73	94	6e-61	Wuchereria_bancrofti
Hindica_3960_Transcript_1/1	Hbac_isotig04146_1	56.86	66	3e-62	ribophorin_I_family_protein	gi|402592933|gb|EJW86860.1|	63.68	99	1e-82	Wuchereria_bancrofti
Hindica_202_Transcript_1/1	Hbac_isotig00539_1	71.23	89	1e-148	Leucine-rich_repeat_domain_containing_protein	gi|560133558|emb|CDJ86212.1|	52.42	76	1e-74	Haemonchus_contortus
Hindica_1061_Transcript_1/1	Hbac_isotig04674_1	34.07	63	2e-14	Heat_shock_70_kDa_protein_A,_partial	gi|324507086|gb|ADY43011.1|	79.35	99	1e-133	Ascaris_suum
Hindica_9658_Transcript_1/1	Hbac_isotig00363_1	70.12	51	2e-121	hypothetical_protein_C26B9.1	gi|71984167|ref|NP_001024433.1|	32.54	84	6e-45	Caenorhabditis_elegans
Hindica_2297_Transcript_1/2	Hbac_isotig02671_1	82.43	82	1e-90	Protein_K11H12.8,_isoform_c	gi|548932274|emb|CDH92967.1|	67.24	76	2e-75	Caenorhabditis_elegans
Hindica_16607_Transcript_1/1	Hbac_isotig04571_1	32.88	88	1e-34	hypothetical_protein_Y032_0175g499	gi|597844585|gb|EYB94119.1|	76.05	95	0	Ancylostoma_ceylanicum
Hindica_8954_Transcript_1/1	Hbac_isotig02286_1	77.96	80	1e-173	17-beta-hydroxysteroid_dehydrogenase_type_6	gi|541043842|gb|ERG82810.1|	58.69	87	8e-81	Ascaris_suum
Hindica_9474_Transcript_1/1	Hbac_isotig05293_1	51.83	68	2e-72	nadh_dehydrogenase_iron-sulfur_protein	gi|541047548|gb|ERG86286.1|	60.53	50	1e-57	Ascaris_suum
Hindica_10305_Transcript_1/1	Hbac_isotig01306_1	39.39	62	5e-07	Leucine_Rich_Repeat_family_protein	gi|170589441|ref|XP_001899482.1|	58.06	61	0	Brugia_malayi
Hindica_4321_Transcript_2/2	Hbac_isotig03894_1	62.42	50	5e-64	hypothetical_protein_CAEBREN_00136	gi|341903434|gb|EGT59369.1|	43.84	85	3e-49	Caenorhabditis_brenneri
Hindica_2668_Transcript_1/3	Hbac_isotig01184_1	78.88	59	1e-117	LMBR1_conserved_region_and_Mitochondrial_inner_membrane_translocase_complex_domain_containing_protein	gi|560125292|emb|CDJ90077.1|	38.24	98	5e-14	Haemonchus_contortus
Hindica_2396_Transcript_1/2	Hbac_isotig01747_1	74.66	68	5e-172	Pre-mRNA-processing_factor_6	gi|324503304|gb|ADY41438.1|	68.79	94	0	Ascaris_suum
Hindica_16844_Transcript_1/1	Hbac_isotig01977_1	69.51	81	1e-115	Unknown	gi|324518900|gb|ADY47232.1|	57.78	81	6e-113	Ascaris_suum
Hindica_5109_Transcript_1/1	Hbac_isotig01653_1	59.38	69	4e-86	Protein_FAM73B	gi|324510456|gb|ADY44372.1|	38.89	92	2e-97	Ascaris_suum
Hindica_855_Transcript_1/1	Hbac_isotig02918_1	77.87	60	1e-65	gamma-glutamyl_transpeptidase	gi|312089716|ref|XP_003146348.1|	34.34	99	7e-22	Loa_loa
Hindica_287_Transcript_1/1	Hbac_isotig01313_1	96.4	99	9e-75	Actin-depolymerizing_factor_2,_isoform_c	gi|324516988|gb|ADY46697.1|	78.95	60	4e-86	Ascaris_suum
Hindica_1057_Transcript_1/1	Hbac_isotig02838_1	59.49	75	2e-30	hypothetical_protein_Y032_0228g2864	gi|597840133|gb|EYB89720.1|	69.37	69	4e-135	Ancylostoma_ceylanicum
Hindica_9681_Transcript_2/5	Hbac_isotig03635_1	61.78	60	6e-71	serine/threonine-protein_phosphatase_4_catalytic_subunit	gi|312086460|ref|XP_003145085.1|	90.46	71	0	Loa_loa
Hindica_11759_Transcript_1/1	Hbac_isotig03960_1	74.59	72	6e-101	CD109_antigen	gi|324501141|gb|ADY40511.1|	67.53	63	4e-32	Ascaris_suum
Hindica_4527_Transcript_1/1	Hbac_isotig02832_1	42.16	61	1e-74	Hypoxia_up-regulated_protein_1	gi|324501422|gb|ADY40634.1|	51.99	94	3e-141	Ascaris_suum
Hindica_9032_Transcript_1/1	Hbac_isotig01380_1	58.72	99	2e-62	PREDICTED:_putative_transferase_CAF17,_mitochondrial-like	gi|390357433|ref|XP_799220.3|	33	76	4e-38	Strongylocentrotus_purpuratus
Hindica_10063_Transcript_1/1	Hbac_isotig02525_1	56.25	67	6e-48	cytochrome_c_oxidase_subunit_I	gi|170319458|ref|YP_001739865.1|	81.93	99	0	Brachionus_plicatilis
Hindica_9264_Transcript_1/1	Hbac_isotig03144_1	50.66	76	1e-74	60s_ribosomal_protein_l21	gi|541044898|gb|ERG83781.1|	75.94	85	6e-63	Ascaris_suum
Hindica_1786_Transcript_1/1	Hbac_isotig00932_1	81.92	71	7e-105	superoxide_dismutase	gi|256857882|gb|ACV31222.1|	75.81	65	7e-63	Globodera_rostochiensis
Hindica_7450_Transcript_1/1	Hbac_isotig05021_1	39.89	58	2e-40	VAB-10A_protein	gi|170592591|ref|XP_001901048.1|	40.41	100	3e-21	Brugia_malayi
Hindica_14475_Transcript_1/1	Hbac_isotig02378_1	68.45	74	1e-76	unnamed_protein_product	gi|296083584|emb|CBI23573.3|	100	53	9e-91	Vitis_vinifera
Hindica_16902_Transcript_1/1	Hbac_isotig00566_1	78.68	79	0	Annexin_repeat_domain_containing_protein	gi|560120422|emb|CDJ94946.1|	65.72	82	2e-151	Haemonchus_contortus
Hindica_5464_Transcript_2/2	Hbac_isotig00437_1	52.11	87	2e-74	PREDICTED:_ras-related_protein_Rab-21	gi|617665654|ref|XP_007538982.1|	54.72	65	2e-71	Erinaceus_europaeus
Hindica_12700_Transcript_1/2	Hbac_isotig04666_1	53.95	50	2e-52	Cell_adhesion_protein_byn-1	gi|324511855|gb|ADY44930.1|	55.67	90	6e-102	Ascaris_suum
Hindica_5742_Transcript_1/1	Hbac_isotig01755_1	47.5	67	5e-77	Hypothetical_protein_CBG08977	gi|268571709|ref|XP_002641127.1|	85.43	99	2e-90	Caenorhabditis_briggsae
Hindica_10409_Transcript_1/3	Hbac_isotig06603_1	49.63	71	1e-41	Ethanolaminephosphotransferase_1	gi|324508360|gb|ADY43529.1|	47.03	80	1e-37	Ascaris_suum
Hindica_12227_Transcript_1/1	Hbac_isotig02702_1	32.98	90	5e-12	unnamed_protein_product	gi|560131961|emb|CDJ87521.1|	47.57	79	2e-136	Haemonchus_contortus
Hindica_34_Transcript_1/2	Hbac_isotig02292_1	57.19	65	8e-123	hypothetical_protein_Y032_0163g3468	gi|597845605|gb|EYB95127.1|	55.07	67	3e-86	Ancylostoma_ceylanicum
Hindica_4969_Transcript_4/5	Hbac_isotig05593_1	58.52	53	2e-73	hypothetical_protein	gi|346470855|gb|AEO35272.1|	46.67	66	6e-08	Amblyomma_maculatum
Hindica_2033_Transcript_5/8	Hbac_isotig01658_1	42.14	66	7e-84	Histone_H2B.1/H2B.2	gi|324516574|gb|ADY46571.1|	100	69	2e-56	Ascaris_suum
Hindica_14573_Transcript_1/1	Hbac_isotig02806_1	34.72	81	7e-14	CYtochrome_P450_family_member_(cyp-13B2)	gi|71993251|ref|NP_510369.2|	39.77	91	5e-47	Caenorhabditis_elegans
Hindica_1835_Transcript_1/1	Hbac_isotig04027_1	75	60	6e-84	hypothetical_protein_Y032_0761g2127	gi|597889473|gb|EYC37855.1|	52.63	72	7e-18	Ancylostoma_ceylanicum
Hindica_4685_Transcript_3/3	Hbac_isotig02381_1	65.22	77	2e-136	Heparan_sulphate_2-O-sulfotransferase_domain_containing_protein	gi|560123810|emb|CDJ91543.1|	53.79	79	2e-111	Haemonchus_contortus
Hindica_10308_Transcript_1/2	Hbac_isotig02251_1	86.3	68	0	Alcohol_dehydrogenase_class-3	gi|646707346|gb|KDR14152.1|	56.06	90	7e-77	Zootermopsis_nevadensis
Hindica_12400_Transcript_1/1	Hbac_isotig07095_1	45.98	72	7e-26	Translocon-associated_protein_subunit_gamma	gi|324511401|gb|ADY44750.1|	68.29	62	1e-45	Ascaris_suum
Hindica_4071_Transcript_1/1	Hbac_isotig01164_1	31.25	56	2e-39	glutathione_S-transferase-1	gi|126009882|gb|ABN64198.1|	51.69	61	2e-32	Meloidogyne_incognita
Hindica_3362_Transcript_1/2	Hbac_isotig04559_1	35.94	56	1e-29	PREDICTED:_NADP-dependent_malic_enzyme	gi|558132173|ref|XP_006090410.1|	47.41	70	4e-24	Myotis_lucifugus
Hindica_5440_Transcript_1/1	Hbac_isotig02592_1	65.33	68	6e-150	hypothetical_protein_CAEBREN_15672	gi|341882454|gb|EGT38389.1|	37.42	77	4e-60	Caenorhabditis_brenneri
Hindica_2935_Transcript_1/1	Hbac_contig02874_1	70.68	85	1e-62	Eukaryotic_Initiation_Factor_family_member_(eif-3.D)	gi|17554522|ref|NP_498984.1|	58	86	0	Caenorhabditis_elegans
Hindica_3924_Transcript_4/4	Hbac_isotig04058_1	66.92	69	5e-61	40S_ribosomal_protein_S3a	gi|324514604|gb|ADY45925.1|	76.79	93	9e-135	Ascaris_suum
Hindica_9156_Transcript_2/3	Hbac_isotig01446_1	39.73	100	2e-22	hypothetical_protein_PNEG_01186	gi|470318831|gb|EMR10472.1|	72.13	54	1e-54	Pneumocystis_murina_B123
Hindica_14618_Transcript_1/1	Hbac_isotig01018_1	93.62	55	1e-91	Protein_F52B11.2,_isoform_a	gi|392901743|ref|NP_001255786.1|	62.5	77	6e-109	Caenorhabditis_elegans
Hindica_135_Transcript_2/3	Hbac_isotig00294_1	67.11	81	1e-146	ATPase_and_Haloacid_dehalogenase_hydrolase_domain_containing_protein	gi|560126630|emb|CDJ88738.1|	47.16	99	2e-41	Haemonchus_contortus
Hindica_4074_Transcript_1/2	Hbac_isotig02998_1	51.9	65	8e-72	trimeric_intracellular_cation_channel_type_b	gi|541042796|gb|ERG81874.1|	65.45	76	2e-133	Ascaris_suum
Hindica_12551_Transcript_1/1	Hbac_isotig02140_1	59.68	79	3e-104	cathepsin_D-like_aspartic_proteinase_preproprotein	gi|86278345|gb|ABC88426.1|	79.46	98	2e-54	Meloidogyne_incognita
Hindica_10736_Transcript_1/2	Hbac_isotig05454_1	83.33	99	4e-95	hypothetical_protein_LOTGIDRAFT_169299	gi|556094782|gb|ESO83435.1|	64.97	60	9e-62	Lottia_gigantea
Hindica_9655_Transcript_1/1	Hbac_isotig01607_1	44.09	51	5e-22	U2_small_nuclear_ribonucleoprotein_A	gi|324515546|gb|ADY46238.1|	62.71	96	2e-36	Ascaris_suum
Hindica_1050_Transcript_1/1	Hbac_isotig01079_1	47.96	52	4e-68	ADP-ribosylation_factor_GTPase-activating_protein_1	gi|324508607|gb|ADY43631.1|	51.74	82	6e-91	Ascaris_suum
Hindica_14755_Transcript_1/1	Hbac_isotig02008_1	34.02	67	1e-34	cyclin-dependent_kinase_5	gi|541043020|gb|ERG82072.1|	71.92	88	4e-153	Ascaris_suum
Hindica_17394_Transcript_1/1	Hbac_isotig02884_1	48.89	73	3e-09	Ribosomal_protein_L22_L17_domain_containing_protein	gi|560140296|emb|CDJ81269.1|	89.41	77	9e-37	Haemonchus_contortus
Hindica_17219_Transcript_1/1	Hbac_isotig06069_1	98.88	69	5e-60	soluble_calcium-activated_nucleotidase_1	gi|541048189|gb|ERG86905.1|	47.57	78	1e-112	Ascaris_suum
Hindica_12381_Transcript_1/1	Hbac_isotig01229_1	40.82	86	2e-63	histone_acetyltransferase_MYST1	gi|312084955|ref|XP_003144486.1|	50.64	87	5e-148	Loa_loa
Hindica_9837_Transcript_1/1	Hbac_isotig06276_1	52.46	58	1e-17	hypothetical_protein_CRE_10287	gi|308491803|ref|XP_003108092.1|	57.14	67	3e-31	Caenorhabditis_remanei
Hindica_5358_Transcript_1/2	Hbac_isotig02291_1	53.68	78	2e-113	ribosomal_RNA_methyltransferase	gi|312076799|ref|XP_003141023.1|	38	75	2e-12	Loa_loa
Hindica_15710_Transcript_1/1	Hbac_isotig04588_1	52.6	66	7e-65	Hypothetical_protein_CBG09068	gi|268572001|ref|XP_002641207.1|	49.34	95	3e-38	Caenorhabditis_briggsae
Hindica_2041_Transcript_1/4	Hbac_isotig03232_1	53.66	62	1e-31	Acetyl-CoA_acetyltransferase_A	gi|324511379|gb|ADY44742.1|	57.95	74	2e-71	Ascaris_suum
Hindica_14179_Transcript_1/2	Hbac_isotig00209_1	46.67	63	2e-29	Peptidyl-prolyl_cis-trans_isomerase_FKBP9	gi|324511188|gb|ADY44664.1|	65.73	77	1e-104	Ascaris_suum
Hindica_12676_Transcript_1/1	Hbac_isotig01856_1	49.09	66	7e-25	cathepsin_S-like_cysteine_proteinase	gi|2239109|emb|CAA70694.1|	75.76	80	5e-29	Heterodera_glycines
Hindica_3497_Transcript_1/1	Hbac_isotig04546_1	42.08	54	3e-46	Cytochrome_C_Oxidase_family_member_(cco-1)	gi|17506881|ref|NP_492601.1|	54.55	82	8e-44	Caenorhabditis_elegans
Hindica_2931_Transcript_1/1	Hbac_isotig01610_1	60	54	1e-124	hypothetical_protein_WUBG_05857	gi|402589300|gb|EJW83232.1|	38.52	73	8e-21	Wuchereria_bancrofti
Hindica_2431_Transcript_1/2	Hbac_isotig03236_1	71.73	93	5e-128	unnamed_protein_product	gi|635371082|emb|CCI40738.1|	90.58	94	5e-62	Albugo_candida
Hindica_6419_Transcript_1/1	Hbac_isotig00252_1	55.83	53	5e-38	hypothetical_protein_Y032_0756g2088	gi|597889553|gb|EYC37930.1|	65.27	94	6e-117	Ancylostoma_ceylanicum
Hindica_2376_Transcript_2/3	Hbac_isotig05349_1	59.12	55	1e-69	putative_60s_ribosomal_protein_l12_protein	gi|500252275|gb|EON96121.1|	77.85	72	4e-82	Togninia_minima_UCRPA7
Hindica_1587_Transcript_1/1	Hbac_isotig01699_1	48.86	99	2e-45	hypothetical_protein_Y032_0253g264	gi|597838426|gb|EYB88038.1|	82.2	86	2e-64	Ancylostoma_ceylanicum
Hindica_10836_Transcript_2/3	Hbac_isotig02800_1	55.88	75	6e-110	hypothetical_protein_LOTGIDRAFT_134575	gi|556093721|gb|ESO82374.1|	41.18	60	6e-14	Lottia_gigantea
Hindica_13935_Transcript_3/3	Hbac_isotig01270_1	73.21	98	2e-56	hypothetical_protein_Y032_0006g2870	gi|597879891|gb|EYC29255.1|	63.12	83	8e-180	Ancylostoma_ceylanicum
Hindica_6417_Transcript_1/1	Hbac_isotig02695_1	65.85	55	9e-67	PREDICTED:_ras-related_protein_Rab-14_isoform_X1	gi|530619640|ref|XP_005299510.1|	84.43	50	9e-127	Chrysemys_picta_bellii
Hindica_1631_Transcript_1/1	Hbac_isotig02394_1	63.92	79	2e-32	Hypothetical_protein_CBG06029	gi|268536328|ref|XP_002633299.1|	44.33	68	2e-42	Caenorhabditis_briggsae
Hindica_10302_Transcript_2/3	Hbac_isotig02442_1	48.82	79	4e-81	Ankyrin_repeat_domain-containing_protein_13C	gi|324512318|gb|ADY45106.1|	43.93	90	1e-55	Ascaris_suum
Hindica_8873_Transcript_1/2	Hbac_isotig02693_1	48.65	78	1e-80	hypothetical_protein_CAEBREN_00910	gi|341888346|gb|EGT44281.1|	52.73	90	2e-26	Caenorhabditis_brenneri
Hindica_16480_Transcript_1/2	Hbac_isotig04414_1	86.75	75	5e-39	initiation_factor_2-associated_protein.	gi|170588553|ref|XP_001899038.1|	79.24	96	4e-173	Brugia_malayi
Hindica_9725_Transcript_1/2	Hbac_isotig01845_1	56.42	60	6e-120	Peroxisomal_membrane_protein_11C	gi|560123618|emb|CDJ91746.1|	36.24	70	2e-28	Haemonchus_contortus
Hindica_2619_Transcript_1/1	Hbac_isotig03649_1	65.27	50	2e-119	Cholinesterase,_partial	gi|324516851|gb|ADY46651.1|	35.79	73	6e-70	Ascaris_suum
Hindica_12116_Transcript_1/1	Hbac_isotig05708_1	50.57	64	7e-26	NADH:ubiquinone_oxidoreductase_domain_containing_protein	gi|560122209|emb|CDJ93181.1|	47.95	51	1e-37	Haemonchus_contortus
Hindica_9408_Transcript_3/3	Hbac_isotig05782_1	35.25	66	3e-07	Uracil-DNA_glycosylase_domain_containing_protein	gi|560125208|emb|CDJ90161.1|	62.95	90	5e-98	Haemonchus_contortus
Hindica_3433_Transcript_1/1	Hbac_isotig03156_1	59.26	70	1e-39	UDP-glucuronosyltransferase_ugt-47,_partial	gi|324513998|gb|ADY45727.1|	33.4	83	2e-88	Ascaris_suum
Hindica_3964_Transcript_1/1	Hbac_isotig01834_1	54.89	71	9e-61	Cystinosin	gi|324511247|gb|ADY44687.1|	50.6	84	4e-90	Ascaris_suum
Hindica_1847_Transcript_1/1	Hbac_isotig02846_1	60.08	77	3e-99	Unknown	gi|324507118|gb|ADY43024.1|	40.14	59	3e-40	Ascaris_suum
Hindica_736_Transcript_1/3	Hbac_isotig00135_1	65.71	52	6e-27	innexin-3	gi|541040844|gb|ERG80231.1|	32.15	81	2e-43	Ascaris_suum
Hindica_2108_Transcript_1/2	Hbac_isotig06259_1	53.97	79	5e-45	PREDICTED:_putative_methyltransferase_NSUN5-like	gi|327284099|ref|XP_003226776.1|	53.93	70	7e-18	Anolis_carolinensis
Hindica_3400_Transcript_2/3	Hbac_isotig02769_1	38.46	62	9e-23	influenza_virus_ns1a-binding_protein	gi|541048985|gb|ERG87679.1|	48.45	98	2e-99	Ascaris_suum
Hindica_6477_Transcript_1/1	Hbac_contig01403_1	59.85	93	2e-38	Protein_MTCH-1,_isoform_a	gi|560125442|emb|CDJ89931.1|	33.53	79	3e-54	Haemonchus_contortus
Hindica_3176_Transcript_1/1	Hbac_isotig01288_1	73.91	58	7e-87	pleiotropic_regulator_1	gi|541041745|gb|ERG80962.1|	70.63	88	2e-68	Ascaris_suum
Hindica_16901_Transcript_1/1	Hbac_isotig00928_1	68.35	72	4e-76	CBN-ELO-4_protein	gi|341877857|gb|EGT33792.1|	55.41	71	6e-78	Caenorhabditis_brenneri
Hindica_12757_Transcript_2/2	Hbac_isotig02965_1	82.2	86	1e-68	SEC13-related_protein	gi|170588105|ref|XP_001898814.1|	56.62	78	2e-102	Brugia_malayi
Hindica_9953_Transcript_1/1	Hbac_isotig00119_1	37.35	59	5e-12	CBN-SGK-1_protein	gi|341901985|gb|EGT57920.1|	54.36	80	7e-165	Caenorhabditis_brenneri
Hindica_10468_Transcript_1/1	Hbac_isotig01771_1	61.27	65	6e-140	tyrosine--trna_cytoplasmic	gi|541047169|gb|ERG85922.1|	49.08	98	0	Ascaris_suum
Hindica_2734_Transcript_1/1	Hbac_isotig03390_1	82.11	51	6e-131	Aldehyde_dehydrogenase_domain_containing_protein	gi|560123639|emb|CDJ91724.1|	66.07	51	6e-17	Haemonchus_contortus
Hindica_15775_Transcript_1/1	Hbac_isotig03264_1	41.12	66	9e-39	cop9_signalosome_complex_subunit_5	gi|541048953|gb|ERG87648.1|	67.76	81	2e-157	Ascaris_suum
Hindica_14549_Transcript_1/1	Hbac_isotig03632_1	34.16	76	9e-31	hypothetical_protein_PHYSODRAFT_354482	gi|348676647|gb|EGZ16464.1|	89.17	69	1e-70	Phytophthora_sojae
Hindica_9134_Transcript_1/3	Hbac_isotig02378_1	60	53	2e-17	eukaryotic_translation_initiation_factor_2_subunit_2	gi|312077089|ref|XP_003141150.1|	80.31	71	4e-67	Loa_loa
Hindica_13936_Transcript_1/1	Hbac_isotig02494_1	71.65	86	1e-139	60s_ribosomal_protein_l4	gi|541045829|gb|ERG84649.1|	74.93	65	2e-177	Ascaris_suum
Hindica_11279_Transcript_1/1	Hbac_isotig03159_1	34.4	70	8e-30	gut_esterase_1	gi|541044223|gb|ERG83158.1|	35.43	91	5e-97	Ascaris_suum
Hindica_11385_Transcript_1/1	Hbac_isotig01190_1	36.17	55	7e-63	FAB1_family_protein	gi|402589267|gb|EJW83199.1|	42.86	61	2e-12	Wuchereria_bancrofti
Hindica_2380_Transcript_2/3	Hbac_isotig00764_1	44.74	52	8e-39	hypothetical_protein_Y032_0412g982	gi|597897949|gb|EYC45980.1|	78.62	99	5e-160	Ancylostoma_ceylanicum
Hindica_4243_Transcript_1/1	Hbac_isotig04018_1	64.19	60	2e-67	activated_protein_kinase_C_receptor_RACK1	gi|312075760|ref|XP_003140560.1|	78.29	86	0	Loa_loa
Hindica_15371_Transcript_1/1	Hbac_isotig01584_1	31.86	52	2e-42	3-demethylubiquinone-9_3-methyltransferase	gi|339238669|ref|XP_003380889.1|	45.31	99	2e-27	Trichinella_spiralis
Hindica_5794_Transcript_1/1	Hbac_isotig04967_1	54.68	54	3e-59	Bifunctional_aminoacyl-tRNA_synthetase_	gi|170578851|ref|XP_001894567.1|	65.79	50	5e-24	Brugia_malayi
Hindica_2130_Transcript_2/3	Hbac_isotig00259_1	38.91	50	1e-33	C._briggsae_CBR-CYP-13A8_protein	gi|268529320|ref|XP_002629786.1|	36.82	92	1e-106	Caenorhabditis_briggsae
Hindica_2150_Transcript_1/1	Hbac_isotig02627_1	31.29	76	7e-43	17beta-hydroxysteroid_dehydrogenase	gi|84620005|gb|ABC59300.1|	46.22	67	9e-22	Heterodera_glycines
Hindica_11961_Transcript_1/1	Hbac_isotig00448_1	44.09	69	2e-20	FEZ_domain_containing_protein	gi|560134635|emb|CDJ85141.1|	47.31	84	3e-36	Haemonchus_contortus
Hindica_15053_Transcript_1/1	Hbac_isotig01876_1	31.76	81	8e-07	Temporarily_Assigned_Gene_name_family_member_(tag-32)	gi|25145633|ref|NP_741415.1|	81.35	83	4e-173	Caenorhabditis_elegans
Hindica_3090_Transcript_1/1	Hbac_isotig02496_1	54.55	77	1e-55	hypothetical_protein_CAEBREN_03088	gi|341898562|gb|EGT54497.1|	43.62	52	1e-16	Caenorhabditis_brenneri
Hindica_9906_Transcript_1/1	Hbac_isotig02178_1	33.23	75	2e-56	Protein_FAM73B	gi|324510456|gb|ADY44372.1|	44.91	85	3e-102	Ascaris_suum
Hindica_5411_Transcript_1/1	Hbac_isotig03594_1	68.53	88	3e-73	CRE-VHA-2_protein	gi|308501557|ref|XP_003112963.1|	88.83	88	2e-84	Caenorhabditis_remanei
Hindica_7541_Transcript_1/1	Hbac_isotig02576_1	46.32	71	9e-60	VHS_and_GAT_domain_containing_protein	gi|560118547|emb|CDJ96832.1|	57.06	62	6e-127	Haemonchus_contortus
Hindica_11750_Transcript_1/2	Hbac_isotig05602_1	60.15	64	2e-58	pyridoxamine_5'-phosphate_oxidase	gi|170583853|ref|XP_001896760.1|	50.22	64	7e-74	Brugia_malayi
Hindica_7128_Transcript_4/5	Hbac_isotig01708_1	58.99	57	4e-128	peroxiredoxin_1_precursor	gi|304557121|gb|ADM35958.1|	75	69	1e-36	Haemonchus_contortus
Hindica_10287_Transcript_2/2	Hbac_isotig01601_1	31.58	77	9e-40	hypothetical_protein_CAEBREN_16009	gi|341876613|gb|EGT32548.1|	43.33	77	2e-47	Caenorhabditis_brenneri
Hindica_1663_Transcript_1/1	Hbac_isotig01335_1	66.07	51	2e-21	E3_ubiquitin-protein_ligase_ubr-1	gi|324499703|gb|ADY39880.1|	48.53	57	1e-13	Ascaris_suum
Hindica_1948_Transcript_1/2	Hbac_isotig02110_1	62.88	81	6e-145	hypothetical_protein_ASU_09623	gi|541042708|gb|ERG81796.1|	39.09	59	3e-07	Ascaris_suum
Hindica_7926_Transcript_2/5	Hbac_isotig06558_1	56.67	69	3e-35	60S_ribosomal_protein_L3	gi|301093682|ref|XP_002997686.1|	89.09	99	0	Phytophthora_infestans_T30-4
Hindica_870_Transcript_1/1	Hbac_isotig02484_1	76.38	71	2e-68	PREDICTED:_histone_H2A.V-like,_partial	gi|560996122|ref|XP_006220121.1|	87.39	96	6e-62	Vicugna_pacos
Hindica_494_Transcript_3/5	Hbac_contig01237_1	72.27	62	2e-160	calpain_family_protein_1,_isoform_d	gi|170581386|ref|XP_001895660.1|	68.29	76	6e-117	Brugia_malayi
Hindica_5309_Transcript_4/4	Hbac_isotig01208_1	38.67	50	3e-60	E3_ubiquitin-protein_ligase_RFWD2	gi|324507138|gb|ADY43033.1|	67.76	74	2e-143	Ascaris_suum
Hindica_1943_Transcript_1/1	Hbac_isotig05256_1	42.25	70	7e-15	Hypothetical_protein_CBG11199	gi|268530680|ref|XP_002630466.1|	73.38	75	2e-64	Caenorhabditis_briggsae
Hindica_5449_Transcript_1/1	Hbac_isotig03715_1	34	56	1e-06	Legumain,_partial	gi|324515153|gb|ADY46107.1|	37.59	64	5e-22	Ascaris_suum
Hindica_844_Transcript_3/4	Hbac_isotig01252_1	82.14	79	7e-63	Mitochondrial_substrate_solute_carrier_domain_containing_protein	gi|560132500|emb|CDJ87011.1|	64.89	73	6e-114	Haemonchus_contortus
Hindica_1336_Transcript_2/2	Hbac_isotig02528_1	72.53	86	8e-174	profilin-3	gi|541047188|gb|ERG85940.1|	71.43	65	8e-64	Ascaris_suum
Hindica_649_Transcript_1/2	Hbac_isotig03289_1	42.97	96	4e-22	ATPase_domain_containing_protein	gi|560119353|emb|CDJ96012.1|	61.4	74	1e-42	Haemonchus_contortus
Hindica_10054_Transcript_1/1	Hbac_isotig03283_1	61.84	50	2e-24	putative_zinc_finger_protein	gi|13445761|gb|AAK26378.1|AF339887_1	93.63	99	8e-83	Heterodera_glycines
Hindica_982_Transcript_1/1	Hbac_isotig01229_1	35.92	50	2e-54	Glucuronosyltransferase_sqv-8	gi|324509938|gb|ADY44162.1|	59.7	63	1e-45	Ascaris_suum
Hindica_3244_Transcript_1/1	Hbac_isotig02365_1	39.05	62	4e-17	activating_signal_cointegrator_1	gi|541041307|gb|ERG80603.1|	33.65	94	4e-53	Ascaris_suum
Hindica_4118_Transcript_1/1	Hbac_isotig01833_1	49.01	76	2e-39	ku70_ku80_beta-barrel_domain_protein	gi|541040412|gb|ERG79897.1|	33.96	77	3e-12	Ascaris_suum
Hindica_40_Transcript_1/1	Hbac_isotig01438_1	78.21	84	4e-174	Adenylyl_cyclase_class-3_4_guanylyl_cyclase_domain_containing_protein,_partial	gi|560133835|emb|CDJ85939.1|	54.35	78	2e-46	Haemonchus_contortus
Hindica_170_Transcript_1/1	Hbac_isotig05433_1	51.09	51	8e-23	D-aspartate_oxidase_1	gi|324516512|gb|ADY46553.1|	46.59	61	5e-17	Ascaris_suum
Hindica_2033_Transcript_8/8	Hbac_isotig01658_1	42.14	65	7e-84	carboxypeptidase_b	gi|541043500|gb|ERG82500.1|	84.55	99	5e-64	Ascaris_suum
Hindica_9629_Transcript_1/1	Hbac_contig01717_1	92.76	75	4e-76	hypothetical_protein_LOAG_10082	gi|312087912|ref|XP_003145657.1|	34.41	77	7e-10	Loa_loa
Hindica_1111_Transcript_1/1	Hbac_isotig01668_1	57.91	60	2e-127	CYP31B1	gi|93278153|gb|ABF06555.1|	61.03	91	1e-165	uncultured_nematode
Hindica_15227_Transcript_1/1	Hbac_isotig04340_1	50.46	61	1e-68	protein_kti12-like_protein	gi|541048806|gb|ERG87504.1|	48.06	94	4e-33	Ascaris_suum
Hindica_10801_Transcript_1/1	Hbac_isotig03358_1	68.97	68	3e-37	hypothetical_protein_Y032_0003g1409	gi|597882755|gb|EYC32116.1|	47.15	65	2e-22	Ancylostoma_ceylanicum
Hindica_1268_Transcript_1/2	Hbac_isotig02772_1	45.96	74	2e-50	hypothetical_protein_PHYSODRAFT_510154	gi|348676331|gb|EGZ16149.1|	97.62	64	6e-82	Phytophthora_sojae
Hindica_17365_Transcript_2/2	Hbac_isotig01454_1	36.62	58	5e-10	hypothetical_protein_CAEBREN_03813	gi|341901916|gb|EGT57851.1|	96.51	87	0	Caenorhabditis_brenneri
Hindica_14086_Transcript_1/1	Hbac_isotig00282_1	38.98	60	2e-07	receptor-type_tyrosine-protein_phosphatase-like_n	gi|541041868|gb|ERG81066.1|	57.53	100	1e-83	Ascaris_suum
Hindica_9506_Transcript_1/1	Hbac_isotig01880_1	68.72	71	1e-113	RNA-binding_protein_Raly	gi|324511303|gb|ADY44711.1|	39.13	75	5e-42	Ascaris_suum
Hindica_1299_Transcript_1/1	Hbac_isotig02652_1	88.57	91	7e-65	RNA_recognition_motif_domain_containing_protein	gi|560121540|emb|CDJ93827.1|	58.56	50	1e-65	Haemonchus_contortus
Hindica_9324_Transcript_1/1	Hbac_isotig01896_1	66.67	59	7e-83	cation_efflux_family_protein	gi|312088077|ref|XP_003145720.1|	61.85	99	5e-68	Loa_loa
Hindica_4700_Transcript_2/2	Hbac_isotig02528_1	33.33	59	4e-14	Cytochrome_c_oxidase_subunit_6A	gi|324521446|gb|ADY47857.1|	52.78	60	7e-20	Ascaris_suum
Hindica_17043_Transcript_1/1	Hbac_isotig01158_1	70.37	65	3e-08	Inosine-5'-monophosphate_dehydrogenase_1	gi|324501341|gb|ADY40600.1|	57.81	83	1e-16	Ascaris_suum
Hindica_10088_Transcript_1/1	Hbac_isotig03960_1	41.84	74	1e-26	hypothetical_protein_LOAG_00349	gi|312065741|ref|XP_003135937.1|	56.58	86	2e-86	Loa_loa
Hindica_4211_Transcript_1/1	Hbac_isotig06242_1	33.33	53	8e-13	Heterogeneous_nuclear_ribonucleoprotein_Q,_partial	gi|324525576|gb|ADY48565.1|	52.71	100	2e-41	Ascaris_suum
Hindica_10360_Transcript_1/1	Hbac_isotig06272_1	62.66	62	1e-49	Methylosome_subunit_pICln	gi|324511782|gb|ADY44898.1|	30.77	77	3e-09	Ascaris_suum
Hindica_962_Transcript_1/4	Hbac_isotig04053_1	73.81	61	4e-64	ubiquitin-like-conjugating_enzyme_atg3	gi|541046342|gb|ERG85133.1|	52.69	83	1e-84	Ascaris_suum
Hindica_8880_Transcript_2/2	Hbac_isotig01000_1	56.14	74	4e-43	hypothetical_protein_Y032_0049g1797	gi|597862417|gb|EYC11825.1|	56.76	76	2e-31	Ancylostoma_ceylanicum
Hindica_17332_Transcript_1/1	Hbac_isotig02181_1	60.75	68	6e-34	hypothetical_protein_Y032_0151g2829	gi|597846855|gb|EYB96365.1|	60.59	93	0	Ancylostoma_ceylanicum
Hindica_6474_Transcript_1/1	Hbac_isotig04336_1	48.44	60	2e-35	putative_trehalose_6-phosphate_synthase	gi|57335618|emb|CAH18874.1|	71.02	99	4e-141	Aphelenchus_avenae
Hindica_9818_Transcript_1/1	Hbac_isotig02989_1	42.15	56	5e-45	Dual_specificity_phosphatase,_catalytic_domain_containing_protein	gi|170592435|ref|XP_001900970.1|	63.24	75	1e-88	Brugia_malayi
Hindica_9812_Transcript_1/1	Hbac_isotig03386_1	36.54	77	8e-15	hypothetical_protein_AND_15077	gi|312375093|gb|EFR22527.1|	35.43	80	6e-23	Anopheles_darlingi
Hindica_5302_Transcript_2/2	Hbac_isotig04233_1	62.37	53	5e-35	Aspartate_aminotransferase	gi|324513383|gb|ADY45501.1|	75.66	99	8e-78	Ascaris_suum
Hindica_13862_Transcript_1/1	Hbac_isotig00936_1	41.67	56	5e-14	AGAP003437-PA	gi|347969894|ref|XP_311723.4|	74.36	75	3e-37	Anopheles_gambiae_str._PEST
Hindica_3163_Transcript_1/1	Hbac_isotig06127_1	49.41	77	7e-23	hypothetical_protein_CAEBREN_24036	gi|341878924|gb|EGT34859.1|	53.7	79	3e-30	Caenorhabditis_brenneri
Hindica_12136_Transcript_1/1	Hbac_isotig03116_1	36.47	70	2e-12	hypothetical_protein_WUBG_01595	gi|402593569|gb|EJW87496.1|	63.21	96	8e-77	Wuchereria_bancrofti
Hindica_16486_Transcript_1/1	Hbac_isotig01389_1	38.23	67	1e-58	calmodulin	gi|301113692|ref|XP_002998616.1|	100	81	4e-100	Phytophthora_infestans_T30-4
Hindica_9550_Transcript_1/1	Hbac_isotig04640_1	42.74	91	3e-31	CRE-ACR-6_protein	gi|308485334|ref|XP_003104866.1|	46.25	89	5e-157	Caenorhabditis_remanei
Hindica_4025_Transcript_1/1	Hbac_isotig02781_1	40.72	56	5e-16	unnamed_protein_product	gi|635363534|emb|CCI47933.1|	78.2	95	6e-69	Albugo_candida
Hindica_15584_Transcript_1/1	Hbac_isotig00252_1	57.14	57	8e-39	hypothetical_protein_WUBG_00632	gi|402594528|gb|EJW88454.1|	52.53	98	3e-29	Wuchereria_bancrofti
Hindica_381_Transcript_1/1	Hbac_isotig01169_1	92.16	65	0	ATP_synthase_alpha_chain	gi|268619126|gb|ACZ13339.1|	88.48	91	0	Bursaphelenchus_xylophilus
Hindica_1332_Transcript_1/1	Hbac_isotig01583_1	33.99	69	7e-27	MOZ/SAS_family_protein,_partial	gi|402584001|gb|EJW77943.1|	46.58	66	3e-38	Wuchereria_bancrofti
Hindica_2192_Transcript_1/1	Hbac_isotig01493_1	35.97	75	3e-45	hypothetical_protein_Y032_0056g2641	gi|597860840|gb|EYC10255.1|	61.5	99	6e-74	Ancylostoma_ceylanicum
Hindica_990_Transcript_1/2	Hbac_isotig01950_1	59.44	57	6e-68	Nucleoside_diphosphate_kinase_domain_containing_protein	gi|560132485|emb|CDJ87018.1|	70.94	59	5e-55	Haemonchus_contortus
Hindica_9031_Transcript_1/1	Hbac_isotig01460_1	43.12	62	2e-22	hypothetical_protein_CRE_01050	gi|308483998|ref|XP_003104200.1|	59.3	73	1e-26	Caenorhabditis_remanei
Hindica_2990_Transcript_1/1	Hbac_isotig04960_1	52.78	60	1e-22	Dihydrolipoyl_dehydrogenase	gi|324508772|gb|ADY43700.1|	70.53	95	2e-135	Ascaris_suum
Hindica_17124_Transcript_1/1	Hbac_isotig00362_1	51.67	78	9e-17	60S_ribosomal_protein_L37a_putative	gi|325184780|emb|CCA19271.1|	89.13	69	2e-54	Albugo_laibachii_Nc14
Hindica_14296_Transcript_1/1	Hbac_isotig02456_1	50	61	2e-55	Eukaryotic_peptide_chain_release_factor_subunit_1	gi|170594659|ref|XP_001902081.1|	87.46	94	5e-177	Brugia_malayi
Hindica_2966_Transcript_1/1	Hbac_isotig04834_1	48.98	76	5e-27	hypothetical_protein_CAPTEDRAFT_56774,_partial	gi|443706057|gb|ELU02318.1|	45.57	65	2e-10	Capitella_teleta
Hindica_7859_Transcript_1/1	Hbac_isotig02319_1	46.03	54	5e-07	hypothetical_protein_WUBG_01178,_partial	gi|402593985|gb|EJW87912.1|	64.48	88	0	Wuchereria_bancrofti
Hindica_1213_Transcript_1/1	Hbac_isotig05945_1	36.73	74	3e-16	Urocanate_hydratase	gi|324505769|gb|ADY42474.1|	69	99	8e-39	Ascaris_suum
Hindica_39_Transcript_1/1	Hbac_isotig03132_1	49.81	82	4e-77	SPRY_domain-containing_SOCS_box_protein_4	gi|324505105|gb|ADY42199.1|	61.85	68	8e-109	Ascaris_suum
Hindica_3423_Transcript_1/1	Hbac_isotig02980_1	53.15	76	1e-32	Metallophosphoesterase_domain_containing_protein	gi|560125174|emb|CDJ90204.1|	68.68	81	1e-164	Haemonchus_contortus
Hindica_470_Transcript_1/1	Hbac_isotig02431_1	62.65	87	2e-150	Protein_transport_protein_Sec61_subunit_alpha_isoform_2	gi|324507628|gb|ADY43232.1|	94.02	94	0	Ascaris_suum
Hindica_2370_Transcript_1/1	Hbac_isotig02399_1	59.04	87	1e-109	Protein_AMT-4	gi|351047589|emb|CCD63266.1|	56.25	95	3e-155	Caenorhabditis_elegans
Hindica_11424_Transcript_3/3	Hbac_isotig02022_1	41.07	67	2e-38	Glycosyl_transferase_and_Ricin_B_lectin_domain_containing_protein	gi|560132627|emb|CDJ86888.1|	71.43	71	3e-141	Haemonchus_contortus
Hindica_9296_Transcript_1/1	Hbac_isotig06467_1	37.04	50	1e-14	Cullin_3	gi|312085306|ref|XP_003144626.1|	70.69	100	7e-74	Loa_loa
Hindica_9986_Transcript_1/1	Hbac_isotig01525_1	64.47	99	1e-71	hypothetical_protein_ASU_14106	gi|541039388|gb|ERG79188.1|	38.16	53	1e-09	Ascaris_suum
Hindica_11258_Transcript_1/1	Hbac_isotig02754_1	79.49	77	1e-40	UDP-glucuronosyltransferase_ugt-48	gi|324509595|gb|ADY44031.1|	32.17	73	1e-31	Ascaris_suum
Hindica_8911_Transcript_1/1	Hbac_isotig04914_1	53.7	79	5e-32	DeHydrogenases,_Short_chain_family_member_(dhs-28)	gi|17568967|ref|NP_509146.1|	67.35	75	1e-144	Caenorhabditis_elegans
Hindica_707_Transcript_1/1	Hbac_isotig05893_1	60	70	6e-50	Tubulin_alpha-1C_chain,_partial	gi|324515536|gb|ADY46234.1|	87.2	89	0	Ascaris_suum
Hindica_9137_Transcript_1/1	Hbac_isotig02238_1	95.3	81	4e-100	hypothetical_protein_ASU_12312	gi|541040786|gb|ERG80184.1|	39.35	86	5e-103	Ascaris_suum
Hindica_14764_Transcript_1/1	Hbac_isotig02006_1	40.53	59	1e-66	hypothetical_protein_L3ni22	gi|46811814|gb|AAT02161.1|	48.52	81	2e-45	Dictyocaulus_viviparus
Hindica_9884_Transcript_1/1	Hbac_isotig06048_1	47.69	93	7e-34	C._briggsae_CBR-NUO-1_protein	gi|268532110|ref|XP_002631183.1|	90.23	81	1e-163	Caenorhabditis_briggsae
Hindica_4790_Transcript_1/1	Hbac_isotig03208_1	58.62	86	3e-31	v-type_proton_atpase_subunit_d_1	gi|541043482|gb|ERG82484.1|	94.53	98	7e-82	Ascaris_suum
Hindica_813_Transcript_1/1	Hbac_isotig00118_1	83.39	54	0	DNA_topoisomerase_3	gi|324511395|gb|ADY44747.1|	57.14	84	1e-61	Ascaris_suum
Hindica_13455_Transcript_1/1	Hbac_isotig06031_1	40.14	62	1e-35	Zinc_finger_and_Nebulin_35_residue_motif_and_Src_homology-3_and_Nuclear_protein_DGCR14_domain_containing_protein	gi|560139379|emb|CDJ82165.1|	69.12	84	2e-59	Haemonchus_contortus
Hindica_10293_Transcript_1/1	Hbac_isotig01299_1	59.26	99	2e-76	GNL3L_Grn1_putative_GTPase_and_GTP-binding_protein_domain_containing_protein	gi|560141410|emb|CDJ80154.1|	60.05	81	2e-148	Haemonchus_contortus
Hindica_1535_Transcript_1/2	Hbac_isotig05163_1	71.79	59	1e-58	KH_domain-containing_protein	gi|324506622|gb|ADY42825.1|	60	64	6e-50	Ascaris_suum
Hindica_4460_Transcript_1/3	Hbac_isotig05082_1	58.82	66	2e-30	Phosphatidate_cytidylyltransferase	gi|324512434|gb|ADY45151.1|	64.92	88	0	Ascaris_suum
Hindica_12407_Transcript_2/3	Hbac_isotig01234_1	71.73	96	2e-141	Sodium_calcium_exchanger_membrane_region_and_Na-Ca_exchanger_integrin-beta4_domain_containing_protein	gi|560120913|emb|CDJ94462.1|	53.12	100	4e-25	Haemonchus_contortus
Hindica_5830_Transcript_2/2	Hbac_isotig06915_1	68.97	65	9e-41	manganese_superoxide_dismutase	gi|224492514|emb|CAR97795.1|	71.19	92	4e-51	Meloidogyne_incognita
Hindica_13766_Transcript_1/1	Hbac_isotig01130_1	85.61	94	2e-179	Nucleotidyl_transferase_and_Bacterial_transferase_hexapeptide_repeat_domain_containing_protein	gi|560140800|emb|CDJ80773.1|	53.61	90	4e-52	Haemonchus_contortus
Hindica_45_Transcript_1/1	Hbac_isotig04726_1	51.72	68	3e-10	hypothetical_protein_LOAG_13403	gi|312097382|ref|XP_003148958.1|	44.33	88	2e-17	Loa_loa
Hindica_252_Transcript_1/1	Hbac_isotig03643_1	81.57	51	1e-145	citrate_synthase,_partial	gi|390098846|gb|AFL48196.1|	85.12	97	5e-99	Ditylenchus_destructor
Hindica_12155_Transcript_1/1	Hbac_isotig02770_1	64.29	70	2e-24	hypothetical_protein_Y032_0240g3338	gi|597839247|gb|EYB88846.1|	53.31	88	2e-118	Ancylostoma_ceylanicum
Hindica_3278_Transcript_4/4	Hbac_isotig02866_1	57.32	67	2e-104	hypothetical_protein_Y032_0026g1457	gi|597869543|gb|EYC18927.1|	44.09	68	2e-16	Ancylostoma_ceylanicum
Hindica_16606_Transcript_1/1	Hbac_isotig01281_1	62.38	74	1e-139	PREDICTED:_similar_to_rho_guanine_dissociation_factor_isoform_1	gi|91089445|ref|XP_966341.1|	51.22	84	1e-32	Tribolium_castaneum
Hindica_3011_Transcript_1/1	Hbac_isotig00277_1	94.67	81	0	26S_proteasome_non-ATPase_regulatory_subunit_7	gi|324513859|gb|ADY45677.1|	72.82	90	7e-137	Ascaris_suum
Hindica_7781_Transcript_3/3	Hbac_isotig00997_1	55.11	60	2e-93	WHEP-TRS_and_Aminoacyl-tRNA_synthetase_and_Anticodon-binding_domain_containing_protein	gi|560132501|emb|CDJ87012.1|	68.81	99	2e-157	Haemonchus_contortus
Hindica_13760_Transcript_1/1	Hbac_isotig03142_1	45.58	57	8e-64	CK1/WORM6_protein_kinase	gi|312068995|ref|XP_003137475.1|	47.09	87	1e-91	Loa_loa
Hindica_2948_Transcript_1/1	Hbac_isotig00966_1	32.24	87	9e-16	CBN-RPL-11.2_protein	gi|341874288|gb|EGT30223.1|	85.54	66	5e-33	Caenorhabditis_brenneri
Hindica_14419_Transcript_1/1	Hbac_isotig02547_1	32.05	61	6e-10	bpb/poz_domain-containing_protein,_putative	gi|241833909|ref|XP_002414959.1|	43	87	2e-17	Ixodes_scapularis
Hindica_13018_Transcript_1/1	Hbac_isotig02237_1	30.16	57	7e-21	peptide_methionine_sulfoxide_reductase	gi|541042494|gb|ERG81607.1|	61.65	60	1e-51	Ascaris_suum
Hindica_3955_Transcript_1/1	Hbac_isotig01510_1	64.46	74	2e-138	exodeoxyribonuclease_III	gi|402584375|gb|EJW78317.1|	52.86	78	3e-72	Wuchereria_bancrofti
Hindica_5089_Transcript_1/1	Hbac_isotig01313_1	80.94	64	0	40s_ribosomal_protein_s4	gi|541044220|gb|ERG83155.1|	77.37	86	2e-140	Ascaris_suum
Hindica_7191_Transcript_2/2	Hbac_isotig02615_1	38.19	55	2e-51	serine_threonine-protein_phosphatase_2a_catalytic_subunit_beta_isoform	gi|541042998|gb|ERG82052.1|	91.88	84	0	Ascaris_suum
Hindica_1871_Transcript_1/2	Hbac_isotig04472_1	45.14	82	1e-48	AAEL017480-PA,_partial	gi|403182585|gb|EJY57493.1|	40.49	92	1e-77	Aedes_aegypti
Hindica_3428_Transcript_1/2	Hbac_isotig03024_1	87.5	61	8e-131	monocarboxylate_transporter_3	gi|541047421|gb|ERG86163.1|	40.91	80	2e-40	Ascaris_suum
Hindica_14488_Transcript_1/1	Hbac_isotig01471_1	92.19	98	2e-83	hypothetical_protein_K07E8.7	gi|17534965|ref|NP_493778.1|	50.35	87	2e-90	Caenorhabditis_elegans
Hindica_4284_Transcript_1/1	Hbac_isotig05319_1	57.32	67	1e-50	innexin-3	gi|541043097|gb|ERG82140.1|	35.19	79	2e-55	Ascaris_suum
Hindica_11082_Transcript_1/1	Hbac_isotig04720_1	62.5	74	9e-51	40S_ribosomal_protein_S9	gi|510999888|gb|EPB81471.1|	87.97	68	8e-95	Mucor_circinelloides_f._circinelloides_1006PhL
Hindica_11734_Transcript_2/4	Hbac_isotig02290_1	67.12	63	2e-140	CYtochrome_P450_family_member_(cyp-13A11)	gi|17553062|ref|NP_499704.1|	45.45	98	9e-30	Caenorhabditis_elegans
Hindica_2510_Transcript_1/1	Hbac_isotig01511_1	56.3	64	8e-51	Ubiquitin-ribosomal_protein_L40_fusion_protein	gi|558600739|gb|EST47588.1|	45.28	95	1e-20	Spironucleus_salmonicida
Hindica_10112_Transcript_1/1	Hbac_isotig02073_1	69.96	51	5e-137	hypothetical_protein_ASU_14106	gi|541039388|gb|ERG79188.1|	31.46	55	7e-12	Ascaris_suum
Hindica_1510_Transcript_1/1	Hbac_isotig01212_1	50	100	3e-28	glycosyl_transferase,_group_1_family_protein	gi|170597007|ref|XP_001902976.1|	52.33	89	8e-53	Brugia_malayi
Hindica_2967_Transcript_2/3	Hbac_isotig02959_1	70.19	81	5e-49	peptidylglycine_alpha-hydroxylating_monooxygenase	gi|30088475|gb|AAO92288.2|	90.56	82	0	Heterodera_glycines
Hindica_1075_Transcript_1/1	Hbac_isotig01552_1	50	69	4e-31	Fumarate_reductase	gi|324500978|gb|ADY40442.1|	62.57	98	1e-151	Ascaris_suum
Hindica_13123_Transcript_1/1	Hbac_isotig02888_1	34.02	88	1e-15	PRELI_MSF1_and_Cellular_retinaldehyde-binding_triple_function_domain_containing_protein	gi|560134216|emb|CDJ85549.1|	41.98	67	5e-22	Haemonchus_contortus
Hindica_2760_Transcript_2/2	Hbac_isotig01375_1	78.36	98	2e-100	CK1/CK1/CK1-A_protein_kinase	gi|402587230|gb|EJW81165.1|	87.65	84	1e-99	Wuchereria_bancrofti
Hindica_12827_Transcript_1/1	Hbac_isotig02704_1	52.79	68	2e-92	hypothetical_protein_Y032_0313g2206	gi|597834973|gb|EYB84645.1|	49.15	64	2e-33	Ancylostoma_ceylanicum
Hindica_9416_Transcript_3/3	Hbac_isotig03835_1	41.49	68	5e-20	Glycosyl_transferase_domain_containing_protein	gi|560131614|emb|CDJ87894.1|	51.8	90	7e-86	Haemonchus_contortus
Hindica_9073_Transcript_1/1	Hbac_isotig03674_1	48.18	77	8e-25	hypothetical_protein_Y032_0018g3488	gi|597872325|gb|EYC21701.1|	39.83	98	1e-81	Ancylostoma_ceylanicum
Hindica_3468_Transcript_1/1	Hbac_isotig01775_1	68.6	88	9e-130	hypothetical_protein_Y032_0008g251	gi|597878550|gb|EYC27916.1|	58.46	55	5e-16	Ancylostoma_ceylanicum
Hindica_3809_Transcript_1/1	Hbac_isotig01593_1	71.73	76	2e-131	glutathione	gi|541041796|gb|ERG81005.1|	52.83	87	1e-142	Ascaris_suum
Hindica_2312_Transcript_1/1	Hbac_isotig01295_1	30.89	83	5e-42	Cytosolic_purine_5'-nucleotidase	gi|324509704|gb|ADY44069.1|	76.53	97	2e-45	Ascaris_suum
Hindica_14126_Transcript_1/1	Hbac_isotig03988_1	86.75	66	1e-35	hypothetical_protein_PHYSODRAFT_353635	gi|348689586|gb|EGZ29400.1|	95.73	69	7e-75	Phytophthora_sojae
Hindica_7666_Transcript_1/1	Hbac_isotig02105_1	39.39	86	4e-19	hypothetical_protein_HELRODRAFT_87305	gi|555691753|gb|ESN94985.1|	59.72	58	9e-21	Helobdella_robusta
Hindica_6538_Transcript_1/1	Hbac_isotig07185_1	65.25	53	5e-49	enolase	gi|516281780|gb|AGO81688.1|	80.47	96	0	Angiostrongylus_cantonensis
Hindica_613_Transcript_1/1	Hbac_isotig00116_1	58.33	54	2e-49	NC_domain_containing_protein	gi|170588029|ref|XP_001898776.1|	37.81	67	3e-41	Brugia_malayi
Hindica_4237_Transcript_1/1	Hbac_isotig03167_1	68.18	91	3e-128	glyoxal_reductase	gi|541047085|gb|ERG85841.1|	55.33	86	8e-110	Ascaris_suum
Hindica_3026_Transcript_1/1	Hbac_isotig01536_1	89.29	84	0	Short-chain_dehydrogenase_reductase_SDR_domain_containing_protein	gi|560134722|emb|CDJ85054.1|	48.72	65	2e-85	Haemonchus_contortus
Hindica_3101_Transcript_1/1	Hbac_isotig00086_1	31.54	91	9e-13	Transthyretin-like_family_protein	gi|170573133|ref|XP_001892360.1|	68.97	85	3e-45	Brugia_malayi
Hindica_10788_Transcript_1/1	Hbac_isotig03622_1	45	50	1e-29	Prefoldin_subunit_5	gi|324521122|gb|ADY47787.1|	51.61	62	1e-32	Ascaris_suum
Hindica_331_Transcript_1/1	Hbac_isotig00752_1	48.52	52	3e-51	Hypothetical_protein_CBG02948	gi|268532070|ref|XP_002631163.1|	38.78	92	7e-12	Caenorhabditis_briggsae
Hindica_7633_Transcript_2/2	Hbac_isotig01059_1	37.85	64	1e-57	ribosomal_protein_S14	gi|100913266|gb|ABF69533.1|	86.43	52	2e-73	Strongyloides_ratti
Hindica_10251_Transcript_1/1	Hbac_isotig04368_1	74.36	67	7e-84	hypothetical_protein_LOAG_02727	gi|312070797|ref|XP_003138312.1|	59.29	96	2e-54	Loa_loa
Hindica_7691_Transcript_1/1	Hbac_isotig01344_1	48.76	98	2e-37	ap-1_complex_subunit_beta-1	gi|541040674|gb|ERG80096.1|	71.43	52	6e-111	Ascaris_suum
Hindica_5097_Transcript_1/1	Hbac_isotig01044_1	44.95	95	7e-21	adipocyte_plasma_membrane-associated_protein	gi|541048898|gb|ERG87594.1|	39.72	97	4e-58	Ascaris_suum
Hindica_2005_Transcript_3/3	Hbac_isotig02547_1	32.53	50	6e-10	Hypothetical_protein_CBG08829	gi|268555068|ref|XP_002635522.1|	59.82	80	6e-179	Caenorhabditis_briggsae
Hindica_14352_Transcript_1/1	Hbac_isotig04634_1	56.52	59	3e-39	Aminotransferase_domain_containing_protein	gi|560137987|emb|CDJ83483.1|	67.29	86	8e-103	Haemonchus_contortus
Hindica_2516_Transcript_2/3	Hbac_isotig02701_1	55.79	81	3e-123	hypothetical_protein_Y032_0016g3163	gi|597873813|gb|EYC23187.1|	52.72	88	3e-103	Ancylostoma_ceylanicum
Hindica_737_Transcript_1/1	Hbac_isotig00949_1	62.5	60	6e-87	Hypothetical_protein_CBG08977	gi|268571709|ref|XP_002641127.1|	77.02	88	3e-138	Caenorhabditis_briggsae
Hindica_11977_Transcript_1/2	Hbac_isotig07497_1	40.16	62	8e-19	Stromal_cell-derived_factor_2	gi|324508513|gb|ADY43593.1|	62.6	79	1e-46	Ascaris_suum
Hindica_9549_Transcript_1/1	Hbac_isotig01295_1	84.81	82	3e-98	Unknown	gi|324512224|gb|ADY45069.1|	48.51	68	2e-82	Ascaris_suum
Hindica_3931_Transcript_1/1	Hbac_isotig01867_1	51.96	55	1e-33	hypothetical_protein_Y032_0947g3166	gi|597887441|gb|EYC36009.1|	85.71	81	1e-62	Ancylostoma_ceylanicum
Hindica_3228_Transcript_1/1	Hbac_isotig03142_1	36.52	72	1e-39	actin-related_protein_6	gi|541038969|gb|ERG78956.1|	42.29	89	2e-96	Ascaris_suum
Hindica_2570_Transcript_2/2	Hbac_isotig02971_1	45.06	90	1e-75	hypothetical_protein_PHAVU_003G123500g	gi|561027847|gb|ESW26487.1|	97.26	83	0	Phaseolus_vulgaris
Hindica_10908_Transcript_1/1	Hbac_isotig03806_1	58.46	55	8e-20	ribosomal_protein_L28,_putative	gi|301118444|ref|XP_002906950.1|	84.56	72	2e-64	Phytophthora_infestans_T30-4
Hindica_1400_Transcript_1/1	Hbac_isotig03368_1	53.19	51	3e-68	hypothetical_protein_Y032_0028g1682	gi|597868721|gb|EYC18107.1|	62.78	90	3e-152	Ancylostoma_ceylanicum
Hindica_2710_Transcript_1/1	Hbac_isotig01085_1	70	69	4e-28	Glutamate_carboxypeptidase_2	gi|324504010|gb|ADY41731.1|	44.65	99	5e-31	Ascaris_suum
Hindica_12575_Transcript_2/2	Hbac_isotig05977_1	58.12	69	1e-43	receptor-type_tyrosine-protein_phosphatase-like_n	gi|541041868|gb|ERG81066.1|	37.62	92	1e-17	Ascaris_suum
Hindica_542_Transcript_3/3	Hbac_isotig03137_1	51.39	72	4e-19	Guanine_nucleotide-binding_protein_G(o)_subunit_alpha	gi|324511724|gb|ADY44874.1|	93.5	59	0	Ascaris_suum
Hindica_81_Transcript_1/1	Hbac_isotig01264_1	73.58	71	7e-175	CTD_small_phosphatase-like_protein_2	gi|324518550|gb|ADY47137.1|	78.65	99	3e-94	Ascaris_suum
Hindica_10366_Transcript_1/2	Hbac_isotig04824_1	35.39	52	6e-32	32_kDa_beta-galactoside-binding_lectin	gi|324519587|gb|ADY47422.1|	52.88	99	6e-26	Ascaris_suum
Hindica_2742_Transcript_2/2	Hbac_isotig00850_1	37.5	61	3e-18	hypothetical_protein_C17G10.2	gi|17531933|ref|NP_495087.1|	41.96	87	2e-71	Caenorhabditis_elegans
Hindica_10342_Transcript_1/1	Hbac_isotig00632_1	44.7	78	3e-74	ras-related_protein	gi|541046185|gb|ERG84985.1|	76.79	73	1e-86	Ascaris_suum
Hindica_5221_Transcript_1/3	Hbac_isotig01597_1	52.07	60	1e-74	putative_n-acetylgalactosaminyltransferase_9	gi|541042820|gb|ERG81895.1|	64.29	86	1e-130	Ascaris_suum
Hindica_8924_Transcript_2/2	Hbac_isotig05973_1	56.9	85	1e-39	CRE-CPIN-1_protein	gi|308462670|ref|XP_003093616.1|	42.78	96	8e-110	Caenorhabditis_remanei
Hindica_16387_Transcript_1/1	Hbac_isotig03615_1	46.77	62	6e-31	hypothetical_protein_CRE_28658	gi|308482462|ref|XP_003103434.1|	40	73	1e-09	Caenorhabditis_remanei
Hindica_10336_Transcript_1/1	Hbac_isotig04829_1	34.83	86	1e-14	ribosomal	gi|541042844|gb|ERG81916.1|	64.75	73	8e-60	Ascaris_suum
Hindica_1650_Transcript_1/3	Hbac_isotig05566_1	87.68	51	3e-67	DNA_topoisomerase_2	gi|324500526|gb|ADY40245.1|	70.67	99	0	Ascaris_suum
Hindica_10619_Transcript_1/1	Hbac_isotig03138_1	31.51	60	3e-14	unknown,_partial	gi|695169|gb|AAC46845.1|	80.18	99	8e-134	Caenorhabditis_elegans
Hindica_2777_Transcript_1/2	Hbac_isotig02252_1	56.64	65	4e-107	PREDICTED:_ribonucleoside-diphosphate_reductase_large_subunit-like	gi|326914626|ref|XP_003203625.1|	76.28	99	5e-87	Meleagris_gallopavo
Hindica_185_Transcript_2/2	Hbac_isotig02050_1	40	71	4e-48	Eukaryotic_translation_initiation_factor_3_subunit_B	gi|324505737|gb|ADY42461.1|	54.17	94	2e-27	Ascaris_suum
Hindica_4505_Transcript_1/1	Hbac_isotig01385_1	61.37	59	1e-126	60S_ribosomal_protein_L24_(L30)	gi|170574199|ref|XP_001892707.1|	70.48	73	2e-47	Brugia_malayi
Hindica_7911_Transcript_1/1	Hbac_isotig00030_1	48.15	80	9e-15	Polypeptide_N-acetylgalactosaminyltransferase_5	gi|324507488|gb|ADY43175.1|	69.47	54	2e-42	Ascaris_suum
Hindica_1126_Transcript_1/3	Hbac_isotig03516_1	75.91	55	3e-76	PREDICTED:_ankyrin_repeat_domain_protein-like	gi|291223219|ref|XP_002731610.1|	41.1	86	4e-24	Saccoglossus_kowalevskii
Hindica_1024_Transcript_3/4	Hbac_isotig01750_1	53.04	88	6e-102	glutathione_S-transferase-1	gi|126009882|gb|ABN64198.1|	59.83	64	1e-38	Meloidogyne_incognita
Hindica_5564_Transcript_1/1	Hbac_isotig05454_1	79.67	65	8e-108	immunoglobulin_i-set_domain_containing_protein	gi|541045679|gb|ERG84507.1|	42.44	96	7e-33	Ascaris_suum
Hindica_11990_Transcript_1/1	Hbac_isotig03791_1	62.39	82	2e-44	CBN-MAP-1_protein	gi|341877975|gb|EGT33910.1|	58.06	73	7e-41	Caenorhabditis_brenneri
Hindica_108_Transcript_1/1	Hbac_isotig02820_1	51.36	65	2e-88	hypothetical_protein_Y032_0024g923	gi|597870157|gb|EYC19539.1|	55.74	61	6e-102	Ancylostoma_ceylanicum
Hindica_1782_Transcript_1/1	Hbac_isotig02833_1	85.71	81	1e-66	aryl_hydrocarbon_receptor_nuclear_translocator	gi|306518492|dbj|BAJ17132.1|	46.18	90	1e-79	Ascaris_suum
Hindica_10455_Transcript_1/1	Hbac_isotig01524_1	43.11	69	8e-78	Mrp-family_putative_nucleotide-binding_protein_F10G8.6,_putative	gi|170587812|ref|XP_001898668.1|	64.1	86	2e-120	Brugia_malayi
Hindica_3411_Transcript_1/1	Hbac_isotig01052_1	94.81	79	1e-44	C._briggsae_CBR-UNC-7_protein	gi|268581791|ref|XP_002645879.1|	74.83	70	0	Caenorhabditis_briggsae
Hindica_12544_Transcript_1/2	Hbac_isotig05768_1	33.94	55	1e-07	DNA-directed_RNA_polymerase_I_subunit_RPA2	gi|324502024|gb|ADY40894.1|	69.66	92	6e-164	Ascaris_suum
Hindica_9555_Transcript_1/2	Hbac_isotig01955_1	64.58	82	2e-141	translation_elongation_factor_aEF-2	gi|312076818|ref|XP_003141031.1|	95.85	99	9e-166	Loa_loa
Hindica_12985_Transcript_1/1	Hbac_isotig00969_1	37.58	99	4e-29	gtp-binding_protein_6	gi|541045156|gb|ERG84019.1|	35.26	72	5e-15	Ascaris_suum
Hindica_9453_Transcript_1/1	Hbac_isotig01176_1	38.36	67	7e-14	Probable_protein-tyrosine_phosphatase_F54C8.4	gi|170591949|ref|XP_001900732.1|	58.51	55	8e-74	Brugia_malayi
Hindica_5180_Transcript_1/2	Hbac_isotig01422_1	91.85	53	0	hypothetical_protein_LOAG_03310	gi|312072064|ref|XP_003138895.1|	43.62	79	2e-20	Loa_loa
Hindica_3076_Transcript_1/1	Hbac_isotig01780_1	74.16	99	3e-92	Hsp90	gi|238818577|gb|ACR57215.1|	96.15	100	0	Heterodera_glycines
Hindica_11768_Transcript_1/1	Hbac_isotig00506_1	48.08	99	3e-29	hypothetical_protein_Y032_0002g665	gi|597883844|gb|EYC33204.1|	67.44	72	3e-83	Ancylostoma_ceylanicum
Hindica_4468_Transcript_1/2	Hbac_isotig06467_1	35.29	55	1e-05	70_kDa_heat_shock_cognate_protein_2	gi|45331283|gb|AAS57913.1|	98.91	83	4e-161	Vigna_radiata
Hindica_4044_Transcript_1/1	Hbac_isotig01885_1	41.46	82	1e-68	C._briggsae_CBR-YMEL-1_protein	gi|268574816|ref|XP_002642387.1|	67.87	99	8e-173	Caenorhabditis_briggsae
Hindica_4937_Transcript_2/2	Hbac_isotig02579_1	50.29	76	5e-54	hypothetical_protein_Y032_0045g1101	gi|597863406|gb|EYC12810.1|	47.62	55	9e-17	Ancylostoma_ceylanicum
Hindica_4563_Transcript_1/1	Hbac_isotig03142_1	46.21	77	2e-88	40S_ribosomal_protein_S15a	gi|301095995|ref|XP_002897096.1|	94.62	88	1e-86	Phytophthora_infestans_T30-4
Hindica_3582_Transcript_3/4	Hbac_isotig04258_1	45.7	54	5e-52	Leucine-rich_repeat_protein_soc-2	gi|324504718|gb|ADY42033.1|	67.96	89	4e-175	Ascaris_suum
Hindica_7106_Transcript_1/2	Hbac_isotig05736_1	38.71	50	4e-06	RecName:_Full=Heat_shock_70_kDa_protein	gi|123584|sp|P16394.1|HSP70_BRELC	87.18	73	1e-37
Hindica_14384_Transcript_1/1	Hbac_isotig03099_1	30.11	76	1e-09	aspartic_protease_precursor_Hgg-33	gi|18677168|gb|AAL78216.1|	94.31	99	2e-79	Heterodera_glycines
Hindica_14372_Transcript_1/3	Hbac_isotig03739_1	58.18	58	3e-43	PREDICTED:_adenylate_kinase-like,_partial	gi|560995624|ref|XP_006219984.1|	70.75	91	2e-72	Vicugna_pacos
Hindica_1260_Transcript_1/1	Hbac_isotig01063_1	75.29	51	2e-150	putative_5-hydroxyisourate_hydrolase	gi|541047785|gb|ERG86514.1|	37.5	73	2e-28	Ascaris_suum
Hindica_3477_Transcript_1/1	Hbac_isotig01533_1	80.34	99	8e-106	Protein_C39E9.8,_isoform_d	gi|560118803|emb|CDJ96568.1|	42.86	58	2e-66	Haemonchus_contortus
Hindica_16634_Transcript_1/1	Hbac_isotig01243_1	82.56	55	7e-48	putative_methyltransferase_wbscr22	gi|541039572|gb|ERG79304.1|	48.44	70	2e-75	Ascaris_suum
Hindica_10290_Transcript_1/1	Hbac_isotig04279_1	39.47	75	1e-15	Hypothetical_protein_CBG24746	gi|268530766|ref|XP_002630509.1|	67.24	86	2e-147	Caenorhabditis_briggsae
Hindica_1312_Transcript_2/3	Hbac_contig01304_1	63.64	62	5e-30	hypothetical_protein_PHYSODRAFT_285573	gi|348681403|gb|EGZ21219.1|	92	58	1e-129	Phytophthora_sojae
Hindica_16718_Transcript_1/1	Hbac_isotig02556_1	65.96	54	1e-45	PREDICTED:_ankyrin_repeat_domain-containing_protein_50-like,_partial	gi|390355466|ref|XP_003728554.1|	39.29	99	2e-72	Strongylocentrotus_purpuratus
Hindica_1784_Transcript_2/3	Hbac_isotig00700_1	35.25	60	7e-14	Innexin_unc-9	gi|324513295|gb|ADY45467.1|	34.56	69	2e-34	Ascaris_suum
Hindica_314_Transcript_1/2	Hbac_isotig02979_1	53.68	52	2e-28	hypothetical_protein_PHAVU_003G210000g	gi|561028889|gb|ESW27529.1|	89.29	63	1e-67	Phaseolus_vulgaris
Hindica_11743_Transcript_1/1	Hbac_isotig00369_1	33.33	97	3e-31	peptidyl-prolyl_cis-trans_isomerase	gi|641536743|gb|KDO30624.1|	94.29	57	1e-38	Saprolegnia_parasitica_CBS_223.65
Hindica_16256_Transcript_1/1	Hbac_isotig01587_1	55.17	86	4e-48	hypothetical_protein_CAEBREN_30635	gi|341901037|gb|EGT56972.1|	51.12	76	2e-127	Caenorhabditis_brenneri
Hindica_4306_Transcript_1/2	Hbac_isotig02356_1	55.29	61	8e-104	Actin_actin_domain_containing_protein,_partial	gi|560121362|emb|CDJ93998.1|	41.48	94	1e-25	Haemonchus_contortus
Hindica_374_Transcript_1/1	Hbac_isotig01553_1	52.7	65	2e-71	Peptidyl-prolyl_cis-trans_isomerase_E,_partial	gi|324522371|gb|ADY48048.1|	72.45	83	6e-149	Ascaris_suum
Hindica_1941_Transcript_1/2	Hbac_isotig02361_1	61.94	85	2e-115	ste20_sps1-related_proline-alanine-rich_protein_kinase	gi|541044018|gb|ERG82971.1|	87.28	91	0	Ascaris_suum
Hindica_5413_Transcript_2/3	Hbac_isotig01059_1	47.66	54	1e-102	Hypothetical_35.6_kDa_protein_ZK1073.1_in_chromosome_X,_putative	gi|170589651|ref|XP_001899587.1|	51.11	88	6e-91	Brugia_malayi
Hindica_1658_Transcript_2/2	Hbac_isotig03574_1	42.29	72	1e-59	hypothetical_protein_Y032_0009g516	gi|597877718|gb|EYC27085.1|	62.61	96	1e-144	Ancylostoma_ceylanicum
Hindica_17149_Transcript_1/1	Hbac_isotig01278_1	34.5	69	3e-32	hypothetical_protein_Y032_0002g521	gi|597883582|gb|EYC32942.1|	80.85	72	1e-77	Ancylostoma_ceylanicum
Hindica_11644_Transcript_1/1	Hbac_isotig01721_1	31.95	71	2e-13	aldolase	gi|20163188|gb|AAG47838.2|AF318604_1	50.97	85	1e-121	Heterodera_glycines
Hindica_2518_Transcript_2/2	Hbac_isotig03145_1	52.13	55	1e-67	Ubiquitin_thioesterase_otubain-like_protein	gi|324507296|gb|ADY43097.1|	57.2	65	1e-104	Ascaris_suum
Hindica_15013_Transcript_1/1	Hbac_isotig00527_1	35.87	77	4e-16	Rab_GDP_dissociation_inhibitor_alpha	gi|324503974|gb|ADY41715.1|	82.62	99	0	Ascaris_suum
Hindica_320_Transcript_2/2	Hbac_contig01292_1	88.46	51	5e-133	hypothetical_protein_Y032_0141g2227	gi|597847864|gb|EYB97364.1|	83.09	57	2e-76	Ancylostoma_ceylanicum
Hindica_4655_Transcript_1/1	Hbac_isotig04303_1	65.7	72	5e-87	Ornithine_aminotransferase	gi|324506886|gb|ADY42927.1|	68.4	98	4e-117	Ascaris_suum
Hindica_7236_Transcript_1/1	Hbac_isotig01465_1	66.08	52	1e-67	60S_ribosomal_protein_L10A	gi|149286920|gb|ABR23359.1|	51	87	9e-21	Ornithodoros_parkeri
Hindica_10042_Transcript_1/1	Hbac_isotig01895_1	64.29	73	7e-119	Dual_specificity_protein_phosphatase_12	gi|324510576|gb|ADY44423.1|	43.64	60	5e-21	Ascaris_suum
Hindica_13966_Transcript_1/1	Hbac_isotig04834_1	44.16	52	2e-19	metallopeptidase_family_M24_containing_protein	gi|402588683|gb|EJW82616.1|	72.67	99	9e-72	Wuchereria_bancrofti
Hindica_7626_Transcript_1/1	Hbac_isotig06177_1	73.23	86	2e-68	Hypothetical_protein_CBG02116	gi|268577791|ref|XP_002643878.1|	38.75	60	1e-49	Caenorhabditis_briggsae
Hindica_2816_Transcript_1/1	Hbac_isotig01594_1	66.13	89	2e-136	Hypothetical_protein_CBG18131	gi|268574378|ref|XP_002642166.1|	37.66	64	8e-10	Caenorhabditis_briggsae
Hindica_8217_Transcript_1/1	Hbac_isotig01370_1	33.77	71	1e-07	beta-transducin_repeat-containing_protein	gi|13445757|gb|AAK26376.1|AF339101_1	96.28	64	0	Heterodera_glycines
Hindica_12783_Transcript_1/1	Hbac_isotig01270_1	62.81	98	4e-54	hypothetical_protein_Y032_0038g3664	gi|597865766|gb|EYC15163.1|	49.11	71	2e-44	Ancylostoma_ceylanicum
Hindica_8712_Transcript_2/2	Hbac_isotig02620_1	66.44	90	1e-69	unnamed_protein_product	gi|560124439|emb|CDJ90924.1|	44.34	97	4e-18	Haemonchus_contortus
Hindica_2747_Transcript_1/1	Hbac_isotig04128_1	37.61	58	4e-26	Glucose-6-phosphate_1-dehydrogenase	gi|324508379|gb|ADY43537.1|	65.38	99	4e-104	Ascaris_suum
Hindica_3624_Transcript_1/2	Hbac_isotig02571_1	45.74	54	2e-70	gex_interacting_protein_4	gi|312067010|ref|XP_003136541.1|	63.64	98	1e-57	Loa_loa
Hindica_7513_Transcript_2/2	Hbac_isotig04012_1	51.96	55	6e-69	hypothetical_protein_Y032_0481g2248	gi|597895654|gb|EYC43755.1|	74.16	77	3e-41	Ancylostoma_ceylanicum
Hindica_4933_Transcript_1/1	Hbac_isotig01410_1	68.97	86	5e-152	cwf19-like_protein_2-like_protein	gi|541044598|gb|ERG83503.1|	54.87	98	2e-35	Ascaris_suum
Hindica_9449_Transcript_3/3	Hbac_isotig02975_1	60	57	5e-77	14-3-3	gi|321173529|gb|ADW77527.1|	47.65	78	5e-39	Ditylenchus_destructor
Hindica_16735_Transcript_1/1	Hbac_isotig00086_1	34.09	96	9e-12	RIKEN_cDNA_2010300G19	gi|170589115|ref|XP_001899319.1|	55.56	78	2e-37	Brugia_malayi
Hindica_2260_Transcript_4/4	Hbac_isotig01059_1	30.93	79	2e-30	hypothetical_protein_CAEBREN_02967	gi|341900435|gb|EGT56370.1|	51.01	67	1e-46	Caenorhabditis_brenneri
Hindica_2237_Transcript_1/1	Hbac_isotig02238_1	30.66	61	2e-16	Protein_disulfide-isomerase_TMX3	gi|324509716|gb|ADY44074.1|	43.8	99	1e-73	Ascaris_suum
Hindica_7544_Transcript_1/1	Hbac_isotig02984_1	75.36	56	2e-33	hypothetical_protein_Y032_0041g444	gi|597864872|gb|EYC14272.1|	52.94	62	7e-17	Ancylostoma_ceylanicum
Hindica_4150_Transcript_1/3	Hbac_isotig01612_1	50.64	60	3e-98	transforming_protein_RhoA	gi|339247869|ref|XP_003375568.1|	89.06	74	4e-115	Trichinella_spiralis
Hindica_13757_Transcript_1/1	Hbac_isotig01867_1	42.22	94	1e-28	Hypothetical_protein_CBG07647	gi|268581821|ref|XP_002645894.1|	59.28	94	4e-72	Caenorhabditis_briggsae
Hindica_4438_Transcript_1/1	Hbac_isotig00198_1	72.26	80	6e-143	putative_fam18-like_protein	gi|541047259|gb|ERG86008.1|	55.38	71	2e-60	Ascaris_suum
Hindica_3009_Transcript_1/1	Hbac_isotig04044_1	83.7	62	5e-140	hypothetical_protein_Y032_0012g1822	gi|597875953|gb|EYC25323.1|	35.47	70	3e-34	Ancylostoma_ceylanicum
Hindica_9679_Transcript_3/3	Hbac_isotig01578_1	48.23	92	2e-88	HT004_protein	gi|170579279|ref|XP_001894759.1|	52.51	97	6e-115	Brugia_malayi
Hindica_9646_Transcript_3/3	Hbac_isotig02025_1	60.95	89	1e-132	Ribosomal_Protein,_Small_subunit_family_member_(rps-23)	gi|17542020|ref|NP_502365.1|	88.35	66	6e-59	Caenorhabditis_elegans
Hindica_8771_Transcript_1/1	Hbac_isotig01358_1	81.56	72	4e-83	40S_ribosomal_protein_S8	gi|170576596|ref|XP_001893693.1|	77.91	84	7e-39	Brugia_malayi
Hindica_9786_Transcript_1/2	Hbac_isotig00081_1	47.9	79	8e-105	hypothetical_protein_Y032_0003g1448	gi|597882823|gb|EYC32184.1|	59.28	98	8e-80	Ancylostoma_ceylanicum
Hindica_2749_Transcript_1/1	Hbac_isotig03555_1	40.58	51	2e-48	CYtochrome_P450_family_member_(cyp-13B2)	gi|71993251|ref|NP_510369.2|	53.38	79	4e-31	Caenorhabditis_elegans
Hindica_2668_Transcript_3/3	Hbac_isotig01184_1	80.82	72	2e-177	Innexin_domain_containing_protein	gi|560135206|emb|CDJ84564.1|	44.27	91	5e-34	Haemonchus_contortus
Hindica_518_Transcript_2/2	Hbac_isotig00770_1	80.29	58	9e-79	dyskeratosis_congenita_1	gi|402593687|gb|EJW87614.1|	80.39	95	9e-175	Wuchereria_bancrofti
Hindica_5367_Transcript_3/3	Hbac_isotig01250_1	62.64	69	5e-73	hypothetical_protein_Y032_0412g982	gi|597897947|gb|EYC45978.1|	74.77	62	1e-49	Ancylostoma_ceylanicum
Hindica_12752_Transcript_1/1	Hbac_isotig02833_1	45	87	2e-21	Gut_on_exterior_protein_2	gi|170592845|ref|XP_001901175.1|	38.71	99	2e-51	Brugia_malayi
Hindica_12645_Transcript_1/1	Hbac_isotig05792_1	38.53	63	1e-18	CBN-PCN-1_protein	gi|341887777|gb|EGT43712.1|	61.68	90	1e-26	Caenorhabditis_brenneri
Hindica_11830_Transcript_1/1	Hbac_isotig07190_1	80	59	6e-52	Hsp90_co-chaperone_cdc37	gi|324513824|gb|ADY45662.1|	60	95	1e-86	Ascaris_suum
Hindica_13815_Transcript_1/1	Hbac_isotig02744_1	37.05	56	6e-40	troponin_C	gi|560119255|emb|CDJ96120.1|	65.81	57	3e-43	Haemonchus_contortus
Hindica_2819_Transcript_2/2	Hbac_isotig04342_1	40.54	64	2e-12	isocitrate_dehydrogenase	gi|170592999|ref|XP_001901252.1|	77.95	92	2e-56	Brugia_malayi
Hindica_5499_Transcript_1/1	Hbac_isotig01800_1	80.91	50	5e-128	hypothetical_protein_SINV_09433	gi|322778839|gb|EFZ09255.1|	80.22	99	9e-111	Solenopsis_invicta
Hindica_3644_Transcript_3/3	Hbac_isotig01165_1	54.73	62	9e-53	CRE-HEL-1_protein	gi|308510234|ref|XP_003117300.1|	85.25	95	3e-110	Caenorhabditis_remanei
Hindica_9670_Transcript_1/3	Hbac_isotig02553_1	32.11	99	4e-13	hypothetical_protein_CAEBREN_17186	gi|341882312|gb|EGT38247.1|	46.58	98	2e-48	Caenorhabditis_brenneri
Hindica_3363_Transcript_1/1	Hbac_isotig01066_1	62.66	99	2e-106	Glycerophosphoryl_diester_phosphodiesterase_domain_containing_protein	gi|560132619|emb|CDJ86880.1|	47.67	71	3e-67	Haemonchus_contortus
Hindica_14392_Transcript_1/1	Hbac_isotig04449_1	69.66	74	2e-46	DNA_mismatch_repair_protein_Msh6	gi|324501049|gb|ADY40473.1|	56.71	86	2e-129	Ascaris_suum
Hindica_3444_Transcript_1/1	Hbac_isotig03293_1	68.18	77	2e-41	peroxiredoxin	gi|5457310|emb|CAB48391.1|	89.93	50	5e-93	Globodera_rostochiensis
Hindica_16274_Transcript_1/1	Hbac_isotig02139_1	45.54	97	3e-30	GNS1/SUR4_family_protein,_partial	gi|402581308|gb|EJW75256.1|	63.64	84	4e-76	Wuchereria_bancrofti
Hindica_4419_Transcript_1/1	Hbac_isotig00221_1	46.62	77	8e-40	transmembrane_protein	gi|541046440|gb|ERG85226.1|	38.68	66	2e-17	Ascaris_suum
Hindica_13148_Transcript_1/1	Hbac_isotig02714_1	43.16	59	3e-22	Ethanolaminephosphotransferase_1	gi|324508360|gb|ADY43529.1|	58.89	59	2e-19	Ascaris_suum
Hindica_8875_Transcript_1/1	Hbac_isotig04397_1	46.15	74	7e-47	hypothetical_protein_CRE_26455	gi|308502878|ref|XP_003113623.1|	65.48	90	1e-177	Caenorhabditis_remanei
Hindica_4401_Transcript_1/1	Hbac_isotig01590_1	33.48	83	1e-34	translationally_controlled_tumor_protein	gi|215262522|emb|CAT00091.1|	76.67	89	2e-94	Ostertagia_ostertagi
Hindica_17058_Transcript_1/1	Hbac_isotig03739_1	54.55	60	3e-21	UDP-glucuronosyltransferase,_partial	gi|324521054|gb|ADY47772.1|	39.81	70	1e-51	Ascaris_suum
Hindica_167_Transcript_3/3	Hbac_isotig01994_1	56.98	66	9e-69	hypothetical_protein_L3ni22	gi|46811814|gb|AAT02161.1|	38.46	66	4e-15	Dictyocaulus_viviparus
Hindica_10041_Transcript_1/1	Hbac_isotig02844_1	59.9	87	8e-64	hypothetical_protein_ZK1127.10	gi|17538055|ref|NP_495449.1|	62.29	85	9e-171	Caenorhabditis_elegans
Hindica_2793_Transcript_2/2	Hbac_isotig00280_1	47.85	71	6e-55	hypothetical_protein_CRE_28754	gi|308482506|ref|XP_003103456.1|	49.11	76	7e-102	Caenorhabditis_remanei
Hindica_1278_Transcript_1/2	Hbac_isotig03650_1	35.14	70	7e-37	hypothetical_protein_Y032_0074g863	gi|597857298|gb|EYC06731.1|	64.95	83	5e-97	Ancylostoma_ceylanicum
Hindica_10427_Transcript_1/1	Hbac_isotig01232_1	50.15	92	2e-102	hypothetical_protein_Y032_0287g1444	gi|597836333|gb|EYB85979.1|	54.19	73	2e-143	Ancylostoma_ceylanicum
Hindica_6769_Transcript_1/1	Hbac_isotig05669_1	84.55	71	1e-62	SPRY_domain-containing_SOCS_box_protein_4	gi|324505105|gb|ADY42199.1|	61.85	52	3e-108	Ascaris_suum
Hindica_841_Transcript_1/1	Hbac_isotig01035_1	72.94	99	1e-38	Stomatin-like_protein_2	gi|324513512|gb|ADY45552.1|	68.62	69	2e-144	Ascaris_suum
Hindica_3707_Transcript_1/1	Hbac_isotig04703_1	66.67	85	7e-42	ELAV-type_RNA_binding_protein_variant_B	gi|151936113|gb|ABS18833.1|	49.73	72	1e-56	Caenorhabditis_elegans
Hindica_6566_Transcript_1/1	Hbac_isotig01229_1	50.41	75	3e-39	hypothetical_protein_F09B12.3	gi|25152678|ref|NP_510509.2|	61.34	99	1e-81	Caenorhabditis_elegans
Hindica_15599_Transcript_1/1	Hbac_isotig01059_1	44.09	89	4e-34	Septin-7	gi|324509886|gb|ADY44142.1|	45.56	99	4e-68	Ascaris_suum
Hindica_3517_Transcript_1/1	Hbac_isotig01408_1	76.5	68	3e-119	Programmed_cell_death_protein_10	gi|324525074|gb|ADY48503.1|	51.85	87	2e-66	Ascaris_suum
Hindica_851_Transcript_2/2	Hbac_isotig01252_1	71.17	62	1e-51	AAEL017480-PA,_partial	gi|403182585|gb|EJY57493.1|	36.47	76	4e-40	Aedes_aegypti
Hindica_12178_Transcript_1/1	Hbac_isotig02109_1	62	72	6e-41	RAB_family_member	gi|312088377|ref|XP_003145838.1|	77.49	93	2e-101	Loa_loa
Hindica_10565_Transcript_1/1	Hbac_isotig01758_1	51.67	95	1e-23	Protein_DDO-1,_isoform_b	gi|257146411|emb|CBB16923.1|	38.14	75	7e-18	Caenorhabditis_elegans
Hindica_16250_Transcript_1/1	Hbac_isotig01857_1	54.55	95	2e-79	hypothetical_protein_Y032_0036g3344	gi|597866368|gb|EYC15763.1|	52.68	85	3e-63	Ancylostoma_ceylanicum
Hindica_1387_Transcript_1/1	Hbac_isotig03687_1	62.5	55	8e-43	Lipoamide_acyltransferase_component_of_branched-chain_alpha-keto_aciddehydrogenase_complex,_mitochondrial_precursor	gi|170590970|ref|XP_001900244.1|	50.7	90	3e-147	Brugia_malayi
Hindica_11352_Transcript_1/1	Hbac_isotig01526_1	81.58	83	1e-53	ribosome_maturation_protein_sbds	gi|541048626|gb|ERG87329.1|	80	83	3e-77	Ascaris_suum
Hindica_1321_Transcript_1/1	Hbac_isotig05377_1	73.21	61	1e-59	large_subunit_ribosomal_protein_2	gi|150984725|gb|ABR87617.1|	83.87	89	6e-50	Koerneria_sp._RS1982
Hindica_489_Transcript_1/1	Hbac_isotig00410_1	86.34	95	6e-111	ubiquitin-conjugating_enzyme_E2_g	gi|501295034|dbj|BAN20817.1|	78.44	76	1e-96	Riptortus_pedestris
Hindica_14247_Transcript_2/3	Hbac_isotig03744_1	43.48	98	1e-50	GF12908	gi|560134730|emb|CDJ85042.1|	50.23	72	2e-68	Haemonchus_contortus
Hindica_10384_Transcript_1/2	Hbac_isotig02813_1	44.4	71	2e-67	protein_cab-1	gi|541045720|gb|ERG84546.1|	46.52	88	3e-38	Ascaris_suum
Hindica_10701_Transcript_1/1	Hbac_isotig03044_1	37.5	55	4e-42	NADH-ubiquinone_oxidoreductase_23_kDa_subunit	gi|312072386|ref|XP_003139042.1|	81.48	95	2e-108	Loa_loa
Hindica_1101_Transcript_2/2	Hbac_isotig04251_1	75.33	50	9e-82	fatty_acid_desaturase	gi|530693222|gb|AGT39213.1|	73.55	99	2e-58	Ditylenchus_destructor
Hindica_9442_Transcript_1/1	Hbac_isotig01585_1	67.21	82	3e-80	regulator_of_chromosome_condensation	gi|541046423|gb|ERG85210.1|	50.87	87	2e-128	Ascaris_suum
Hindica_14916_Transcript_1/1	Hbac_isotig00676_1	35.92	64	5e-18	UNCoordinated_family_member_(unc-32)	gi|71997761|ref|NP_001023020.1|	56.49	99	3e-42	Caenorhabditis_elegans
Hindica_3505_Transcript_1/2	Hbac_isotig01607_1	54.44	59	2e-21	ribosomal_protein_L27	gi|301111414|ref|XP_002904786.1|	92.31	67	8e-83	Phytophthora_infestans_T30-4
Hindica_2894_Transcript_1/1	Hbac_isotig01410_1	65.85	71	3e-142	26S_protease_regulatory_subunit_8,_partial	gi|324517522|gb|ADY46845.1|	95.67	73	0	Ascaris_suum
Hindica_9614_Transcript_1/1	Hbac_isotig03899_1	72.63	89	3e-90	TAFII55_protein_conserved_region_containing_protein	gi|170596124|ref|XP_001902650.1|	48.43	83	1e-36	Brugia_malayi
Hindica_3935_Transcript_1/1	Hbac_isotig04402_1	37.29	58	1e-41	hypothetical_protein_CAEBREN_25757	gi|341895888|gb|EGT51823.1|	40.88	72	8e-38	Caenorhabditis_brenneri
Hindica_1871_Transcript_2/2	Hbac_isotig04472_1	34.86	67	3e-19	dolichyl-diphosphooligosaccharide--protein_glycosyltransferase_subunit_stt3a	gi|541043434|gb|ERG82441.1|	75.61	75	4e-37	Ascaris_suum
Hindica_5226_Transcript_1/1	Hbac_isotig01410_1	62.5	72	4e-143	immunogenic_protein_3	gi|560119497|emb|CDJ95878.1|	50	74	6e-23	Haemonchus_contortus
Hindica_5430_Transcript_1/2	Hbac_isotig02258_1	38.08	57	3e-51	Golgi_phosphoprotein_3_domain_containing_protein	gi|560121020|emb|CDJ94357.1|	69.71	83	4e-135	Haemonchus_contortus
Hindica_9799_Transcript_1/1	Hbac_isotig01222_1	59.35	83	3e-94	Protein_of_unknown_function_DUF842_domain_containing_protein	gi|560126236|emb|CDJ89131.1|	33.58	72	4e-15	Haemonchus_contortus
Hindica_4832_Transcript_1/1	Hbac_isotig01422_1	41.1	61	2e-76	hypothetical_protein_LOAG_10901	gi|312090055|ref|XP_003146472.1|	60.47	73	1e-31	Loa_loa
Hindica_3278_Transcript_1/4	Hbac_isotig02866_1	57.32	52	3e-103	hypothetical_protein_PHYSODRAFT_286387	gi|348675977|gb|EGZ15795.1|	86.71	75	1e-61	Phytophthora_sojae
Hindica_1705_Transcript_1/3	Hbac_isotig02207_1	67.83	68	4e-141	RAB_family_member	gi|312088377|ref|XP_003145838.1|	53.68	69	6e-59	Loa_loa
Hindica_11264_Transcript_1/1	Hbac_isotig00301_1	43.66	55	4e-38	ELMO_domain-containing_protein_2	gi|324509762|gb|ADY44093.1|	42.45	54	2e-61	Ascaris_suum
Hindica_15705_Transcript_1/1	Hbac_isotig01124_1	61.18	78	2e-66	Protein_EPG-3	gi|560132543|emb|CDJ86963.1|	49.23	58	7e-11	Haemonchus_contortus
Hindica_434_Transcript_1/1	Hbac_isotig01808_1	45.25	97	1e-66	hypothetical_protein	gi|346469769|gb|AEO34729.1|	49.51	94	2e-40	Amblyomma_maculatum
Hindica_14381_Transcript_1/1	Hbac_isotig03828_1	49.29	85	4e-63	TPA_inf:_eukaryotic_translation_elongation_factor_1A	gi|199600268|tpg|DAA05871.1|	99.04	81	8e-145	Heterodera_glycines
Hindica_6136_Transcript_1/1	Hbac_isotig04555_1	36.56	53	1e-09	Glycoside_hydrolase_and_Glycosyl_hydrolases_38_domain_containing_protein	gi|560122103|emb|CDJ93263.1|	39.53	98	1e-15	Haemonchus_contortus
Hindica_2297_Transcript_2/2	Hbac_isotig02671_1	78.65	94	1e-103	Protein_C20orf116_homolog_precursor	gi|170595294|ref|XP_001902323.1|	51.3	57	8e-27	Brugia_malayi
Hindica_7040_Transcript_1/1	Hbac_isotig05148_1	35.44	51	2e-07	C._briggsae_CBR-DIF-1_protein	gi|268536112|ref|XP_002633191.1|	73.68	84	2e-82	Caenorhabditis_briggsae
Hindica_10644_Transcript_1/1	Hbac_isotig00936_1	46.67	69	3e-21	unknown	gi|332375364|gb|AEE62823.1|	77.17	77	1e-92	Dendroctonus_ponderosae
Hindica_12741_Transcript_1/1	Hbac_contig01570_1	46.54	99	2e-72	40S_ribosomal_protein_S24	gi|384488241|gb|EIE80421.1|	73.58	91	1e-50	Rhizopus_oryzae_RA_99-880
Hindica_4973_Transcript_2/2	Hbac_isotig03915_1	47.62	52	1e-22	hypothetical_protein_Y032_0026g1464	gi|597869553|gb|EYC18937.1|	66.26	92	3e-90	Ancylostoma_ceylanicum
Hindica_755_Transcript_1/1	Hbac_isotig01195_1	47.49	59	2e-79	PREDICTED:_serine/threonine-protein_kinase_6-like	gi|345309423|ref|XP_001521399.2|	63.26	96	4e-126	Ornithorhynchus_anatinus
Hindica_5465_Transcript_3/3	Hbac_isotig05540_1	71.43	68	5e-56	dna-directed_rna_polymerase_i_subunit_rpa1	gi|541039272|gb|ERG79120.1|	50.33	84	8e-88	Ascaris_suum
Hindica_178_Transcript_2/2	Hbac_isotig03172_1	80.65	89	2e-51	Furry-like_protein	gi|324499610|gb|ADY39836.1|	43.56	99	8e-16	Ascaris_suum
Hindica_10687_Transcript_1/1	Hbac_isotig04887_1	74.1	76	3e-96	Cullin-1	gi|324499697|gb|ADY39877.1|	46.48	85	9e-63	Ascaris_suum
Hindica_5207_Transcript_1/4	Hbac_isotig04293_1	46.4	73	2e-67	vasa-like_protein,_partial	gi|523352544|gb|AGQ20430.1|	37.01	71	7e-83	Boleophthalmus_pectinirostris
Hindica_1265_Transcript_1/1	Hbac_isotig01621_1	40.76	87	8e-25	n-terminal_acetyltransferase_complex_ard1_subunit	gi|312088948|ref|XP_003146059.1|	73.53	78	1e-64	Loa_loa
Hindica_4316_Transcript_1/1	Hbac_isotig04118_1	83.33	88	9e-110	hypothetical_protein_Y032_0048g1684	gi|597862840|gb|EYC12247.1|	77.02	86	2e-81	Ancylostoma_ceylanicum
Hindica_254_Transcript_2/2	Hbac_isotig01778_1	60	90	5e-43	NADH_Ubiquinone_oxidoreductase_Fe-S_protein_family_member_(nduf-7)	gi|17509685|ref|NP_492445.1|	74.01	81	3e-92	Caenorhabditis_elegans
Hindica_5731_Transcript_1/1	Hbac_isotig02533_1	53.01	72	3e-115	ubiquitin-conjugating_enzyme_e2-24_kda	gi|541042634|gb|ERG81732.1|	52	77	4e-36	Ascaris_suum
Hindica_10478_Transcript_1/1	Hbac_isotig01299_1	39.72	99	1e-25	Autophagy_protein_5	gi|307200161|gb|EFN80469.1|	38.18	91	3e-51	Harpegnathos_saltator
Hindica_9066_Transcript_1/1	Hbac_isotig06170_1	72.58	64	5e-59	PREDICTED:_adenylate_kinase_isoenzyme_5_isoform_X2	gi|602657578|ref|XP_007434505.1|	56.25	79	2e-73	Python_bivittatus
Hindica_1344_Transcript_2/2	Hbac_isotig02125_1	97.51	55	1e-138	Utp11_protein	gi|170595021|ref|XP_001902218.1|	47.65	81	4e-40	Brugia_malayi
Hindica_10532_Transcript_2/2	Hbac_isotig03343_1	43.67	83	3e-30	Phosphoglycerate_mutase_domain_containing_protein	gi|560138736|emb|CDJ82788.1|	55.5	89	8e-72	Haemonchus_contortus
Hindica_4443_Transcript_1/3	Hbac_isotig05856_1	39.51	89	6e-38	hypothetical_protein_Y032_0209g2115	gi|597841641|gb|EYB91209.1|	74.85	76	2e-174	Ancylostoma_ceylanicum
Hindica_456_Transcript_3/3	Hbac_isotig06683_1	75.81	57	6e-30	Heat_shock_70_kDa_protein_A,_partial	gi|324518924|gb|ADY47238.1|	95.73	99	6e-72	Ascaris_suum
Hindica_14679_Transcript_1/1	Hbac_isotig06612_1	43.81	76	5e-23	5'-AMP-activated_protein_kinase_catalytic_subunit_alpha-2	gi|324508847|gb|ADY43732.1|	86.54	94	0	Ascaris_suum
Hindica_2673_Transcript_1/1	Hbac_isotig02295_1	68.4	83	7e-137	Calmodulin	gi|324529029|gb|ADY48980.1|	52.6	82	1e-46	Ascaris_suum
Hindica_7218_Transcript_1/1	Hbac_isotig04310_1	32.17	76	2e-17	UPF0363_protein_C7orf20	gi|332030784|gb|EGI70460.1|	33.11	55	6e-16	Acromyrmex_echinatior
Hindica_9841_Transcript_1/2	Hbac_isotig03710_1	40.24	62	2e-19	hypothetical_protein_F58F12.1	gi|17534525|ref|NP_495286.1|	54.1	54	9e-17	Caenorhabditis_elegans
Hindica_10017_Transcript_1/1	Hbac_isotig05804_1	54.72	55	5e-32	methyltransferase_WBSCR22,_partial	gi|402582211|gb|EJW76157.1|	49.41	66	3e-77	Wuchereria_bancrofti
Hindica_5080_Transcript_3/3	Hbac_isotig02671_1	55.11	65	5e-62	Plexin_domain-containing_protein_2	gi|324509343|gb|ADY43933.1|	46.85	82	7e-111	Ascaris_suum
Hindica_3113_Transcript_2/3	Hbac_isotig02338_1	41.24	57	3e-65	AAA-domain-containing_protein	gi|389745003|gb|EIM86185.1|	41.32	78	2e-22	Stereum_hirsutum_FP-91666_SS1
Hindica_12374_Transcript_1/1	Hbac_isotig02819_1	47.69	58	5e-15	Hypothetical_35.6_kDa_protein_ZK1073.1_in_chromosome_X,_putative	gi|170589651|ref|XP_001899587.1|	48.6	88	2e-72	Brugia_malayi
Hindica_14237_Transcript_1/1	Hbac_isotig04435_1	46.58	73	6e-21	UNCoordinated_family_member_(unc-9)	gi|25153134|ref|NP_741917.1|	89.38	75	0	Caenorhabditis_elegans
Hindica_64_Transcript_4/6	Hbac_isotig05005_1	88.37	50	2e-79	Proteasome_domain_containing_protein	gi|560121916|emb|CDJ93438.1|	53.06	55	2e-23	Haemonchus_contortus
Hindica_13036_Transcript_1/1	Hbac_isotig01551_1	41.38	90	4e-19	hypothetical_protein_Y032_0271g888	gi|597837279|gb|EYB86909.1|	56.57	54	1e-104	Ancylostoma_ceylanicum
Hindica_9697_Transcript_1/1	Hbac_isotig02170_1	51.75	57	3e-30	hypothetical_protein_ASU_12312	gi|541040786|gb|ERG80184.1|	41.09	56	5e-23	Ascaris_suum
Hindica_2862_Transcript_2/2	Hbac_isotig02008_1	68.97	88	2e-82	CYtochrome_P450_family_member_(cyp-33E1)	gi|25145343|ref|NP_501480.2|	35.9	93	2e-72	Caenorhabditis_elegans
Hindica_14010_Transcript_1/1	Hbac_isotig02455_1	74.46	77	6e-94	putative_Mediator_of_RNA_polymerase_II_transcription_subunit_6	gi|256016509|emb|CAR63550.1|	36.54	80	3e-36	Angiostrongylus_cantonensis
Hindica_12372_Transcript_1/1	Hbac_isotig05949_1	62.26	91	8e-43	calreticulin_1	gi|282160513|gb|ACY01917.1|	88.37	85	1e-76	Radopholus_similis
Hindica_13032_Transcript_1/1	Hbac_isotig02507_1	65.43	92	2e-90	molybdopterin_synthase_catalytic_subunit	gi|541046883|gb|ERG85648.1|	47.5	82	5e-49	Ascaris_suum
Hindica_13348_Transcript_1/3	Hbac_isotig01400_1	55.34	95	3e-104	Spastin,_partial	gi|324519670|gb|ADY47450.1|	65.03	81	3e-58	Ascaris_suum
Hindica_3152_Transcript_1/1	Hbac_isotig02215_1	52.44	63	7e-86	hypothetical_protein_Y032_0005g2432	gi|597880708|gb|EYC30071.1|	55.33	92	4e-46	Ancylostoma_ceylanicum
Hindica_12121_Transcript_1/1	Hbac_isotig06617_1	35	98	5e-17	DNA-directed_RNA_polymerase_subunit	gi|402593543|gb|EJW87470.1|	82.76	56	3e-67	Wuchereria_bancrofti
Hindica_1590_Transcript_1/1	Hbac_isotig00966_1	33.47	80	2e-33	Hypothetical_protein_CBG06987	gi|268534002|ref|XP_002632131.1|	84.47	69	6e-60	Caenorhabditis_briggsae
Hindica_14467_Transcript_1/1	Hbac_isotig02685_1	30.56	57	7e-42	adp-ribosylation_factor-like_protein_6	gi|541046394|gb|ERG85182.1|	61.54	70	1e-81	Ascaris_suum
Hindica_1120_Transcript_1/2	Hbac_isotig03231_1	71.43	76	8e-64	hypothetical_protein_CAPTEDRAFT_213398	gi|443716629|gb|ELU08063.1|	67.9	78	4e-30	Capitella_teleta
Hindica_14905_Transcript_1/1	Hbac_isotig01708_1	34.75	63	2e-16	hypothetical_protein_Y032_0297g1720	gi|597835802|gb|EYB85458.1|	34.77	86	5e-40	Ancylostoma_ceylanicum
Hindica_9995_Transcript_2/2	Hbac_isotig03804_1	74.43	80	9e-94	DTDP-4-dehydrorhamnose_3,5-epimerase	gi|324519856|gb|ADY47498.1|	66.1	68	1e-79	Ascaris_suum
Hindica_16803_Transcript_1/1	Hbac_isotig03904_1	42.4	77	2e-29	PREDICTED:_intermediate_filament_protein_B-like	gi|560995882|ref|XP_006219837.1|	71.88	87	2e-82	Vicugna_pacos
Hindica_1058_Transcript_1/2	Hbac_isotig06064_1	35.76	50	1e-27	SEC14-like_protein_2	gi|324514050|gb|ADY45745.1|	68.02	84	9e-125	Ascaris_suum
Hindica_2953_Transcript_1/1	Hbac_isotig03857_1	61.05	77	1e-78	Mitogen-activated_protein_kinase_7	gi|324511527|gb|ADY44795.1|	65.79	85	2e-165	Ascaris_suum
Hindica_4449_Transcript_1/1	Hbac_isotig02422_1	39.74	81	5e-34	Lysophospholipid_acyltransferase_5	gi|324510338|gb|ADY44322.1|	57.89	99	3e-37	Ascaris_suum
Hindica_2969_Transcript_1/2	Hbac_isotig05761_1	45	65	5e-32	Aquaporin-10	gi|324528164|gb|ADY48883.1|	50.7	67	5e-39	Ascaris_suum
Hindica_1411_Transcript_1/1	Hbac_isotig02355_1	75	72	4e-167	ribosomal_protein_S6,_partial	gi|402586146|gb|EJW80084.1|	86.21	91	2e-68	Wuchereria_bancrofti
Hindica_330_Transcript_1/1	Hbac_isotig00932_1	94.02	99	1e-75	hypothetical_protein_LOTGIDRAFT_219308	gi|556099589|gb|ESO88241.1|	82.58	86	3e-76	Lottia_gigantea
Hindica_16541_Transcript_1/1	Hbac_isotig01400_1	34.57	63	4e-47	hypothetical_protein_C02F5.3	gi|71981008|ref|NP_498808.2|	80.9	74	1e-118	Caenorhabditis_elegans
Hindica_17047_Transcript_1/1	Hbac_isotig02238_1	34	80	7e-26	hypothetical_protein_Y032_0188g1135	gi|597843369|gb|EYB92916.1|	37.8	80	9e-37	Ancylostoma_ceylanicum
Hindica_8444_Transcript_4/4	Hbac_isotig01396_1	31.48	59	5e-24	60S_ribosomal_protein_L18a	gi|170582289|ref|XP_001896063.1|	82.3	83	7e-61	Brugia_malayi
Hindica_11533_Transcript_1/1	Hbac_isotig04531_1	63.93	54	3e-20	nadh_dehydrogenase_1_alpha_subcomplex_subunit_8	gi|541042031|gb|ERG81204.1|	47.27	60	3e-22	Ascaris_suum
Hindica_7513_Transcript_1/2	Hbac_isotig04012_1	53.77	54	7e-72	elongation_factor_1-alpha	gi|197282457|gb|ACH57390.1|	96.24	87	6e-88	Globodera_pallida
Hindica_12358_Transcript_1/1	Hbac_isotig01403_1	49.22	66	2e-104	PREDICTED:_glycerol-3-phosphate_dehydrogenase	gi|564251289|ref|XP_006264701.1|	62.5	99	5e-34	NAD(+),_cytoplasmic
Hindica_889_Transcript_2/2	Hbac_isotig04590_1	37.06	79	3e-20	60s_ribosomal_protein_l37a	gi|541044551|gb|ERG83459.1|	86.49	65	8e-25	Ascaris_suum
Hindica_8985_Transcript_1/1	Hbac_isotig01578_1	45.41	90	6e-70	RNP_(RRM_RNA_binding_domain)_containing_family_member_(rnp-6)	gi|17510027|ref|NP_491177.1|	63.68	66	5e-87	Caenorhabditis_elegans
Hindica_15091_Transcript_1/1	Hbac_isotig02980_1	48.15	52	6e-07	hypothetical_protein_BRAFLDRAFT_277672	gi|260799989|ref|XP_002594919.1|	75.26	97	4e-49	Branchiostoma_floridae
Hindica_6157_Transcript_1/1	Hbac_isotig01059_1	46.37	62	6e-104	fatty_acid_binding_protein	gi|3152922|gb|AAC17174.1|	46.03	85	6e-29	Ascaridia_galli
Hindica_2159_Transcript_1/1	Hbac_isotig02963_1	57.3	50	2e-26	hypothetical_protein_WUBG_05997,_partial	gi|402589163|gb|EJW83095.1|	78.22	67	3e-50	Wuchereria_bancrofti
Hindica_5061_Transcript_2/4	Hbac_isotig02065_1	55.38	54	1e-107	hypothetical_protein_CRE_09640	gi|308474124|ref|XP_003099284.1|	49.64	94	7e-40	Caenorhabditis_remanei
Hindica_3437_Transcript_3/3	Hbac_isotig06467_1	38.05	51	6e-21	Chaperonin_Hsp-60,_partial	gi|324512757|gb|ADY45271.1|	73.72	99	9e-74	Ascaris_suum
Hindica_3103_Transcript_1/4	Hbac_isotig01128_1	31.31	62	3e-42	neurobeachin-like_protein	gi|541041914|gb|ERG81105.1|	58.44	85	2e-80	Ascaris_suum
Hindica_16771_Transcript_1/1	Hbac_isotig05476_1	38.21	81	1e-43	predicted_protein	gi|156392630|ref|XP_001636151.1|	33.55	95	7e-18	Nematostella_vectensis
Hindica_2231_Transcript_1/1	Hbac_isotig01528_1	70.25	80	7e-60	ATP_synthase_subunit_gamma	gi|324517639|gb|ADY46878.1|	71.18	78	1e-140	Ascaris_suum
Hindica_10964_Transcript_1/2	Hbac_isotig02403_1	55.56	52	5e-43	hypothetical_protein_WUBG_17914	gi|402577225|gb|EJW71182.1|	91.67	60	3e-31	Wuchereria_bancrofti
Hindica_4090_Transcript_3/5	Hbac_isotig04533_1	52.17	52	8e-28	STE/STE20/PAKA_protein_kinase	gi|312085122|ref|XP_003144552.1|	82.35	72	4e-86	Loa_loa
Hindica_4029_Transcript_5/5	Hbac_isotig07717_1	45.12	50	2e-19	Actr1a-prov_protein	gi|402594699|gb|EJW88625.1|	84.14	97	6e-85	Wuchereria_bancrofti
Hindica_950_Transcript_2/3	Hbac_isotig01030_1	81.03	56	2e-68	hypothetical_protein_CRE_08158	gi|308493898|ref|XP_003109138.1|	62.09	71	3e-98	Caenorhabditis_remanei
Hindica_3130_Transcript_1/2	Hbac_isotig05785_1	76.58	74	8e-56	CRE-LON-3_protein	gi|308504237|ref|XP_003114302.1|	39.29	56	1e-10	Caenorhabditis_remanei
Hindica_7993_Transcript_1/1	Hbac_isotig02224_1	41.92	65	9e-43	Proteasome_activator_pa28_beta_subunit_family_protein	gi|170585272|ref|XP_001897408.1|	78.86	91	4e-65	Brugia_malayi
Hindica_1202_Transcript_1/1	Hbac_isotig04740_1	59.68	60	1e-21	Protein_UNC-16,_isoform_p	gi|526478844|emb|CDG24117.1|	44.59	85	6e-38	Caenorhabditis_elegans
Hindica_428_Transcript_1/1	Hbac_isotig04191_1	33.73	54	7e-19	Nucleolar_GTP-binding_1_and_NOG_domain_containing_protein	gi|560118987|emb|CDJ96383.1|	52.3	75	2e-41	Haemonchus_contortus
Hindica_5550_Transcript_1/1	Hbac_isotig03508_1	60.43	72	3e-83	hypothetical_protein_Y032_0069g343	gi|597858250|gb|EYC07678.1|	68.97	86	6e-116	Ancylostoma_ceylanicum
Hindica_1253_Transcript_1/1	Hbac_isotig00425_1	72.92	87	2e-90	hypothetical_protein_Y032_0207g2010	gi|597841723|gb|EYB91289.1|	70.34	73	1e-45	Ancylostoma_ceylanicum
Hindica_553_Transcript_1/1	Hbac_isotig01591_1	66.14	86	1e-120	hypothetical_protein_CAEBREN_19431	gi|341898202|gb|EGT54137.1|	48.99	99	1e-37	Caenorhabditis_brenneri
Hindica_7105_Transcript_2/4	Hbac_isotig01142_1	45.72	75	3e-83	lysozyme	gi|541048371|gb|ERG87081.1|	60	60	3e-60	Ascaris_suum
Hindica_12990_Transcript_1/1	Hbac_isotig03040_1	60.53	99	5e-43	CRE-AAT-6_protein	gi|308479072|ref|XP_003101746.1|	60.58	79	5e-50	Caenorhabditis_remanei
Hindica_12689_Transcript_2/3	Hbac_isotig04028_1	56.48	51	4e-37	Lipid_Binding_Protein_family_member_(lbp-6)	gi|17508245|ref|NP_491926.1|	49.57	51	5e-28	Caenorhabditis_elegans
Hindica_226_Transcript_1/1	Hbac_isotig03322_1	84.48	91	3e-70	rCG40707,_isoform_CRA_b	gi|149068170|gb|EDM17722.1|	87.6	76	2e-78	Rattus_norvegicus
Hindica_3218_Transcript_1/1	Hbac_isotig00616_1	80.45	86	4e-77	hypothetical_protein_Y032_0007g3204	gi|597879031|gb|EYC28396.1|	65.62	80	3e-61	Ancylostoma_ceylanicum
Hindica_10725_Transcript_2/2	Hbac_isotig01999_1	80.65	58	2e-93	transthyretin-like_protein_2_precursor	gi|145279863|emb|CAM84511.1|	73.91	68	1e-38	Radopholus_similis
Hindica_3927_Transcript_1/1	Hbac_isotig01128_1	34.53	83	1e-39	Lysine_histidine_transporter_1	gi|324508054|gb|ADY43406.1|	40.6	69	2e-20	Ascaris_suum
Hindica_1129_Transcript_1/1	Hbac_isotig00182_1	76.11	83	3e-60	Heat_Shock_Protein_family_member_(hsp-12.2)	gi|17553934|ref|NP_498776.1|	48.68	61	2e-16	Caenorhabditis_elegans
Hindica_1657_Transcript_1/1	Hbac_isotig04016_1	45.61	72	3e-27	Glutamine-Leucine-Glutamine_and_HSA_and_BRK_and_SNF2-related_and_DNA_RNA_helicase_and_Bromodomain_domain_containing_protein	gi|560118811|emb|CDJ96560.1|	46.23	73	1e-10	Haemonchus_contortus
Hindica_64_Transcript_6/6	Hbac_isotig05005_1	92.41	57	2e-48	ocalin-related_protein_family_member_(lpr-4)	gi|541047126|gb|ERG85881.1|	77.01	74	0	Ascaris_suum
Hindica_16970_Transcript_1/1	Hbac_isotig01619_1	60	99	1e-34	Calsequestrin-1	gi|324508713|gb|ADY43676.1|	46.94	84	6e-22	Ascaris_suum
Hindica_14074_Transcript_1/1	Hbac_isotig06915_1	82.43	65	8e-27	Muscle_M-line_assembly_protein_unc-89	gi|324500533|gb|ADY40248.1|	48.11	86	1e-69	Ascaris_suum
Hindica_2250_Transcript_2/4	Hbac_isotig00063_1	30.94	64	3e-22	Prostaglandin_E_synthase_2	gi|324510324|gb|ADY44315.1|	48.57	91	4e-73	Ascaris_suum
Hindica_11493_Transcript_1/1	Hbac_isotig04789_1	78.79	99	1e-55	helicase_conserved_C-terminal_domain-containing_protein	gi|237845663|ref|XP_002372129.1|	84.18	91	2e-119	Toxoplasma_gondii_ME49
Hindica_1008_Transcript_1/1	Hbac_isotig01051_1	31.82	89	7e-19	hypothetical_protein_Y032_0203g1818	gi|597842094|gb|EYB91656.1|	63.64	88	3e-165	Ancylostoma_ceylanicum
Hindica_9434_Transcript_2/2	Hbac_isotig03020_1	76	66	3e-51	hypothetical_protein	gi|256016461|emb|CAR63526.1|	50.25	93	8e-53	Angiostrongylus_cantonensis
Hindica_14376_Transcript_1/1	Hbac_isotig04598_1	43.37	56	4e-16	Glutamate_carboxypeptidase_2	gi|324504010|gb|ADY41731.1|	55	98	6e-41	Ascaris_suum
Hindica_9834_Transcript_1/1	Hbac_contig01714_1	80.3	67	6e-69	hypothetical_protein_Y032_0002g536	gi|597883606|gb|EYC32966.1|	55.66	98	3e-32	Ancylostoma_ceylanicum
Hindica_13959_Transcript_1/1	Hbac_isotig06142_1	47.14	52	2e-36	Protein_F53F4.11	gi|560118157|emb|CDJ97238.1|	46.71	89	4e-40	Haemonchus_contortus
Hindica_1271_Transcript_1/1	Hbac_isotig02105_1	34.97	91	1e-19	2-oxoisovalerate_dehydrogenase_subunit_beta,_mitochondrial_precursor	gi|225710976|gb|ACO11334.1|	69.32	93	2e-128	Caligus_rogercresseyi
Hindica_3982_Transcript_1/3	Hbac_isotig02541_1	68.29	78	2e-135	hypothetical_protein_Y032_0344g3089	gi|597833356|gb|EYB83059.1|	52.36	74	5e-52	Ancylostoma_ceylanicum
Hindica_3904_Transcript_1/1	Hbac_isotig01553_1	91.67	60	4e-33	coatomer_subunit_epsilon	gi|541046630|gb|ERG85407.1|	59.11	98	4e-117	Ascaris_suum
Hindica_10815_Transcript_1/1	Hbac_isotig01598_1	57.14	69	9e-57	paramyosin,_partial	gi|390098848|gb|AFL48197.1|	96.32	69	3e-104	Ditylenchus_destructor
Hindica_860_Transcript_1/1	Hbac_isotig01864_1	84.26	72	3e-63	PREDICTED:_probable_medium-chain_specific_acyl-CoA_dehydrogenase,_mitochondrial-like	gi|498986284|ref|XP_004530816.1|	56.86	94	1e-50	Ceratitis_capitata
Hindica_3760_Transcript_3/4	Hbac_contig00930_1	60.81	54	3e-48	dolichyl-phosphate_beta-glucosyltransferase	gi|402586450|gb|EJW80388.1|	53.59	85	2e-61	Wuchereria_bancrofti
Hindica_11539_Transcript_1/1	Hbac_isotig02781_1	37.67	56	7e-14	ATPase	gi|402589696|gb|EJW83627.1|	52.8	69	3e-30	Wuchereria_bancrofti
Hindica_8275_Transcript_3/3	Hbac_isotig02443_1	74.8	91	9e-68	ribose-phosphate_pyrophosphokinase	gi|402584777|gb|EJW78718.1|	85.16	87	1e-88	Wuchereria_bancrofti
Hindica_10032_Transcript_1/1	Hbac_isotig02332_1	45.28	85	4e-42	L-plastin	gi|312083923|ref|XP_003144064.1|	70.71	96	0	Loa_loa
Hindica_14924_Transcript_1/1	Hbac_isotig02750_1	53.25	74	7e-40	fatty_acid_elongation_protein_5	gi|402594719|gb|EJW88645.1|	62.27	96	1e-94	Wuchereria_bancrofti
Hindica_1553_Transcript_1/1	Hbac_isotig02084_1	66.23	85	3e-116	Inositol-trisphosphate_3-kinase_A	gi|324509415|gb|ADY43962.1|	62.24	55	1e-123	Ascaris_suum
Hindica_14225_Transcript_2/2	Hbac_isotig01051_1	46.48	58	8e-15	Mitochondrial_substrate_solute_carrier_domain_containing_protein	gi|560125070|emb|CDJ90292.1|	71.92	99	4e-144	Haemonchus_contortus
Hindica_6722_Transcript_1/2	Hbac_isotig05210_1	69.49	73	2e-52	PREDICTED:_ribonuclease_UK114	gi|529422408|ref|XP_005231055.1|	48.46	62	1e-29	Falco_peregrinus
Hindica_131_Transcript_1/1	Hbac_isotig04705_1	48.59	95	5e-39	ATPase_and_Haloacid_dehalogenase_hydrolase_domain_containing_protein	gi|560124691|emb|CDJ90668.1|	78.92	94	1e-117	Haemonchus_contortus
Hindica_17100_Transcript_1/1	Hbac_isotig05071_1	53.28	58	5e-50	hypothetical_protein_Y032_0188g1135	gi|597843369|gb|EYB92916.1|	32.88	75	1e-36	Ancylostoma_ceylanicum
Hindica_13254_Transcript_1/1	Hbac_isotig04478_1	55.8	80	1e-53	hypothetical_protein_Y032_0199g1672	gi|597842466|gb|EYB92024.1|	62.5	65	1e-44	Ancylostoma_ceylanicum
Hindica_8298_Transcript_2/3	Hbac_isotig03538_1	42.74	52	3e-23	putative-ribose_5-phosphate_isomerase	gi|541039962|gb|ERG79566.1|	65.25	72	6e-59	Ascaris_suum
Hindica_760_Transcript_1/1	Hbac_isotig06177_1	88.8	74	8e-82	sex_muscle_abnormal_protein_5	gi|541043953|gb|ERG82912.1|	71.1	74	1e-114	Ascaris_suum
Hindica_3027_Transcript_1/2	Hbac_isotig04819_1	63.12	80	3e-64	unnamed_protein_product	gi|635365675|emb|CCI45988.1|	90.59	80	5e-112	Albugo_candida
Hindica_1068_Transcript_2/3	Hbac_isotig04514_1	53.52	61	9e-21	Protein_of_unknown_function_DUF2012_domain_containing_protein	gi|560121514|emb|CDJ93853.1|	57.4	63	2e-66	Haemonchus_contortus
Hindica_6107_Transcript_1/1	Hbac_isotig05829_1	31.97	61	1e-15	putative_phenylalanine-4-hydroxylase_1	gi|541039783|gb|ERG79442.1|	81.06	99	2e-133	Ascaris_suum
Hindica_7453_Transcript_1/1	Hbac_isotig05824_1	40.79	61	4e-16	hypothetical_protein_CAEBREN_32696	gi|341883020|gb|EGT38955.1|	46.58	69	6e-20	Caenorhabditis_brenneri
Hindica_7052_Transcript_1/1	Hbac_isotig02468_1	45.54	77	3e-14	succinate_dehydrogenase_flavoprotein_subunit	gi|312092157|ref|XP_003147239.1|	87.5	99	5e-58	Loa_loa
Hindica_10886_Transcript_1/2	Hbac_isotig02003_1	74.37	69	1e-169	5'-AMP-activated_protein_kinase_subunit_beta-2	gi|324511577|gb|ADY44814.1|	82.22	99	1e-76	Ascaris_suum
Hindica_9020_Transcript_1/1	Hbac_isotig02260_1	43.88	83	8e-23	hypothetical_protein_Y032_0097g3016	gi|597853454|gb|EYC02910.1|	52.23	90	8e-75	Ancylostoma_ceylanicum
Hindica_7836_Transcript_1/1	Hbac_isotig02818_1	31.63	68	7e-27	mob-like_protein_phocein	gi|541047557|gb|ERG86294.1|	72.86	80	3e-108	Ascaris_suum
Hindica_2674_Transcript_1/1	Hbac_isotig00959_1	46.41	88	2e-69	NADH_dehydrogenase_subunit_1_(mitochondrion)	gi|477541873|gb|AGI78553.1|	65.2	89	3e-116	Brachionus_sp._'koreanus'
Hindica_8740_Transcript_1/1	Hbac_isotig01480_1	50.27	85	3e-56	Unknown	gi|324517153|gb|ADY46739.1|	72.67	77	1e-160	Ascaris_suum
Hindica_10689_Transcript_1/1	Hbac_isotig01710_1	70.99	65	2e-126	FAS-associated_factor_1	gi|324509449|gb|ADY43975.1|	45.9	59	4e-10	Ascaris_suum
Hindica_10414_Transcript_2/2	Hbac_isotig02429_1	41.72	80	2e-26	heat_shock_protein_70_A	gi|26422391|gb|AAN78300.1|	96.53	99	2e-90	Heterodera_glycines
Hindica_16027_Transcript_1/1	Hbac_isotig05228_1	53.96	97	3e-46	Hypothetical_protein_CBG12633	gi|268568006|ref|XP_002640134.1|	72.4	80	0	Caenorhabditis_briggsae
Hindica_10665_Transcript_1/1	Hbac_isotig01085_1	60.47	68	8e-33	hypothetical_protein_Y032_0068g256	gi|597858596|gb|EYC08023.1|	70.95	88	8e-62	Ancylostoma_ceylanicum
Hindica_10839_Transcript_1/1	Hbac_isotig01151_1	41.72	87	4e-38	beta-tubulin_isotype_1	gi|160415859|gb|ABX39227.1|	92.53	99	5e-84	Cylicostephanus_goldi
Hindica_16592_Transcript_1/1	Hbac_isotig00952_1	69.88	89	4e-130	isovaleryl-CoA_dehydrogenase,_putative	gi|242024758|ref|XP_002432793.1|	67.43	85	0	Pediculus_humanus_corporis
Hindica_10087_Transcript_1/1	Hbac_isotig02414_1	48.7	74	9e-48	PREDICTED:_3-hydroxyisobutyryl-CoA_hydrolase,_mitochondrial_isoform_X2	gi|557324027|ref|XP_006035057.1|	66.28	75	2e-45	Alligator_sinensis
Hindica_11606_Transcript_1/1	Hbac_isotig03211_1	52.69	93	3e-95	22_upper	gi|2459587|gb|AAD11969.1|	32	79	5e-21	Onchocerca_volvulus
Hindica_16816_Transcript_1/1	Hbac_isotig01910_1	46.31	63	3e-33	protein_SET,_putative	gi|242007515|ref|XP_002424585.1|	55.5	88	6e-59	Pediculus_humanus_corporis
Hindica_9246_Transcript_1/1	Hbac_isotig01692_1	49.38	99	1e-51	Dual_specificity_phosphatase,_catalytic_domain_containing_protein	gi|170585636|ref|XP_001897588.1|	54.49	57	1e-59	Brugia_malayi
Hindica_132_Transcript_1/2	Hbac_isotig01695_1	59.12	85	2e-64	hypothetical_protein_Hgg-29	gi|18677182|gb|AAL78223.1|AF345795_1	52.76	74	1e-59	Heterodera_glycines
Hindica_5570_Transcript_1/1	Hbac_isotig02125_1	49.32	59	1e-16	60S_ribosomal_protein_L8,_putative	gi|301113256|ref|XP_002998398.1|	90.61	98	4e-159	Phytophthora_infestans_T30-4
Hindica_1230_Transcript_1/1	Hbac_isotig01418_1	82.71	75	7e-75	Syntaxin-1	gi|324512430|gb|ADY45150.1|	56.57	56	8e-32	Ascaris_suum
Hindica_16511_Transcript_1/1	Hbac_isotig03414_1	62.5	69	6e-116	charged_multivesicular_body_protein_1b-2,_partial	gi|402589695|gb|EJW83626.1|	80.39	79	2e-66	Wuchereria_bancrofti
Hindica_217_Transcript_1/1	Hbac_isotig02845_1	62.44	96	6e-95	TS_elongation_Factor_(EF-Ts),_Mitochondrial_family_member_(tsfm-1)	gi|17561440|ref|NP_506079.1|	40.81	89	2e-70	Caenorhabditis_elegans
Hindica_4566_Transcript_3/3	Hbac_isotig00322_1	61.99	54	5e-127	succinate_dehydrogenase_(ubiquinone)_iron-sulfur_protein_subunit	gi|19114442|ref|NP_593530.1|	79.22	65	5e-35	Schizosaccharomyces_pombe_972h-
Hindica_12592_Transcript_1/2	Hbac_isotig01746_1	68.03	99	1e-142	Hypothetical_protein_CBG03955	gi|268565215|ref|XP_002639371.1|	76.92	84	4e-91	Caenorhabditis_briggsae
Hindica_17359_Transcript_1/1	Hbac_isotig05849_1	44.62	61	2e-24	DNA_helicase_Ino80	gi|324505772|gb|ADY42475.1|	55.32	54	8e-28	Ascaris_suum
Hindica_4729_Transcript_1/1	Hbac_isotig04119_1	79.02	94	1e-132	Electron_transfer_flavoprotein_domain_containing_protein	gi|560121025|emb|CDJ94344.1|	67.77	94	1e-91	Haemonchus_contortus
Hindica_1164_Transcript_1/1	Hbac_isotig01128_1	31.27	69	5e-38	calcium-translocating_P-type_ATPase,_partial	gi|402587547|gb|EJW81482.1|	76.32	99	0	Wuchereria_bancrofti
Hindica_12461_Transcript_1/1	Hbac_isotig01687_1	40.91	60	5e-33	hypothetical_protein_Y54G11A.9	gi|71998452|ref|NP_496981.2|	59.05	62	3e-34	Caenorhabditis_elegans
Hindica_4135_Transcript_1/1	Hbac_isotig03629_1	59.42	71	2e-55	60S_ribosomal_protein_L23a	gi|147903795|ref|NP_001087299.1|	62.7	62	2e-49	Xenopus_laevis
Hindica_3091_Transcript_1/3	Hbac_isotig02150_1	31.68	53	2e-21	STE/STE20/MST_protein_kinase	gi|402587613|gb|EJW81548.1|	78.76	63	2e-58	Wuchereria_bancrofti
Hindica_15843_Transcript_1/1	Hbac_isotig03988_1	71.01	80	3e-88	Eukaryotic_translation_initiation_factor_5A-2	gi|170596993|ref|XP_001902971.1|	84.57	71	1e-95	Brugia_malayi
Hindica_3742_Transcript_1/1	Hbac_isotig00640_1	59.62	58	3e-68	hypothetical_protein_Y032_0022g605	gi|597871020|gb|EYC20400.1|	68.91	92	7e-97	Ancylostoma_ceylanicum
Hindica_10404_Transcript_1/1	Hbac_isotig01540_1	84.62	68	6e-97	60S_ribosomal_protein_L27a	gi|324538100|gb|ADY49523.1|	86.89	60	6e-28	Ascaris_suum
Hindica_5630_Transcript_1/1	Hbac_isotig04760_1	45.35	53	6e-19	actin-related_protein_2_3_complex_subunit_5	gi|541047802|gb|ERG86531.1|	59.48	92	3e-59	Ascaris_suum
Hindica_587_Transcript_1/1	Hbac_isotig04369_1	90	99	2e-64	hypothetical_protein_Y032_0226g2769	gi|597840319|gb|EYB89904.1|	78.23	74	2e-80	Ancylostoma_ceylanicum
Hindica_656_Transcript_1/1	Hbac_isotig02245_1	83.46	99	8e-78	PREDICTED:_zinc_finger_protein_740-like,_partial	gi|527242950|ref|XP_005139830.1|	49.23	63	3e-14	Melopsittacus_undulatus
Hindica_78_Transcript_1/1	Hbac_isotig00102_1	46.72	89	5e-70	Hypothetical_protein_CBG03219	gi|268532498|ref|XP_002631377.1|	43.62	74	7e-42	Caenorhabditis_briggsae
Hindica_11836_Transcript_1/1	Hbac_isotig04452_1	71.14	81	2e-100	PREDICTED:_ADP-ribosylation_factor-related_protein_1-like_isoform_X2	gi|585697547|ref|XP_006822404.1|	45	57	1e-38	Saccoglossus_kowalevskii
Hindica_7601_Transcript_1/1	Hbac_contig00650_1	39.72	92	2e-49	emp24_gp25L_p24_domain_containing_protein	gi|560138516|emb|CDJ82993.1|	73.75	71	2e-36	Haemonchus_contortus
Hindica_2962_Transcript_2/2	Hbac_isotig01300_1	67.74	79	6e-159	dna_ligase_1	gi|541049132|gb|ERG87823.1|	68.04	99	4e-86	Ascaris_suum
Hindica_12279_Transcript_1/1	Hbac_isotig01624_1	43.55	60	2e-12	ATPase	gi|402589696|gb|EJW83627.1|	53.67	99	1e-97	Wuchereria_bancrofti
Hindica_1745_Transcript_1/1	Hbac_isotig01465_1	74.78	80	5e-59	hypothetical_protein_Y53G8AL.2	gi|17556106|ref|NP_497675.1|	43.95	99	5e-35	Caenorhabditis_elegans
Hindica_4233_Transcript_1/1	Hbac_isotig01659_1	72.73	60	2e-158	Hypothetical_protein_CBG18265	gi|268574594|ref|XP_002642276.1|	67.4	51	6e-86	Caenorhabditis_briggsae
Hindica_2176_Transcript_1/1	Hbac_isotig01025_1	69.59	88	1e-65	Protein_disulfide-isomerase_A4	gi|324509357|gb|ADY43939.1|	64.26	80	1e-127	Ascaris_suum
Hindica_11727_Transcript_1/2	Hbac_isotig01169_1	93.1	99	1e-88	hypothetical_protein_Y62E10A.10	gi|17543866|ref|NP_502575.1|	66.67	99	1e-82	Caenorhabditis_elegans
Hindica_12510_Transcript_1/1	Hbac_isotig01207_1	63.28	66	2e-139	metaxin_2	gi|312074750|ref|XP_003140110.1|	48.13	91	3e-54	Loa_loa
Hindica_4715_Transcript_1/1	Hbac_isotig01596_1	77.65	70	3e-46	PREDICTED:_putative_GTP-binding_protein_Parf-like	gi|327290678|ref|XP_003230049.1|	40.07	77	3e-49	Anolis_carolinensis
Hindica_6940_Transcript_1/1	Hbac_isotig02760_1	34.92	80	2e-22	ARP2/3_complex_20_kDa_subunit	gi|402583030|gb|EJW76975.1|	89.55	58	2e-36	Wuchereria_bancrofti
Hindica_1816_Transcript_2/3	Hbac_isotig02437_1	53.7	78	2e-57	integrator_complex_subunit_11	gi|541047854|gb|ERG86581.1|	68.86	99	0	Ascaris_suum
Hindica_7201_Transcript_1/1	Hbac_isotig02022_1	30.49	55	2e-24	40S_ribosomal_protein_S3-3	gi|301107834|ref|XP_002902999.1|	89.43	89	3e-154	Phytophthora_infestans_T30-4
Hindica_4031_Transcript_2/2	Hbac_isotig06223_1	37.75	55	1e-25	cAMP-dependent_protein_kinase_catalytic_subunit,_putative	gi|242019331|ref|XP_002430115.1|	43.66	87	7e-49	Pediculus_humanus_corporis
Hindica_2372_Transcript_1/2	Hbac_isotig03172_1	75.92	98	1e-137	Cell_division_protein_kinase_1	gi|324511103|gb|ADY44633.1|	74.88	92	5e-110	Ascaris_suum
Hindica_2951_Transcript_1/1	Hbac_isotig00381_1	48.48	55	2e-21	Hypothetical_protein_CBG19098	gi|268558800|ref|XP_002637391.1|	42.98	84	1e-52	Caenorhabditis_briggsae
Hindica_10950_Transcript_1/1	Hbac_isotig03467_1	74.67	78	2e-61	hypothetical_protein_Y032_0014g2424	gi|597874921|gb|EYC24293.1|	34.1	89	6e-23	Ancylostoma_ceylanicum
Hindica_3496_Transcript_1/1	Hbac_isotig01936_1	34.17	67	9e-32	Hypothetical_protein_CBG19177	gi|268558946|ref|XP_002637464.1|	51.02	67	1e-89	Caenorhabditis_briggsae
Hindica_11536_Transcript_1/1	Hbac_isotig02281_1	71.25	66	5e-35	hypothetical_protein_Y032_0051g2099	gi|597861838|gb|EYC11248.1|	66.67	79	5e-40	Ancylostoma_ceylanicum
Hindica_3269_Transcript_1/1	Hbac_isotig04493_1	76.1	81	5e-85	Serine/threonine-protein_kinase_cst-1	gi|324504355|gb|ADY41880.1|	78.82	89	1e-148	Ascaris_suum
Hindica_2051_Transcript_1/1	Hbac_isotig02049_1	46.46	57	2e-26	60S_ribosomal_protein_L38	gi|641531167|gb|KDO25256.1|	98.55	65	7e-39	Saprolegnia_parasitica_CBS_223.65
Hindica_11756_Transcript_1/1	Hbac_isotig02990_1	67.77	94	2e-101	replication_factor_c_subunit_4	gi|541042980|gb|ERG82037.1|	54.92	88	1e-101	Ascaris_suum
Hindica_12658_Transcript_2/3	Hbac_isotig01069_1	67.16	75	2e-129	immunoglobulin_I-set_domain-containing_protein	gi|312073271|ref|XP_003139445.1|	63.68	87	2e-82	Loa_loa
Hindica_13950_Transcript_1/1	Hbac_isotig05214_1	32.14	50	2e-06	serine_threonine-protein_kinase_tousled-like_1	gi|541042033|gb|ERG81206.1|	51.67	97	5e-28	Ascaris_suum
Hindica_12777_Transcript_1/1	Hbac_isotig05362_1	55.74	60	2e-43	chch_domain_containing_protein	gi|541039723|gb|ERG79400.1|	30.97	86	2e-08	Ascaris_suum
Hindica_11988_Transcript_3/3	Hbac_isotig01242_1	75.86	65	1e-61	proteasome_A-type_and_B-type_family_protein	gi|312075453|ref|XP_003140423.1|	54.55	58	1e-63	Loa_loa
Hindica_1062_Transcript_2/2	Hbac_isotig03681_1	78.21	68	2e-87	arginine_kinase	gi|37905700|gb|AAP41028.1|	97.37	99	1e-62	Heterodera_glycines
Hindica_10694_Transcript_1/1	Hbac_isotig02866_1	45.25	81	1e-40	serine_hydroxymethyltransferase	gi|541046383|gb|ERG85171.1|	70.8	99	3e-139	Ascaris_suum
Hindica_8892_Transcript_1/2	Hbac_isotig06170_1	72.13	55	5e-23	3'-5'_exoribonuclease_CSL4	gi|324506406|gb|ADY42737.1|	47.19	90	1e-44	Ascaris_suum
Hindica_1800_Transcript_2/3	Hbac_isotig05753_1	51.41	85	1e-49	galectin	gi|7542332|gb|AAF63405.1|AF105968_1	61.48	86	3e-117	Haemonchus_contortus
Hindica_4368_Transcript_3/3	Hbac_isotig03715_1	37.8	51	1e-14	hypothetical_protein_PHYSODRAFT_286118	gi|348678965|gb|EGZ18782.1|	82.29	84	4e-80	Phytophthora_sojae
Hindica_2291_Transcript_1/1	Hbac_isotig01533_1	80.45	68	1e-79	Major_intrinsic_protein_domain_containing_protein	gi|560125091|emb|CDJ90278.1|	49.68	65	2e-39	Haemonchus_contortus
Hindica_8624_Transcript_1/1	Hbac_isotig01202_1	42.11	55	6e-11	Maleylacetoacetate_isomerase_2	gi|324516138|gb|ADY46432.1|	52.26	78	6e-66	Ascaris_suum
Hindica_8872_Transcript_1/2	Hbac_isotig03852_1	46.12	73	4e-37	Sentrin-specific_protease_8	gi|324508543|gb|ADY43607.1|	32.28	91	2e-20	Ascaris_suum
Hindica_5733_Transcript_4/7	Hbac_isotig02224_1	32.92	65	1e-21	Glutamate_carboxypeptidase_2	gi|324504010|gb|ADY41731.1|	59.3	99	1e-61	Ascaris_suum
Hindica_16700_Transcript_1/1	Hbac_isotig02402_1	66.28	76	3e-38	hypothetical_protein_WUBG_08220,_partial	gi|402586934|gb|EJW80870.1|	51.7	99	9e-32	Wuchereria_bancrofti
Hindica_12412_Transcript_1/1	Hbac_isotig02666_1	68.56	99	1e-95	PREDICTED:_brefeldin_A-inhibited_guanine_nucleotide-exchange_protein_1-like_isoform_X1	gi|524878281|ref|XP_005095829.1|	58.33	98	5e-37	Aplysia_californica
Hindica_15661_Transcript_1/1	Hbac_isotig00650_1	36.36	54	2e-25	Outer_mitochondrial_membrane_transport_complex_protein_domain_containing_protein	gi|560131701|emb|CDJ87805.1|	50.57	81	6e-86	Haemonchus_contortus
Hindica_268_Transcript_1/1	Hbac_isotig01468_1	45.35	54	1e-24	importin_subunit_alpha-3	gi|402591230|gb|EJW85160.1|	69.9	81	9e-91	Wuchereria_bancrofti
Hindica_2889_Transcript_1/1	Hbac_isotig01100_1	67.4	51	6e-91	PeRoxireDoXin_family_member_(prdx-3)	gi|17554494|ref|NP_497892.1|	70.25	98	2e-56	Caenorhabditis_elegans
Hindica_3912_Transcript_1/1	Hbac_isotig06019_1	38.6	51	3e-06	hypothetical_protein_Y032_0086g1946	gi|597855265|gb|EYC04710.1|	60.24	85	4e-125	Ancylostoma_ceylanicum
Hindica_16351_Transcript_1/1	Hbac_isotig01252_1	47.09	75	4e-46	serine/threonine-protein_phosphatase_PP1-beta	gi|312085811|ref|XP_003144827.1|	99.09	99	1e-75	Loa_loa
Hindica_11839_Transcript_1/1	Hbac_isotig03760_1	64.25	96	3e-81	14-3-3_zeta	gi|584596231|gb|AHJ11159.1|	44.68	79	2e-52	Heterodera_glycines
Hindica_2157_Transcript_1/2	Hbac_isotig03296_1	47.59	91	5e-57	Hypothetical_protein_CBG16947	gi|268571889|ref|XP_002648832.1|	66.2	87	3e-55	Caenorhabditis_briggsae
Hindica_6816_Transcript_1/2	Hbac_isotig04792_1	34.91	56	1e-36	hypothetical_protein_PHYSODRAFT_285152	gi|348686313|gb|EGZ26128.1|	88.89	83	2e-77	Phytophthora_sojae
Hindica_1529_Transcript_1/1	Hbac_isotig03122_1	80.95	55	6e-33	Etoposide-induced_protein_2.4	gi|324511514|gb|ADY44790.1|	35.76	91	2e-60	Ascaris_suum
Hindica_13869_Transcript_1/1	Hbac_isotig01818_1	65.31	67	3e-137	hypothetical_protein_LOAG_06361	gi|312078910|ref|XP_003141945.1|	49.25	64	4e-06	Loa_loa
Hindica_14891_Transcript_1/1	Hbac_isotig00770_1	66.67	81	6e-102	Hypothetical_protein_CBG04571	gi|560134106|emb|CDJ85652.1|	57.59	64	3e-35	Haemonchus_contortus
Hindica_615_Transcript_1/1	Hbac_isotig01708_1	34.84	90	1e-31	60S_ribosomal_protein_L5	gi|268619118|gb|ACZ13335.1|	83.98	99	3e-99	Bursaphelenchus_xylophilus
Hindica_9634_Transcript_1/1	Hbac_isotig02693_1	73.26	84	3e-92	nucleolar_protein,Nop52_containing_protein	gi|402584713|gb|EJW78654.1|	46.22	88	6e-48	Wuchereria_bancrofti
Hindica_3188_Transcript_1/1	Hbac_isotig02225_1	53.46	62	4e-48	db_module_family_protein	gi|541039156|gb|ERG79051.1|	68.35	55	4e-69	Ascaris_suum
Hindica_2174_Transcript_1/2	Hbac_isotig04472_1	33.53	89	6e-24	chaperonine_protein_HSP60	gi|170596461|ref|XP_001902773.1|	87.84	99	2e-84	Brugia_malayi
Hindica_1599_Transcript_2/4	Hbac_isotig02779_1	51.5	53	2e-73	RecName:_Full=28S_ribosomal_protein_S7,_mitochondrial;_Short=MRP-S7;_Short=S7mt;_Flags:_Precursor	gi|124053372|sp|Q60R52.2|RT07_CAEBR	49.57	80	5e-33
Hindica_1793_Transcript_2/2	Hbac_isotig02075_1	66.06	82	2e-42	hypothetical_protein_BATDEDRAFT_92154	gi|328766937|gb|EGF76989.1|	72.93	76	1e-63	Batrachochytrium_dendrobatidis_JAM81
Hindica_11988_Transcript_1/3	Hbac_isotig01242_1	80	89	2e-157	GI13630	gi|195128457|ref|XP_002008680.1|	65.35	99	6e-41	Drosophila_mojavensis
Hindica_5613_Transcript_1/1	Hbac_isotig07459_1	72.46	65	3e-31	Chain_A,_Crystal_Structure_Of_The_Mammalian_Tumor_Associated_Antigen_Uk114	gi|34810222|pdb|1NQ3|A	52.42	57	4e-32
Hindica_3959_Transcript_1/1	Hbac_isotig04116_1	38.4	71	1e-47	Serine/threonine_protein_phosphatase_C34C12.3_in_chromosomeIII,_putative	gi|170572893|ref|XP_001892278.1|	61.29	74	8e-148	Brugia_malayi
Hindica_5169_Transcript_2/3	Hbac_isotig07193_1	69.23	51	2e-50	hypothetical_protein_Y032_0186g1079	gi|597843559|gb|EYB93104.1|	46.4	98	3e-17	Ancylostoma_ceylanicum
Hindica_11413_Transcript_1/1	Hbac_isotig00423_1	44.23	86	3e-22	long-chain_3-ketoacyl-CoA_thiolase	gi|312082067|ref|XP_003143291.1|	61.26	86	0	Loa_loa
Hindica_2232_Transcript_1/2	Hbac_isotig05638_1	31.48	84	2e-12	putative_rrna-processing_protein_ebp2-like_protein	gi|541045506|gb|ERG84345.1|	41.9	84	2e-43	Ascaris_suum
Hindica_677_Transcript_1/1	Hbac_isotig02662_1	57.38	57	6e-68	flavoprotein,_partial	gi|402588848|gb|EJW82781.1|	64.56	96	8e-96	Wuchereria_bancrofti
Hindica_11125_Transcript_1/3	Hbac_isotig00397_1	81.05	83	2e-53	Metallophosphoesterase_domain_containing_protein,_partial	gi|560123376|emb|CDJ91966.1|	95.19	80	4e-66	Haemonchus_contortus
Hindica_2875_Transcript_1/1	Hbac_isotig00584_1	73.81	61	6e-94	hypothetical_protein_Y032_0175g501	gi|597844587|gb|EYB94121.1|	54.95	94	0	Ancylostoma_ceylanicum
Hindica_3627_Transcript_1/3	Hbac_isotig02463_1	44.63	88	4e-45	Glycosyl_transferase_and_Ricin_B_lectin_domain_containing_protein	gi|560132627|emb|CDJ86888.1|	89.01	99	9e-113	Haemonchus_contortus
Hindica_9055_Transcript_1/1	Hbac_isotig00111_1	58.52	86	2e-114	hypothetical_protein	gi|346471399|gb|AEO35544.1|	85.04	90	0	Amblyomma_maculatum
Hindica_11730_Transcript_1/2	Hbac_isotig00061_1	46.63	78	1e-37	Ribosomal_RNA_methyltransferase,_partial	gi|324510580|gb|ADY44425.1|	73.85	95	1e-34	Ascaris_suum
Hindica_9937_Transcript_2/2	Hbac_isotig02106_1	49.68	65	3e-43	TLDc_domain_containing_protein	gi|560125409|emb|CDJ89970.1|	73.21	86	6e-117	Haemonchus_contortus
Hindica_12628_Transcript_1/1	Hbac_isotig02757_1	54.95	79	8e-73	Testis-specific_serine/threonine-protein_kinase_4	gi|324516142|gb|ADY46434.1|	44.8	75	8e-76	Ascaris_suum
Hindica_9197_Transcript_1/1	Hbac_isotig03604_1	33.16	89	2e-25	DCN1-like_protein_1	gi|324514319|gb|ADY45827.1|	42.93	92	4e-51	Ascaris_suum
Hindica_11590_Transcript_1/1	Hbac_isotig06196_1	58.73	72	7e-46	Microsomal_signal_peptidase_25_kDa_subunit_domain_containing_protein	gi|560119725|emb|CDJ95651.1|	57.89	90	1e-37	Haemonchus_contortus
Hindica_693_Transcript_1/2	Hbac_isotig01606_1	51.7	99	1e-28	vasa-like_protein	gi|143636073|gb|ABO93350.1|	38.04	66	1e-44	Hydractinia_echinata
Hindica_1203_Transcript_1/1	Hbac_isotig04740_1	52.78	98	2e-40	ribonuclease_P/MRP_protein_subunit_POP1_containing_protein	gi|312094111|ref|XP_003147912.1|	39.02	82	2e-17	Loa_loa
Hindica_5269_Transcript_1/1	Hbac_isotig02820_1	52.47	81	2e-94	putative_39s_ribosomal_protein	gi|541046901|gb|ERG85665.1|	60.42	79	2e-98	Ascaris_suum
Hindica_8914_Transcript_1/1	Hbac_isotig01401_1	64.97	81	7e-84	putative_enoyl-CoA_hydratase,_mitochondrial-like_protein	gi|607304957|gb|EZA45962.1|	62.03	60	2e-28	Microplitis_demolitor
Hindica_10800_Transcript_2/2	Hbac_isotig03358_1	72.48	90	1e-56	COP9/Signalosome_and_eIF3_complex-shared_subunit_1	gi|402590402|gb|EJW84332.1|	43.32	95	2e-86	Wuchereria_bancrofti
Hindica_16964_Transcript_1/1	Hbac_isotig03523_1	62.9	58	9e-95	Acetylcholine_regulator_unc-18	gi|324508980|gb|ADY43786.1|	76.06	90	5e-73	Ascaris_suum
Hindica_1520_Transcript_1/1	Hbac_isotig01359_1	99.09	99	7e-79	hypothetical_protein_PHAVU_009G248700g	gi|561012004|gb|ESW10911.1|	94.01	67	2e-109	Phaseolus_vulgaris
Hindica_12302_Transcript_1/1	Hbac_isotig00221_1	43.29	78	1e-54	hypothetical_protein_CRE_18945	gi|308507125|ref|XP_003115745.1|	52.29	50	4e-53	Caenorhabditis_remanei
Hindica_3042_Transcript_1/1	Hbac_isotig01105_1	68.31	87	2e-63	hypothetical_protein_Y032_0293g1621	gi|597836051|gb|EYB85703.1|	59.38	69	3e-59	Ancylostoma_ceylanicum
Hindica_8651_Transcript_1/2	Hbac_isotig06450_1	38.38	55	2e-13	glycosyl_transferase,_group_2_family_protein	gi|170589103|ref|XP_001899313.1|	70.57	98	7e-174	Brugia_malayi
Hindica_9357_Transcript_1/1	Hbac_isotig03299_1	62.7	83	6e-61	acid_phosphatase,_partial	gi|375333351|gb|AFA52945.1|	68.29	100	1e-51	Setaria_cervi
Hindica_12411_Transcript_2/2	Hbac_isotig00246_1	31.27	78	2e-40	LET-60_RAS,_long_isoform	gi|57283045|emb|CAD56891.1|	93.44	57	3e-111	Meloidogyne_artiellia
Hindica_3749_Transcript_1/1	Hbac_isotig02948_1	44.83	99	5e-08	hypothetical_protein_LOAG_10121	gi|312088013|ref|XP_003145696.1|	31.58	84	7e-35	Loa_loa
Hindica_2349_Transcript_1/1	Hbac_isotig02534_1	51.41	60	2e-28	hypothetical_protein_Y032_0005g2441	gi|597880720|gb|EYC30083.1|	50.47	87	9e-50	Ancylostoma_ceylanicum
Hindica_183_Transcript_1/1	Hbac_isotig00061_1	79.13	99	2e-92	putative_ubiquitin-conjugating_enzyme_e2_21	gi|541042007|gb|ERG81184.1|	65.33	65	2e-84	Ascaris_suum
Hindica_761_Transcript_2/2	Hbac_isotig02847_1	45.8	88	8e-50	eukaryotic_translation_initiation_factor_3_subunit_i	gi|541043639|gb|ERG82626.1|	56.84	94	2e-129	Ascaris_suum
Hindica_8225_Transcript_1/2	Hbac_isotig04060_1	34.29	54	2e-28	40S_ribosomal_protein_S12	gi|402588251|gb|EJW82184.1|	47.06	78	6e-34	Wuchereria_bancrofti
Hindica_16678_Transcript_1/2	Hbac_contig01714_1	81.08	99	4e-85	hypothetical_protein_Y032_0071g507	gi|597857749|gb|EYC07179.1|	53.28	71	6e-73	Ancylostoma_ceylanicum
Hindica_15096_Transcript_2/2	Hbac_isotig02565_1	44.25	77	1e-34	hypothetical_protein_WUBG_01973	gi|402593189|gb|EJW87116.1|	38.2	72	1e-70	Wuchereria_bancrofti
Hindica_9984_Transcript_2/2	Hbac_isotig05977_1	63.16	76	4e-50	hypothetical_protein_CAEBREN_19431	gi|341898202|gb|EGT54137.1|	52.07	99	1e-31	Caenorhabditis_brenneri
Hindica_12083_Transcript_1/1	Hbac_isotig03328_1	45.54	99	1e-27	Ras-related_protein_Rab-5B	gi|324522951|gb|ADY48161.1|	89.44	97	1e-115	Ascaris_suum
Hindica_7489_Transcript_1/1	Hbac_isotig05849_1	40.77	59	2e-22	hypothetical_protein_HELRODRAFT_191387	gi|555701924|gb|ESO05157.1|	70.68	69	1e-117	Helobdella_robusta
Hindica_127_Transcript_1/1	Hbac_isotig02060_1	59.87	73	4e-146	hypothetical_protein_F27D4.1	gi|17506929|ref|NP_492146.1|	66.67	69	3e-99	Caenorhabditis_elegans
Hindica_2340_Transcript_1/1	Hbac_isotig01862_1	36.05	70	6e-08	Uncharacterized_protein_family_UPF0005_containing_protein	gi|170584338|ref|XP_001896958.1|	43.81	89	5e-44	Brugia_malayi
Hindica_3094_Transcript_1/2	Hbac_isotig01473_1	64.49	60	4e-147	Aconitate_hydratase,_partial	gi|324506717|gb|ADY42861.1|	76.6	89	2e-134	Ascaris_suum
Hindica_1764_Transcript_2/3	Hbac_isotig02580_1	45.45	68	1e-38	putative_splicing_arginine_serine-rich_6	gi|541046766|gb|ERG85536.1|	80.49	65	4e-39	Ascaris_suum
Hindica_15280_Transcript_1/1	Hbac_isotig06238_1	72.26	71	1e-80	hypothetical_protein_Y032_0022g604	gi|597871018|gb|EYC20398.1|	42.65	89	9e-100	Ancylostoma_ceylanicum
Hindica_2118_Transcript_1/1	Hbac_isotig01359_1	95.19	80	1e-67	glutathione_synthetase	gi|312080494|ref|XP_003142623.1|	39.02	73	3e-09	Loa_loa
Hindica_1289_Transcript_2/3	Hbac_isotig01189_1	45.41	62	2e-51	Hypothetical_35.6_kDa_protein_ZK1073.1_in_chromosome_X,_putative	gi|170589651|ref|XP_001899587.1|	45.61	64	5e-82	Brugia_malayi
Hindica_2364_Transcript_1/1	Hbac_isotig02473_1	58.65	55	2e-140	AP-1_complex_subunit_mu-1-I	gi|324504566|gb|ADY41971.1|	80.52	88	0	Ascaris_suum
Hindica_4709_Transcript_1/1	Hbac_isotig01608_1	45.62	87	3e-41	Oligo-1,6-glucosidase	gi|324506274|gb|ADY42683.1|	37.3	71	1e-44	Ascaris_suum
Hindica_1925_Transcript_1/2	Hbac_isotig01377_1	82.86	70	3e-175	Exostosin-2	gi|324504498|gb|ADY41945.1|	84.51	59	4e-34	Ascaris_suum
Hindica_4403_Transcript_4/4	Hbac_isotig00447_1	76.92	77	3e-38	hypothetical_protein_Y032_0208g2074	gi|597841686|gb|EYB91253.1|	58.18	91	1e-79	Ancylostoma_ceylanicum
Hindica_14325_Transcript_1/1	Hbac_isotig01837_1	74.11	86	1e-121	hypothetical_protein_CRE_28910	gi|308473954|ref|XP_003099200.1|	52.11	86	1e-85	Caenorhabditis_remanei
Hindica_718_Transcript_1/1	Hbac_isotig01708_1	36.41	52	3e-31	Cell_division_protein_kinase_10	gi|324511556|gb|ADY44805.1|	63.54	99	8e-72	Ascaris_suum
Hindica_8758_Transcript_2/2	Hbac_isotig02608_1	49.38	74	2e-40	C._briggsae_CBR-ERO-1_protein	gi|268570266|ref|XP_002640733.1|	57.95	69	1e-71	Caenorhabditis_briggsae
Hindica_1425_Transcript_1/3	Hbac_isotig02982_1	53.51	90	7e-39	Ubiquitin-conjugating_enzyme_domain_containing_protein	gi|560132022|emb|CDJ87479.1|	66.22	70	5e-67	Haemonchus_contortus
Hindica_2298_Transcript_1/1	Hbac_isotig00315_1	31.28	59	3e-25	Nitrogen_permease_regulator_2-like_protein,_partial	gi|324509638|gb|ADY44047.1|	56.34	99	2e-45	Ascaris_suum
Hindica_2893_Transcript_1/1	Hbac_isotig02228_1	36.26	61	9e-11	ER_lumen_protein_retaining_receptor	gi|324509734|gb|ADY44081.1|	77.07	89	1e-115	Ascaris_suum
Hindica_11599_Transcript_1/1	Hbac_isotig04565_1	66.87	55	2e-78	Actin-related_protein_2	gi|324513678|gb|ADY45614.1|	87.57	89	0	Ascaris_suum
Hindica_5122_Transcript_1/1	Hbac_contig01075_1	63.27	63	4e-30	NADH_dehydrogenase	gi|324540982|gb|ADY49610.1|	41.41	60	4e-13	ubiquinone_1_beta_subcomplex_subunit_2
Hindica_2019_Transcript_1/1	Hbac_isotig02364_1	43.56	84	1e-81	mRNA_splicing_factor_domain_containing_protein	gi|560121846|emb|CDJ93524.1|	93.06	62	1e-41	Haemonchus_contortus
Hindica_11005_Transcript_1/1	Hbac_isotig00325_1	73.05	90	3e-78	Vigilin	gi|324501760|gb|ADY40781.1|	38.61	99	4e-31	Ascaris_suum
Hindica_11530_Transcript_1/1	Hbac_isotig03899_1	33.52	65	5e-16	hypothetical_protein_Y032_0287g1440	gi|597836326|gb|EYB85972.1|	70.44	82	2e-83	Ancylostoma_ceylanicum
Hindica_190_Transcript_1/1	Hbac_isotig01696_1	54.9	50	2e-55	polyubiquitin	gi|123718340|emb|CAL30085.1|	75.19	74	7e-57	Globodera_pallida
Hindica_2266_Transcript_1/1	Hbac_isotig05099_1	60.13	68	6e-62	Peptidase_M22_domain_containing_protein	gi|560134634|emb|CDJ85140.1|	38.3	60	2e-61	Haemonchus_contortus
Hindica_3190_Transcript_1/1	Hbac_isotig01608_1	69.92	79	2e-140	hypothetical_protein_WUBG_08457,_partial	gi|402586697|gb|EJW80634.1|	54.42	68	2e-69	Wuchereria_bancrofti
Hindica_12620_Transcript_1/3	Hbac_isotig05159_1	47.96	78	3e-25	Glutamate_carboxypeptidase_2	gi|324504010|gb|ADY41731.1|	52.63	99	5e-46	Ascaris_suum
Hindica_5251_Transcript_3/4	Hbac_isotig02579_1	50	52	6e-55	Casein_kinase_II_subunit_alpha	gi|324511764|gb|ADY44891.1|	87.92	66	0	Ascaris_suum
Hindica_1091_Transcript_1/1	Hbac_isotig03257_1	34.95	69	3e-38	ATPase_domain_containing_protein	gi|560118969|emb|CDJ96398.1|	39.62	50	5e-08	Haemonchus_contortus
Hindica_10558_Transcript_1/1	Hbac_isotig04652_1	51.63	63	9e-41	protein_frg1-like_protein	gi|541049069|gb|ERG87761.1|	65.55	79	2e-49	Ascaris_suum
Hindica_4749_Transcript_1/1	Hbac_isotig02597_1	59.3	65	3e-81	vacuolar_protein_sorting-associated_protein_29	gi|541049150|gb|ERG87841.1|	61.63	52	2e-32	Ascaris_suum
Hindica_126_Transcript_1/1	Hbac_isotig01982_1	54.06	92	3e-123	hypothetical_protein_Y032_0224g2728	gi|597840462|gb|EYB90045.1|	66.32	55	6e-36	Ancylostoma_ceylanicum
Hindica_11425_Transcript_1/3	Hbac_isotig00252_1	48.18	79	2e-35	PREDICTED:_adenylate_kinase-like,_partial	gi|560995624|ref|XP_006219984.1|	55.03	97	2e-64	Vicugna_pacos
Hindica_10484_Transcript_2/3	Hbac_isotig01992_1	51.6	68	2e-71	C._briggsae_CBR-MEV-1_protein	gi|268572383|ref|XP_002641307.1|	53.79	61	6e-46	Caenorhabditis_briggsae
Hindica_7610_Transcript_1/1	Hbac_isotig01268_1	30	64	6e-46	cystine_glutamate_transporter	gi|541046443|gb|ERG85229.1|	48.96	83	9e-88	Ascaris_suum
Hindica_15349_Transcript_1/1	Hbac_isotig04705_1	49.59	99	2e-34	Protein_K10D6.2,_isoform_a	gi|392920676|ref|NP_505843.2|	71.62	76	2e-104	Caenorhabditis_elegans
Hindica_1016_Transcript_2/2	Hbac_isotig01847_1	87.15	97	7e-116	v-type_proton_atpase_subunit_c	gi|541046033|gb|ERG84842.1|	80.49	99	1e-50	Ascaris_suum
Hindica_1171_Transcript_1/1	Hbac_isotig01891_1	40.97	58	1e-45	Cu/Zn_superoxide_dismutase	gi|326415941|gb|ADZ72850.1|	97.37	63	3e-88	Vigna_radiata
Hindica_5319_Transcript_1/1	Hbac_isotig02539_1	63.93	66	3e-92	peptidylprolyl_isomerase_domain_and_wd_repeat-containing_protein_1	gi|541047572|gb|ERG86309.1|	56.83	98	0	Ascaris_suum
Hindica_758_Transcript_1/1	Hbac_isotig02681_1	47.76	88	1e-55	hypothetical_protein_Y032_0011g1445	gi|597876525|gb|EYC25894.1|	45.98	99	1e-62	Ancylostoma_ceylanicum
Hindica_10026_Transcript_1/1	Hbac_isotig01068_1	73.96	89	2e-137	hypothetical_protein_Y032_0024g909	gi|597870136|gb|EYC19518.1|	42.02	99	1e-33	Ancylostoma_ceylanicum
Hindica_3149_Transcript_1/1	Hbac_isotig00214_1	77.78	64	1e-42	Excitatory_amino_acid_transporter	gi|324511070|gb|ADY44620.1|	43.61	99	9e-75	Ascaris_suum
Hindica_2285_Transcript_1/2	Hbac_isotig03249_1	50.2	54	3e-81	hypothetical_protein_F40E10.6	gi|25148028|ref|NP_510442.2|	81.23	90	4e-163	Caenorhabditis_elegans
Hindica_9476_Transcript_1/1	Hbac_isotig06467_1	35.38	58	3e-09	RNA_polymerase_II.	gi|170586962|ref|XP_001898248.1|	70.83	56	1e-26	Brugia_malayi
Hindica_1095_Transcript_2/3	Hbac_isotig01578_1	45.26	64	1e-83	Worm-specific_Argonaute_WAGO-new1	gi|324501971|gb|ADY40873.1|	40	82	3e-108	Ascaris_suum
Hindica_2683_Transcript_1/2	Hbac_isotig02875_1	79.37	65	0	Nucleosome_assembly_protein_(NAP)_domain_containing_protein	gi|560117144|emb|CDJ98218.1|	39.91	89	1e-50	Haemonchus_contortus
Hindica_14784_Transcript_1/1	Hbac_isotig01154_1	30.56	70	4e-32	dual_specificity_mitogen-activated_protein_kinase_kinase_6	gi|541043270|gb|ERG82295.1|	71.68	91	3e-146	Ascaris_suum
Hindica_6039_Transcript_1/2	Hbac_isotig02738_1	76.06	59	7e-37	Unknown	gi|324506031|gb|ADY42582.1|	35.11	90	2e-89	Ascaris_suum
Hindica_1960_Transcript_1/1	Hbac_isotig02526_1	56.94	87	1e-80	oxidoreductase,_short_chain_dehydrogenase/reductase_family_protein	gi|170591170|ref|XP_001900343.1|	63.7	87	2e-58	Brugia_malayi
Hindica_5623_Transcript_1/1	Hbac_isotig01204_1	51.65	83	2e-86	60S_ribosomal_protein_L28	gi|324517073|gb|ADY46719.1|	49.63	69	4e-36	Ascaris_suum
Hindica_15729_Transcript_1/1	Hbac_isotig02234_1	42.69	94	1e-40	glycogen_muscle_form	gi|541039108|gb|ERG79023.1|	78.2	100	0	Ascaris_suum
Hindica_9010_Transcript_1/1	Hbac_isotig03234_1	60.42	68	3e-77	GPD_(glyceraldehyde_3-phosphate_dehydrogenase)_family_member_(gpd-3)	gi|32566163|ref|NP_508534.3|	85.39	63	7e-131	Caenorhabditis_elegans
Hindica_16766_Transcript_1/1	Hbac_isotig03129_1	66.22	70	3e-71	40S_ribosomal_protein_S23	gi|384486132|gb|EIE78312.1|	90.14	72	3e-88	Rhizopus_oryzae_RA_99-880
Hindica_7328_Transcript_1/1	Hbac_isotig07143_1	53	70	5e-29	hypothetical_protein	gi|170578872|ref|XP_001894576.1|	72.13	91	1e-55	Brugia_malayi
Hindica_792_Transcript_3/3	Hbac_isotig01894_1	73.04	88	2e-110	hypothetical_protein_Y032_0041g459	gi|597864900|gb|EYC14300.1|	48.87	97	3e-133	Ancylostoma_ceylanicum
Hindica_4327_Transcript_1/1	Hbac_isotig01681_1	51.43	76	5e-102	putative_3-hydroxyisobutyrate	gi|541039805|gb|ERG79458.1|	52.14	93	8e-31	Ascaris_suum
Hindica_3728_Transcript_1/1	Hbac_isotig01129_1	39.19	52	6e-12	shorter_than_wild-type_protein_23	gi|312070523|ref|XP_003138186.1|	92.43	99	4e-124	Loa_loa
Hindica_10782_Transcript_1/1	Hbac_isotig04932_1	93.06	62	2e-45	Glucosamine--fructose-6-phosphate_aminotransferase_isomerizing_1	gi|324503012|gb|ADY41316.1|	70.48	99	1e-79	Ascaris_suum
Hindica_12803_Transcript_1/1	Hbac_isotig01057_1	36.14	99	7e-34	RNA_polymerase_domain_containing_protein	gi|560135410|emb|CDJ84358.1|	87.93	79	2e-110	Haemonchus_contortus
Hindica_3140_Transcript_1/1	Hbac_isotig05185_1	45.74	53	4e-28	hypothetical_protein_CRE_08144	gi|308494082|ref|XP_003109230.1|	41.9	65	9e-17	Caenorhabditis_remanei
Hindica_14535_Transcript_1/3	Hbac_isotig02719_1	40.69	73	1e-35	Heat_Shock_Protein_family_member_(hsp-12.2)	gi|17553934|ref|NP_498776.1|	67.65	55	6e-25	Caenorhabditis_elegans
Hindica_3841_Transcript_1/1	Hbac_isotig01052_1	91.8	71	4e-34	hypothetical_protein_K03E5.2	gi|71988260|ref|NP_001021536.1|	67.26	56	2e-44	Caenorhabditis_elegans
Hindica_11544_Transcript_2/3	Hbac_isotig00513_1	37.34	53	2e-54	Malonyl-CoA-acyl_carrier_protein_transacylase	gi|324507738|gb|ADY43276.1|	50	70	5e-82	Ascaris_suum
Hindica_14503_Transcript_1/1	Hbac_isotig02315_1	46.7	67	3e-56	Ribosomal_RNA_adenine_methylase_transferase_domain_containing_protein	gi|560132055|emb|CDJ87454.1|	67.84	93	1e-90	Haemonchus_contortus
Hindica_256_Transcript_1/1	Hbac_isotig06196_1	53.97	73	1e-35	60S_ribosomal_protein_L30	gi|324534942|gb|ADY49392.1|	85.45	80	2e-62	Ascaris_suum
Hindica_1708_Transcript_1/1	Hbac_isotig01498_1	87.97	63	0	Serine/threonine-protein_phosphatase_5	gi|324508358|gb|ADY43528.1|	68.17	99	0	Ascaris_suum
Hindica_7392_Transcript_1/1	Hbac_isotig00542_1	39.62	50	7e-09	hypothetical_protein	gi|256092287|ref|XP_002581890.1|	55.07	65	4e-13	Schistosoma_mansoni
Hindica_12977_Transcript_1/1	Hbac_isotig04933_1	46.67	60	7e-20	hypothetical_protein_BATDEDRAFT_88603	gi|328770147|gb|EGF80189.1|	84.5	92	6e-77	Batrachochytrium_dendrobatidis_JAM81
Hindica_4967_Transcript_2/2	Hbac_isotig03589_1	55.17	59	4e-29	cre-nlp-2_protein	gi|541047356|gb|ERG86101.1|	35.75	63	2e-20	Ascaris_suum
Hindica_10038_Transcript_3/3	Hbac_isotig03317_1	64.52	53	6e-34	hypothetical_protein_Y032_0146g2551	gi|597847366|gb|EYB96871.1|	58.46	96	2e-113	Ancylostoma_ceylanicum
Hindica_8712_Transcript_1/2	Hbac_isotig02620_1	51.6	97	2e-61	Unknown	gi|324502923|gb|ADY41277.1|	37.15	93	9e-70	Ascaris_suum
Hindica_3618_Transcript_2/3	Hbac_isotig05492_1	51.56	59	4e-46	Acetolactate_synthase-like_protein	gi|324505819|gb|ADY42494.1|	56.65	99	2e-136	Ascaris_suum
Hindica_6450_Transcript_1/2	Hbac_isotig03076_1	45.79	55	1e-49	Peroxisomal_biogenesis_factor_19	gi|324512555|gb|ADY45198.1|	35.86	74	2e-20	Ascaris_suum
Hindica_4394_Transcript_1/1	Hbac_isotig02445_1	72.28	63	5e-89	DNA_replication_licensing_factor_MCM4	gi|157105612|ref|XP_001648947.1|	48.36	69	2e-21	Aedes_aegypti
Hindica_5523_Transcript_1/1	Hbac_isotig01469_1	73.98	99	1e-51	Major_Facilitator_Superfamily_protein	gi|170581481|ref|XP_001895700.1|	42.38	93	7e-113	Brugia_malayi
Hindica_8131_Transcript_1/1	Hbac_isotig04058_1	54.67	61	2e-41	proteasome_subunit_beta_type-6	gi|541044041|gb|ERG82992.1|	45.95	77	3e-45	Ascaris_suum
Hindica_3857_Transcript_2/2	Hbac_isotig01265_1	48.53	66	4e-110	Sec23/Sec24_trunk_domain_containing_protein	gi|170589253|ref|XP_001899388.1|	69.86	84	3e-172	Brugia_malayi
Hindica_12523_Transcript_3/3	Hbac_isotig05719_1	48.45	72	2e-50	syntaxin-1A,_partial	gi|402590242|gb|EJW84173.1|	92.8	84	1e-163	Wuchereria_bancrofti
Hindica_6579_Transcript_1/1	Hbac_isotig03560_1	31.21	54	9e-08	C._briggsae_CBR-AMT-1_protein	gi|268579153|ref|XP_002644559.1|	62.94	94	9e-75	Caenorhabditis_briggsae
Hindica_4344_Transcript_1/2	Hbac_isotig02664_1	42.86	76	4e-31	hypothetical_protein_Y032_0040g180	gi|597864993|gb|EYC14392.1|	56.25	62	2e-28	Ancylostoma_ceylanicum
Hindica_1552_Transcript_1/1	Hbac_isotig01194_1	39.6	99	2e-67	aspartyl_aminopeptidase	gi|312073841|ref|XP_003139701.1|	64.16	84	4e-68	Loa_loa
Hindica_1839_Transcript_1/1	Hbac_isotig01235_1	83.21	87	1e-163	hypothetical_protein_WUBG_03445	gi|402591714|gb|EJW85643.1|	51.98	99	7e-65	Wuchereria_bancrofti
Hindica_11662_Transcript_1/2	Hbac_isotig03056_1	78.79	52	2e-32	unc-87	gi|50086703|gb|AAT70232.1|	95.52	65	4e-87	Heterodera_glycines
Hindica_3826_Transcript_1/1	Hbac_isotig01952_1	33.89	53	5e-54	endoplasmic_reticulum-golgi_intermediate_compartment_protein_3	gi|541046797|gb|ERG85566.1|	58.22	75	1e-139	Ascaris_suum
Hindica_76_Transcript_1/1	Hbac_isotig01020_1	37.33	88	9e-53	neuferricin-like_protein	gi|541047328|gb|ERG86074.1|	51.76	79	5e-85	Ascaris_suum
Hindica_15_Transcript_2/2	Hbac_isotig01663_1	74.58	56	4e-101	hypothetical_protein_Y032_0762g2137	gi|597889454|gb|EYC37837.1|	44.26	85	1e-21	Ancylostoma_ceylanicum
Hindica_11596_Transcript_2/3	Hbac_isotig01470_1	30.52	62	1e-47	ribosomal_60S_subunit_protein_L23B	gi|595453433|gb|EXX60184.1|	85.61	72	1e-75	Rhizophagus_irregularis_DAOM_197198w
Hindica_9062_Transcript_1/1	Hbac_isotig03083_1	32.41	85	2e-12	hypothetical_protein_CAEBREN_25042	gi|341898344|gb|EGT54279.1|	65.86	91	9e-173	Caenorhabditis_brenneri
Hindica_9621_Transcript_1/1	Hbac_isotig05768_1	51.64	62	4e-27	coiled-coil_domain-containing_protein_51	gi|541045344|gb|ERG84193.1|	57.78	78	8e-61	Ascaris_suum
Hindica_2731_Transcript_1/1	Hbac_isotig02094_1	71.88	64	5e-132	3'_exoribonuclease_family,_domain_1_containing_protein	gi|170577726|ref|XP_001894115.1|	46.4	94	1e-80	Brugia_malayi
Hindica_561_Transcript_1/1	Hbac_isotig00264_1	85.79	57	8e-121	Succinate_dehydrogenase_ubiquinone_iron-sulfur_subunit	gi|324521644|gb|ADY47897.1|	81.82	57	4e-54	Ascaris_suum
Hindica_11078_Transcript_1/1	Hbac_isotig05669_1	77.62	73	1e-77	Pyrrolo-quinoline_quinone_repeat_and_Protein_of_unknown_function_DUF1620_domain_containing_protein	gi|560120095|emb|CDJ95286.1|	52.88	71	2e-102	Haemonchus_contortus
Hindica_5107_Transcript_2/2	Hbac_isotig07551_1	70.45	67	2e-42	PREDICTED:_protein_DJ-1-like	gi|380021092|ref|XP_003694408.1|	41.84	77	4e-22	Apis_florea
Hindica_496_Transcript_1/1	Hbac_isotig01205_1	49.35	84	3e-82	Trafficking_protein_particle_complex_subunit_3,_partial	gi|324542359|gb|ADY49643.1|	57.03	72	3e-45	Ascaris_suum
Hindica_15640_Transcript_1/1	Hbac_isotig02089_1	50.44	90	1e-23	Polypeptide_N-acetylgalactosaminyltransferase_10,_partial	gi|324519343|gb|ADY47354.1|	57.14	96	8e-110	Ascaris_suum
Hindica_9788_Transcript_1/1	Hbac_isotig02875_1	47.59	78	2e-50	hypothetical_protein_ASU_13156	gi|541040138|gb|ERG79692.1|	77.74	86	5e-168	Ascaris_suum
Hindica_13719_Transcript_1/1	Hbac_isotig05078_1	68.42	79	5e-64	LONg_family_member_(lon-1)	gi|17553496|ref|NP_498166.1|	55.92	65	2e-83	Caenorhabditis_elegans
Hindica_4274_Transcript_2/2	Hbac_isotig03572_1	88.51	79	3e-114	import_inner_membrane_translocase_subunit_tim23	gi|541046071|gb|ERG84878.1|	57.79	68	6e-54	Ascaris_suum
Hindica_12386_Transcript_1/2	Hbac_isotig02577_1	35.58	64	5e-14	Microsomal_signal_peptidase_25_kDa_subunit_domain_containing_protein	gi|560119725|emb|CDJ95651.1|	58.86	76	1e-61	Haemonchus_contortus
Hindica_13230_Transcript_1/1	Hbac_isotig05824_1	66.18	55	4e-29	CD109_antigen	gi|324501141|gb|ADY40511.1|	62.29	99	3e-88	Ascaris_suum
Hindica_12459_Transcript_1/1	Hbac_isotig00533_1	68.18	54	6e-46	Hypothetical_protein_CBG03655	gi|268529622|ref|XP_002629937.1|	70.11	58	6e-86	Caenorhabditis_briggsae
Hindica_5441_Transcript_3/3	Hbac_isotig02095_1	46.69	78	8e-82	Zinc_finger_protein	gi|324512595|gb|ADY45214.1|	66.23	73	3e-62	Ascaris_suum
Hindica_7894_Transcript_1/1	Hbac_isotig06006_1	74	70	2e-79	superoxide_dismutase	gi|256857900|gb|ACV31231.1|	81.72	69	2e-44	Globodera_rostochiensis
Hindica_14333_Transcript_1/1	Hbac_isotig05352_1	78.85	75	5e-57	Phosphoribosyltransferase_domain_containing_protein	gi|560122520|emb|CDJ92858.1|	73.91	64	1e-46	Haemonchus_contortus
Hindica_606_Transcript_1/1	Hbac_isotig01359_1	44.76	50	6e-69	hypothetical_protein_Y63D3A.8	gi|115533789|ref|NP_493466.2|	53.27	81	4e-54	Caenorhabditis_elegans
Hindica_379_Transcript_1/1	Hbac_isotig03690_1	80.36	53	3e-22	Chondroitin_proteoglycan_2,_partial	gi|324519394|gb|ADY47370.1|	36.67	83	1e-22	Ascaris_suum
Hindica_13878_Transcript_1/1	Hbac_isotig05846_1	65.89	92	4e-63	Snurportin-1	gi|324516621|gb|ADY46582.1|	41.01	79	2e-63	Ascaris_suum
Hindica_4140_Transcript_1/2	Hbac_isotig02013_1	32.28	53	2e-17	39S_ribosomal_protein_L17	gi|324523452|gb|ADY48251.1|	55.56	68	2e-40	Ascaris_suum
Hindica_5773_Transcript_1/1	Hbac_isotig04875_1	56	50	7e-20	Chondroitin_proteoglycan_2	gi|324499459|gb|ADY39768.1|	37.4	81	1e-12	Ascaris_suum
Hindica_4062_Transcript_1/1	Hbac_isotig01351_1	55.35	96	1e-105	Uncharacterized_protein_ZC84.1	gi|541049091|gb|ERG87783.1|	49.38	65	2e-16	Ascaris_suum
Hindica_16520_Transcript_1/1	Hbac_isotig03669_1	38.5	52	3e-47	Mitochondrial-processing_peptidase_subunit_beta	gi|324512452|gb|ADY45158.1|	58.25	81	4e-178	Ascaris_suum
Hindica_2983_Transcript_2/5	Hbac_isotig03799_1	48.67	69	2e-74	Methyltransferase_type_12_and_Bicoid-interacting_3_domain_containing_protein	gi|560121833|emb|CDJ93543.1|	66.67	63	9e-28	Haemonchus_contortus
Hindica_611_Transcript_1/1	Hbac_isotig02505_1	30	74	4e-18	PREDICTED:_ATP-dependent_RNA_helicase_vasa,_isoform_A-like,_partial	gi|557775757|ref|XP_005187523.1|	56.07	79	9e-27	Musca_domestica
Hindica_9432_Transcript_2/5	Hbac_isotig04550_1	42.74	71	5e-26	Pre-mRNA-splicing_factor_38A	gi|324517602|gb|ADY46870.1|	77.49	63	7e-96	Ascaris_suum
Hindica_5396_Transcript_1/1	Hbac_isotig03087_1	38.62	51	2e-49	hypothetical_protein_ASU_08119	gi|541043763|gb|ERG82739.1|	55.88	95	8e-82	Ascaris_suum
Hindica_10024_Transcript_2/2	Hbac_isotig04091_1	43.82	79	1e-47	complexin-1	gi|541043335|gb|ERG82353.1|	62.75	86	2e-25	Ascaris_suum
Hindica_6787_Transcript_3/3	Hbac_isotig01134_1	60.44	66	4e-137	La_domain-containing_protein	gi|402587512|gb|EJW81447.1|	72.55	79	5e-44	Wuchereria_bancrofti
Hindica_452_Transcript_1/1	Hbac_isotig00381_1	90.19	84	4e-165	PREDICTED:_ADP-ribosylation_factor_GTPase-activating_protein_2-like	gi|390332087|ref|XP_796251.3|	62.34	58	2e-64	Strongylocentrotus_purpuratus
Hindica_1144_Transcript_1/1	Hbac_isotig00997_1	57.53	89	2e-70	PREDICTED:_heat_shock_cognate_70_kDa_protein_2-like_isoform_2	gi|356568994|ref|XP_003552692.1|	98.93	83	0	Glycine_max
Hindica_9056_Transcript_1/1	Hbac_isotig01831_1	54.17	62	1e-32	N-myristoyltransferase_2	gi|312077351|ref|XP_003141266.1|	65.95	82	0	Loa_loa
Hindica_4994_Transcript_1/1	Hbac_isotig03156_1	65.93	66	2e-57	Protein_dom-3	gi|170587770|ref|XP_001898647.1|	32.08	69	1e-42	Brugia_malayi
Hindica_9148_Transcript_1/1	Hbac_isotig01724_1	48.76	99	4e-66	NOP5_family_protein,_partial	gi|324512683|gb|ADY45246.1|	73.87	85	0	Ascaris_suum
Hindica_10608_Transcript_1/2	Hbac_isotig01897_1	74.81	64	6e-66	CRE-VPS-39_protein	gi|308508165|ref|XP_003116266.1|	37.67	60	3e-33	Caenorhabditis_remanei
Hindica_10695_Transcript_1/1	Hbac_isotig00652_1	51.38	63	1e-102	chaperonine_protein_HSP60	gi|170596461|ref|XP_001902773.1|	80.77	74	7e-44	Brugia_malayi
Hindica_9465_Transcript_1/1	Hbac_isotig00501_1	54.05	71	2e-75	UBA_THIF-type_NAD_FAD_binding_fold_domain_containing_protein	gi|560118976|emb|CDJ96389.1|	65.22	98	2e-87	Haemonchus_contortus
Hindica_10020_Transcript_1/1	Hbac_isotig04538_1	46.15	82	8e-26	transmembrane_protein	gi|541042108|gb|ERG81269.1|	46.7	70	4e-46	Ascaris_suum
Hindica_5501_Transcript_1/1	Hbac_isotig05760_1	75	72	2e-70	Unknown	gi|324519265|gb|ADY47332.1|	48.45	71	1e-43	Ascaris_suum
Hindica_9432_Transcript_4/5	Hbac_isotig04037_1	77.82	59	1e-137	catalase	gi|386784146|gb|AFJ15102.1|	69.02	91	0	Ditylenchus_destructor
Hindica_14351_Transcript_1/1	Hbac_isotig03051_1	61.43	61	5e-44	sideroflexin-3	gi|541043345|gb|ERG82362.1|	50	69	3e-36	Ascaris_suum
Hindica_11587_Transcript_3/4	Hbac_isotig03422_1	42.5	94	1e-68	hypothetical_protein_Y032_0005g2367	gi|597880609|gb|EYC29972.1|	67.21	62	5e-36	Ancylostoma_ceylanicum
Hindica_4586_Transcript_2/2	Hbac_isotig02281_1	78.43	59	2e-56	Cytochrome_b-c1_complex_subunit_1	gi|324509828|gb|ADY44119.1|	48.81	88	2e-73	Ascaris_suum
Hindica_1148_Transcript_1/1	Hbac_isotig01484_1	52.26	71	4e-113	diphthamide_biosynthesis_protein_1	gi|541045872|gb|ERG84689.1|	60.74	80	1e-170	Ascaris_suum
Hindica_2620_Transcript_2/2	Hbac_isotig03819_1	43.82	70	6e-19	hypothetical_protein_CAEBREN_09471	gi|341874146|gb|EGT30081.1|	67.48	89	9e-73	Caenorhabditis_brenneri
Hindica_1380_Transcript_1/2	Hbac_isotig03978_1	44.88	72	5e-37	hypothetical_protein_D1046.3	gi|17539504|ref|NP_501552.1|	53.31	86	6e-65	Caenorhabditis_elegans
Hindica_3697_Transcript_1/1	Hbac_isotig03142_1	35.24	69	6e-37	arginine_kinase	gi|31247902|gb|AAO49799.1|	97.75	72	1e-158	Heterodera_glycines
Hindica_4164_Transcript_1/1	Hbac_isotig02779_1	78.57	64	9e-123	CGMP-dependent_protein_kinase_1	gi|324516327|gb|ADY46496.1|	62.84	68	2e-154	Ascaris_suum
Hindica_8666_Transcript_1/1	Hbac_isotig02801_1	56.56	65	2e-88	hypothetical_protein_Y032_0166g76	gi|597845371|gb|EYB94896.1|	36.97	96	1e-22	Ancylostoma_ceylanicum
Hindica_11807_Transcript_4/4	Hbac_isotig02249_1	60.53	67	2e-58	cyclin_domain-containing_protein	gi|402589448|gb|EJW83380.1|	56.93	95	3e-75	Wuchereria_bancrofti
Hindica_1425_Transcript_2/3	Hbac_isotig02982_1	56.57	76	4e-62	PreFolDin_(molecular_chaperone)_family_member_(pfd-3)	gi|17508927|ref|NP_493228.1|	38.76	76	7e-22	Caenorhabditis_elegans
Hindica_6559_Transcript_1/1	Hbac_isotig01582_1	57.27	93	1e-79	hypothetical_protein_CRE_29276	gi|308452647|ref|XP_003089124.1|	40.73	98	2e-59	Caenorhabditis_remanei
Hindica_10154_Transcript_3/3	Hbac_isotig04468_1	66.29	58	3e-84	Protein_INX-20,_isoform_c	gi|313004777|emb|CBY25204.1|	52.1	83	2e-90	Caenorhabditis_elegans
Hindica_2424_Transcript_1/2	Hbac_isotig00320_1	60.54	71	3e-62	hypothetical_protein_Y032_0014g2212	gi|597874542|gb|EYC23914.1|	39.69	90	1e-20	Ancylostoma_ceylanicum
Hindica_1011_Transcript_1/1	Hbac_isotig04058_1	57.45	70	1e-32	pre-mRNA_splicing_factor	gi|5453171|gb|AAD43464.1|	94.2	97	0	Heterodera_glycines
Hindica_10494_Transcript_1/2	Hbac_isotig01418_1	86.96	51	3e-50	udp-xylose_and_udp-n-acetylglucosamine_transporter-like_protein	gi|541047431|gb|ERG86173.1|	62.01	77	4e-114	Ascaris_suum
Hindica_14170_Transcript_1/1	Hbac_isotig00537_1	34.78	51	3e-15	hypothetical_protein_WUBG_05806	gi|402589351|gb|EJW83283.1|	34.93	80	4e-19	Wuchereria_bancrofti
Hindica_2530_Transcript_1/1	Hbac_isotig01409_1	33.74	67	3e-18	serine_threonine-protein_kinase_ulk1	gi|541045458|gb|ERG84300.1|	49.3	69	3e-91	Ascaris_suum
Hindica_4772_Transcript_1/1	Hbac_isotig02483_1	41.06	72	1e-56	RIKEN_cDNA_5830427H10_gene	gi|170574157|ref|XP_001892691.1|	62.62	65	7e-28	Brugia_malayi
Hindica_12321_Transcript_1/1	Hbac_isotig04387_1	51.47	68	1e-41	ATP_synthase_F1_complex_assembly_factor_2	gi|324520107|gb|ADY47562.1|	41.41	78	2e-53	Ascaris_suum
Hindica_923_Transcript_1/1	Hbac_isotig01409_1	33.75	50	2e-06	hypothetical_protein	gi|170582447|ref|XP_001896134.1|	58.96	68	3e-46	Brugia_malayi
Hindica_7233_Transcript_1/2	Hbac_isotig05308_1	32.58	72	1e-10	hypothetical_protein_Y032_0024g922	gi|597870154|gb|EYC19536.1|	85.92	99	6e-79	Ancylostoma_ceylanicum
Hindica_830_Transcript_1/1	Hbac_isotig01949_1	55.94	61	2e-123	TetraSPanin_family_member_(tsp-13)	gi|25155328|ref|NP_741692.1|	51.41	75	3e-89	Caenorhabditis_elegans
Hindica_11911_Transcript_1/1	Hbac_isotig01737_1	53.85	73	6e-28	hypothetical_protein_Y032_0103g3550	gi|597852481|gb|EYC01943.1|	50.23	82	3e-57	Ancylostoma_ceylanicum
Hindica_13413_Transcript_1/2	Hbac_isotig05033_1	48.67	83	4e-25	hypothetical_protein_T27A1.5	gi|115532594|ref|NP_001040812.1|	63.59	80	0	Caenorhabditis_elegans
Hindica_4983_Transcript_2/4	Hbac_isotig02615_1	32.04	51	5e-27	Transcription_initiation_factor_IIA_subunit_2	gi|324526547|gb|ADY48689.1|	76.24	66	2e-51	Ascaris_suum
Hindica_16780_Transcript_1/1	Hbac_isotig03330_1	76.63	61	2e-94	PREDICTED:_elongation_factor_1-beta-like	gi|524901909|ref|XP_005107358.1|	69	61	2e-42	Aplysia_californica
Hindica_7987_Transcript_1/1	Hbac_isotig05311_1	52.9	56	1e-45	Fatty_acid_desaturase_family_protein	gi|170588647|ref|XP_001899085.1|	62.81	71	1e-89	Brugia_malayi
Hindica_5072_Transcript_1/1	Hbac_isotig03352_1	62.6	73	2e-18	PREDICTED:_ATP-dependent_zinc_metalloprotease_FTSH_11,_chloroplastic/mitochondrial-like	gi|356551480|ref|XP_003544102.1|	41.09	79	9e-18	Glycine_max
Hindica_9431_Transcript_1/1	Hbac_isotig03644_1	60.58	79	2e-42	trehalose_6-phosphate_synthase_3,_partial	gi|378753948|gb|AFC37788.1|	63.99	99	3e-134	Aphelenchoides_fragariae
Hindica_5886_Transcript_2/2	Hbac_isotig04165_1	59.87	57	8e-66	Plasma_membrane_calcium-transporting_ATPase_1	gi|324501442|gb|ADY40643.1|	75	99	1e-77	Ascaris_suum
Hindica_11130_Transcript_1/1	Hbac_isotig01465_1	67.29	60	3e-111	aminopeptidase	gi|62131657|gb|AAX68678.1|	55.26	86	3e-48	Heterodera_glycines
Hindica_2409_Transcript_1/3	Hbac_isotig02461_1	53.49	59	3e-107	ribosomal_protein_s6	gi|541048541|gb|ERG87246.1|	44.05	74	3e-16	Ascaris_suum
Hindica_8277_Transcript_2/2	Hbac_isotig01647_1	32.18	65	6e-42	glutathione	gi|541041796|gb|ERG81005.1|	59.06	99	7e-81	Ascaris_suum
Hindica_1407_Transcript_1/1	Hbac_isotig01353_1	73.42	57	1e-113	PREDICTED:_G2/mitotic-specific_cyclin-A-like	gi|524911034|ref|XP_005110388.1|	37.96	63	2e-39	Aplysia_californica
Hindica_1865_Transcript_3/3	Hbac_isotig03996_1	31.07	50	4e-09	hypothetical_protein_PLEOSDRAFT_1072569	gi|646302957|gb|KDQ24106.1|	84.81	71	2e-93	Pleurotus_ostreatus_PC15
Hindica_9691_Transcript_3/4	Hbac_isotig02616_1	33.33	70	4e-26	Ras-related_protein_Rap-2c	gi|170582802|ref|XP_001896294.1|	80	82	8e-51	Brugia_malayi
Hindica_8553_Transcript_1/1	Hbac_contig01714_1	71.3	77	1e-44	Kelch_repeat_type_1_domain_containing_protein	gi|560119444|emb|CDJ95920.1|	61.17	75	1e-152	Haemonchus_contortus
Hindica_17125_Transcript_1/1	Hbac_isotig04454_1	72.26	73	6e-85	Ras-related_protein_Rap-2b	gi|324527078|gb|ADY48747.1|	83	79	7e-59	Ascaris_suum
Hindica_11246_Transcript_1/1	Hbac_isotig05616_1	41.14	60	4e-35	hypothetical_protein_CAEBREN_20999	gi|341892535|gb|EGT48470.1|	56.5	99	2e-158	Caenorhabditis_brenneri
Hindica_1059_Transcript_1/1	Hbac_isotig02780_1	38.69	73	3e-32	acid_phosphatase	gi|402314081|gb|AFQ55439.1|	49.04	79	2e-29	Heterodera_avenae
Hindica_1503_Transcript_2/2	Hbac_isotig01139_1	73.75	58	2e-180	hypothetical_protein_GLOINDRAFT_289070	gi|552912691|gb|ERZ98087.1|	80.75	98	1e-109	Rhizophagus_irregularis_DAOM_181602
Hindica_16997_Transcript_1/1	Hbac_isotig01351_1	43.7	72	6e-26	hypothetical_protein_CAEBREN_25192	gi|341896841|gb|EGT52776.1|	46.56	97	4e-34	Caenorhabditis_brenneri
Hindica_15836_Transcript_1/1	Hbac_isotig02896_1	53.6	63	3e-26	DNA-directed_RNA_polymerase	gi|324503368|gb|ADY41467.1|	54.55	96	3e-130	Ascaris_suum
Hindica_14345_Transcript_2/2	Hbac_isotig01381_1	46.09	85	2e-71	L-asparaginase,_partial	gi|324516439|gb|ADY46530.1|	53.51	73	3e-51	Ascaris_suum
Hindica_10940_Transcript_1/1	Hbac_isotig02459_1	61.88	63	3e-140	39S_ribosomal_protein_L9	gi|324518568|gb|ADY47142.1|	40.24	73	7e-38	Ascaris_suum
Hindica_9417_Transcript_1/1	Hbac_isotig02283_1	63.19	89	3e-71	Inner_centromere_protein	gi|324501667|gb|ADY40739.1|	43.1	62	2e-16	Ascaris_suum
Hindica_5349_Transcript_1/3	Hbac_isotig06894_1	53.33	52	6e-22	Unknown,_partial	gi|324506095|gb|ADY42610.1|	49.21	98	4e-77	Ascaris_suum
Hindica_559_Transcript_2/2	Hbac_isotig00397_1	84.53	59	3e-112	Ornithine_decarboxylase	gi|324503634|gb|ADY41575.1|	41.36	51	3e-39	Ascaris_suum
Hindica_3941_Transcript_1/1	Hbac_isotig01428_1	52.79	62	6e-112	serine/threonine-protein_kinase_plk-2	gi|170578133|ref|XP_001894280.1|	80.89	99	3e-128	Brugia_malayi
Hindica_4123_Transcript_2/3	Hbac_isotig04806_1	34.4	81	3e-08	Ribosomal_protein_L24e_domain_containing_protein	gi|560138376|emb|CDJ83148.1|	65.07	62	4e-49	Haemonchus_contortus
Hindica_4766_Transcript_1/1	Hbac_isotig06104_1	53.38	70	1e-53	proteasome_subunit_alpha_type_2	gi|170581404|ref|XP_001895669.1|	62.13	78	8e-103	Brugia_malayi
Hindica_10864_Transcript_1/1	Hbac_isotig01937_1	39.34	71	2e-24	nicotinic_acetylcholine_receptor_alpha_subunit	gi|402591122|gb|EJW85052.1|	56.36	91	1e-62	Wuchereria_bancrofti
Hindica_14980_Transcript_1/1	Hbac_isotig01983_1	43.11	74	4e-51	Corepressor_interacting_with_RBPJ_1	gi|324506276|gb|ADY42684.1|	61	90	1e-81	Ascaris_suum
Hindica_13482_Transcript_1/1	Hbac_isotig02013_1	35.05	54	1e-34	hypothetical_protein_CIMG_09111	gi|119174258|ref|XP_001239490.1|	70.3	97	5e-98	Coccidioides_immitis_RS
Hindica_44_Transcript_1/1	Hbac_isotig02452_1	36.36	68	1e-22	unc-87	gi|50086703|gb|AAT70232.1|	98.46	99	2e-139	Heterodera_glycines
Hindica_4066_Transcript_1/2	Hbac_isotig01826_1	68.97	53	7e-141	hypothetical_protein_Y032_0320g2395	gi|597834592|gb|EYB84271.1|	61.89	99	7e-106	Ancylostoma_ceylanicum
Hindica_581_Transcript_1/2	Hbac_isotig01673_1	63.31	73	4e-118	cbn-ccg-1_protein	gi|541048974|gb|ERG87668.1|	58.67	64	8e-43	Ascaris_suum
Hindica_9925_Transcript_1/1	Hbac_isotig05265_1	30.67	54	2e-07	hypothetical_protein_PHYSODRAFT_284724	gi|348683526|gb|EGZ23341.1|	80.36	74	3e-59	Phytophthora_sojae
Hindica_4528_Transcript_2/2	Hbac_isotig03106_1	48.34	66	1e-88	Ribosomal_Protein,_Small_subunit_family_member_(rps-23)	gi|17542020|ref|NP_502365.1|	90	50	3e-22	Caenorhabditis_elegans
Hindica_10776_Transcript_1/1	Hbac_isotig03128_1	56.48	65	1e-25	Rhamnose_biosynthetic_enzyme_1	gi|324506961|gb|ADY42959.1|	64.3	95	0	Ascaris_suum
Hindica_3995_Transcript_1/1	Hbac_isotig03382_1	39.6	76	1e-49	hypothetical_protein_CAPTEDRAFT_56774,_partial	gi|443706057|gb|ELU02318.1|	46.91	57	7e-11	Capitella_teleta
Hindica_3535_Transcript_1/2	Hbac_isotig01485_1	56.92	66	3e-49	Glutamate-cysteine_ligase_catalytic_subunit_domain_containing_protein	gi|560123333|emb|CDJ92039.1|	65.64	73	3e-128	Haemonchus_contortus
Hindica_2149_Transcript_1/1	Hbac_isotig01659_1	41.96	99	9e-29	hypothetical_protein_Y032_0019g3766	gi|597871970|gb|EYC21347.1|	74.36	79	3e-34	Ancylostoma_ceylanicum
Hindica_9119_Transcript_1/1	Hbac_isotig03531_1	53.52	68	3e-84	hypothetical_protein_WUBG_05142	gi|402590016|gb|EJW83947.1|	59.9	79	4e-82	Wuchereria_bancrofti
Hindica_822_Transcript_3/4	Hbac_isotig04380_1	52.58	73	2e-53	Patatin-like_phospholipase_domain-containing_protein_4	gi|324519822|gb|ADY47488.1|	58.77	98	1e-35	Ascaris_suum
Hindica_14449_Transcript_1/1	Hbac_isotig02743_1	66.77	58	4e-137	hypothetical_protein_Y032_0338g2939	gi|597833616|gb|EYB83313.1|	37.93	62	1e-09	Ancylostoma_ceylanicum
Hindica_8749_Transcript_1/1	Hbac_isotig04594_1	65.66	65	1e-42	hypothetical_protein_ASU_08011	gi|541043836|gb|ERG82805.1|	47.19	73	4e-90	Ascaris_suum
Hindica_8575_Transcript_4/5	Hbac_isotig07009_1	63.37	62	1e-42	hypothetical_protein_Y032_0027g1586	gi|597869174|gb|EYC18559.1|	66.19	69	2e-126	Ancylostoma_ceylanicum
Hindica_16234_Transcript_1/1	Hbac_isotig01505_1	54.03	76	5e-83	C._briggsae_CBR-DRP-1_protein	gi|268537476|ref|XP_002633874.1|	51.42	99	1e-81	Caenorhabditis_briggsae
Hindica_4408_Transcript_1/1	Hbac_isotig01895_1	34.27	81	1e-16	mob_kinase_activator-like_2	gi|541044685|gb|ERG83584.1|	52.19	92	9e-74	Ascaris_suum
Hindica_4335_Transcript_1/1	Hbac_isotig05538_1	51.55	52	1e-46	hypothetical_protein_CAEBREN_32008	gi|341898134|gb|EGT54069.1|	43.9	99	7e-26	Caenorhabditis_brenneri
Hindica_9603_Transcript_1/1	Hbac_isotig00309_1	63.83	89	2e-62	hypothetical_protein_ZC373.5	gi|72003642|ref|NP_509690.2|	44.29	82	6e-54	Caenorhabditis_elegans
Hindica_7031_Transcript_1/1	Hbac_isotig01334_1	32.67	65	1e-17	hypothetical_protein_WUBG_11296	gi|402583855|gb|EJW77798.1|	65.55	90	3e-140	Wuchereria_bancrofti
Hindica_16572_Transcript_1/1	Hbac_isotig03104_1	39.29	74	8e-16	ADP-ribosylation_factor-like_protein_3	gi|170589365|ref|XP_001899444.1|	79.56	58	3e-92	Brugia_malayi
Hindica_11135_Transcript_1/1	Hbac_isotig03368_1	58.38	77	1e-67	ALdehyde_deHydrogenase_family_member_(alh-11)	gi|25143876|ref|NP_741083.1|	58.33	99	6e-105	Caenorhabditis_elegans
Hindica_4193_Transcript_4/4	Hbac_isotig01390_1	34.03	56	2e-28	NSF_attachment_protein_domain_containing_protein	gi|560123939|emb|CDJ91428.1|	53.16	87	5e-87	Haemonchus_contortus
Hindica_6676_Transcript_1/3	Hbac_isotig03681_1	63.29	69	5e-64	hypothetical_protein_Y032_0007g3178	gi|597878987|gb|EYC28352.1|	87.65	92	0	Ancylostoma_ceylanicum
Hindica_7066_Transcript_1/1	Hbac_isotig02579_1	49.43	71	2e-25	hypothetical_protein_CB1_001731011	gi|528755584|gb|EPY75243.1|	65.57	86	2e-21	Camelus_ferus
Hindica_2382_Transcript_2/3	Hbac_isotig03323_1	58.55	58	1e-113	N(2),N(2)-dimethylguanosine_tRNA_methyltransferase	gi|324512516|gb|ADY45184.1|	55.27	90	2e-114	Ascaris_suum
Hindica_17005_Transcript_1/1	Hbac_isotig06795_1	48.75	60	2e-17	Ribonuclease_H2_subunit_B	gi|324516340|gb|ADY46500.1|	31.91	81	3e-32	Ascaris_suum
Hindica_769_Transcript_1/1	Hbac_isotig04221_1	52.89	53	9e-67	STE/STE20/MSN_protein_kinase	gi|312089645|ref|XP_003146323.1|	67.68	79	7e-161	Loa_loa
Hindica_959_Transcript_1/1	Hbac_isotig06641_1	39.13	52	7e-11	kelch-like_protein_diablo	gi|541042299|gb|ERG81436.1|	61.88	74	1e-92	Ascaris_suum
Hindica_1999_Transcript_1/1	Hbac_isotig00180_1	75.14	89	4e-97	Protein_GPB-1,_isoform_b	gi|392891895|ref|NP_001254313.1|	97.44	62	5e-48	Caenorhabditis_elegans
Hindica_4570_Transcript_5/5	Hbac_isotig05110_1	54.64	51	7e-29	Ser/Thr-rich_protein_T10_in_DGCR_region	gi|324520281|gb|ADY47596.1|	31.94	81	4e-25	Ascaris_suum
Hindica_5441_Transcript_1/3	Hbac_isotig02095_1	42.97	95	5e-34	ribosomal_protein_S13p/S18e	gi|212531369|ref|XP_002145841.1|	75.91	67	5e-70	Penicillium_marneffei_ATCC_18224
Hindica_5789_Transcript_1/1	Hbac_isotig02718_1	49.49	76	4e-97	Annexin-B11	gi|324508425|gb|ADY43555.1|	44.03	63	4e-23	Ascaris_suum
Hindica_1074_Transcript_1/1	Hbac_isotig02271_1	37.66	74	4e-08	Spermine_synthase_domain_containing_protein	gi|560134456|emb|CDJ85308.1|	35.18	59	3e-47	Haemonchus_contortus
Hindica_10285_Transcript_2/2	Hbac_isotig04807_1	34.5	58	1e-28	nascent_polypeptide-associated_complex_subunit_alpha	gi|541041531|gb|ERG80783.1|	65.38	72	6e-73	Ascaris_suum
Hindica_16669_Transcript_1/1	Hbac_isotig02265_1	45.16	64	2e-21	hypothetical_protein_CRE_00552	gi|308511571|ref|XP_003117968.1|	34.05	78	2e-35	Caenorhabditis_remanei
Hindica_1143_Transcript_1/1	Hbac_isotig00932_1	31.08	97	1e-35	Seryl-tRNA_synthetase	gi|324512186|gb|ADY45053.1|	36.53	99	2e-73	Ascaris_suum
Hindica_2280_Transcript_2/2	Hbac_isotig01425_1	37.7	51	4e-33	hypothetical_protein_CAEBREN_24659	gi|341892196|gb|EGT48131.1|	43.85	83	5e-73	Caenorhabditis_brenneri
Hindica_6105_Transcript_1/2	Hbac_isotig01400_1	41.12	87	1e-45	hypothetical_protein_CAEBREN_25012	gi|341882595|gb|EGT38530.1|	66.49	72	7e-171	Caenorhabditis_brenneri
Hindica_10840_Transcript_2/2	Hbac_isotig00611_1	66.43	59	1e-50	yeast_Glc_Seven-like_Phosphatases_family_member_(gsp-3)	gi|17509643|ref|NP_491429.1|	48	73	5e-86	Caenorhabditis_elegans
Hindica_144_Transcript_2/4	Hbac_isotig03113_1	62.01	76	4e-102	S-adenosylmethionine_decarboxylase_proenzyme	gi|324511656|gb|ADY44848.1|	52.54	67	8e-60	Ascaris_suum
Hindica_6038_Transcript_1/1	Hbac_isotig02006_1	56.56	90	5e-65	PREDICTED:_histone_H2B_7-like	gi|557016727|ref|XP_006008791.1|	75	90	2e-41	Latimeria_chalumnae
Hindica_11860_Transcript_1/1	Hbac_isotig00476_1	57.25	90	2e-84	hypothetical_protein_WUBG_01450	gi|402593713|gb|EJW87640.1|	33.95	84	3e-33	Wuchereria_bancrofti
Hindica_4765_Transcript_1/2	Hbac_isotig02528_1	60.5	96	1e-85	Arf6_protein	gi|58702058|gb|AAH90206.1|	83.12	77	2e-93	Xenopus_laevis
Hindica_1040_Transcript_2/4	Hbac_isotig01897_1	82.05	99	4e-113	DnaJ_subfamily_A_member_1	gi|324503203|gb|ADY41395.1|	62.56	93	3e-61	Ascaris_suum
Hindica_7849_Transcript_2/4	Hbac_isotig03925_1	56.3	55	9e-51	Sodium/potassium-transporting_ATPase_subunit_alpha	gi|324503452|gb|ADY41504.1|	91.13	99	0	Ascaris_suum
Hindica_1627_Transcript_2/2	Hbac_isotig02481_1	46.67	64	1e-40	Worm-specific_Argonaute_NRDE-3	gi|324501661|gb|ADY40736.1|	40.98	71	4e-33	Ascaris_suum
Hindica_7288_Transcript_1/1	Hbac_isotig03437_1	59.03	65	8e-43	isochorismatase	gi|402594198|gb|EJW88124.1|	59.79	59	1e-74	Wuchereria_bancrofti
Hindica_7502_Transcript_1/1	Hbac_isotig05669_1	90	50	2e-25	leucine_Rich_Repeat_family_protein	gi|312070322|ref|XP_003138093.1|	58.5	70	3e-51	Loa_loa
Hindica_6710_Transcript_2/2	Hbac_isotig01651_1	57.05	54	2e-115	DEAD/DEAH_box_helicase_family_protein	gi|170579262|ref|XP_001894751.1|	54.1	89	8e-31	Brugia_malayi
Hindica_2418_Transcript_3/3	Hbac_isotig04726_1	59.76	57	4e-10	hsc70-interacting_protein	gi|541049040|gb|ERG87733.1|	53.41	76	6e-81	Ascaris_suum
Hindica_10684_Transcript_1/1	Hbac_isotig01766_1	65.4	73	3e-137	hypothetical_protein_GLOINDRAFT_335890	gi|552922021|gb|ESA06333.1|	82.31	75	3e-80	Rhizophagus_irregularis_DAOM_181602
Hindica_3658_Transcript_1/1	Hbac_isotig00792_1	69.23	79	1e-33	hypothetical_protein_LOAG_08311	gi|312083508|ref|XP_003143891.1|	47.66	66	8e-31	Loa_loa
Hindica_3439_Transcript_3/4	Hbac_isotig05080_1	52.87	66	1e-61	Isopentenyl_Diphosphate_Isomerase_family_member_(idi-1)	gi|17554092|ref|NP_498766.1|	57.76	65	2e-34	Caenorhabditis_elegans
Hindica_15165_Transcript_1/1	Hbac_isotig04376_1	59.42	62	9e-21	charged_multivesicular_body_protein_1b-2,_partial	gi|402589695|gb|EJW83626.1|	80.89	78	5e-69	Wuchereria_bancrofti
Hindica_857_Transcript_3/3	Hbac_contig00201_1	43.21	62	5e-18	Serine/threonine-protein_kinase_NIM1	gi|324511205|gb|ADY44671.1|	65.52	67	0	Ascaris_suum
Hindica_3863_Transcript_1/1	Hbac_isotig01989_1	42.68	66	9e-76	DNA_replication_complex_GINS_protein_PSF2	gi|324515444|gb|ADY46203.1|	49.69	71	2e-55	Ascaris_suum
Hindica_10023_Transcript_1/1	Hbac_isotig01007_1	63.91	57	4e-105	Paxillin_1	gi|324510482|gb|ADY44383.1|	52.43	79	5e-120	Ascaris_suum
Hindica_10282_Transcript_1/1	Hbac_isotig02557_1	53	99	1e-91	putative_na(+)_h(+)_antiporter_nhx-9	gi|541047640|gb|ERG86374.1|	50.1	93	2e-160	Ascaris_suum
Hindica_10070_Transcript_1/1	Hbac_isotig04040_1	54.19	72	3e-73	PREDICTED:_histone_H3.3-like	gi|472377707|ref|XP_004408277.1|	73	51	1e-44	Odobenus_rosmarus_divergens
Hindica_9618_Transcript_1/1	Hbac_isotig04516_1	52.87	54	1e-22	Calcium-binding_carrier	gi|324509082|gb|ADY43826.1|	62.85	72	2e-125	Ascaris_suum
Hindica_12444_Transcript_1/3	Hbac_isotig06223_1	44.23	60	8e-38	unnamed_protein_product,_partial	gi|560118226|emb|CDJ97145.1|	77.4	99	3e-61	Haemonchus_contortus
Hindica_6062_Transcript_1/1	Hbac_isotig03579_1	61.45	88	2e-98	hypothetical_protein_Y032_0338g2939	gi|597833616|gb|EYB83313.1|	31.93	95	3e-08	Ancylostoma_ceylanicum
Hindica_10552_Transcript_1/2	Hbac_isotig02224_1	49.39	53	1e-46	hypothetical_protein_PHAVU_011G139000g	gi|561005953|gb|ESW04947.1|	100	52	9e-39	Phaseolus_vulgaris
Hindica_2179_Transcript_1/1	Hbac_isotig01733_1	51.44	78	4e-74	Hypothetical_protein_CBG04457	gi|268552921|ref|XP_002634443.1|	73.05	70	5e-88	Caenorhabditis_briggsae
Hindica_10232_Transcript_2/2	Hbac_isotig00577_1	51.9	87	3e-84	hypothetical_protein_ASU_01453	gi|541048203|gb|ERG86918.1|	41.03	52	2e-12	Ascaris_suum
Hindica_10632_Transcript_1/1	Hbac_isotig01481_1	88.7	67	0	60s_ribosomal_protein_l31	gi|541046668|gb|ERG85443.1|	85.71	76	3e-47	Ascaris_suum
Hindica_12758_Transcript_1/1	Hbac_isotig01288_1	61.02	84	2e-22	Profilin-1	gi|324534457|gb|ADY49363.1|	66.41	95	1e-52	Ascaris_suum
Hindica_4180_Transcript_3/3	Hbac_isotig03999_1	43.19	66	8e-65	low-density_lipoprotein_receptor-related_protein	gi|541041326|gb|ERG80618.1|	53.63	90	7e-153	Ascaris_suum
Hindica_9992_Transcript_1/1	Hbac_isotig00739_1	31.36	65	1e-24	U4/U6_small_nuclear_ribonucleoprotein_hPrp4	gi|312077130|ref|XP_003141168.1|	62.83	81	1e-36	Loa_loa
Hindica_10893_Transcript_1/1	Hbac_isotig01242_1	40.89	59	4e-61	Cytochrome_c-type_heme_lyase	gi|324511901|gb|ADY44944.1|	69.53	90	1e-48	Ascaris_suum
Hindica_16676_Transcript_1/1	Hbac_isotig03711_1	33.93	74	1e-22	Glutamate_carboxypeptidase_2	gi|324504010|gb|ADY41731.1|	57.14	98	6e-47	Ascaris_suum
Hindica_12731_Transcript_2/2	Hbac_isotig01112_1	96.49	75	3e-34	hypothetical_protein_Y032_0351g3245	gi|597833082|gb|EYB82792.1|	69.12	78	1e-98	Ancylostoma_ceylanicum
Hindica_8862_Transcript_2/2	Hbac_isotig03657_1	32.67	57	1e-18	Chloride_intracellular_channel_exc-4	gi|324502378|gb|ADY41047.1|	75.28	59	4e-144	Ascaris_suum
Hindica_5195_Transcript_1/3	Hbac_contig01602_1	64.23	67	4e-63	N-acetylgalactosaminyltransferase_7	gi|324505926|gb|ADY42538.1|	71.34	80	1e-177	Ascaris_suum
Hindica_14124_Transcript_1/2	Hbac_isotig00294_1	39.82	54	1e-21	protein_yipf6	gi|541042076|gb|ERG81242.1|	56.68	81	1e-55	Ascaris_suum
Hindica_9343_Transcript_4/4	Hbac_isotig01489_1	38.95	51	9e-56	ryanodine_receptor	gi|312066406|ref|XP_003136255.1|	76.57	91	0	Loa_loa
Hindica_2117_Transcript_2/2	Hbac_isotig03437_1	69.64	61	2e-71	Peptidyl-prolyl_cis-trans_isomerase_CWC27	gi|324508680|gb|ADY43661.1|	37.93	89	4e-07	Ascaris_suum
Hindica_87_Transcript_1/1	Hbac_isotig01275_1	40.77	57	1e-37	acetylcholinesterase	gi|223469657|gb|ACM90171.1|	94.16	95	0	Heterodera_glycines
Hindica_6487_Transcript_2/3	Hbac_isotig04345_1	35.71	54	6e-36	C._briggsae_CBR-TAG-210_protein	gi|268561774|ref|XP_002646525.1|	76.53	98	0	Caenorhabditis_briggsae
Hindica_7874_Transcript_1/2	Hbac_isotig02929_1	39.52	56	7e-40	putative_signal_peptidase_complex_subunit_3	gi|541039613|gb|ERG79330.1|	58.82	65	5e-57	Ascaris_suum
Hindica_1680_Transcript_1/1	Hbac_isotig01249_1	70.04	51	3e-132	serine/threonine_protein_phosphatase_PP1_isozyme_1	gi|312074781|ref|XP_003140124.1|	50.34	65	4e-99	Loa_loa
Hindica_5415_Transcript_1/1	Hbac_isotig01359_1	47.35	73	7e-86	Ubiquinone_biosynthesis_methyltransferase_coq-5	gi|324513254|gb|ADY45451.1|	59.41	85	8e-114	Ascaris_suum
Hindica_8885_Transcript_1/1	Hbac_isotig02300_1	51.14	67	2e-59	hypothetical_protein_Y032_0104g3638	gi|597852389|gb|EYC01852.1|	63.41	62	1e-124	Ancylostoma_ceylanicum
Hindica_6585_Transcript_1/1	Hbac_isotig06069_1	94.37	67	1e-38	hypothetical_protein_CRE_19368	gi|308468501|ref|XP_003096493.1|	45.24	55	9e-17	Caenorhabditis_remanei
Hindica_5087_Transcript_1/1	Hbac_isotig05282_1	33.33	68	2e-28	ribosomal_protein_L22e	gi|384486285|gb|EIE78465.1|	62.96	60	8e-44	Rhizopus_oryzae_RA_99-880
Hindica_4491_Transcript_2/2	Hbac_isotig02224_1	64.71	77	2e-75	rna-binding_protein_8a	gi|541049039|gb|ERG87732.1|	64.66	64	2e-47	Ascaris_suum
Hindica_3398_Transcript_1/1	Hbac_isotig01182_1	53.43	93	2e-47	zinc_finger_protein	gi|402591054|gb|EJW84984.1|	57.8	78	4e-73	Wuchereria_bancrofti
Hindica_2245_Transcript_1/1	Hbac_isotig01137_1	90.88	83	8e-169	hypothetical_protein_ASU_03876	gi|541046591|gb|ERG85370.1|	42.86	63	5e-52	Ascaris_suum
Hindica_3224_Transcript_1/1	Hbac_isotig02077_1	36.46	71	9e-29	Palmitoyltransferase_ZDHHC2	gi|324508182|gb|ADY43456.1|	55.71	89	1e-98	Ascaris_suum
Hindica_1416_Transcript_3/3	Hbac_isotig00569_1	51.81	61	3e-67	hypothetical_protein_Y032_0069g359	gi|597858282|gb|EYC07710.1|	51.56	50	6e-36	Ancylostoma_ceylanicum
Hindica_1499_Transcript_1/1	Hbac_isotig02850_1	52.17	65	6e-38	Protein_of_unknown_function_DUF1352_domain_containing_protein	gi|560121895|emb|CDJ93476.1|	57.83	56	8e-28	Haemonchus_contortus
Hindica_1228_Transcript_1/1	Hbac_isotig01341_1	35.64	76	2e-10	hypothetical_protein_ARALYDRAFT_314037	gi|297846636|ref|XP_002891199.1|	43.82	56	1e-14	Arabidopsis_lyrata_subsp._lyrata
Hindica_3711_Transcript_1/2	Hbac_isotig01508_1	46.41	65	1e-59	hypothetical_protein_CAEBREN_19963	gi|341894263|gb|EGT50198.1|	41.67	82	1e-18	Caenorhabditis_brenneri
Hindica_8538_Transcript_1/2	Hbac_isotig03172_1	73.29	75	1e-71	hypothetical_protein_Y032_0026g1341	gi|597869355|gb|EYC18739.1|	63.38	68	2e-23	Ancylostoma_ceylanicum
Hindica_2733_Transcript_3/3	Hbac_isotig03272_1	36.3	68	2e-27	nuclear_inhibitor_of_protein_phosphatase_1	gi|541048553|gb|ERG87258.1|	48.57	98	2e-19	Ascaris_suum
Hindica_15149_Transcript_1/1	Hbac_isotig03298_1	57.52	64	2e-38	hypothetical_protein_Y032_0128g1433	gi|597849287|gb|EYB98773.1|	50.63	73	9e-16	Ancylostoma_ceylanicum
Hindica_17117_Transcript_1/1	Hbac_isotig03467_1	75.32	78	3e-64	Uncharacterized_protein_F42A8.1	gi|541044415|gb|ERG83334.1|	36.93	80	3e-71	Ascaris_suum
Hindica_5463_Transcript_2/2	Hbac_isotig01400_1	31.33	50	2e-39	Hydroxysteroid_dehydrogenase-like_protein_2	gi|324506424|gb|ADY42744.1|	70.59	81	5e-98	Ascaris_suum
Hindica_4844_Transcript_1/3	Hbac_isotig03318_1	50	71	7e-57	hypothetical_protein	gi|167522142|ref|XP_001745409.1|	87.36	68	4e-48	Monosiga_brevicollis_MX1
Hindica_3388_Transcript_1/1	Hbac_isotig00606_1	60.29	57	9e-86	NUDIX_hydrolase_domain_containing_protein	gi|560120540|emb|CDJ94814.1|	53.11	81	3e-40	Haemonchus_contortus
Hindica_6215_Transcript_1/1	Hbac_isotig01062_1	40.95	59	6e-69	transcription_initiation_factor_IIB	gi|402594223|gb|EJW88149.1|	78.74	98	1e-40	Wuchereria_bancrofti
Hindica_7755_Transcript_1/1	Hbac_isotig04696_1	72	51	5e-47	beta-lactamase_domain-containing_protein_2	gi|541044442|gb|ERG83359.1|	55.9	67	7e-57	Ascaris_suum
Hindica_11556_Transcript_1/1	Hbac_isotig01814_1	32.49	70	2e-36	hypothetical_protein_Y032_0042g533	gi|597864393|gb|EYC13794.1|	55.6	98	7e-92	Ancylostoma_ceylanicum
Hindica_1609_Transcript_1/1	Hbac_isotig01717_1	75.34	99	4e-64	hypothetical_protein_Y032_0019g3944	gi|597872277|gb|EYC21654.1|	47.16	73	3e-39	Ancylostoma_ceylanicum
Hindica_8626_Transcript_1/2	Hbac_isotig02857_1	52.31	72	5e-12	heat_shock_protein_70-C	gi|22135552|gb|AAM93256.1|	93.79	96	0	Heterodera_glycines
Hindica_2887_Transcript_1/1	Hbac_contig00239_1	31.3	92	1e-10	MLP/CRP_family_(Muscle_LIM_Protein/Cysteine-rich_Protein)_family_member_(mlp-1)	gi|25148810|ref|NP_498300.2|	77.03	61	2e-32	Caenorhabditis_elegans
Hindica_6610_Transcript_1/1	Hbac_isotig06120_1	50.75	52	4e-20	EFT_family_protein	gi|402583824|gb|EJW77767.1|	84.47	98	3e-106	Wuchereria_bancrofti
Hindica_8684_Transcript_1/1	Hbac_isotig01606_1	71.78	73	7e-87	Aminomethyltransferase	gi|324515608|gb|ADY46258.1|	59.19	69	2e-154	Ascaris_suum
Hindica_3634_Transcript_3/3	Hbac_isotig02256_1	32.5	51	4e-10	zinc_metalloproteinase_nas-10	gi|541044076|gb|ERG83023.1|	48.55	52	3e-43	Ascaris_suum
Hindica_8299_Transcript_1/1	Hbac_isotig06558_1	74.49	76	8e-43	mannose-6-phosphate_isomerase,_class_I_family_protein	gi|170586338|ref|XP_001897936.1|	53.48	79	5e-62	Brugia_malayi
Hindica_16539_Transcript_1/1	Hbac_isotig04214_1	65.89	96	4e-57	hypothetical_protein_CAEBREN_18794	gi|341885052|gb|EGT40987.1|	67.68	91	2e-67	Caenorhabditis_brenneri
Hindica_2142_Transcript_1/1	Hbac_isotig01683_1	49.36	57	3e-99	hypothetical_protein_Y032_0023g729	gi|597870425|gb|EYC19806.1|	71.37	73	2e-121	Ancylostoma_ceylanicum
Hindica_13924_Transcript_1/1	Hbac_isotig04610_1	62.96	77	5e-40	vesicular_acetylcholine_transporter_unc-17	gi|541042525|gb|ERG81634.1|	70.42	75	0	Ascaris_suum
Hindica_10557_Transcript_1/1	Hbac_isotig01774_1	72.66	90	3e-52	adapter-related_protein_complex_1_sigma_1B_subunit	gi|170582598|ref|XP_001896201.1|	91.72	70	3e-99	Brugia_malayi
Hindica_11494_Transcript_1/1	Hbac_isotig05228_1	54.68	97	3e-49	Ribosomal_Protein,_Small_subunit_family_member_(rps-10)	gi|17508691|ref|NP_491398.1|	50.48	68	6e-23	Caenorhabditis_elegans
Hindica_10653_Transcript_1/1	Hbac_isotig01097_1	69.27	79	9e-105	hypothetical_protein_Y032_0057g2753	gi|597860668|gb|EYC10084.1|	51.52	85	3e-50	Ancylostoma_ceylanicum
Hindica_4877_Transcript_2/2	Hbac_isotig02046_1	72.93	59	5e-144	Lysophospholipid_acyltransferase_5	gi|324510338|gb|ADY44322.1|	67.8	99	9e-83	Ascaris_suum
Hindica_5474_Transcript_1/1	Hbac_isotig03943_1	65.99	59	1e-122	CCR4-NOT_transcription_complex_subunit_7	gi|324501257|gb|ADY40561.1|	61.83	88	1e-111	Ascaris_suum
Hindica_9742_Transcript_1/1	Hbac_isotig00694_1	51.22	70	1e-50	RFT1_domain_containing_protein	gi|560117219|emb|CDJ98153.1|	46.3	51	2e-11	Haemonchus_contortus
Hindica_4889_Transcript_1/1	Hbac_isotig01873_1	89.34	58	0	hypothetical_protein_GLOINDRAFT_343834	gi|552936688|gb|ESA19990.1|	74.68	93	9e-77	Rhizophagus_irregularis_DAOM_181602
Hindica_12561_Transcript_1/1	Hbac_isotig02475_1	38.19	89	1e-06	PREDICTED:_methylcrotonoyl-CoA_carboxylase_beta_chain,_mitochondrial-like	gi|358421494|ref|XP_003584985.1|	67.95	60	1e-29	Bos_taurus
Hindica_6630_Transcript_1/1	Hbac_isotig01741_1	56.99	88	4e-124	calmodulin-like_protein	gi|541046244|gb|ERG85040.1|	86.93	67	6e-102	Ascaris_suum
Hindica_14383_Transcript_1/1	Hbac_isotig01901_1	77.12	80	4e-162	40S_ribosomal_protein_S13	gi|301090694|ref|XP_002895552.1|	96.48	70	1e-94	Phytophthora_infestans_T30-4
Hindica_4669_Transcript_2/3	Hbac_isotig03600_1	48.7	71	8e-54	Elongation_factor_Tu_C-terminal_domain_containing_protein	gi|170574083|ref|XP_001892663.1|	75.26	54	6e-44	Brugia_malayi
Hindica_10385_Transcript_1/1	Hbac_isotig01359_1	47.1	61	5e-85	Alcohol_dehydrogenase_class-3	gi|324512101|gb|ADY45022.1|	68.49	76	5e-67	Ascaris_suum
Hindica_5895_Transcript_1/1	Hbac_isotig02368_1	57.03	84	2e-106	casein_kinase_1,_alpha_1,_isoform_CRA_b	gi|148677817|gb|EDL09764.1|	87.5	68	9e-86	Mus_musculus
Hindica_1596_Transcript_4/4	Hbac_isotig01581_1	63.21	61	3e-128	Guanine_nucleotide_binding_protein_(G-protein)_domain_containing_protein	gi|560120594|emb|CDJ94774.1|	95.76	79	9e-115	Haemonchus_contortus
Hindica_5275_Transcript_1/1	Hbac_isotig06535_1	41.18	56	6e-17	calcium-translocating_P-type_ATPase,_partial	gi|402587547|gb|EJW81482.1|	77.07	99	0	Wuchereria_bancrofti
Hindica_9267_Transcript_2/2	Hbac_isotig00784_1	46.6	57	2e-30	PREDICTED:_brefeldin_A-inhibited_guanine_nucleotide-exchange_protein_1-like_isoform_X1	gi|524878281|ref|XP_005095829.1|	58.33	98	5e-37	Aplysia_californica
Hindica_2613_Transcript_1/1	Hbac_isotig03640_1	56.1	67	2e-45	Maltase-glucoamylase	gi|324502207|gb|ADY40973.1|	65.5	99	8e-101	Ascaris_suum
Hindica_1398_Transcript_1/1	Hbac_isotig00827_1	62.94	52	1e-54	UDP-glucuronosyltransferase_ugt-50,_partial	gi|324512886|gb|ADY45320.1|	45.34	96	6e-39	Ascaris_suum
Hindica_2544_Transcript_1/1	Hbac_isotig02698_1	38.1	61	2e-43	C._briggsae_CBR-COL-158_protein	gi|268557148|ref|XP_002636563.1|	54.81	95	4e-17	Caenorhabditis_briggsae
Hindica_1302_Transcript_1/1	Hbac_isotig04300_1	57.89	52	1e-59	histone_H3(2),_putative	gi|470483884|ref|XP_004344015.1|	51.65	81	1e-19	Acanthamoeba_castellanii_str._Neff
Hindica_11025_Transcript_1/4	Hbac_isotig01762_1	45.32	53	5e-34	phospholipase_b-like_3	gi|541048601|gb|ERG87304.1|	52.85	94	4e-154	Ascaris_suum
Hindica_3083_Transcript_1/1	Hbac_isotig03128_1	55.42	56	3e-30	L27-1_and_PDZ_and_Src_homology-3_and_Guanylate_kinase_and_Guanylate_kinase-associated_domain_containing_protein	gi|560123329|emb|CDJ92035.1|	70.75	99	2e-69	Haemonchus_contortus
Hindica_6125_Transcript_2/3	Hbac_isotig03904_1	43.82	56	4e-14	hypothetical_protein_LOAG_07105	gi|312080643|ref|XP_003142687.1|	49.83	84	3e-93	Loa_loa
Hindica_2356_Transcript_2/2	Hbac_isotig04768_1	38.84	83	3e-22	GD15076	gi|195553492|ref|XP_002076679.1|	92.08	99	1e-63	Drosophila_simulans
Hindica_10792_Transcript_1/1	Hbac_isotig03371_1	61.82	52	3e-19	hypothetical_protein_Y032_0579g237	gi|597892976|gb|EYC41175.1|	52.22	77	5e-142	Ancylostoma_ceylanicum
Hindica_10975_Transcript_1/1	Hbac_isotig04595_1	48.57	98	2e-24	hypothetical_protein_Y032_0406g895	gi|597898115|gb|EYC46140.1|	54.62	91	2e-38	Ancylostoma_ceylanicum
Hindica_9530_Transcript_1/1	Hbac_isotig01125_1	44.87	72	3e-16	CG30390-PA	gi|170581647|ref|XP_001895773.1|	46.3	80	4e-68	Brugia_malayi
Hindica_6364_Transcript_2/2	Hbac_isotig01618_1	32.59	71	2e-57	Choline/ethanolaminephosphotransferase_1	gi|324513546|gb|ADY45564.1|	68.38	69	2e-131	Ascaris_suum
Hindica_3471_Transcript_1/1	Hbac_isotig01560_1	73.04	81	7e-98	hypothetical_protein_ASU_04349	gi|541046280|gb|ERG85074.1|	43.88	55	2e-17	Ascaris_suum
Hindica_8609_Transcript_1/1	Hbac_isotig02984_1	75.86	68	3e-43	hypothetical_protein_WUBG_07487	gi|402587667|gb|EJW81602.1|	73.66	96	7e-133	Wuchereria_bancrofti
Hindica_16212_Transcript_1/2	Hbac_isotig03081_1	51.41	81	3e-41	6-phosphofructokinase	gi|541047113|gb|ERG85868.1|	77.1	85	2e-111	Ascaris_suum
Hindica_10585_Transcript_1/1	Hbac_isotig02918_1	77.17	98	8e-44	hypothetical_protein_LOAG_04685	gi|312075107|ref|XP_003140270.1|	51.26	84	2e-77	Loa_loa
Hindica_11665_Transcript_1/1	Hbac_isotig00379_1	55.19	64	2e-57	activating_signal_cointegrator_1_complex_subunit_3	gi|541043505|gb|ERG82505.1|	55.86	96	2e-151	Ascaris_suum
Hindica_12808_Transcript_1/1	Hbac_isotig01731_1	58.33	89	4e-87	hypothetical_protein_PHYSODRAFT_353730	gi|348690304|gb|EGZ30118.1|	94.23	85	5e-144	Phytophthora_sojae
Hindica_1388_Transcript_1/3	Hbac_isotig06888_1	39.34	51	3e-19	proliferation-associated_protein_2g4	gi|541046339|gb|ERG85130.1|	64.45	66	4e-165	Ascaris_suum
Hindica_1025_Transcript_1/2	Hbac_isotig00932_1	66.67	66	9e-149	tnt-2	gi|381352231|gb|AFG25455.1|	73.33	70	6e-68	Meloidogyne_incognita
Hindica_15066_Transcript_1/1	Hbac_isotig05874_1	72.22	51	4e-22	Transcription_activator_BRG1,_partial	gi|324505381|gb|ADY42314.1|	76.13	91	3e-88	Ascaris_suum
Hindica_812_Transcript_1/1	Hbac_isotig01061_1	88.89	90	2e-102	Protein_Y57G11C.33,_isoform_b	gi|358246480|emb|CCE71691.1|	40.8	66	7e-27	Caenorhabditis_elegans
Hindica_5931_Transcript_3/4	Hbac_isotig02108_1	59.38	55	3e-134	hypothetical_protein_LOAG_13381	gi|312097317|ref|XP_003148938.1|	84.75	99	7e-138	Loa_loa
Hindica_4407_Transcript_1/2	Hbac_isotig02898_1	52.46	57	1e-42	Proteasome_domain_containing_protein	gi|560131683|emb|CDJ87824.1|	42.22	73	4e-48	Haemonchus_contortus
Hindica_1801_Transcript_1/1	Hbac_isotig01641_1	52.76	69	2e-56	hypothetical_protein_Y032_0027g1536	gi|597869088|gb|EYC18473.1|	78.81	63	2e-62	Ancylostoma_ceylanicum
Hindica_12589_Transcript_3/3	Hbac_isotig01139_1	70.07	82	6e-71	Hypothetical_protein_CBG03041	gi|268532220|ref|XP_002631238.1|	91.09	70	2e-48	Caenorhabditis_briggsae
Hindica_12222_Transcript_3/3	Hbac_isotig02247_1	70.16	73	4e-124	Amidohydrolase_1_domain_containing_protein	gi|560115287|emb|CDJ98496.1|	68.22	87	0	Haemonchus_contortus
Hindica_10036_Transcript_1/1	Hbac_isotig01327_1	76.87	56	6e-146	Immunoglobulin_I-set_domain_containing_protein	gi|170590596|ref|XP_001900058.1|	74.77	64	8e-55	Brugia_malayi
Hindica_1298_Transcript_4/4	Hbac_isotig04318_1	86.62	70	6e-99	PREDICTED:_glyceraldehyde-3-phosphate_dehydrogenase,_cytosolic-like	gi|356571437|ref|XP_003553883.1|	84.62	71	4e-45	Glycine_max
Hindica_3156_Transcript_2/2	Hbac_isotig04950_1	54.29	68	5e-29	glutamate-rich_wd_repeat-containing_protein_1	gi|541045604|gb|ERG84437.1|	58.04	81	3e-125	Ascaris_suum
Hindica_8690_Transcript_3/4	Hbac_isotig00355_1	49.7	85	7e-50	Protein_kinase_domain_containing_protein	gi|170595417|ref|XP_001902375.1|	62.63	99	3e-32	Brugia_malayi
Hindica_10415_Transcript_1/1	Hbac_isotig03040_1	69.16	60	2e-50	Nucleoside_diphosphate_kinase_domain_containing_protein	gi|560132485|emb|CDJ87018.1|	73.13	80	6e-69	Haemonchus_contortus
Hindica_824_Transcript_2/2	Hbac_isotig03937_1	61.24	65	3e-75	Hypothetical_protein_CBG16918	gi|268580409|ref|XP_002645187.1|	57.14	53	2e-27	Caenorhabditis_briggsae
Hindica_1126_Transcript_2/3	Hbac_isotig03516_1	65.71	72	4e-27	hypothetical_protein_CRE_22263	gi|308448535|ref|XP_003087677.1|	45.61	99	5e-23	Caenorhabditis_remanei
Hindica_5824_Transcript_1/2	Hbac_isotig00710_1	41.59	54	1e-05	60S_ribosomal_protein_L30	gi|641526560|gb|KDO20916.1|	86.11	71	2e-60	Saprolegnia_parasitica_CBS_223.65
Hindica_7558_Transcript_1/1	Hbac_isotig00883_1	59.03	88	1e-58	adaptin_ear-binding_coat-associated_protein_1	gi|312072881|ref|XP_003139268.1|	64	95	4e-40	Loa_loa
Hindica_7943_Transcript_1/2	Hbac_isotig03013_1	75.36	53	1e-30	putative_Sec23_protein	gi|170594409|ref|XP_001901956.1|	76.89	86	0	Brugia_malayi
Hindica_8227_Transcript_1/3	Hbac_isotig02238_1	68.06	57	6e-67	hypothetical_protein_PHYSODRAFT_358973	gi|348683217|gb|EGZ23032.1|	80.81	89	0	Phytophthora_sojae
Hindica_2449_Transcript_1/1	Hbac_isotig00712_1	71.13	70	2e-72	40S_ribosomal_protein_S6-B	gi|511009836|gb|EPB91069.1|	76.35	71	6e-60	Mucor_circinelloides_f._circinelloides_1006PhL
Hindica_9193_Transcript_2/2	Hbac_isotig06924_1	50	55	5e-32	Major_facilitator_superfamily_MFS-1_domain_containing_protein	gi|560139648|emb|CDJ81922.1|	53.02	93	2e-174	Haemonchus_contortus
Hindica_5758_Transcript_1/1	Hbac_isotig04297_1	64.96	73	5e-63	Receptor-type_tyrosine-protein_phosphatase_eta	gi|324511919|gb|ADY44950.1|	38.8	73	3e-62	Ascaris_suum
Hindica_1031_Transcript_1/1	Hbac_isotig01295_1	82.21	73	1e-84	manganese_superoxide_dismutase	gi|224492514|emb|CAR97795.1|	72.41	85	3e-52	Meloidogyne_incognita
Hindica_5011_Transcript_1/1	Hbac_isotig01422_1	63.85	62	1e-57	Phospholipase_B1,_membrane-associated	gi|324507626|gb|ADY43231.1|	51.55	64	5e-62	Ascaris_suum
Hindica_5730_Transcript_1/1	Hbac_isotig01069_1	65.44	75	1e-126	Hypothetical_RING_finger_protein_F54G8.4_in_chromosome_III,_putative	gi|170573447|ref|XP_001892474.1|	52.43	90	6e-57	Brugia_malayi
Hindica_16724_Transcript_1/1	Hbac_isotig04740_1	52.78	98	2e-40	Zinc_finger_protein	gi|324512595|gb|ADY45214.1|	63.96	88	3e-38	Ascaris_suum
Hindica_3025_Transcript_2/3	Hbac_isotig03888_1	45.78	50	4e-51	mosc_domain-containing_protein	gi|541047858|gb|ERG86585.1|	37.23	93	4e-38	Ascaris_suum
Hindica_4908_Transcript_1/3	Hbac_isotig02435_1	57.22	81	1e-69	Neuroendocrine_protein_7B2	gi|324520569|gb|ADY47669.1|	53.78	71	2e-73	Ascaris_suum
Hindica_288_Transcript_2/2	Hbac_isotig02237_1	43.24	88	1e-38	Glucuronosyltransferase_sqv-8	gi|324509938|gb|ADY44162.1|	54.9	100	3e-30	Ascaris_suum
Hindica_8325_Transcript_1/1	Hbac_isotig02781_1	58.06	89	5e-07	hypothetical_protein_WUBG_01295	gi|402593866|gb|EJW87793.1|	60.1	58	2e-74	Wuchereria_bancrofti
Hindica_11376_Transcript_2/2	Hbac_isotig01018_1	46.67	82	4e-20	hypothetical_protein_CAEBREN_20712	gi|341900669|gb|EGT56604.1|	56.69	61	6e-101	Caenorhabditis_brenneri
Hindica_10606_Transcript_1/1	Hbac_isotig01162_1	54.55	73	7e-113	hypothetical_protein_Y46G5A.19	gi|25154106|ref|NP_496723.2|	72	93	1e-63	Caenorhabditis_elegans
Hindica_3205_Transcript_1/1	Hbac_isotig01325_1	74.83	99	6e-83	T-complex_protein_1,_delta_subunit	gi|170579911|ref|XP_001895036.1|	77.43	81	0	Brugia_malayi
Hindica_12340_Transcript_1/1	Hbac_isotig03993_1	57.08	63	7e-81	hypothetical_protein_WUBG_00059	gi|402595106|gb|EJW89032.1|	45.81	65	3e-35	Wuchereria_bancrofti
Hindica_2624_Transcript_1/1	Hbac_isotig04314_1	95.29	83	1e-57	RAI1_like_domain_containing_protein	gi|560141327|emb|CDJ80221.1|	30.57	77	1e-30	Haemonchus_contortus
Hindica_2367_Transcript_2/2	Hbac_isotig02105_1	50.63	58	2e-108	ATPase_and_Cell_division_protein_48_and_Vps4_oligomerisation_domain_containing_protein	gi|560139207|emb|CDJ82334.1|	82.77	99	4e-151	Haemonchus_contortus
Hindica_593_Transcript_1/1	Hbac_isotig04508_1	41.53	90	2e-29	Band_7_protein_domain_containing_protein	gi|560125388|emb|CDJ89985.1|	73.61	65	1e-101	Haemonchus_contortus
Hindica_102_Transcript_1/2	Hbac_isotig03241_1	43.38	81	3e-67	Aspartate_aminotransferase	gi|324513383|gb|ADY45501.1|	75.16	99	1e-77	Ascaris_suum
Hindica_9026_Transcript_1/1	Hbac_isotig00535_1	67.95	56	3e-103	CRE-ECH-2_protein	gi|308449283|ref|XP_003087913.1|	55.37	99	6e-38	Caenorhabditis_remanei
Hindica_11813_Transcript_2/2	Hbac_isotig05092_1	57.45	52	8e-68	other/NAK/MPSK_protein_kinase	gi|402588071|gb|EJW82005.1|	53.96	73	2e-69	Wuchereria_bancrofti
Hindica_10611_Transcript_3/3	Hbac_isotig06920_1	42.42	55	5e-20	hypothetical_protein_Y032_0093g2641	gi|597854075|gb|EYC03527.1|	67.46	76	5e-78	Ancylostoma_ceylanicum
Hindica_14335_Transcript_1/1	Hbac_isotig05377_1	35.42	76	1e-30	ATP-dependent_RNA_helicase_DDX19B	gi|324503778|gb|ADY41635.1|	58.86	99	5e-141	Ascaris_suum
Hindica_10741_Transcript_1/1	Hbac_isotig03473_1	76.64	85	1e-116	K+_channel_tetramerization_protein	gi|170595103|ref|XP_001902248.1|	66.2	53	3e-23	Brugia_malayi
Hindica_7064_Transcript_3/4	Hbac_isotig01332_1	52.05	53	5e-40	hypothetical_protein_CAEBREN_22421	gi|341901210|gb|EGT57145.1|	41.31	72	9e-41	Caenorhabditis_brenneri
Hindica_10043_Transcript_1/1	Hbac_isotig01340_1	36.07	73	2e-64	Hypothetical_protein_CBG03712	gi|268564640|ref|XP_002639173.1|	42.28	61	1e-29	Caenorhabditis_briggsae
Hindica_11387_Transcript_1/1	Hbac_isotig00862_1	62.62	84	2e-93	Hypothetical_protein_CBG21051	gi|268553491|ref|XP_002634731.1|	72	86	4e-70	Caenorhabditis_briggsae
Hindica_1027_Transcript_1/1	Hbac_isotig01223_1	60.94	57	2e-128	Inositol_Polyphosphate_5-Phosphatase_family_member_(ipp-5)	gi|25151733|ref|NP_509008.2|	47.11	94	1e-28	Caenorhabditis_elegans
Hindica_478_Transcript_1/1	Hbac_isotig01496_1	66.46	67	2e-62	actin-depolymerizing_factor_isoforms_a_b	gi|541043178|gb|ERG82212.1|	81.62	71	8e-65	Ascaris_suum
Hindica_10235_Transcript_1/1	Hbac_isotig02468_1	69.78	75	1e-69	F-actin-capping_protein_subunit_alpha	gi|324516012|gb|ADY46390.1|	55.1	74	3e-100	Ascaris_suum
Hindica_16648_Transcript_1/1	Hbac_isotig02882_1	36.29	65	2e-27	60S_ribosomal_protein_L14,_partial	gi|324535749|gb|ADY49437.1|	63.72	54	6e-44	Ascaris_suum
Hindica_146_Transcript_1/1	Hbac_isotig00409_1	85.71	97	1e-139	cytochrome_b561	gi|541047350|gb|ERG86096.1|	58.62	72	7e-99	Ascaris_suum
Hindica_1672_Transcript_1/1	Hbac_isotig03733_1	41.38	78	1e-47	ribosome_biogenesis_protein_bms1-like_protein	gi|541041990|gb|ERG81169.1|	59.96	83	2e-178	Ascaris_suum
Hindica_627_Transcript_1/1	Hbac_isotig02009_1	77.97	63	6e-65	Membrane-associated_guanylate_kinase,_WW_and_PDZ_domain-containing_protein_1	gi|324502183|gb|ADY40963.1|	35.81	74	3e-57	Ascaris_suum
Hindica_3526_Transcript_1/2	Hbac_isotig00818_1	92.08	70	4e-52	PREDICTED:_annexin_A13_isoform_2	gi|478513786|ref|XP_004431146.1|	40.66	82	4e-12	Ceratotherium_simum_simum
Hindica_11641_Transcript_1/4	Hbac_isotig01421_1	36.94	61	1e-64	leucine-rich_repeat-containing_protein_1,_partial	gi|402591760|gb|EJW85689.1|	59.03	98	9e-142	Wuchereria_bancrofti
Hindica_1049_Transcript_1/1	Hbac_isotig01625_1	32.35	60	2e-10	Unknown	gi|324501487|gb|ADY40662.1|	46.85	79	5e-60	Ascaris_suum
Hindica_12158_Transcript_1/1	Hbac_isotig00264_1	63.89	56	7e-25	Guanine_nucleotide_exchange_factor_DBS	gi|324500761|gb|ADY40349.1|	52.85	83	2e-58	Ascaris_suum
Hindica_10789_Transcript_1/1	Hbac_isotig01426_1	51.27	50	5e-63	hypothetical_protein_ASU_12312	gi|541040786|gb|ERG80184.1|	41.72	87	2e-103	Ascaris_suum
Hindica_3221_Transcript_1/1	Hbac_isotig01663_1	47.5	80	3e-20	hypothetical_protein_ASU_12312	gi|541040786|gb|ERG80184.1|	35.2	83	2e-76	Ascaris_suum
Hindica_1535_Transcript_2/2	Hbac_isotig05163_1	73.88	80	4e-73	guanine_nucleotide-binding_protein_subunit_beta-2-like_protein	gi|301108215|ref|XP_002903189.1|	89.17	80	2e-72	Phytophthora_infestans_T30-4
Hindica_1290_Transcript_1/1	Hbac_isotig05987_1	48.35	53	6e-26	C._briggsae_CBR-UNC-43_protein	gi|268552823|ref|XP_002634394.1|	51.28	98	1e-19	Caenorhabditis_briggsae
Hindica_5951_Transcript_1/1	Hbac_isotig03799_1	46.99	72	8e-23	troponin_C-like_protein	gi|57792488|gb|AAW56830.1|	81.25	55	7e-86	Meloidogyne_incognita
Hindica_12075_Transcript_1/2	Hbac_isotig05352_1	70	66	1e-45	GTP-binding_nuclear_protein_RAN/TC4	gi|170591300|ref|XP_001900408.1|	92.89	82	8e-136	Brugia_malayi
Hindica_9092_Transcript_1/1	Hbac_isotig03151_1	65.66	94	2e-44	alpha-crystallin_b_chain	gi|541043921|gb|ERG82882.1|	77.94	66	2e-69	Ascaris_suum
Hindica_2332_Transcript_1/1	Hbac_isotig01541_1	78.37	53	0	Protein_UNC-52,_isoform_n	gi|379697492|emb|CCG28427.1|	42.07	99	0	Caenorhabditis_elegans
Hindica_4784_Transcript_1/1	Hbac_isotig01797_1	49.84	82	3e-87	magnesium_transporter_1	gi|402591055|gb|EJW84985.1|	64.08	99	2e-85	Wuchereria_bancrofti
Hindica_438_Transcript_1/1	Hbac_isotig03322_1	61.22	71	3e-50	mitochondrial_substrate_carrier_family_protein_ancA	gi|320164118|gb|EFW41017.1|	80.1	76	3e-80	Capsaspora_owczarzaki_ATCC_30864
Hindica_11216_Transcript_1/1	Hbac_isotig01116_1	61.04	56	5e-121	hypothetical_protein_Y032_0010g989	gi|597877470|gb|EYC26838.1|	69.28	99	3e-70	Ancylostoma_ceylanicum
Hindica_6335_Transcript_1/1	Hbac_isotig00686_1	40.86	61	3e-56	mitochondrial_prohibitin_complex_protein_2	gi|402589662|gb|EJW83593.1|	87.92	70	8e-94	Wuchereria_bancrofti
Hindica_2967_Transcript_3/3	Hbac_isotig02959_1	70.19	76	1e-48	Ubiquitin-conjugating_enzyme_domain_containing_protein	gi|560120013|emb|CDJ95354.1|	78.88	80	5e-92	Haemonchus_contortus
Hindica_9849_Transcript_1/1	Hbac_isotig03041_1	57.47	57	9e-62	Tyrosine-protein_phosphatase_non-receptor_type_2	gi|324511659|gb|ADY44849.1|	43.66	61	8e-65	Ascaris_suum
Hindica_8364_Transcript_1/1	Hbac_isotig05589_1	52.58	90	9e-29	MYND_finger_family_protein	gi|312082508|ref|XP_003143473.1|	46.54	86	8e-36	Loa_loa
Hindica_2424_Transcript_2/2	Hbac_isotig00321_1	58.18	90	3e-40	60S_ribosomal_protein_L15	gi|295673128|ref|XP_002797110.1|	80.51	61	2e-61	Paracoccidioides_brasiliensis_Pb01
Hindica_17093_Transcript_1/1	Hbac_isotig02514_1	38.32	85	2e-39	hypothetical_protein_Y032_0164g3538	gi|597845533|gb|EYB95056.1|	57.89	69	3e-19	Ancylostoma_ceylanicum
Hindica_1516_Transcript_2/2	Hbac_isotig02524_1	54.3	71	8e-75	hypothetical_protein_Y032_0020g90	gi|597871894|gb|EYC21272.1|	55.91	89	2e-55	Ancylostoma_ceylanicum
Hindica_16922_Transcript_1/1	Hbac_isotig04336_1	45.56	88	2e-21	hypothetical_protein_Y032_0813g2479	gi|597888797|gb|EYC37231.1|	68	56	9e-38	Ancylostoma_ceylanicum
Hindica_10586_Transcript_2/4	Hbac_isotig03625_1	61.24	50	1e-66	hypothetical_protein_Y032_0052g2234	gi|597861711|gb|EYC11122.1|	66.67	93	0	Ancylostoma_ceylanicum
Hindica_7059_Transcript_2/3	Hbac_isotig01961_1	36.13	57	8e-45	CRE-MDT-28_protein	gi|560141334|emb|CDJ80228.1|	35.04	98	2e-17	Haemonchus_contortus
Hindica_9203_Transcript_1/1	Hbac_isotig02390_1	70.47	93	1e-66	putative_malate	gi|541048501|gb|ERG87207.1|	72.45	78	1e-98	Ascaris_suum
Hindica_1338_Transcript_2/2	Hbac_isotig01191_1	80.44	52	3e-180	NADH_dehydrogenase_ubiquinone_1_alpha_subcomplex_subunit_13	gi|324522589|gb|ADY48085.1|	54.29	85	7e-29	Ascaris_suum
Hindica_6735_Transcript_1/1	Hbac_isotig03152_1	45.16	65	1e-37	Unknown,_partial	gi|324521246|gb|ADY47812.1|	34.57	99	2e-15	Ascaris_suum
Hindica_15634_Transcript_3/4	Hbac_isotig01647_1	32.55	66	5e-35	hypothetical_protein_CRE_00040	gi|308511685|ref|XP_003118025.1|	75.26	73	9e-88	Caenorhabditis_remanei
Hindica_100_Transcript_1/1	Hbac_isotig01060_1	82.26	99	6e-159	hypothetical_protein_F56H11.1	gi|71989803|ref|NP_001023236.1|	52.01	83	0	Caenorhabditis_elegans
Hindica_5076_Transcript_1/1	Hbac_isotig01653_1	71.74	66	1e-105	pre-mrna-splicing_factor_rbm22	gi|541043221|gb|ERG82251.1|	71.74	99	7e-120	Ascaris_suum
Hindica_12026_Transcript_1/1	Hbac_isotig01525_1	65.36	99	1e-73	RAS-like_GTP-binding_protein_RhoA	gi|170586398|ref|XP_001897966.1|	93.51	54	2e-100	Brugia_malayi
Hindica_10591_Transcript_2/2	Hbac_isotig03210_1	52.89	99	7e-39	hypothetical_protein_CRE_17211	gi|308489444|ref|XP_003106915.1|	50.65	64	3e-38	Caenorhabditis_remanei
Hindica_5101_Transcript_2/2	Hbac_isotig03192_1	32.58	61	1e-20	hypothetical_protein_LOAG_08382	gi|312083676|ref|XP_003143962.1|	89.2	75	4e-136	Loa_loa
Hindica_3858_Transcript_2/2	Hbac_isotig04919_1	66.46	74	1e-79	Aldo_keto_reductase_domain_containing_protein	gi|560124911|emb|CDJ90462.1|	56.14	91	9e-34	Haemonchus_contortus
Hindica_5697_Transcript_2/3	Hbac_isotig02231_1	55.11	53	3e-61	hypothetical_protein_CRE_28754	gi|308482506|ref|XP_003103456.1|	51.8	78	7e-100	Caenorhabditis_remanei
Hindica_8271_Transcript_1/1	Hbac_isotig01346_1	64.79	53	4e-25	Glycoside_hydrolase_domain_containing_protein	gi|560126756|emb|CDJ88607.1|	57.97	82	0	Haemonchus_contortus
Hindica_5295_Transcript_1/1	Hbac_isotig04873_1	35.43	76	3e-40	calumenin-a	gi|541044684|gb|ERG83583.1|	79.86	77	3e-165	Ascaris_suum
Hindica_8755_Transcript_1/3	Hbac_isotig03926_1	39.1	64	2e-35	hypothetical_protein_Y032_0167g101	gi|597845219|gb|EYB94745.1|	74.06	91	3e-108	Ancylostoma_ceylanicum
Hindica_11639_Transcript_1/1	Hbac_isotig03665_1	68	57	9e-46	UDP-glucose_pyrophosphorylase_2	gi|312084190|ref|XP_003144174.1|	48	77	2e-135	Loa_loa
Hindica_1292_Transcript_1/4	Hbac_isotig03048_1	54.05	86	1e-31	K+_channel_tetramerization_protein	gi|170595103|ref|XP_001902248.1|	68.86	71	6e-160	Brugia_malayi
Hindica_3777_Transcript_1/1	Hbac_isotig04027_1	43.43	51	2e-24	High_mobility_group_protein_1.2,_partial	gi|324526583|gb|ADY48692.1|	78.95	70	1e-93	Ascaris_suum
Hindica_4663_Transcript_1/1	Hbac_isotig01789_1	52.96	71	5e-98	Importin-5	gi|324502418|gb|ADY41065.1|	53.7	99	5e-119	Ascaris_suum
Hindica_1459_Transcript_1/1	Hbac_isotig06048_1	61.95	54	1e-45	Cytochrome_P450_4C1	gi|324512329|gb|ADY45110.1|	49.21	80	2e-36	Ascaris_suum
Hindica_11895_Transcript_1/2	Hbac_isotig00479_1	52.87	71	5e-90	unknown_zinc_finger_protein	gi|544209392|ref|XP_005535099.1|	32.48	74	5e-14	Cyanidioschyzon_merolae_strain_10D
Hindica_1841_Transcript_1/1	Hbac_isotig01723_1	57.36	60	8e-137	protein_C17H12.11	gi|170593283|ref|XP_001901394.1|	56.58	58	1e-20	Brugia_malayi
Hindica_8980_Transcript_2/3	Hbac_isotig03704_1	36.03	52	9e-34	nuclear_hormone_receptor_family_member_nhr-49	gi|541046587|gb|ERG85366.1|	61.23	79	5e-136	Ascaris_suum
Hindica_865_Transcript_1/1	Hbac_isotig00294_1	41.57	81	6e-14	Piwi_domain_containing_protein	gi|170591108|ref|XP_001900313.1|	44.25	79	4e-35	Brugia_malayi
Hindica_16967_Transcript_1/1	Hbac_isotig01594_1	31.91	81	5e-33	CRE-CYP-33E1_protein	gi|308455259|ref|XP_003090182.1|	40.1	94	4e-24	Caenorhabditis_remanei
Hindica_271_Transcript_1/1	Hbac_isotig04601_1	37.12	74	6e-43	14-3-3_protein	gi|334089911|gb|AEG64708.1|	91.3	99	5e-133	Heterodera_glycines
Hindica_1479_Transcript_1/1	Hbac_isotig01707_1	53.61	83	8e-60	Programmed_cell_death_protein_5	gi|324508672|gb|ADY43657.1|	66.27	59	3e-27	Ascaris_suum
Hindica_9215_Transcript_1/1	Hbac_isotig02615_1	38.11	58	2e-60	hypothetical_protein_Y032_0002g539	gi|597883617|gb|EYC32977.1|	71.36	99	1e-114	Ancylostoma_ceylanicum
Hindica_12390_Transcript_1/1	Hbac_isotig02615_1	32.99	50	1e-35	T-complex_protein_1,_delta_subunit	gi|170579911|ref|XP_001895036.1|	77.99	89	0	Brugia_malayi
Hindica_13918_Transcript_1/1	Hbac_isotig02528_1	64.41	82	3e-48	60S_ribosomal_protein_L44_putative	gi|325184640|emb|CCA19132.1|	94.23	54	1e-53	Albugo_laibachii_Nc14
Hindica_10175_Transcript_1/1	Hbac_isotig01566_1	68.42	52	3e-12	reticulon-4	gi|541047716|gb|ERG86447.1|	42.86	71	1e-34	Ascaris_suum
Hindica_1352_Transcript_2/2	Hbac_isotig02222_1	77.4	50	9e-78	nuclear_cap_binding_protein_subunit_2	gi|312071976|ref|XP_003138855.1|	72.52	55	9e-66	Loa_loa
Hindica_661_Transcript_1/1	Hbac_isotig03047_1	90.67	75	4e-123	hypothetical_protein_M569_07709,_partial	gi|527199198|gb|EPS67068.1|	73.81	64	7e-34	Genlisea_aurea
Hindica_643_Transcript_1/1	Hbac_isotig01447_1	70.37	66	2e-64	dehydrogenase_reductase_sdr_family_member_4	gi|541043263|gb|ERG82289.1|	58.49	71	9e-86	Ascaris_suum
Hindica_3792_Transcript_3/3	Hbac_isotig01765_1	52.63	88	2e-15	Hypothetical_protein_CBG04280	gi|268530448|ref|XP_002630350.1|	61.31	72	1e-37	Caenorhabditis_briggsae
Hindica_3123_Transcript_1/1	Hbac_isotig02267_1	61.54	99	3e-85	Intersectin-1	gi|324503774|gb|ADY41633.1|	44.38	60	1e-75	Ascaris_suum
Hindica_11560_Transcript_1/1	Hbac_contig00930_1	63.79	67	1e-46	chondroitin_proteoglycan_2	gi|541048280|gb|ERG86992.1|	41.94	57	4e-07	Ascaris_suum
Hindica_6523_Transcript_1/1	Hbac_isotig02373_1	37.66	99	4e-26	ubiquitin_carboxyl-terminal_hydrolase	gi|402589718|gb|EJW83649.1|	58.44	88	1e-95	Wuchereria_bancrofti
Hindica_9732_Transcript_1/1	Hbac_isotig02152_1	86.99	69	7e-94	Isocitrate_isopropylmalate_dehydrogenase_domain_containing_protein	gi|560134118|emb|CDJ85664.1|	71.16	83	1e-178	Haemonchus_contortus
Hindica_8338_Transcript_1/1	Hbac_isotig04406_1	78.26	80	4e-95	myosin_regulatory_light_chain	gi|17530145|gb|AAL40718.1|AF402308_1	88.89	69	7e-96	Meloidogyne_incognita
Hindica_964_Transcript_3/3	Hbac_isotig01748_1	40.46	57	2e-56	STE/STE20/PAKA_protein_kinase	gi|312085122|ref|XP_003144552.1|	93.44	99	2e-75	Loa_loa
Hindica_16264_Transcript_1/1	Hbac_isotig03755_1	46.58	87	4e-39	hypothetical_protein_CRE_19290	gi|308474005|ref|XP_003099225.1|	32.78	80	9e-66	Caenorhabditis_remanei
Hindica_7694_Transcript_1/1	Hbac_isotig03223_1	67.23	61	2e-55	PREDICTED:_glutamine--tRNA_ligase	gi|542159464|ref|XP_005488466.1|	56.73	88	5e-93	Zonotrichia_albicollis
Hindica_17350_Transcript_1/1	Hbac_isotig02770_1	58.57	63	1e-20	hypothetical_protein_Y032_0314g2232	gi|597834890|gb|EYB84563.1|	77.16	70	0	Ancylostoma_ceylanicum
Hindica_10759_Transcript_2/2	Hbac_isotig02644_1	34.66	84	1e-20	protein_ndrg1	gi|541047900|gb|ERG86625.1|	71.13	65	4e-127	Ascaris_suum
Hindica_13289_Transcript_1/1	Hbac_isotig02012_1	62.75	57	2e-38	cytoplasmic_dynein_intermediate_chain_1	gi|312075601|ref|XP_003140489.1|	45.7	73	1e-36	Loa_loa
Hindica_7957_Transcript_1/1	Hbac_isotig02912_1	62.91	59	5e-141	SEC13-related_protein	gi|170588105|ref|XP_001898814.1|	56.83	90	7e-124	Brugia_malayi
Hindica_16585_Transcript_1/1	Hbac_isotig01391_1	39.57	99	5e-25	endonuclease/Exonuclease/phosphatase	gi|312081654|ref|XP_003143118.1|	36.79	100	2e-11	Loa_loa
Hindica_3942_Transcript_1/1	Hbac_isotig02143_1	67.35	78	3e-92	hypothetical_protein_CAEBREN_31421	gi|341897190|gb|EGT53125.1|	54.84	72	2e-40	Caenorhabditis_brenneri
Hindica_366_Transcript_2/2	Hbac_isotig05278_1	52.48	82	3e-30	RNA_recognition_motif_domain_containing_protein	gi|560121540|emb|CDJ93827.1|	60.5	53	2e-78	Haemonchus_contortus
Hindica_14745_Transcript_1/1	Hbac_isotig01819_1	35.71	76	3e-13	vacuolar_proton_pump	gi|312075448|ref|XP_003140421.1|	82.76	54	2e-23	Loa_loa
Hindica_9224_Transcript_1/1	Hbac_isotig01803_1	72.28	69	2e-82	AP-3_complex_subunit_mu-1	gi|324511973|gb|ADY44971.1|	73.17	96	3e-110	Ascaris_suum
Hindica_11661_Transcript_1/1	Hbac_isotig05306_1	54.59	55	2e-59	ribosomal_40S_subunit_protein_S8B	gi|595451387|gb|EXX59183.1|	72.68	78	1e-103	Rhizophagus_irregularis_DAOM_197198w
Hindica_4269_Transcript_2/2	Hbac_isotig04638_1	71.43	54	3e-65	ldlr_chaperone_mesd	gi|541043823|gb|ERG82793.1|	46.83	95	8e-34	Ascaris_suum
Hindica_167_Transcript_1/3	Hbac_isotig01994_1	55.76	57	1e-59	hypothetical_protein_PHYSODRAFT_356144	gi|348666498|gb|EGZ06325.1|	84.77	96	1e-161	Phytophthora_sojae
Hindica_740_Transcript_2/2	Hbac_isotig02414_1	32.61	56	1e-10	serine/threonine_protein_phosphatase_PP1_isozyme_1	gi|312074781|ref|XP_003140124.1|	49.32	54	6e-94	Loa_loa
Hindica_1755_Transcript_1/1	Hbac_isotig03897_1	82.88	77	3e-131	CBN-GER-1_protein	gi|341896280|gb|EGT52215.1|	75.94	94	1e-151	Caenorhabditis_brenneri
Hindica_14511_Transcript_1/1	Hbac_isotig00632_1	51.35	90	3e-32	Phosphatidylinositol-4-phosphate_5-kinase_domain_containing_protein	gi|560120335|emb|CDJ95033.1|	75.68	54	8e-13	Haemonchus_contortus
Hindica_5430_Transcript_2/2	Hbac_isotig02258_1	39.47	57	1e-49	autophagy-related_protein_2-like_protein_a	gi|541044493|gb|ERG83406.1|	60.16	85	3e-37	Ascaris_suum
Hindica_1368_Transcript_1/1	Hbac_isotig02264_1	56.64	56	4e-136	Hypothetical_protein_CBG12009	gi|268560834|ref|XP_002646302.1|	50.27	99	3e-53	Caenorhabditis_briggsae
Hindica_11927_Transcript_1/1	Hbac_isotig02134_1	77.97	76	8e-168	Hypothetical_protein_CBG13501	gi|268553955|ref|XP_002634965.1|	55.56	62	8e-36	Caenorhabditis_briggsae
Hindica_12775_Transcript_1/1	Hbac_isotig02445_1	34.74	76	5e-32	beta_tubulin_isotype_1	gi|124244619|gb|ABM92349.1|	96.35	97	6e-128	Cooperia_pectinata
Hindica_4773_Transcript_1/1	Hbac_isotig01100_1	41.47	53	1e-66	ATP_synthase_epsilon_chain,_mitochondrial	gi|170570978|ref|XP_001891551.1|	46.3	50	5e-07	Brugia_malayi
Hindica_2206_Transcript_1/1	Hbac_isotig01346_1	70.11	57	9e-130	wd_repeat_domain_phosphoinositide-interacting_protein_2	gi|541049079|gb|ERG87771.1|	49.6	81	1e-121	Ascaris_suum
Hindica_909_Transcript_1/1	Hbac_isotig04106_1	75.78	66	5e-89	Medium-chain_specific_acyl-CoA_dehydrogenase_1	gi|324515461|gb|ADY46208.1|	56.6	54	3e-29	Ascaris_suum
Hindica_16745_Transcript_2/3	Hbac_isotig01123_1	52.16	74	1e-92	General_transcription_factor_IIH_subunit_2,_partial	gi|324520938|gb|ADY47747.1|	48.07	86	1e-72	Ascaris_suum
Hindica_7101_Transcript_1/1	Hbac_isotig05102_1	42.64	79	3e-27	unknown	gi|332373628|gb|AEE61955.1|	58.11	76	2e-103	Dendroctonus_ponderosae
Hindica_4189_Transcript_1/2	Hbac_isotig04530_1	34.75	52	2e-16	Heterogeneous_nuclear_ribonucleoprotein_F	gi|324509132|gb|ADY43846.1|	40.48	61	2e-36	Ascaris_suum
Hindica_15365_Transcript_1/1	Hbac_isotig04534_1	35.44	57	1e-06	Protein_smg-8	gi|324503434|gb|ADY41495.1|	43	79	3e-44	Ascaris_suum
Hindica_2199_Transcript_1/1	Hbac_isotig01230_1	56.47	71	6e-122	rudimentary_enhancer	gi|312083293|ref|XP_003143801.1|	64.65	63	6e-40	Loa_loa
Hindica_5022_Transcript_1/1	Hbac_isotig02077_1	37.3	55	1e-22	hypothetical_protein	gi|346468413|gb|AEO34051.1|	67.65	59	8e-22	Amblyomma_maculatum
Hindica_16929_Transcript_1/1	Hbac_isotig01128_1	36.27	93	1e-26	Periodic_tryptophan_protein_2	gi|324504166|gb|ADY41799.1|	49.24	99	0	Ascaris_suum
Hindica_71_Transcript_3/3	Hbac_isotig00221_1	86.96	99	1e-130	hypothetical_protein_Y032_0164g3538	gi|597845532|gb|EYB95055.1|	83.21	99	2e-74	Ancylostoma_ceylanicum
Hindica_4144_Transcript_2/2	Hbac_isotig06201_1	52.27	62	1e-26	Selenium-binding_protein_1	gi|324508511|gb|ADY43592.1|	37.67	93	3e-29	Ascaris_suum
Hindica_1231_Transcript_1/1	Hbac_isotig00797_1	71.01	56	4e-33	60S_ribosomal_protein_L9	gi|402592054|gb|EJW85983.1|	78.63	99	2e-61	Wuchereria_bancrofti
Hindica_1338_Transcript_1/2	Hbac_isotig01191_1	80.44	55	0	ATP-binding_cassette,_partial	gi|402586675|gb|EJW80612.1|	68.08	83	3e-171	Wuchereria_bancrofti
Hindica_9845_Transcript_1/2	Hbac_isotig06534_1	72.82	54	1e-44	40S_ribosomal_protein_S5,_partial	gi|324527583|gb|ADY48810.1|	95.54	73	2e-104	Ascaris_suum
Hindica_2127_Transcript_1/1	Hbac_isotig00367_1	40.26	68	1e-31	60S_ribosomal_protein_L23a	gi|324532637|gb|ADY49251.1|	85.06	99	5e-43	Ascaris_suum
Hindica_979_Transcript_1/1	Hbac_isotig05084_1	79.39	55	4e-71	unnamed_protein_product	gi|560124436|emb|CDJ90921.1|	72.08	56	8e-58	Haemonchus_contortus
Hindica_5525_Transcript_1/1	Hbac_isotig01036_1	64.29	64	3e-32	hypothetical_protein_Y032_0226g2768	gi|597840314|gb|EYB89899.1|	88.37	97	2e-70	Ancylostoma_ceylanicum
Hindica_4484_Transcript_3/4	Hbac_isotig03951_1	56.41	62	4e-69	Ras-related_protein_Rab-32	gi|324518284|gb|ADY47060.1|	46.46	93	1e-70	Ascaris_suum
Hindica_157_Transcript_1/1	Hbac_isotig01204_1	57.66	72	4e-39	UV_excision_repair_protein_Rad23	gi|402588417|gb|EJW82350.1|	41.72	92	1e-27	Wuchereria_bancrofti
Hindica_2600_Transcript_1/1	Hbac_isotig01094_1	59.26	64	3e-26	Vitellogenin-6	gi|324500329|gb|ADY40158.1|	34.46	98	1e-18	Ascaris_suum
Hindica_1534_Transcript_2/2	Hbac_isotig01409_1	46.88	54	4e-10	40S_ribosomal_protein_S20	gi|501755990|emb|CCG80883.1|	77.31	64	8e-56	Taphrina_deformans_PYCC_5710
Hindica_2433_Transcript_1/1	Hbac_isotig03202_1	53.1	82	1e-86	ATP-grasp_fold_and_ATP-citrate_lyase_succinyl-CoA_ligase_domain_containing_protein	gi|560126747|emb|CDJ88619.1|	76.14	84	1e-154	Haemonchus_contortus
Hindica_4354_Transcript_1/1	Hbac_isotig01572_1	70.89	71	2e-151	ADP-ribosylation_factor	gi|357604418|gb|EHJ64178.1|	97.04	99	2e-91	Danaus_plexippus
Hindica_4254_Transcript_3/3	Hbac_isotig00414_1	78.52	60	5e-85	zk1236.5	gi|381352235|gb|AFG25457.1|	60.61	61	5e-37	Meloidogyne_incognita
Hindica_14770_Transcript_1/1	Hbac_isotig01598_1	60.94	51	3e-22	Batten's_disease_protein_Cln3_domain_containing_protein	gi|560120243|emb|CDJ95123.1|	51.95	92	6e-36	Haemonchus_contortus
Hindica_5828_Transcript_2/2	Hbac_isotig01459_1	33.05	68	5e-51	hypothetical_protein_Y032_0035g3042	gi|597866521|gb|EYC15915.1|	94.78	90	1e-91	Ancylostoma_ceylanicum
Hindica_4525_Transcript_1/1	Hbac_isotig05824_1	45.59	64	1e-06	er_lumen_protein_retaining_receptor	gi|541046437|gb|ERG85223.1|	66.98	72	3e-101	Ascaris_suum
[truncated: 746 more rows]
