# Supplementary material for: A transcriptomic insight into the infective juvenile stage of the insect parasitic nematode, Heterorhabditis indica
Source: BMC Genomics. 2016 Mar 1;17:166. doi: 10.1186/s12864-016-2510-z (PMC4774024; doi:10.1186/s12864-016-2510-z)
Supplement: Additional file 3: Table S2. — Transcript abundance of H. Indica transcripts along with KOG analysis of transcripts showing FPKM values ≥ 100 and ≥ 1000. (XLSX 486 kb) [file 12864_2016_2510_MOESM3_ESM.xlsx]

## Sheet: FPKM VALUES_all
H. indica locus ID	FPKM Value
Hindica_8322_Transcript_1/1	49357.6
Hindica_7724_Transcript_1/1	43936.8
Hindica_6056_Transcript_1/1	25216.3
Hindica_15484_Transcript_1/1	17968.2
Hindica_149_Transcript_1/1	15606.6
Hindica_536_Transcript_1/1	15272.1
Hindica_339_Transcript_1/2	13787.9
Hindica_14094_Transcript_1/1	12857.7
Hindica_895_Transcript_1/1	12829.8
Hindica_9610_Transcript_1/1	12415
Hindica_16_Transcript_1/1	11740.7
Hindica_857_Transcript_3/3	11655.3
Hindica_770_Transcript_1/1	11111.7
Hindica_9765_Transcript_3/3	10974.5
Hindica_550_Transcript_1/1	9391.38
Hindica_10515_Transcript_1/1	7388.15
Hindica_5401_Transcript_1/1	7166.56
Hindica_8777_Transcript_1/1	7091.94
Hindica_16823_Transcript_1/1	6956.41
Hindica_5228_Transcript_1/1	6643.19
Hindica_379_Transcript_1/1	5941.42
Hindica_8317_Transcript_1/1	5795.96
Hindica_274_Transcript_2/2	5711.31
Hindica_306_Transcript_2/3	5687.57
Hindica_122_Transcript_1/1	5048.7
Hindica_189_Transcript_1/1	4818.39
Hindica_17043_Transcript_1/1	4644.16
Hindica_14127_Transcript_1/1	4596.91
Hindica_818_Transcript_1/2	4444.41
Hindica_14083_Transcript_1/1	4441.23
Hindica_104_Transcript_1/1	4400.4
Hindica_16449_Transcript_1/1	4004.45
Hindica_1_Transcript_1/1	3824.66
Hindica_12693_Transcript_3/3	3789.15
Hindica_8840_Transcript_1/2	3694.53
Hindica_1734_Transcript_1/1	3672.25
Hindica_1415_Transcript_1/1	3663.68
Hindica_14812_Transcript_1/2	3413.36
Hindica_1943_Transcript_1/1	3406.1
Hindica_16468_Transcript_1/1	3332.18
Hindica_13645_Transcript_1/1	3320.77
Hindica_664_Transcript_2/2	3316.01
Hindica_9962_Transcript_1/1	3263.12
Hindica_9256_Transcript_1/2	3241.31
Hindica_16476_Transcript_1/1	3156.64
Hindica_8923_Transcript_2/2	3119.91
Hindica_850_Transcript_3/4	3030.14
Hindica_179_Transcript_2/3	3018.95
Hindica_555_Transcript_2/2	3007.81
Hindica_198_Transcript_1/2	2992.13
Hindica_840_Transcript_1/1	2914.3
Hindica_119_Transcript_4/4	2820.59
Hindica_11874_Transcript_1/2	2813.53
Hindica_696_Transcript_1/1	2802.09
Hindica_191_Transcript_1/1	2653.42
Hindica_1745_Transcript_1/1	2611.87
Hindica_1172_Transcript_1/1	2600.54
Hindica_5140_Transcript_3/3	2522.49
Hindica_8899_Transcript_1/1	2489.65
Hindica_162_Transcript_1/1	2489.05
Hindica_358_Transcript_2/2	2452.98
Hindica_9614_Transcript_1/1	2323.44
Hindica_7911_Transcript_1/1	2290.27
Hindica_64_Transcript_1/6	2277.99
Hindica_2126_Transcript_1/1	2226.1
Hindica_8799_Transcript_2/2	2201.25
Hindica_1201_Transcript_1/1	2163.26
Hindica_13201_Transcript_1/1	2155.08
Hindica_90_Transcript_2/2	2140.61
Hindica_479_Transcript_1/1	2132.75
Hindica_2887_Transcript_1/1	2097.04
Hindica_370_Transcript_1/1	2089.58
Hindica_1460_Transcript_1/2	2084.22
Hindica_838_Transcript_1/4	1964.19
Hindica_5657_Transcript_1/1	1955.93
Hindica_841_Transcript_1/1	1953.09
Hindica_1534_Transcript_2/2	1944.18
Hindica_10666_Transcript_1/1	1923.87
Hindica_529_Transcript_1/1	1917.6
Hindica_287_Transcript_1/1	1912.91
Hindica_8298_Transcript_2/3	1891.25
Hindica_1825_Transcript_1/1	1890.1
Hindica_1304_Transcript_1/1	1880.12
Hindica_330_Transcript_1/1	1878.92
Hindica_14073_Transcript_1/1	1876.95
Hindica_14153_Transcript_1/1	1853.24
Hindica_1028_Transcript_2/2	1847.05
Hindica_791_Transcript_1/1	1831.99
Hindica_4694_Transcript_2/4	1817.28
Hindica_14806_Transcript_1/1	1806.34
Hindica_5796_Transcript_1/1	1804.13
Hindica_247_Transcript_1/1	1790.34
Hindica_356_Transcript_2/2	1746.12
Hindica_1284_Transcript_1/1	1715.25
Hindica_8892_Transcript_1/2	1670.06
Hindica_123_Transcript_1/1	1665.7
Hindica_865_Transcript_1/1	1629.4
Hindica_14074_Transcript_1/1	1618.3
Hindica_509_Transcript_1/1	1599.04
Hindica_10857_Transcript_1/1	1591.2
Hindica_849_Transcript_1/1	1579.26
Hindica_1431_Transcript_1/1	1570.67
Hindica_14333_Transcript_1/1	1564.56
Hindica_7919_Transcript_1/1	1545.17
Hindica_1642_Transcript_1/1	1541.07
Hindica_410_Transcript_1/3	1536.53
Hindica_8299_Transcript_1/1	1530.68
Hindica_1140_Transcript_1/2	1521.65
Hindica_459_Transcript_1/1	1520.67
Hindica_178_Transcript_2/2	1505.31
Hindica_14348_Transcript_1/1	1476.49
Hindica_8575_Transcript_4/5	1473.05
Hindica_9631_Transcript_1/1	1464.11
Hindica_2629_Transcript_1/1	1454.75
Hindica_14085_Transcript_2/2	1443.94
Hindica_14133_Transcript_1/1	1437.17
Hindica_16222_Transcript_1/1	1436.21
Hindica_226_Transcript_1/1	1434.13
Hindica_5186_Transcript_1/2	1427.93
Hindica_202_Transcript_1/1	1427.53
Hindica_1533_Transcript_1/1	1423.15
Hindica_14214_Transcript_1/1	1422.97
Hindica_3149_Transcript_1/1	1416.47
Hindica_16585_Transcript_1/1	1407.32
Hindica_14090_Transcript_1/2	1406.69
Hindica_517_Transcript_2/2	1403.63
Hindica_7931_Transcript_1/1	1401.29
Hindica_1105_Transcript_1/1	1400.82
Hindica_16612_Transcript_2/2	1398.09
Hindica_643_Transcript_1/1	1397.74
Hindica_5203_Transcript_1/3	1389.36
Hindica_9977_Transcript_1/2	1383.7
Hindica_2703_Transcript_1/1	1377.56
Hindica_14152_Transcript_1/1	1369.56
Hindica_10104_Transcript_1/1	1366.3
Hindica_1717_Transcript_1/1	1356.16
Hindica_3045_Transcript_1/1	1341.28
Hindica_1062_Transcript_2/2	1337.04
Hindica_16746_Transcript_1/1	1325.28
Hindica_2401_Transcript_1/1	1318.31
Hindica_635_Transcript_2/2	1287.43
Hindica_966_Transcript_1/1	1285.44
Hindica_573_Transcript_1/2	1283.24
Hindica_359_Transcript_1/2	1279.83
Hindica_16873_Transcript_1/1	1279.05
Hindica_9636_Transcript_1/1	1266.41
Hindica_1011_Transcript_1/1	1261.29
Hindica_2935_Transcript_1/1	1258.41
Hindica_9534_Transcript_1/2	1254.53
Hindica_64_Transcript_4/6	1254.19
Hindica_1129_Transcript_1/1	1245.06
Hindica_14167_Transcript_1/1	1245.05
Hindica_4034_Transcript_2/2	1235.78
Hindica_2049_Transcript_1/1	1224.94
Hindica_1316_Transcript_2/3	1221.63
Hindica_1423_Transcript_1/2	1217.22
Hindica_1363_Transcript_1/1	1217.02
Hindica_320_Transcript_2/2	1211.63
Hindica_6593_Transcript_1/2	1208.6
Hindica_10359_Transcript_2/2	1202.99
Hindica_1186_Transcript_1/1	1201.87
Hindica_8855_Transcript_1/1	1184.2
Hindica_462_Transcript_1/1	1179.13
Hindica_2386_Transcript_2/2	1176.42
Hindica_1054_Transcript_3/3	1164.95
Hindica_9673_Transcript_2/3	1154.2
Hindica_10626_Transcript_1/1	1151.16
Hindica_363_Transcript_1/2	1151.13
Hindica_314_Transcript_1/2	1142.6
Hindica_11167_Transcript_2/2	1133.6
Hindica_447_Transcript_1/1	1125.06
Hindica_912_Transcript_1/1	1123.42
Hindica_715_Transcript_1/2	1120.06
Hindica_756_Transcript_1/1	1115.99
Hindica_6769_Transcript_1/1	1115.25
Hindica_2146_Transcript_1/1	1113.82
Hindica_1782_Transcript_1/1	1106.71
Hindica_13707_Transcript_1/1	1100.93
Hindica_422_Transcript_1/1	1091.48
Hindica_9970_Transcript_1/1	1087.49
Hindica_10438_Transcript_1/1	1083.92
Hindica_758_Transcript_1/1	1083.22
Hindica_12997_Transcript_1/2	1074.3
Hindica_14227_Transcript_1/2	1067.55
Hindica_1944_Transcript_1/2	1060.85
Hindica_14124_Transcript_1/2	1051.73
Hindica_448_Transcript_2/2	1047.51
Hindica_628_Transcript_1/1	1046.75
Hindica_561_Transcript_1/1	1044.77
Hindica_654_Transcript_1/2	1044.67
Hindica_602_Transcript_1/1	1037.61
Hindica_965_Transcript_1/1	1031.55
Hindica_799_Transcript_1/1	1028.81
Hindica_1651_Transcript_2/2	1025.83
Hindica_14251_Transcript_1/1	1021.36
Hindica_521_Transcript_1/1	1020.26
Hindica_3074_Transcript_1/1	1019.63
Hindica_2838_Transcript_1/2	1016.04
Hindica_2431_Transcript_1/2	1014.74
Hindica_1688_Transcript_1/2	1005.97
Hindica_2821_Transcript_1/1	1004.28
Hindica_15768_Transcript_1/1	1002.29
Hindica_152_Transcript_1/1	994.36
Hindica_1207_Transcript_2/2	991.138
Hindica_492_Transcript_1/1	988.3
Hindica_760_Transcript_1/1	985.774
Hindica_16539_Transcript_1/1	985.015
Hindica_74_Transcript_1/2	982.386
Hindica_12757_Transcript_2/2	979.762
Hindica_3209_Transcript_1/1	979.361
Hindica_3156_Transcript_2/2	975.886
Hindica_16480_Transcript_1/2	975.834
Hindica_14126_Transcript_1/1	973.727
Hindica_16141_Transcript_1/1	972.777
Hindica_12656_Transcript_1/2	972.773
Hindica_810_Transcript_1/1	965.561
Hindica_3841_Transcript_1/1	965.309
Hindica_12805_Transcript_1/1	961.813
Hindica_910_Transcript_1/1	960.932
Hindica_14344_Transcript_1/1	959.732
Hindica_2858_Transcript_1/1	959.535
Hindica_12726_Transcript_1/1	959.499
Hindica_45_Transcript_1/1	958.393
Hindica_11310_Transcript_1/1	955.856
Hindica_3657_Transcript_1/1	953.751
Hindica_14324_Transcript_2/2	953.341
Hindica_3218_Transcript_1/1	952.311
Hindica_1044_Transcript_2/2	950.085
Hindica_16508_Transcript_3/4	946.654
Hindica_8987_Transcript_1/1	939.251
Hindica_13703_Transcript_1/1	937.033
Hindica_12728_Transcript_1/1	936.272
Hindica_827_Transcript_1/1	934.883
Hindica_11754_Transcript_1/1	931.87
Hindica_736_Transcript_2/3	926.912
Hindica_354_Transcript_1/2	926.833
Hindica_467_Transcript_2/4	926.013
Hindica_108_Transcript_1/1	917.871
Hindica_678_Transcript_1/1	916.835
Hindica_501_Transcript_1/1	912.324
Hindica_14208_Transcript_2/2	911.139
Hindica_14367_Transcript_1/1	910.82
Hindica_1772_Transcript_1/1	902.013
Hindica_524_Transcript_2/2	901.157
Hindica_3957_Transcript_2/2	900.809
Hindica_254_Transcript_2/2	899.384
Hindica_14272_Transcript_1/1	899.137
Hindica_357_Transcript_1/1	896.888
Hindica_14476_Transcript_1/1	894.219
Hindica_1914_Transcript_1/1	893.936
Hindica_161_Transcript_1/1	890.557
Hindica_385_Transcript_1/1	884.188
Hindica_14088_Transcript_1/1	881.913
Hindica_183_Transcript_1/1	879.566
Hindica_2532_Transcript_1/2	875.369
Hindica_527_Transcript_1/1	865.607
Hindica_14136_Transcript_1/1	854.641
Hindica_4128_Transcript_2/2	854.606
Hindica_154_Transcript_1/1	849.923
Hindica_16464_Transcript_1/1	849.474
Hindica_10357_Transcript_1/1	849.386
Hindica_16626_Transcript_1/1	844.596
Hindica_9629_Transcript_1/1	843.47
Hindica_4216_Transcript_1/1	836.087
Hindica_7466_Transcript_2/2	836.047
Hindica_2231_Transcript_1/1	835.972
Hindica_12336_Transcript_1/1	835.676
Hindica_1535_Transcript_2/2	834.951
Hindica_9953_Transcript_1/1	823.339
Hindica_59_Transcript_1/1	821.912
Hindica_325_Transcript_1/1	817.585
Hindica_16586_Transcript_1/1	815.109
Hindica_14444_Transcript_1/1	809.599
Hindica_754_Transcript_2/2	807.074
Hindica_2401_Transcript_1/1	805.641
Hindica_14198_Transcript_1/1	805.559
Hindica_16759_Transcript_1/1	804.919
Hindica_129_Transcript_1/1	802.485
Hindica_7344_Transcript_2/2	802.019
Hindica_518_Transcript_2/2	802.009
Hindica_661_Transcript_1/1	801.733
Hindica_3520_Transcript_1/1	795.676
Hindica_195_Transcript_2/2	795.404
Hindica_1393_Transcript_1/1	794.15
Hindica_4283_Transcript_1/2	792.968
Hindica_591_Transcript_1/1	789.454
Hindica_4237_Transcript_1/1	789.395
Hindica_1878_Transcript_1/2	788.276
Hindica_9621_Transcript_1/1	787.648
Hindica_504_Transcript_1/1	784.328
Hindica_1440_Transcript_1/1	782.569
Hindica_81_Transcript_1/1	782.23
Hindica_12336_Transcript_1/1	779.166
Hindica_2006_Transcript_1/1	778.991
Hindica_9670_Transcript_1/3	776.514
Hindica_2610_Transcript_1/1	773.133
Hindica_13245_Transcript_1/1	773.068
Hindica_93_Transcript_2/2	769.279
Hindica_1097_Transcript_1/1	763.667
Hindica_14122_Transcript_2/2	758.457
Hindica_1650_Transcript_1/3	757.996
Hindica_2933_Transcript_1/1	757.554
Hindica_12770_Transcript_1/1	755.752
Hindica_174_Transcript_1/1	748.392
Hindica_1736_Transcript_2/2	744.618
Hindica_1072_Transcript_1/1	742.486
Hindica_10174_Transcript_1/1	741.534
Hindica_1035_Transcript_1/1	741.191
Hindica_4068_Transcript_1/3	740.35
Hindica_304_Transcript_1/1	740.343
Hindica_1336_Transcript_2/2	736.217
Hindica_3548_Transcript_1/1	733.066
Hindica_377_Transcript_1/1	732.332
Hindica_1022_Transcript_1/1	731.238
Hindica_9320_Transcript_1/1	730.663
Hindica_16677_Transcript_1/2	728.988
Hindica_2580_Transcript_1/1	727.388
Hindica_12702_Transcript_2/3	726.526
Hindica_11489_Transcript_1/1	725.972
Hindica_9618_Transcript_1/1	719.175
Hindica_1265_Transcript_1/1	716.959
Hindica_1229_Transcript_1/1	715.846
Hindica_2990_Transcript_1/1	715.096
Hindica_2117_Transcript_2/2	707.932
Hindica_14294_Transcript_1/1	704.356
Hindica_16254_Transcript_1/1	698.3
Hindica_3163_Transcript_1/1	696.436
Hindica_9527_Transcript_2/2	688.618
Hindica_489_Transcript_1/1	681.906
Hindica_2276_Transcript_2/2	680.058
Hindica_2539_Transcript_1/1	679.013
Hindica_10627_Transcript_1/1	673.813
Hindica_1150_Transcript_2/3	673.365
Hindica_14172_Transcript_1/1	665.933
Hindica_596_Transcript_1/3	660.565
Hindica_7846_Transcript_1/1	659.885
Hindica_1617_Transcript_1/1	658.185
Hindica_13935_Transcript_3/3	657.535
Hindica_7536_Transcript_1/1	657.03
Hindica_8389_Transcript_1/1	656.879
Hindica_14694_Transcript_1/1	655.522
Hindica_808_Transcript_1/2	655.393
Hindica_4305_Transcript_2/2	655.205
Hindica_2563_Transcript_1/1	653.62
Hindica_9778_Transcript_1/1	650.434
Hindica_24_Transcript_1/1	648.434
Hindica_3193_Transcript_2/2	644.91
Hindica_2682_Transcript_1/1	643.263
Hindica_790_Transcript_1/1	642.578
Hindica_1482_Transcript_1/1	639.955
Hindica_3630_Transcript_1/1	638.331
Hindica_732_Transcript_1/1	634.898
Hindica_1466_Transcript_1/1	632.675
Hindica_3803_Transcript_1/1	632.095
Hindica_1648_Transcript_1/1	626.448
Hindica_1018_Transcript_1/1	622.148
Hindica_403_Transcript_1/1	621.497
Hindica_14358_Transcript_1/1	620.473
Hindica_1655_Transcript_1/1	619.837
Hindica_1118_Transcript_1/1	618.264
Hindica_1253_Transcript_1/1	616.88
Hindica_1021_Transcript_1/1	616.158
Hindica_8871_Transcript_1/1	616.136
Hindica_3172_Transcript_1/1	615.786
Hindica_2596_Transcript_1/1	615.43
Hindica_8950_Transcript_1/1	614.56
Hindica_114_Transcript_1/1	613.844
Hindica_22_Transcript_1/1	612.98
Hindica_3033_Transcript_2/2	612.18
Hindica_782_Transcript_1/1	611.813
Hindica_14974_Transcript_1/1	608.16
Hindica_9624_Transcript_1/1	607.897
Hindica_7202_Transcript_1/1	606.613
Hindica_9645_Transcript_1/1	604.126
Hindica_14336_Transcript_1/1	601.482
Hindica_8135_Transcript_1/1	600.852
Hindica_10673_Transcript_1/1	600.144
Hindica_461_Transcript_1/1	599.792
Hindica_4592_Transcript_1/1	599.762
Hindica_6651_Transcript_1/1	598.025
Hindica_553_Transcript_1/1	596.112
Hindica_3859_Transcript_1/1	595.994
Hindica_210_Transcript_1/2	593.857
Hindica_2393_Transcript_1/3	590.828
Hindica_1008_Transcript_1/1	589.263
Hindica_2567_Transcript_1/1	588.295
Hindica_1459_Transcript_1/1	587.712
Hindica_9000_Transcript_2/2	585.366
Hindica_14076_Transcript_1/1	582.546
Hindica_76_Transcript_1/1	579.986
Hindica_1762_Transcript_1/1	579.465
Hindica_8622_Transcript_2/2	579.293
Hindica_16914_Transcript_1/1	577.84
Hindica_705_Transcript_2/3	577.715
Hindica_559_Transcript_2/2	577.21
Hindica_6971_Transcript_1/1	576.012
Hindica_4780_Transcript_1/1	573.894
Hindica_985_Transcript_1/1	573.82
Hindica_14414_Transcript_1/1	573.181
Hindica_15066_Transcript_1/1	572.777
Hindica_1465_Transcript_1/1	564.816
Hindica_2949_Transcript_1/2	564.11
Hindica_4587_Transcript_1/1	563.759
Hindica_12783_Transcript_1/1	562.706
Hindica_8893_Transcript_1/1	560.506
Hindica_241_Transcript_2/3	560.316
Hindica_1492_Transcript_1/1	559.131
Hindica_2735_Transcript_1/1	558.044
Hindica_1116_Transcript_2/2	557.917
Hindica_1631_Transcript_1/1	555.634
Hindica_2924_Transcript_1/1	554.883
Hindica_10792_Transcript_1/1	551.053
Hindica_1025_Transcript_1/2	548.383
Hindica_1125_Transcript_1/1	547.905
Hindica_8956_Transcript_1/2	546.034
Hindica_3700_Transcript_1/1	544.275
Hindica_888_Transcript_1/1	544.272
Hindica_1972_Transcript_1/1	543.314
Hindica_3909_Transcript_1/1	543.242
Hindica_12804_Transcript_2/3	541.608
Hindica_1692_Transcript_1/1	541.533
Hindica_1672_Transcript_1/1	539.046
Hindica_70_Transcript_1/1	538.26
Hindica_211_Transcript_1/1	536.432
Hindica_844_Transcript_3/4	534.611
Hindica_16722_Transcript_1/1	533.563
Hindica_14225_Transcript_2/2	531.866
Hindica_494_Transcript_3/5	531.811
Hindica_16678_Transcript_1/2	530.383
Hindica_627_Transcript_1/1	529.057
Hindica_812_Transcript_1/1	528.367
Hindica_2624_Transcript_1/1	527.72
Hindica_11647_Transcript_1/1	526.524
Hindica_14425_Transcript_1/1	526.317
Hindica_7956_Transcript_1/2	525.891
Hindica_1913_Transcript_1/1	525.393
Hindica_1077_Transcript_1/1	524.913
Hindica_9667_Transcript_1/1	524.138
Hindica_675_Transcript_1/1	524.089
Hindica_6773_Transcript_1/1	523.75
Hindica_12830_Transcript_1/1	521.871
Hindica_146_Transcript_1/1	521.479
Hindica_593_Transcript_1/1	521.289
Hindica_2251_Transcript_6/6	521.225
Hindica_217_Transcript_1/1	520.345
Hindica_3708_Transcript_1/1	516.39
Hindica_2544_Transcript_1/1	515.698
Hindica_1441_Transcript_1/1	512.701
Hindica_14390_Transcript_1/1	511.592
Hindica_7502_Transcript_1/1	510.108
Hindica_12902_Transcript_1/1	510.1
Hindica_11904_Transcript_1/1	509.42
Hindica_4988_Transcript_2/2	507.142
Hindica_14095_Transcript_1/1	507.008
Hindica_3216_Transcript_1/1	506.941
Hindica_2283_Transcript_1/2	506.396
Hindica_13771_Transcript_1/2	506.17
Hindica_250_Transcript_1/1	506.058
Hindica_10187_Transcript_2/2	505.44
Hindica_1510_Transcript_1/1	505.413
Hindica_8952_Transcript_1/1	504.867
Hindica_416_Transcript_1/1	503.972
Hindica_12766_Transcript_1/1	502.366
Hindica_8975_Transcript_1/1	500.657
Hindica_1687_Transcript_1/1	497.496
Hindica_546_Transcript_3/4	496.705
Hindica_3895_Transcript_1/1	494.588
Hindica_8906_Transcript_1/1	494.319
Hindica_1234_Transcript_1/1	494.261
Hindica_14146_Transcript_1/1	493.263
Hindica_13014_Transcript_1/2	492.665
Hindica_8866_Transcript_1/2	491.073
Hindica_15059_Transcript_1/3	486.973
Hindica_3777_Transcript_1/1	485.939
Hindica_1057_Transcript_1/1	485.838
Hindica_9013_Transcript_1/1	485.424
Hindica_1925_Transcript_1/2	484.65
Hindica_13717_Transcript_2/2	484.4
Hindica_911_Transcript_1/1	483.408
Hindica_625_Transcript_1/1	482.561
Hindica_2013_Transcript_1/1	480.815
Hindica_7797_Transcript_1/3	478.752
Hindica_4463_Transcript_1/1	477.66
Hindica_693_Transcript_1/2	476.868
Hindica_2004_Transcript_1/1	476.52
Hindica_1499_Transcript_1/1	475.187
Hindica_1840_Transcript_1/1	473.502
Hindica_1514_Transcript_1/1	472.989
Hindica_629_Transcript_2/2	472.797
Hindica_10027_Transcript_1/1	472.724
Hindica_9250_Transcript_1/1	472.555
Hindica_13714_Transcript_1/1	471.256
Hindica_7981_Transcript_1/1	470.153
Hindica_1726_Transcript_1/1	469.966
Hindica_2836_Transcript_1/1	469.704
Hindica_1031_Transcript_1/1	469.575
Hindica_2593_Transcript_1/2	469.244
Hindica_2171_Transcript_1/1	466.33
Hindica_16455_Transcript_1/1	465.611
Hindica_1982_Transcript_1/1	464.131
Hindica_8982_Transcript_1/1	464.019
Hindica_2358_Transcript_1/1	463.971
Hindica_2772_Transcript_1/2	463.81
Hindica_1595_Transcript_1/1	463.444
Hindica_3764_Transcript_1/1	463.224
Hindica_2060_Transcript_2/2	461.894
Hindica_12083_Transcript_1/1	461.693
Hindica_1455_Transcript_1/1	460.509
Hindica_3669_Transcript_1/1	460.27
Hindica_1699_Transcript_1/2	460.036
Hindica_1954_Transcript_1/1	459.591
Hindica_9653_Transcript_1/1	459.566
Hindica_2613_Transcript_1/1	458.063
Hindica_3781_Transcript_1/2	456.538
Hindica_77_Transcript_1/1	455.66
Hindica_16873_Transcript_1/1	452.923
Hindica_585_Transcript_1/2	452.208
Hindica_4121_Transcript_2/2	449.313
Hindica_2371_Transcript_1/1	448.826
Hindica_2375_Transcript_2/4	448.314
Hindica_2268_Transcript_1/1	448.166
Hindica_308_Transcript_1/2	447.741
Hindica_2538_Transcript_1/1	447.448
Hindica_3304_Transcript_1/1	445.605
Hindica_69_Transcript_1/1	443.526
Hindica_291_Transcript_1/1	443.426
Hindica_10807_Transcript_3/4	442.59
Hindica_3065_Transcript_3/4	441.908
Hindica_14213_Transcript_1/1	441.639
Hindica_578_Transcript_1/1	441.121
Hindica_9622_Transcript_1/2	440.001
Hindica_3166_Transcript_1/1	439.437
Hindica_190_Transcript_1/1	438.982
Hindica_508_Transcript_2/2	438.816
Hindica_3756_Transcript_1/1	438.238
Hindica_3676_Transcript_1/1	438.045
Hindica_10737_Transcript_1/1	437.222
Hindica_1101_Transcript_2/2	437.209
Hindica_11425_Transcript_3/3	436.249
Hindica_16712_Transcript_1/1	436.24
Hindica_3210_Transcript_1/1	435.144
Hindica_7074_Transcript_1/1	435.108
Hindica_103_Transcript_3/3	434.6
Hindica_10790_Transcript_1/1	434.047
Hindica_8845_Transcript_1/1	433.926
Hindica_3915_Transcript_1/1	432.702
Hindica_4219_Transcript_2/2	430.833
Hindica_8902_Transcript_1/1	430.394
Hindica_8387_Transcript_1/1	430.369
Hindica_83_Transcript_1/1	430.123
Hindica_16576_Transcript_1/1	429.955
Hindica_3314_Transcript_1/2	429.598
Hindica_2733_Transcript_3/3	429.488
Hindica_1040_Transcript_2/4	428.725
Hindica_9678_Transcript_1/1	427.886
Hindica_824_Transcript_2/2	426.978
Hindica_8656_Transcript_1/1	426.481
Hindica_1602_Transcript_1/1	425.169
Hindica_3514_Transcript_1/2	424.856
Hindica_10398_Transcript_1/1	424.73
Hindica_100_Transcript_1/1	424.608
Hindica_601_Transcript_1/1	423.912
Hindica_14335_Transcript_1/1	423.368
Hindica_233_Transcript_1/2	421.404
Hindica_937_Transcript_2/2	421.319
Hindica_9434_Transcript_2/2	419.817
Hindica_1024_Transcript_3/4	419.807
Hindica_14207_Transcript_1/1	419.605
Hindica_14362_Transcript_1/1	418.821
Hindica_10800_Transcript_2/2	417.26
Hindica_17147_Transcript_2/2	416.214
Hindica_14355_Transcript_1/1	415.857
Hindica_10024_Transcript_2/2	415.597
Hindica_15571_Transcript_1/1	415.512
Hindica_2625_Transcript_1/1	414.726
Hindica_9628_Transcript_1/1	414.399
Hindica_10298_Transcript_3/3	414.214
Hindica_16506_Transcript_1/1	413.941
Hindica_1195_Transcript_1/1	413.605
Hindica_15548_Transcript_1/1	413.422
Hindica_3192_Transcript_4/4	413.248
Hindica_13277_Transcript_1/1	412.5
Hindica_6777_Transcript_1/1	412.096
Hindica_1520_Transcript_1/1	411.06
Hindica_6644_Transcript_1/1	410.835
Hindica_9696_Transcript_1/1	410.801
Hindica_8355_Transcript_2/2	410.217
Hindica_3964_Transcript_1/1	409.147
Hindica_9416_Transcript_3/3	408.646
Hindica_240_Transcript_1/2	408.561
Hindica_10338_Transcript_1/1	408.104
Hindica_12563_Transcript_1/2	407.844
Hindica_9837_Transcript_1/1	407.752
Hindica_469_Transcript_1/1	407.432
Hindica_3924_Transcript_4/4	406.126
Hindica_9902_Transcript_1/1	404.713
Hindica_2132_Transcript_1/1	404.616
Hindica_722_Transcript_1/1	403.992
Hindica_2028_Transcript_1/2	403.759
Hindica_13157_Transcript_1/1	403.683
Hindica_13727_Transcript_1/1	402.777
Hindica_8097_Transcript_1/1	402.534
Hindica_156_Transcript_1/1	402.223
Hindica_2155_Transcript_1/1	400.576
Hindica_639_Transcript_1/1	399.83
Hindica_9549_Transcript_1/1	399.693
Hindica_2835_Transcript_2/3	399.521
Hindica_12943_Transcript_1/1	397.454
Hindica_12295_Transcript_1/1	396.992
Hindica_8679_Transcript_1/1	396.269
Hindica_1509_Transcript_2/3	395.299
Hindica_8924_Transcript_2/2	393.284
Hindica_3457_Transcript_1/1	393.151
Hindica_4156_Transcript_1/1	392.921
Hindica_13017_Transcript_1/1	392.915
Hindica_12803_Transcript_1/1	392.395
Hindica_1553_Transcript_1/1	392.054
Hindica_11296_Transcript_1/1	391.059
Hindica_14108_Transcript_2/3	390.772
Hindica_13081_Transcript_1/1	389.169
Hindica_680_Transcript_1/1	388.656
Hindica_13724_Transcript_1/1	388.366
Hindica_8712_Transcript_2/2	388.015
Hindica_574_Transcript_1/2	387.862
Hindica_441_Transcript_2/3	387.596
Hindica_10274_Transcript_1/1	387.245
Hindica_505_Transcript_1/1	386.283
Hindica_12987_Transcript_3/3	385.942
Hindica_5053_Transcript_1/1	385.772
Hindica_2317_Transcript_1/1	385.178
Hindica_2121_Transcript_1/1	385.084
Hindica_520_Transcript_1/2	385.075
Hindica_6628_Transcript_1/1	383.864
Hindica_2975_Transcript_1/1	383.765
Hindica_3526_Transcript_1/2	383.576
Hindica_2339_Transcript_2/2	383.562
Hindica_2127_Transcript_1/1	382.12
Hindica_11135_Transcript_1/1	381.297
Hindica_9812_Transcript_1/1	380.128
Hindica_9223_Transcript_2/2	378.451
Hindica_9652_Transcript_1/1	377.958
Hindica_1281_Transcript_1/1	377.885
Hindica_8684_Transcript_1/1	377.646
Hindica_9416_Transcript_3/3	377.365
Hindica_2718_Transcript_2/3	376.039
Hindica_4254_Transcript_3/3	375.832
Hindica_14635_Transcript_1/1	375.006
Hindica_1777_Transcript_1/1	374.649
Hindica_14215_Transcript_2/2	374.417
Hindica_11967_Transcript_1/1	374.283
Hindica_2098_Transcript_1/1	374.256
Hindica_167_Transcript_3/3	373.672
Hindica_12817_Transcript_1/1	373.171
Hindica_792_Transcript_3/3	373.12
Hindica_10406_Transcript_1/1	372.815
Hindica_14352_Transcript_1/1	372.318
Hindica_10705_Transcript_1/1	372.244
Hindica_3922_Transcript_2/2	372.089
Hindica_12870_Transcript_1/1	371.758
Hindica_3942_Transcript_1/1	370.635
Hindica_3268_Transcript_1/2	370.479
Hindica_9663_Transcript_2/2	370.424
Hindica_10063_Transcript_1/1	370.279
Hindica_908_Transcript_1/1	368.754
Hindica_4421_Transcript_1/2	367.729
Hindica_3594_Transcript_2/2	367.704
Hindica_8811_Transcript_2/3	367.352
Hindica_12986_Transcript_1/1	367.029
Hindica_10171_Transcript_1/1	366.903
Hindica_10611_Transcript_3/3	366.819
Hindica_3845_Transcript_1/1	366.765
Hindica_813_Transcript_1/1	366.036
Hindica_3026_Transcript_1/1	366.009
Hindica_1821_Transcript_1/2	365.977
Hindica_4504_Transcript_1/3	365.824
Hindica_16831_Transcript_1/1	364.494
Hindica_9799_Transcript_1/1	364.262
Hindica_1185_Transcript_1/2	363.712
Hindica_5860_Transcript_1/2	363.599
Hindica_17394_Transcript_1/1	363.529
Hindica_16786_Transcript_1/1	363.323
Hindica_2487_Transcript_2/2	362.985
Hindica_13769_Transcript_1/1	361.104
Hindica_9945_Transcript_1/1	360.871
Hindica_16832_Transcript_1/1	360.707
Hindica_322_Transcript_1/1	360.572
Hindica_4425_Transcript_1/2	360.1
Hindica_16311_Transcript_1/1	360.017
Hindica_1117_Transcript_1/1	359.883
Hindica_2471_Transcript_1/1	359.564
Hindica_3011_Transcript_1/1	359.081
Hindica_887_Transcript_1/1	358.592
Hindica_16528_Transcript_1/1	358.386
Hindica_12840_Transcript_1/1	357.323
Hindica_8844_Transcript_1/1	357.162
Hindica_131_Transcript_1/1	356.585
Hindica_3027_Transcript_1/2	356.421
Hindica_9526_Transcript_2/3	356.059
Hindica_3918_Transcript_1/1	355.864
Hindica_10298_Transcript_1/3	355.523
Hindica_699_Transcript_1/1	355.347
Hindica_10778_Transcript_1/1	355.161
Hindica_14128_Transcript_1/1	354.858
Hindica_8930_Transcript_1/1	354.451
Hindica_4416_Transcript_4/4	353.052
Hindica_3412_Transcript_1/1	352.632
Hindica_12746_Transcript_1/1	352.269
Hindica_12752_Transcript_1/1	351.109
Hindica_16605_Transcript_1/1	350.917
Hindica_3728_Transcript_1/1	350.849
Hindica_3110_Transcript_1/1	350.37
Hindica_8660_Transcript_1/1	350.232
Hindica_8338_Transcript_1/1	349.919
Hindica_11353_Transcript_1/1	349.176
Hindica_5122_Transcript_1/1	348.008
Hindica_2525_Transcript_1/1	347.594
Hindica_14086_Transcript_1/1	347.332
Hindica_604_Transcript_1/1	346.6
Hindica_16531_Transcript_1/1	346.308
Hindica_3844_Transcript_2/2	346.278
Hindica_16733_Transcript_1/1	346.122
Hindica_656_Transcript_1/1	346.096
Hindica_4397_Transcript_1/1	345.428
Hindica_851_Transcript_1/2	344.717
Hindica_17049_Transcript_1/1	344.623
Hindica_13366_Transcript_1/1	343.568
Hindica_833_Transcript_1/3	343.145
Hindica_1430_Transcript_1/1	342.504
Hindica_1224_Transcript_1/2	341.934
Hindica_12765_Transcript_2/2	341.417
Hindica_9640_Transcript_2/2	341.323
Hindica_25_Transcript_1/2	340.845
Hindica_3585_Transcript_1/2	340.377
Hindica_5110_Transcript_1/2	340.211
Hindica_4752_Transcript_1/1	340.146
Hindica_434_Transcript_1/1	340.039
Hindica_10388_Transcript_1/1	339.543
Hindica_10336_Transcript_1/1	339.478
Hindica_9774_Transcript_1/1	339.011
Hindica_9464_Transcript_1/1	338.862
Hindica_10404_Transcript_1/1	338.397
Hindica_16515_Transcript_1/1	338.353
Hindica_866_Transcript_1/1	338.1
Hindica_9487_Transcript_1/1	337.442
Hindica_4697_Transcript_1/1	336.888
Hindica_3871_Transcript_1/1	336.357
Hindica_17025_Transcript_1/1	335.116
Hindica_1871_Transcript_1/2	334.865
Hindica_2967_Transcript_3/3	334.715
Hindica_1769_Transcript_1/1	334.678
Hindica_1816_Transcript_2/3	334.194
Hindica_10369_Transcript_1/1	334.031
Hindica_8880_Transcript_2/2	333.76
Hindica_10679_Transcript_1/1	333.576
Hindica_9785_Transcript_1/1	333.541
Hindica_12821_Transcript_2/2	332.83
Hindica_11352_Transcript_1/1	332.307
Hindica_3028_Transcript_1/1	331.791
Hindica_1030_Transcript_1/1	331.508
Hindica_1227_Transcript_1/1	331.367
Hindica_16960_Transcript_1/1	331.129
Hindica_859_Transcript_1/1	330.8
Hindica_9982_Transcript_1/1	330.494
Hindica_2044_Transcript_1/1	330.191
Hindica_3188_Transcript_1/1	330.06
Hindica_12894_Transcript_1/1	330.052
Hindica_9134_Transcript_1/3	329.96
Hindica_13123_Transcript_1/1	329.924
Hindica_10456_Transcript_1/1	329.636
Hindica_4847_Transcript_1/1	329.314
Hindica_688_Transcript_2/3	328.284
Hindica_1892_Transcript_1/2	328.251
Hindica_8255_Transcript_1/1	327.761
Hindica_12222_Transcript_3/3	327.213
Hindica_10387_Transcript_1/1	327.071
Hindica_5_Transcript_1/1	326.516
Hindica_1397_Transcript_1/1	326.498
Hindica_4149_Transcript_1/1	326.15
Hindica_547_Transcript_1/1	325.897
Hindica_185_Transcript_2/2	325.411
Hindica_11125_Transcript_1/3	325.367
Hindica_3204_Transcript_1/1	325.124
Hindica_2819_Transcript_2/2	324.907
Hindica_642_Transcript_1/1	324.632
Hindica_10632_Transcript_1/1	324.586
Hindica_13719_Transcript_1/1	324.036
Hindica_3763_Transcript_1/1	323.593
Hindica_2159_Transcript_1/1	323.582
Hindica_14329_Transcript_1/1	323.058
Hindica_13792_Transcript_1/1	322.906
Hindica_1288_Transcript_1/1	322.848
Hindica_16766_Transcript_1/1	322.696
Hindica_7729_Transcript_1/1	322.678
Hindica_14210_Transcript_1/1	321.659
Hindica_14179_Transcript_1/2	320.811
Hindica_565_Transcript_1/1	320.799
Hindica_11128_Transcript_1/1	320.536
Hindica_8863_Transcript_1/1	320.104
Hindica_14278_Transcript_1/1	319.962
Hindica_9680_Transcript_2/3	319.887
Hindica_14135_Transcript_1/1	319.808
Hindica_14488_Transcript_1/1	319.549
Hindica_3239_Transcript_1/1	319.15
Hindica_2529_Transcript_2/3	319.146
Hindica_14077_Transcript_1/1	319.107
Hindica_2760_Transcript_2/2	318.88
Hindica_794_Transcript_1/1	318.792
Hindica_15127_Transcript_1/1	318.643
Hindica_10819_Transcript_1/1	318.611
Hindica_9123_Transcript_1/1	318.368
Hindica_6028_Transcript_1/1	318.08
Hindica_13_Transcript_1/1	318.067
Hindica_2592_Transcript_1/1	317.972
Hindica_3203_Transcript_3/3	317.925
Hindica_2466_Transcript_1/1	317.091
Hindica_775_Transcript_1/1	316.969
Hindica_220_Transcript_1/1	316.848
Hindica_13867_Transcript_1/1	316.844
Hindica_21_Transcript_1/2	316.729
Hindica_972_Transcript_1/1	316.558
Hindica_3800_Transcript_1/1	316.289
Hindica_16518_Transcript_1/1	315.745
Hindica_10549_Transcript_1/1	315.671
Hindica_14_Transcript_1/1	315.258
Hindica_1778_Transcript_1/1	315.073
Hindica_3252_Transcript_1/2	314.36
Hindica_1511_Transcript_1/1	314.332
Hindica_7363_Transcript_1/1	314.239
Hindica_3982_Transcript_1/3	313.611
Hindica_13246_Transcript_1/1	313.318
Hindica_2780_Transcript_1/1	313.14
Hindica_9833_Transcript_1/1	312.734
Hindica_113_Transcript_1/1	312.405
Hindica_14038_Transcript_1/1	312.066
Hindica_3130_Transcript_1/2	311.956
Hindica_3243_Transcript_1/1	311.889
Hindica_13059_Transcript_1/1	311.516
Hindica_12523_Transcript_3/3	311.224
Hindica_2089_Transcript_1/1	311.015
Hindica_8994_Transcript_1/1	310.646
Hindica_1544_Transcript_1/1	310.542
Hindica_10253_Transcript_1/1	308.811
Hindica_9433_Transcript_1/1	308.777
Hindica_11095_Transcript_1/1	308.762
Hindica_1239_Transcript_1/1	308.358
Hindica_9707_Transcript_1/1	308.091
Hindica_510_Transcript_1/1	307.747
Hindica_2129_Transcript_1/1	307.511
Hindica_15035_Transcript_1/1	307.286
Hindica_11278_Transcript_2/2	307.147
Hindica_10680_Transcript_1/1	307.109
Hindica_5326_Transcript_3/3	306.932
Hindica_647_Transcript_1/2	306.787
Hindica_9732_Transcript_1/1	306.742
Hindica_10653_Transcript_1/1	306.574
Hindica_798_Transcript_1/1	306.573
Hindica_16725_Transcript_1/1	305.89
Hindica_3390_Transcript_1/2	304.059
Hindica_3617_Transcript_1/1	303.532
Hindica_17132_Transcript_1/1	303.406
Hindica_12731_Transcript_2/2	303.248
Hindica_15096_Transcript_2/2	302.832
Hindica_11252_Transcript_1/1	301.722
Hindica_3050_Transcript_1/1	301.444
Hindica_8991_Transcript_1/1	301.429
Hindica_14024_Transcript_1/1	301.365
Hindica_896_Transcript_4/5	300.479
Hindica_99_Transcript_1/3	299.983
Hindica_355_Transcript_1/1	299.697
Hindica_1798_Transcript_1/1	299.554
Hindica_13011_Transcript_1/1	299.351
Hindica_1272_Transcript_2/2	299.337
Hindica_4616_Transcript_2/3	299.25
Hindica_9844_Transcript_1/1	299.199
Hindica_14654_Transcript_1/1	299.005
Hindica_16254_Transcript_1/1	298.764
Hindica_10900_Transcript_1/1	297.671
Hindica_4699_Transcript_1/1	297.53
Hindica_3366_Transcript_1/1	297.007
Hindica_11453_Transcript_2/2	296.692
Hindica_478_Transcript_1/1	296.541
Hindica_1299_Transcript_1/1	296.52
Hindica_1375_Transcript_1/1	296.191
Hindica_9664_Transcript_1/1	295.977
Hindica_4706_Transcript_1/1	295.91
Hindica_341_Transcript_1/1	295.648
Hindica_10590_Transcript_1/1	295.107
Hindica_1132_Transcript_3/5	295.079
Hindica_1033_Transcript_1/1	294.928
Hindica_2856_Transcript_1/1	293.907
Hindica_1664_Transcript_1/2	293.875
Hindica_16477_Transcript_1/1	292.634
Hindica_1827_Transcript_2/2	292.289
Hindica_2118_Transcript_1/1	292.261
Hindica_12930_Transcript_1/1	292.062
Hindica_1875_Transcript_1/1	291.321
Hindica_8935_Transcript_1/1	291.124
Hindica_224_Transcript_1/1	290.88
Hindica_12136_Transcript_1/1	290.805
Hindica_2040_Transcript_1/1	290.315
Hindica_10902_Transcript_1/1	289.958
Hindica_144_Transcript_2/4	289.947
Hindica_118_Transcript_1/1	289.495
Hindica_2301_Transcript_1/1	289.232
Hindica_14221_Transcript_2/2	288.77
Hindica_14987_Transcript_1/1	288.672
Hindica_677_Transcript_1/1	288.473
Hindica_12809_Transcript_2/2	288.14
Hindica_13774_Transcript_1/1	287.726
Hindica_4285_Transcript_3/3	287.517
Hindica_5161_Transcript_2/3	287.266
Hindica_1971_Transcript_1/1	287.133
Hindica_14482_Transcript_1/1	287.038
Hindica_9798_Transcript_1/1	287.031
Hindica_4321_Transcript_2/2	287.003
Hindica_14847_Transcript_1/1	286.719
Hindica_4175_Transcript_1/1	286.706
Hindica_2041_Transcript_4/4	286.685
Hindica_11090_Transcript_1/1	286.382
Hindica_17066_Transcript_1/1	286.097
Hindica_7861_Transcript_3/3	286.096
Hindica_8851_Transcript_1/1	285.961
Hindica_4092_Transcript_2/2	285.741
Hindica_3683_Transcript_1/1	285.345
Hindica_4135_Transcript_1/1	285.293
Hindica_12740_Transcript_1/1	285.196
Hindica_11839_Transcript_1/1	284.12
Hindica_522_Transcript_1/1	283.784
Hindica_14365_Transcript_1/1	283.52
Hindica_7425_Transcript_1/1	283.346
Hindica_12985_Transcript_1/1	283.005
Hindica_11816_Transcript_1/1	282.94
Hindica_557_Transcript_1/1	282.909
Hindica_5607_Transcript_1/1	282.693
Hindica_17251_Transcript_1/1	282.559
Hindica_3698_Transcript_1/1	282.319
Hindica_15574_Transcript_1/1	281.823
Hindica_4769_Transcript_1/1	281.509
Hindica_182_Transcript_1/1	281.366
Hindica_9127_Transcript_1/1	281.245
Hindica_9632_Transcript_1/2	281.192
Hindica_4454_Transcript_1/1	280.849
Hindica_1763_Transcript_1/1	280.294
Hindica_7937_Transcript_1/1	279.573
Hindica_1217_Transcript_1/1	279.031
Hindica_9910_Transcript_1/2	279.016
Hindica_50_Transcript_1/1	278.856
Hindica_610_Transcript_1/1	278.639
Hindica_371_Transcript_1/1	278.569
Hindica_9431_Transcript_1/1	278.453
Hindica_9586_Transcript_2/2	278.35
Hindica_13928_Transcript_1/1	278.003
Hindica_15073_Transcript_1/1	277.967
Hindica_11102_Transcript_1/1	277.917
Hindica_10498_Transcript_2/2	277.094
Hindica_8330_Transcript_2/2	276.522
Hindica_3398_Transcript_1/1	276.26
Hindica_10606_Transcript_1/1	276.198
Hindica_3423_Transcript_1/1	276.095
Hindica_4631_Transcript_3/4	275.874
Hindica_2614_Transcript_1/1	275.726
Hindica_12962_Transcript_1/1	275.487
Hindica_1130_Transcript_2/3	275.474
Hindica_1458_Transcript_1/1	275.449
Hindica_3437_Transcript_3/3	275.283
Hindica_8896_Transcript_1/1	275.218
Hindica_9810_Transcript_1/1	275.14
Hindica_870_Transcript_1/1	274.996
Hindica_3160_Transcript_1/1	274.261
Hindica_9695_Transcript_1/1	274.229
Hindica_12154_Transcript_1/1	274.048
Hindica_2767_Transcript_1/1	274.041
Hindica_10808_Transcript_1/1	274.019
Hindica_14465_Transcript_1/1	273.856
Hindica_9424_Transcript_1/1	273.825
Hindica_9003_Transcript_1/1	273.23
Hindica_10422_Transcript_1/1	273.133
Hindica_14070_Transcript_1/1	272.65
Hindica_12741_Transcript_1/1	272.385
Hindica_2785_Transcript_1/1	272.199
Hindica_11533_Transcript_1/1	271.853
Hindica_4211_Transcript_1/1	271.746
Hindica_2510_Transcript_1/1	271.188
Hindica_5082_Transcript_1/1	271.056
Hindica_14089_Transcript_1/2	270.597
Hindica_3054_Transcript_1/1	270.592
Hindica_1425_Transcript_2/3	270.274
Hindica_14308_Transcript_1/1	270.218
Hindica_907_Transcript_1/1	270.17
Hindica_595_Transcript_3/3	269.975
Hindica_5048_Transcript_1/3	269.974
Hindica_7721_Transcript_1/1	269.866
Hindica_11727_Transcript_2/2	269.356
Hindica_11262_Transcript_1/1	269.275
Hindica_175_Transcript_1/1	269.084
Hindica_9543_Transcript_2/3	268.777
Hindica_3339_Transcript_1/2	268.311
Hindica_2418_Transcript_3/3	268.206
Hindica_8998_Transcript_1/1	267.894
Hindica_16789_Transcript_1/1	267.683
Hindica_14066_Transcript_1/1	267.246
Hindica_9459_Transcript_1/1	267.003
Hindica_1567_Transcript_1/1	266.965
Hindica_10631_Transcript_1/1	266.529
Hindica_9513_Transcript_1/2	266.513
Hindica_11990_Transcript_1/1	266.005
Hindica_1879_Transcript_2/2	265.833
Hindica_9717_Transcript_1/2	265.472
Hindica_6554_Transcript_1/2	265.295
Hindica_10088_Transcript_1/1	265.012
Hindica_1407_Transcript_1/1	264.916
Hindica_43_Transcript_1/1	264.606
Hindica_829_Transcript_1/1	264.404
Hindica_3983_Transcript_2/3	264.392
Hindica_1890_Transcript_1/1	264.167
Hindica_10030_Transcript_1/1	264.038
Hindica_10154_Transcript_3/3	263.948
Hindica_13733_Transcript_1/2	263.516
Hindica_2465_Transcript_2/2	263.464
Hindica_863_Transcript_1/1	263.452
Hindica_1126_Transcript_1/3	263.202
Hindica_3223_Transcript_1/1	263.001
Hindica_11507_Transcript_1/1	262.799
Hindica_3583_Transcript_1/1	262.798
Hindica_1289_Transcript_2/3	262.766
Hindica_846_Transcript_1/1	262.505
Hindica_11756_Transcript_1/1	262.414
Hindica_5373_Transcript_1/1	262.112
Hindica_3593_Transcript_3/3	262.111
Hindica_3133_Transcript_3/4	261.91
Hindica_14475_Transcript_1/1	261.738
Hindica_9537_Transcript_1/1	261.541
Hindica_1622_Transcript_1/1	261.526
Hindica_3331_Transcript_1/1	261.132
Hindica_12732_Transcript_1/1	261.069
Hindica_14054_Transcript_1/1	260.946
Hindica_3490_Transcript_1/1	260.712
Hindica_12911_Transcript_1/1	260.467
Hindica_731_Transcript_1/1	260.058
Hindica_8943_Transcript_1/1	259.749
Hindica_15029_Transcript_1/1	259.372
Hindica_1650_Transcript_2/3	259.299
Hindica_11258_Transcript_1/1	259.161
Hindica_11329_Transcript_1/1	259.159
Hindica_16916_Transcript_1/1	258.929
Hindica_9956_Transcript_1/1	258.881
Hindica_18_Transcript_1/1	258.523
Hindica_12808_Transcript_1/1	257.855
Hindica_10551_Transcript_1/1	257.633
Hindica_2530_Transcript_1/1	257.457
Hindica_4320_Transcript_1/1	257.256
Hindica_11010_Transcript_1/2	256.953
Hindica_2946_Transcript_1/1	256.187
Hindica_16567_Transcript_1/1	256.108
Hindica_1532_Transcript_1/1	256.09
Hindica_14287_Transcript_1/1	255.931
Hindica_14009_Transcript_1/1	255.687
Hindica_7318_Transcript_1/1	255.656
Hindica_8939_Transcript_1/1	255.18
Hindica_3118_Transcript_1/1	255.145
Hindica_8941_Transcript_1/2	255.011
Hindica_1205_Transcript_1/1	254.919
Hindica_4468_Transcript_2/2	254.865
Hindica_8836_Transcript_1/2	254.827
Hindica_8929_Transcript_1/1	254.791
Hindica_361_Transcript_1/1	254.566
Hindica_3643_Transcript_2/2	254.488
Hindica_3855_Transcript_2/2	254.303
Hindica_9739_Transcript_2/2	254.155
Hindica_2912_Transcript_1/2	253.972
Hindica_1084_Transcript_1/1	253.86
Hindica_12620_Transcript_1/3	253.81
Hindica_1904_Transcript_1/1	253.739
Hindica_1283_Transcript_1/1	253.716
Hindica_14117_Transcript_1/1	253.698
Hindica_8651_Transcript_1/2	253.581
Hindica_3711_Transcript_1/2	253.446
Hindica_4400_Transcript_1/1	252.404
Hindica_8989_Transcript_1/2	251.971
Hindica_115_Transcript_1/1	251.708
Hindica_3342_Transcript_1/1	251.606
Hindica_11606_Transcript_1/1	251.489
Hindica_2357_Transcript_1/1	251.222
Hindica_8275_Transcript_3/3	251.14
Hindica_2398_Transcript_1/1	250.677
Hindica_9437_Transcript_2/2	250.651
Hindica_192_Transcript_1/1	250.309
Hindica_14241_Transcript_1/1	250.293
Hindica_2620_Transcript_2/2	250.28
Hindica_9413_Transcript_1/1	250.268
Hindica_20_Transcript_3/3	250.224
Hindica_4316_Transcript_1/1	250.2
Hindica_1521_Transcript_4/5	249.873
Hindica_899_Transcript_1/1	249.423
Hindica_684_Transcript_1/4	249.221
Hindica_1230_Transcript_1/1	249.195
Hindica_2411_Transcript_1/1	249.193
Hindica_10489_Transcript_1/1	249.001
Hindica_15108_Transcript_1/1	248.899
Hindica_9065_Transcript_1/1	248.808
Hindica_382_Transcript_1/1	248.67
Hindica_11715_Transcript_1/1	248.459
Hindica_10370_Transcript_1/1	248.428
Hindica_14082_Transcript_1/1	247.992
Hindica_14770_Transcript_1/1	247.972
Hindica_1670_Transcript_1/1	247.721
Hindica_2433_Transcript_1/1	247.549
Hindica_12849_Transcript_1/1	247.426
Hindica_7582_Transcript_1/1	247.206
Hindica_1483_Transcript_1/1	246.646
Hindica_3468_Transcript_1/1	246.535
Hindica_9117_Transcript_1/1	246.339
Hindica_16236_Transcript_1/2	246.098
Hindica_281_Transcript_1/1	245.857
Hindica_11733_Transcript_1/1	245.585
Hindica_15915_Transcript_1/1	245.156
Hindica_1007_Transcript_1/1	245.144
Hindica_13072_Transcript_1/1	245.117
Hindica_11460_Transcript_1/1	245.079
Hindica_9092_Transcript_1/1	245.074
Hindica_2656_Transcript_1/1	244.991
Hindica_1513_Transcript_1/2	244.644
Hindica_3157_Transcript_1/2	244.596
Hindica_493_Transcript_1/1	244.381
Hindica_17002_Transcript_1/1	244.043
Hindica_12400_Transcript_1/1	243.915
Hindica_8904_Transcript_1/1	243.895
Hindica_7450_Transcript_1/1	243.71
Hindica_2919_Transcript_1/1	243.569
Hindica_10896_Transcript_1/1	243.555
Hindica_5534_Transcript_2/2	243.449
Hindica_11497_Transcript_1/1	243.416
Hindica_3042_Transcript_1/1	243.243
Hindica_82_Transcript_1/1	243.19
Hindica_8475_Transcript_1/1	243.043
Hindica_3862_Transcript_1/2	242.89
Hindica_16739_Transcript_1/1	241.907
Hindica_126_Transcript_1/1	241.881
Hindica_1427_Transcript_2/2	241.826
Hindica_2550_Transcript_2/2	241.777
Hindica_14279_Transcript_1/1	241.41
Hindica_7018_Transcript_1/1	241.377
Hindica_445_Transcript_1/2	241.333
Hindica_1926_Transcript_2/2	241.083
Hindica_2684_Transcript_3/4	240.644
Hindica_2292_Transcript_1/1	240.273
Hindica_6059_Transcript_1/1	240.17
Hindica_14314_Transcript_1/1	240.116
Hindica_3544_Transcript_1/1	240.105
Hindica_10690_Transcript_1/1	239.613
Hindica_11449_Transcript_1/1	239.397
Hindica_10867_Transcript_1/1	239.153
Hindica_323_Transcript_1/1	239.077
Hindica_10950_Transcript_1/1	239.04
Hindica_11803_Transcript_1/1	238.963
Hindica_10034_Transcript_1/1	238.943
Hindica_13943_Transcript_1/1	238.689
Hindica_13781_Transcript_1/1	238.573
Hindica_938_Transcript_1/2	238.479
Hindica_9062_Transcript_1/1	238.438
Hindica_2727_Transcript_1/1	238.154
Hindica_3092_Transcript_1/1	238.139
Hindica_488_Transcript_2/2	238.066
Hindica_4157_Transcript_1/1	238.043
Hindica_14112_Transcript_1/1	237.964
Hindica_8882_Transcript_1/1	237.514
Hindica_16526_Transcript_1/1	237.445
Hindica_3170_Transcript_1/1	237.363
Hindica_16471_Transcript_1/1	237.314
Hindica_1579_Transcript_1/3	237.288
Hindica_7600_Transcript_1/1	237.099
Hindica_2047_Transcript_1/1	237.032
Hindica_13149_Transcript_1/1	237.01
Hindica_1417_Transcript_2/2	236.872
Hindica_6489_Transcript_1/1	236.75
Hindica_2640_Transcript_1/1	236.597
Hindica_12700_Transcript_1/2	236.468
Hindica_9477_Transcript_1/1	236.442
Hindica_13148_Transcript_1/1	236.295
Hindica_2290_Transcript_1/1	236.169
Hindica_6534_Transcript_1/1	236.08
Hindica_4994_Transcript_1/1	236.065
Hindica_5006_Transcript_1/1	236.007
Hindica_3018_Transcript_1/1	235.981
Hindica_13266_Transcript_1/2	235.767
Hindica_3603_Transcript_2/2	235.477
Hindica_12301_Transcript_2/2	235.348
Hindica_12129_Transcript_1/1	235.335
Hindica_9612_Transcript_1/1	235.171
Hindica_2502_Transcript_1/1	235.126
Hindica_4883_Transcript_1/2	235.013
Hindica_8554_Transcript_1/2	234.978
Hindica_3094_Transcript_1/2	234.769
Hindica_2370_Transcript_1/1	234.724
Hindica_3443_Transcript_1/1	234.621
Hindica_16358_Transcript_2/2	234.604
Hindica_10167_Transcript_1/1	234.535
Hindica_993_Transcript_1/1	234.443
Hindica_12955_Transcript_1/1	234.39
Hindica_1163_Transcript_1/1	234.368
Hindica_17219_Transcript_1/1	234.248
Hindica_13086_Transcript_1/1	234.194
Hindica_1486_Transcript_1/1	234.091
Hindica_10134_Transcript_1/1	233.55
Hindica_16715_Transcript_1/1	233.429
Hindica_14471_Transcript_1/1	233.344
Hindica_16559_Transcript_1/1	233.206
Hindica_15454_Transcript_2/2	232.904
Hindica_1884_Transcript_3/3	232.413
Hindica_10095_Transcript_1/2	232.326
Hindica_16524_Transcript_1/1	231.856
Hindica_9856_Transcript_1/1	231.772
Hindica_14381_Transcript_1/1	231.729
Hindica_4564_Transcript_1/1	231.517
Hindica_10214_Transcript_1/1	231.366
Hindica_16549_Transcript_1/1	231.365
Hindica_2973_Transcript_2/2	231.364
Hindica_9969_Transcript_1/1	231.231
Hindica_717_Transcript_1/1	231.15
Hindica_40_Transcript_1/1	231.07
Hindica_12907_Transcript_1/1	231.02
Hindica_13685_Transcript_1/2	230.993
Hindica_10557_Transcript_1/1	230.915
Hindica_386_Transcript_1/1	230.859
Hindica_5652_Transcript_1/1	230.428
Hindica_5799_Transcript_1/1	230.352
Hindica_941_Transcript_1/2	230.303
Hindica_3426_Transcript_2/2	230.298
Hindica_2817_Transcript_1/1	230.277
Hindica_4126_Transcript_1/4	230.172
Hindica_10109_Transcript_1/1	230.022
Hindica_1842_Transcript_1/1	229.895
Hindica_14675_Transcript_1/1	229.879
Hindica_2948_Transcript_1/1	229.865
Hindica_1802_Transcript_1/1	229.699
Hindica_649_Transcript_1/2	229.696
Hindica_7845_Transcript_1/1	229.608
Hindica_905_Transcript_1/2	229.508
Hindica_1980_Transcript_1/1	229.497
Hindica_909_Transcript_1/1	229.484
Hindica_16466_Transcript_1/1	229.451
Hindica_2904_Transcript_1/1	229.344
Hindica_3712_Transcript_1/2	229.214
Hindica_14155_Transcript_1/1	229.032
Hindica_12855_Transcript_1/1	228.99
Hindica_2368_Transcript_1/1	228.967
Hindica_17264_Transcript_1/1	228.899
Hindica_8890_Transcript_1/1	228.862
Hindica_994_Transcript_3/3	228.797
Hindica_10042_Transcript_1/1	228.764
Hindica_17098_Transcript_1/1	228.704
Hindica_4598_Transcript_1/1	228.524
Hindica_4144_Transcript_2/2	228.498
Hindica_13954_Transcript_1/1	228.392
Hindica_9896_Transcript_1/1	228.111
Hindica_11215_Transcript_1/1	227.945
Hindica_3367_Transcript_1/1	227.933
Hindica_4610_Transcript_2/2	227.878
Hindica_1061_Transcript_1/1	227.854
Hindica_1064_Transcript_1/1	227.844
Hindica_10579_Transcript_1/1	227.704
Hindica_9045_Transcript_1/1	227.578
Hindica_12835_Transcript_1/1	227.556
Hindica_10071_Transcript_1/1	227.506
Hindica_10429_Transcript_1/1	227.487
Hindica_3581_Transcript_1/1	227.359
Hindica_13369_Transcript_1/1	227.307
Hindica_9750_Transcript_1/1	227.21
Hindica_10026_Transcript_1/1	227.054
Hindica_926_Transcript_1/1	227.048
Hindica_4431_Transcript_1/1	226.64
Hindica_8856_Transcript_1/1	226.636
Hindica_4541_Transcript_1/1	226.23
Hindica_7793_Transcript_1/1	226.216
Hindica_10908_Transcript_1/1	225.958
Hindica_1477_Transcript_1/1	225.667
Hindica_14393_Transcript_1/1	225.597
Hindica_13706_Transcript_1/1	225.374
Hindica_3508_Transcript_1/1	224.939
Hindica_1664_Transcript_1/2	224.913
Hindica_4685_Transcript_3/3	224.737
Hindica_801_Transcript_2/3	224.629
Hindica_2019_Transcript_1/1	224.22
Hindica_11971_Transcript_1/1	224.093
Hindica_16936_Transcript_1/1	223.521
Hindica_1050_Transcript_1/1	223.499
Hindica_14319_Transcript_1/1	223.485
Hindica_710_Transcript_1/1	223.327
Hindica_2927_Transcript_1/1	223.24
Hindica_11896_Transcript_1/1	223.023
Hindica_16813_Transcript_1/1	223.014
Hindica_16511_Transcript_1/1	222.762
Hindica_1247_Transcript_1/1	222.646
Hindica_9092_Transcript_1/1	222.6
Hindica_11244_Transcript_1/1	222.493
Hindica_6596_Transcript_1/1	222.453
Hindica_3471_Transcript_1/1	222.275
Hindica_235_Transcript_1/3	222.261
Hindica_9446_Transcript_1/1	222.179
Hindica_10352_Transcript_1/1	222.111
Hindica_942_Transcript_1/2	221.894
Hindica_8963_Transcript_1/1	221.875
Hindica_13739_Transcript_1/1	221.787
Hindica_2674_Transcript_1/1	221.772
Hindica_1960_Transcript_1/1	221.757
Hindica_1529_Transcript_1/1	221.623
Hindica_9096_Transcript_2/2	221.423
Hindica_13666_Transcript_1/1	221.42
Hindica_9022_Transcript_1/2	221.222
Hindica_4919_Transcript_1/1	221.221
Hindica_13740_Transcript_1/1	220.98
Hindica_1607_Transcript_1/1	220.842
Hindica_3890_Transcript_1/1	220.687
Hindica_13976_Transcript_1/1	219.963
Hindica_9585_Transcript_1/1	219.855
Hindica_3887_Transcript_1/1	219.838
Hindica_10477_Transcript_1/1	219.623
Hindica_16838_Transcript_1/1	219.591
Hindica_9019_Transcript_1/1	219.523
Hindica_16572_Transcript_1/1	219.515
Hindica_256_Transcript_1/1	219.449
Hindica_3229_Transcript_1/1	219.289
Hindica_10220_Transcript_1/1	219.205
Hindica_1143_Transcript_1/1	219.189
Hindica_1663_Transcript_1/1	219.149
Hindica_204_Transcript_1/2	219.061
Hindica_2106_Transcript_1/2	218.981
Hindica_3473_Transcript_1/3	218.83
Hindica_10054_Transcript_1/1	218.786
Hindica_17155_Transcript_1/1	218.786
Hindica_60_Transcript_1/1	218.725
Hindica_10209_Transcript_2/2	218.691
Hindica_6600_Transcript_1/1	218.466
Hindica_14103_Transcript_1/1	218.453
Hindica_11404_Transcript_1/1	218.427
Hindica_2556_Transcript_2/2	218.303
Hindica_9225_Transcript_1/1	218.261
Hindica_446_Transcript_3/4	218.22
Hindica_11037_Transcript_1/2	218.167
Hindica_1587_Transcript_1/1	218.159
Hindica_16719_Transcript_1/1	218.032
Hindica_8919_Transcript_2/2	217.974
Hindica_2297_Transcript_2/2	217.925
Hindica_638_Transcript_1/2	217.649
Hindica_774_Transcript_1/1	217.638
Hindica_9736_Transcript_2/2	217.612
Hindica_10912_Transcript_1/1	217.579
Hindica_9428_Transcript_1/1	217.541
Hindica_6666_Transcript_1/1	217.535
Hindica_10580_Transcript_2/2	217.46
Hindica_12680_Transcript_1/1	216.992
Hindica_1963_Transcript_1/1	216.86
Hindica_2913_Transcript_1/1	216.849
Hindica_4232_Transcript_1/1	216.675
Hindica_5017_Transcript_1/1	216.564
Hindica_366_Transcript_1/2	216.394
Hindica_9600_Transcript_1/1	216.361
Hindica_1994_Transcript_1/1	216.298
Hindica_9654_Transcript_3/3	216.265
Hindica_8940_Transcript_1/1	216.199
Hindica_9011_Transcript_1/1	216.047
Hindica_2176_Transcript_1/1	216.03
Hindica_12091_Transcript_1/1	215.983
Hindica_7696_Transcript_1/1	215.813
Hindica_12845_Transcript_1/1	215.741
Hindica_7058_Transcript_1/1	215.667
Hindica_3391_Transcript_2/2	215.646
Hindica_10581_Transcript_1/1	215.621
Hindica_11802_Transcript_1/2	215.567
Hindica_16695_Transcript_1/1	215.373
Hindica_2141_Transcript_1/1	215.353
Hindica_10327_Transcript_1/1	215.237
Hindica_10191_Transcript_2/2	215.231
Hindica_721_Transcript_1/1	215.001
Hindica_8733_Transcript_2/2	214.924
Hindica_3699_Transcript_2/2	214.913
Hindica_12044_Transcript_1/1	214.647
Hindica_11187_Transcript_1/1	214.612
Hindica_2716_Transcript_1/1	214.394
Hindica_2601_Transcript_1/1	214.363
Hindica_1809_Transcript_2/2	214.257
Hindica_1753_Transcript_4/5	214.117
Hindica_17244_Transcript_1/1	214.1
Hindica_4054_Transcript_1/1	214.085
Hindica_14592_Transcript_1/1	213.829
Hindica_3751_Transcript_1/1	213.785
Hindica_11673_Transcript_1/1	213.657
Hindica_9809_Transcript_1/1	213.625
Hindica_4164_Transcript_1/1	213.579
Hindica_3858_Transcript_2/2	213.564
Hindica_2191_Transcript_1/1	213.54
Hindica_9980_Transcript_1/1	213.538
Hindica_1213_Transcript_1/1	213.493
Hindica_10145_Transcript_1/1	213.454
Hindica_9444_Transcript_1/1	213.225
Hindica_1002_Transcript_1/1	213.173
Hindica_879_Transcript_1/1	212.937
Hindica_10562_Transcript_1/1	212.916
Hindica_10288_Transcript_2/2	212.819
Hindica_3106_Transcript_1/1	212.775
Hindica_3503_Transcript_2/2	212.663
Hindica_11155_Transcript_1/1	212.461
Hindica_4023_Transcript_1/1	212.004
Hindica_1004_Transcript_2/3	211.943
Hindica_11221_Transcript_1/1	211.797
Hindica_2737_Transcript_1/1	211.789
Hindica_3802_Transcript_1/1	211.786
Hindica_616_Transcript_1/1	211.661
Hindica_9727_Transcript_1/3	211.655
Hindica_11311_Transcript_1/1	211.651
Hindica_2396_Transcript_1/2	211.609
Hindica_9087_Transcript_1/1	211.532
Hindica_15705_Transcript_1/1	211.288
Hindica_4527_Transcript_1/1	211.214
Hindica_4854_Transcript_2/2	211.077
Hindica_1873_Transcript_1/1	211.039
Hindica_10989_Transcript_1/1	211.012
Hindica_8687_Transcript_1/1	211.01
Hindica_8932_Transcript_1/1	210.666
Hindica_14273_Transcript_1/1	210.581
Hindica_836_Transcript_1/1	210.509
Hindica_17061_Transcript_1/1	210.393
Hindica_1318_Transcript_1/1	210.289
Hindica_2439_Transcript_1/1	210.246
Hindica_44_Transcript_1/1	209.956
Hindica_1351_Transcript_2/3	209.858
Hindica_1912_Transcript_2/2	209.843
Hindica_13936_Transcript_1/1	209.83
Hindica_1043_Transcript_2/2	209.743
Hindica_10801_Transcript_1/1	209.704
Hindica_9432_Transcript_4/5	209.412
Hindica_10691_Transcript_1/1	209.322
Hindica_2293_Transcript_1/1	209.285
Hindica_1847_Transcript_1/1	209.266
Hindica_3372_Transcript_1/1	209.242
Hindica_923_Transcript_1/1	208.912
Hindica_12793_Transcript_1/1	208.768
Hindica_11557_Transcript_1/1	208.734
Hindica_12627_Transcript_1/1	208.67
Hindica_12171_Transcript_1/1	208.659
Hindica_1991_Transcript_1/1	208.648
Hindica_8214_Transcript_1/1	208.602
Hindica_3695_Transcript_1/1	208.455
Hindica_4104_Transcript_1/1	208.432
Hindica_1313_Transcript_1/1	208.27
Hindica_3019_Transcript_1/3	208.199
Hindica_16599_Transcript_1/1	208.1
Hindica_1259_Transcript_1/1	208.054
Hindica_2692_Transcript_1/1	208.053
Hindica_4061_Transcript_1/3	208.01
Hindica_5135_Transcript_1/1	207.904
Hindica_617_Transcript_1/1	207.815
Hindica_4070_Transcript_1/1	207.804
Hindica_1857_Transcript_1/1	207.743
Hindica_16267_Transcript_1/1	207.368
Hindica_3400_Transcript_2/3	207.356
Hindica_8282_Transcript_1/1	207.214
Hindica_13952_Transcript_1/1	207.127
Hindica_989_Transcript_1/1	207.125
Hindica_4834_Transcript_2/2	207.081
Hindica_1720_Transcript_1/1	206.909
Hindica_613_Transcript_1/1	206.707
Hindica_2966_Transcript_1/1	206.357
Hindica_9422_Transcript_1/1	206.268
Hindica_3431_Transcript_2/2	205.852
Hindica_2218_Transcript_1/1	205.832
Hindica_2723_Transcript_1/1	205.597
Hindica_10383_Transcript_2/3	205.447
Hindica_11680_Transcript_1/1	205.395
Hindica_3757_Transcript_1/1	205.246
Hindica_8597_Transcript_3/3	205.232
Hindica_9773_Transcript_1/1	205.187
Hindica_2739_Transcript_3/3	205.101
Hindica_10853_Transcript_1/1	205.087
Hindica_10891_Transcript_1/1	204.916
Hindica_1178_Transcript_1/1	204.891
Hindica_12927_Transcript_1/1	204.803
Hindica_10864_Transcript_1/1	204.695
Hindica_3986_Transcript_1/1	204.658
Hindica_1305_Transcript_4/5	204.543
Hindica_13829_Transcript_1/1	204.476
Hindica_3495_Transcript_1/3	204.392
Hindica_3225_Transcript_1/1	204.272
Hindica_3066_Transcript_1/1	204.218
Hindica_1434_Transcript_1/1	204.149
Hindica_4718_Transcript_1/1	204.071
Hindica_2200_Transcript_1/1	203.995
Hindica_1519_Transcript_1/1	203.98
Hindica_10323_Transcript_1/2	203.876
Hindica_15027_Transcript_1/1	203.724
Hindica_1487_Transcript_1/1	203.511
Hindica_3208_Transcript_1/1	203.335
Hindica_10082_Transcript_1/2	203.244
Hindica_215_Transcript_1/1	203.156
Hindica_1231_Transcript_1/1	203.113
Hindica_10431_Transcript_1/1	203.068
Hindica_572_Transcript_1/1	203.049
Hindica_8846_Transcript_1/1	202.959
Hindica_17194_Transcript_1/1	202.925
Hindica_12498_Transcript_1/1	202.803
Hindica_17058_Transcript_1/1	202.768
Hindica_12838_Transcript_1/1	202.763
Hindica_14484_Transcript_1/1	202.722
Hindica_8914_Transcript_1/1	202.537
Hindica_88_Transcript_1/3	202.231
Hindica_11608_Transcript_1/1	202.173
Hindica_10254_Transcript_1/1	202.092
Hindica_4292_Transcript_5/6	202.022
Hindica_28_Transcript_1/1	201.936
Hindica_6315_Transcript_1/1	201.812
Hindica_1310_Transcript_1/1	201.724
Hindica_1962_Transcript_1/1	201.681
Hindica_11082_Transcript_1/1	201.656
Hindica_15434_Transcript_1/1	201.594
Hindica_4985_Transcript_1/2	201.576
Hindica_676_Transcript_1/1	201.544
Hindica_12852_Transcript_1/1	201.532
Hindica_2440_Transcript_2/2	201.438
Hindica_10164_Transcript_1/1	201.007
Hindica_1909_Transcript_1/1	200.8
Hindica_925_Transcript_1/1	200.699
Hindica_14140_Transcript_1/1	200.601
Hindica_15597_Transcript_1/1	200.545
Hindica_2576_Transcript_1/1	200.541
Hindica_11514_Transcript_1/1	200.453
Hindica_15036_Transcript_1/1	200.411
Hindica_3058_Transcript_1/1	200.337
Hindica_2245_Transcript_1/1	200.235
Hindica_4154_Transcript_1/1	200.209
Hindica_1268_Transcript_1/2	199.854
Hindica_16743_Transcript_1/1	199.779
Hindica_1111_Transcript_1/1	199.62
Hindica_14373_Transcript_1/1	199.58
Hindica_9072_Transcript_1/1	199.554
Hindica_6223_Transcript_2/2	199.42
Hindica_16857_Transcript_1/1	199.114
Hindica_3510_Transcript_1/1	199.108
Hindica_13213_Transcript_1/1	198.999
Hindica_802_Transcript_1/1	198.728
Hindica_6752_Transcript_1/1	198.699
Hindica_11623_Transcript_1/1	198.598
Hindica_13452_Transcript_1/1	198.334
Hindica_3448_Transcript_1/2	198.316
Hindica_6094_Transcript_1/1	198.291
Hindica_10019_Transcript_1/1	198.226
Hindica_15702_Transcript_1/1	198.181
Hindica_1453_Transcript_1/1	198.158
Hindica_14431_Transcript_1/1	198.146
Hindica_13800_Transcript_1/1	198.129
Hindica_1831_Transcript_2/2	198.093
Hindica_968_Transcript_1/1	197.916
Hindica_10859_Transcript_1/1	197.832
Hindica_15567_Transcript_1/1	197.72
Hindica_1594_Transcript_1/1	197.597
Hindica_16570_Transcript_1/1	197.552
Hindica_3100_Transcript_1/1	197.368
Hindica_15180_Transcript_1/1	197.358
Hindica_9897_Transcript_1/1	197.308
Hindica_3562_Transcript_3/3	197.123
Hindica_2589_Transcript_1/1	197.004
Hindica_598_Transcript_1/1	196.929
Hindica_3123_Transcript_1/1	196.877
Hindica_17266_Transcript_1/1	196.854
Hindica_8862_Transcript_2/2	196.675
Hindica_1618_Transcript_1/1	196.661
Hindica_3874_Transcript_1/3	196.645
Hindica_6473_Transcript_3/3	196.619
Hindica_1042_Transcript_1/1	196.577
Hindica_769_Transcript_1/1	196.52
Hindica_11677_Transcript_1/1	196.459
Hindica_14967_Transcript_1/1	196.369
Hindica_10173_Transcript_2/2	196.236
Hindica_2060_Transcript_2/2	196.175
Hindica_3531_Transcript_1/1	196.121
Hindica_10228_Transcript_1/1	196.062
Hindica_569_Transcript_2/2	195.965
Hindica_3205_Transcript_1/1	195.768
Hindica_10051_Transcript_1/1	195.462
Hindica_2463_Transcript_1/1	195.373
Hindica_13743_Transcript_1/1	195.276
Hindica_16590_Transcript_1/1	195.269
Hindica_3341_Transcript_2/2	195.237
Hindica_4904_Transcript_3/3	195.221
Hindica_3345_Transcript_1/1	195.122
Hindica_423_Transcript_2/2	195.077
Hindica_13258_Transcript_1/1	195.034
Hindica_9417_Transcript_1/1	194.955
Hindica_1973_Transcript_1/1	194.823
Hindica_2535_Transcript_1/1	194.754
Hindica_16634_Transcript_1/1	194.747
Hindica_869_Transcript_1/1	194.506
Hindica_763_Transcript_1/1	194.472
Hindica_12209_Transcript_1/1	194.43
Hindica_14871_Transcript_1/1	194.414
Hindica_473_Transcript_1/1	194.238
Hindica_1435_Transcript_1/1	194.13
Hindica_238_Transcript_1/1	194.108
Hindica_3318_Transcript_1/3	193.983
Hindica_2793_Transcript_2/2	193.823
Hindica_10317_Transcript_1/1	193.773
Hindica_9634_Transcript_1/1	193.754
Hindica_567_Transcript_1/1	193.688
Hindica_10396_Transcript_1/1	193.685
Hindica_842_Transcript_2/2	193.638
Hindica_16931_Transcript_1/1	193.579
Hindica_11662_Transcript_1/2	193.523
Hindica_11745_Transcript_1/1	193.508
Hindica_9194_Transcript_1/1	193.483
Hindica_5513_Transcript_1/1	193.452
Hindica_2565_Transcript_2/3	193.359
Hindica_4953_Transcript_2/3	193.357
Hindica_3079_Transcript_1/1	193.34
Hindica_16700_Transcript_1/1	193.327
Hindica_1045_Transcript_1/2	193.248
Hindica_1935_Transcript_1/4	193.111
Hindica_273_Transcript_1/2	193.081
Hindica_918_Transcript_1/1	193.067
Hindica_2101_Transcript_1/1	193.037
Hindica_143_Transcript_1/1	193.034
Hindica_3648_Transcript_1/1	192.979
Hindica_14377_Transcript_1/1	192.673
Hindica_978_Transcript_1/1	192.616
Hindica_16954_Transcript_1/1	192.6
Hindica_15305_Transcript_1/1	192.536
Hindica_338_Transcript_1/1	192.48
Hindica_1238_Transcript_1/1	192.452
Hindica_3612_Transcript_1/1	192.412
Hindica_9479_Transcript_1/1	192.344
Hindica_10349_Transcript_3/3	192.335
Hindica_1657_Transcript_1/1	192.33
Hindica_2797_Transcript_1/2	192.152
Hindica_12865_Transcript_1/1	191.856
Hindica_14037_Transcript_1/1	191.827
Hindica_9_Transcript_1/1	191.771
Hindica_3280_Transcript_1/1	191.33
Hindica_9716_Transcript_1/1	191.263
Hindica_13215_Transcript_1/1	191.26
Hindica_5910_Transcript_1/1	191.011
Hindica_728_Transcript_1/2	190.934
Hindica_225_Transcript_2/2	190.909
Hindica_3138_Transcript_1/1	190.87
Hindica_1232_Transcript_1/1	190.627
Hindica_975_Transcript_1/3	190.602
Hindica_1757_Transcript_1/1	190.421
Hindica_1070_Transcript_2/3	190.202
Hindica_4593_Transcript_1/1	190.049
Hindica_2376_Transcript_2/3	189.89
Hindica_10718_Transcript_2/2	189.863
Hindica_1332_Transcript_1/1	189.849
Hindica_4529_Transcript_1/1	189.844
Hindica_11807_Transcript_4/4	189.723
Hindica_3811_Transcript_1/1	189.577
Hindica_9558_Transcript_1/1	189.563
Hindica_10136_Transcript_1/1	189.432
Hindica_8884_Transcript_1/1	189.419
Hindica_14211_Transcript_2/3	189.33
Hindica_3024_Transcript_1/1	189.288
Hindica_3660_Transcript_1/1	189.16
Hindica_14534_Transcript_2/2	188.967
Hindica_15368_Transcript_1/1	188.903
Hindica_9054_Transcript_1/1	188.711
Hindica_15639_Transcript_1/1	188.613
Hindica_14237_Transcript_1/1	188.45
Hindica_16192_Transcript_1/1	188.439
Hindica_9012_Transcript_1/1	188.394
Hindica_3402_Transcript_1/1	188.389
Hindica_1075_Transcript_1/1	188.361
Hindica_1208_Transcript_1/1	188.155
Hindica_9814_Transcript_1/1	188.053
Hindica_11260_Transcript_2/2	188.031
Hindica_17144_Transcript_1/1	187.995
Hindica_4275_Transcript_1/1	187.89
Hindica_9146_Transcript_1/1	187.821
Hindica_327_Transcript_1/1	187.487
Hindica_10837_Transcript_1/3	187.476
Hindica_2840_Transcript_1/2	187.275
Hindica_1624_Transcript_1/1	187.23
Hindica_2077_Transcript_1/1	187.186
Hindica_2644_Transcript_1/1	187.133
Hindica_3463_Transcript_1/1	187.133
Hindica_8860_Transcript_1/1	187.1
Hindica_277_Transcript_1/1	187.089
Hindica_14814_Transcript_1/1	187.05
Hindica_1555_Transcript_1/1	187.035
Hindica_499_Transcript_1/1	186.979
Hindica_5569_Transcript_1/1	186.978
Hindica_9694_Transcript_1/1	186.902
Hindica_1719_Transcript_1/1	186.852
Hindica_2731_Transcript_1/1	186.828
Hindica_4452_Transcript_1/1	186.703
Hindica_3009_Transcript_1/1	186.641
Hindica_12891_Transcript_1/1	186.607
Hindica_16702_Transcript_1/1	186.528
Hindica_11026_Transcript_1/1	186.384
Hindica_4506_Transcript_1/1	186.365
Hindica_8875_Transcript_1/1	186.347
Hindica_1645_Transcript_1/1	186.311
Hindica_9583_Transcript_1/1	186.124
Hindica_3744_Transcript_1/1	185.944
Hindica_10219_Transcript_1/1	185.912
Hindica_4803_Transcript_1/2	185.856
Hindica_16093_Transcript_1/1	185.787
Hindica_10508_Transcript_1/1	185.745
Hindica_16745_Transcript_2/3	185.635
Hindica_10942_Transcript_1/1	185.615
Hindica_2107_Transcript_1/1	185.312
Hindica_3403_Transcript_1/1	185.179
Hindica_16301_Transcript_1/1	185.17
Hindica_2405_Transcript_2/3	185.164
Hindica_3247_Transcript_1/1	185.157
Hindica_10704_Transcript_1/1	185.101
Hindica_2275_Transcript_1/2	185.078
Hindica_5626_Transcript_1/2	184.936
Hindica_3665_Transcript_1/1	184.907
Hindica_8911_Transcript_1/1	184.906
Hindica_11689_Transcript_3/4	184.866
Hindica_13203_Transcript_1/1	184.866
Hindica_9729_Transcript_2/3	184.775
Hindica_13783_Transcript_1/1	184.736
Hindica_16545_Transcript_1/1	184.713
Hindica_13887_Transcript_1/1	184.672
Hindica_14334_Transcript_1/2	184.658
Hindica_55_Transcript_1/1	184.54
Hindica_496_Transcript_1/1	184.495
Hindica_16457_Transcript_1/1	184.367
Hindica_9403_Transcript_6/6	184.307
Hindica_2387_Transcript_1/1	184.305
Hindica_5716_Transcript_1/1	184.252
Hindica_9399_Transcript_2/2	183.984
Hindica_16874_Transcript_1/1	183.97
Hindica_2921_Transcript_1/1	183.956
Hindica_1388_Transcript_1/3	183.838
Hindica_3144_Transcript_1/1	183.721
Hindica_10151_Transcript_1/1	183.69
Hindica_3672_Transcript_2/2	183.677
Hindica_15100_Transcript_1/1	183.673
Hindica_9029_Transcript_1/1	183.485
Hindica_13985_Transcript_1/1	183.379
Hindica_3238_Transcript_1/1	183.114
Hindica_2722_Transcript_1/1	182.911
Hindica_14268_Transcript_1/1	182.852
Hindica_2148_Transcript_1/2	182.657
Hindica_4797_Transcript_1/1	182.51
Hindica_7955_Transcript_2/2	182.37
Hindica_8811_Transcript_3/3	182.355
Hindica_11149_Transcript_1/1	182.332
Hindica_4516_Transcript_1/2	182.328
Hindica_9721_Transcript_1/1	182.263
Hindica_10692_Transcript_2/2	182.245
Hindica_1424_Transcript_1/1	182.228
Hindica_1451_Transcript_1/2	182.198
Hindica_12982_Transcript_1/1	182.047
Hindica_795_Transcript_1/1	182.012
Hindica_2288_Transcript_3/3	181.959
Hindica_14169_Transcript_1/1	181.893
Hindica_3374_Transcript_1/1	181.745
Hindica_9820_Transcript_1/1	181.691
Hindica_1076_Transcript_3/3	181.612
Hindica_2356_Transcript_2/2	181.584
Hindica_10240_Transcript_1/2	181.463
Hindica_3935_Transcript_1/1	181.433
Hindica_17004_Transcript_1/1	181.249
Hindica_1406_Transcript_1/1	181.215
Hindica_3741_Transcript_2/2	181.059
Hindica_11883_Transcript_2/2	181.006
Hindica_3107_Transcript_1/1	180.988
Hindica_2543_Transcript_1/1	180.961
Hindica_4229_Transcript_1/1	180.957
Hindica_12885_Transcript_1/1	180.955
Hindica_11396_Transcript_1/1	180.922
Hindica_13348_Transcript_1/3	180.919
Hindica_16448_Transcript_1/1	180.919
Hindica_2663_Transcript_1/1	180.712
Hindica_780_Transcript_1/1	180.695
Hindica_10020_Transcript_1/1	180.636
Hindica_51_Transcript_1/2	180.619
Hindica_8947_Transcript_1/1	180.618
Hindica_9873_Transcript_1/1	180.581
Hindica_9091_Transcript_1/1	180.436
Hindica_14159_Transcript_1/2	180.386
Hindica_5872_Transcript_1/1	180.376
Hindica_5411_Transcript_1/1	180.321
Hindica_16385_Transcript_1/1	180.295
Hindica_13966_Transcript_1/1	180.219
Hindica_12975_Transcript_1/1	180.152
Hindica_8606_Transcript_1/1	180.059
Hindica_14296_Transcript_1/1	179.976
Hindica_2233_Transcript_1/1	179.969
Hindica_8550_Transcript_1/2	179.792
Hindica_12735_Transcript_1/1	179.79
Hindica_3433_Transcript_1/1	179.723
Hindica_9183_Transcript_1/1	179.722
Hindica_2889_Transcript_1/1	179.681
Hindica_11020_Transcript_1/1	179.564
Hindica_1680_Transcript_1/1	179.531
Hindica_1673_Transcript_1/1	179.521
Hindica_2932_Transcript_1/1	179.488
Hindica_4014_Transcript_1/1	179.458
Hindica_133_Transcript_1/1	179.323
Hindica_12174_Transcript_1/1	179.305
Hindica_16246_Transcript_1/1	179.296
Hindica_4025_Transcript_1/1	179.272
Hindica_3545_Transcript_1/1	179.183
Hindica_1508_Transcript_1/1	179.182
Hindica_14375_Transcript_2/2	178.961
Hindica_5791_Transcript_1/1	178.942
Hindica_8531_Transcript_1/1	178.879
Hindica_2584_Transcript_2/2	178.811
Hindica_13683_Transcript_1/1	178.741
Hindica_222_Transcript_1/1	178.611
Hindica_4392_Transcript_1/3	178.583
Hindica_1844_Transcript_1/1	178.559
Hindica_4084_Transcript_2/3	178.524
Hindica_4384_Transcript_1/1	178.46
Hindica_2673_Transcript_1/1	178.45
Hindica_10233_Transcript_1/1	178.395
Hindica_3966_Transcript_1/1	178.386
Hindica_8908_Transcript_2/2	178.384
Hindica_16815_Transcript_1/1	178.348
Hindica_2219_Transcript_1/1	178.294
Hindica_12277_Transcript_1/1	178.221
Hindica_3257_Transcript_1/1	178.133
Hindica_1187_Transcript_1/1	178.032
Hindica_10952_Transcript_1/1	177.97
Hindica_2102_Transcript_1/1	177.948
Hindica_5117_Transcript_2/4	177.852
Hindica_15863_Transcript_1/1	177.804
Hindica_11124_Transcript_2/2	177.749
Hindica_15673_Transcript_1/1	177.604
Hindica_9515_Transcript_2/2	177.58
Hindica_4806_Transcript_1/1	177.393
Hindica_6511_Transcript_1/1	177.367
Hindica_16926_Transcript_1/1	177.314
Hindica_10540_Transcript_1/1	177.235
Hindica_2024_Transcript_1/2	177.221
Hindica_8988_Transcript_1/1	177.149
Hindica_1705_Transcript_1/3	177.117
Hindica_11860_Transcript_1/1	177.078
Hindica_3459_Transcript_1/4	176.971
Hindica_268_Transcript_1/1	176.94
Hindica_17307_Transcript_1/1	176.904
Hindica_14247_Transcript_2/3	176.834
Hindica_1055_Transcript_1/1	176.795
Hindica_12780_Transcript_1/1	176.781
Hindica_633_Transcript_1/1	176.727
Hindica_4208_Transcript_2/2	176.711
Hindica_9988_Transcript_1/1	176.472
Hindica_14505_Transcript_1/1	176.447
Hindica_11493_Transcript_1/1	176.365
Hindica_16826_Transcript_1/1	176.356
Hindica_13051_Transcript_1/1	176.342
Hindica_2992_Transcript_1/1	176.306
Hindica_16778_Transcript_1/1	176.305
Hindica_4029_Transcript_5/5	176.251
Hindica_9841_Transcript_1/2	176.247
Hindica_12863_Transcript_1/1	176.207
Hindica_11058_Transcript_1/1	176.069
Hindica_16714_Transcript_1/1	175.955
Hindica_15083_Transcript_1/1	175.936
Hindica_10972_Transcript_3/3	175.846
Hindica_2076_Transcript_1/1	175.846
Hindica_9453_Transcript_1/1	175.81
Hindica_14325_Transcript_1/1	175.801
Hindica_13026_Transcript_1/1	175.767
Hindica_13003_Transcript_1/2	175.691
Hindica_3994_Transcript_1/1	175.662
Hindica_3525_Transcript_1/1	175.645
Hindica_10736_Transcript_1/2	175.635
Hindica_8599_Transcript_2/2	175.24
Hindica_10544_Transcript_1/1	175.193
Hindica_14231_Transcript_2/2	175.166
Hindica_14345_Transcript_2/2	175.095
Hindica_2190_Transcript_1/2	175.018
Hindica_8724_Transcript_1/1	174.945
Hindica_11165_Transcript_1/1	174.889
Hindica_2867_Transcript_1/1	174.887
Hindica_4990_Transcript_1/2	174.797
Hindica_401_Transcript_2/2	174.763
Hindica_5644_Transcript_1/1	174.761
Hindica_10008_Transcript_1/1	174.732
Hindica_3176_Transcript_1/1	174.72
Hindica_590_Transcript_1/1	174.432
Hindica_957_Transcript_1/1	174.408
Hindica_11611_Transcript_3/3	174.375
Hindica_3565_Transcript_1/1	174.375
Hindica_1746_Transcript_1/1	174.297
Hindica_10466_Transcript_1/1	174.292
Hindica_8925_Transcript_2/2	174.144
Hindica_1027_Transcript_1/1	174.113
Hindica_3446_Transcript_2/2	174.096
Hindica_6105_Transcript_1/2	174.083
Hindica_9010_Transcript_1/1	173.825
Hindica_68_Transcript_1/1	173.78
Hindica_16547_Transcript_1/1	173.767
Hindica_17125_Transcript_1/1	173.764
Hindica_4272_Transcript_1/1	173.522
Hindica_2163_Transcript_1/1	173.486
Hindica_15024_Transcript_1/1	173.478
Hindica_2616_Transcript_1/2	173.44
Hindica_16250_Transcript_1/1	173.397
Hindica_11930_Transcript_1/1	173.36
Hindica_2352_Transcript_1/1	173.162
Hindica_252_Transcript_1/1	173.138
Hindica_4858_Transcript_1/2	173.082
Hindica_1727_Transcript_1/1	173.05
Hindica_2434_Transcript_1/1	172.963
Hindica_17373_Transcript_1/1	172.893
Hindica_9822_Transcript_1/1	172.851
Hindica_8864_Transcript_1/1	172.842
Hindica_14683_Transcript_1/1	172.8
Hindica_4248_Transcript_1/2	172.786
Hindica_10702_Transcript_1/1	172.752
Hindica_950_Transcript_2/3	172.669
Hindica_2168_Transcript_1/1	172.656
Hindica_4963_Transcript_1/1	172.595
Hindica_4584_Transcript_1/1	172.534
Hindica_16550_Transcript_1/1	172.454
Hindica_10565_Transcript_1/1	172.423
Hindica_1933_Transcript_1/1	172.37
Hindica_13000_Transcript_1/1	172.337
Hindica_1947_Transcript_1/1	172.317
Hindica_9617_Transcript_1/3	172.18
Hindica_14422_Transcript_1/1	172.152
Hindica_12898_Transcript_1/1	172.044
Hindica_831_Transcript_1/2	172.007
Hindica_12990_Transcript_1/1	171.995
Hindica_4187_Transcript_1/1	171.989
Hindica_10195_Transcript_2/2	171.904
Hindica_10180_Transcript_1/2	171.893
Hindica_2641_Transcript_1/1	171.892
Hindica_13256_Transcript_1/1	171.848
Hindica_7373_Transcript_1/1	171.741
Hindica_13832_Transcript_1/1	171.661
Hindica_9051_Transcript_1/1	171.645
Hindica_430_Transcript_1/1	171.614
Hindica_3453_Transcript_3/5	171.609
Hindica_4719_Transcript_1/2	171.554
Hindica_15178_Transcript_1/1	171.451
Hindica_2291_Transcript_1/1	171.363
Hindica_495_Transcript_2/2	171.274
Hindica_4663_Transcript_1/1	171.13
Hindica_2119_Transcript_1/1	171.109
Hindica_2653_Transcript_1/1	171.095
Hindica_16465_Transcript_1/1	170.875
Hindica_284_Transcript_1/1	170.858
Hindica_4256_Transcript_1/1	170.81
Hindica_13764_Transcript_1/1	170.74
Hindica_8978_Transcript_2/2	170.544
Hindica_12831_Transcript_1/1	170.541
Hindica_5882_Transcript_1/1	170.434
Hindica_17124_Transcript_1/1	170.065
Hindica_16648_Transcript_1/1	170.062
Hindica_14621_Transcript_1/1	170.05
Hindica_160_Transcript_1/1	170.005
Hindica_9148_Transcript_1/1	169.981
Hindica_13931_Transcript_1/1	169.901
Hindica_2280_Transcript_2/2	169.873
Hindica_3528_Transcript_1/1	169.828
Hindica_13230_Transcript_1/1	169.739
Hindica_15867_Transcript_1/1	169.692
Hindica_2865_Transcript_1/1	169.572
Hindica_1546_Transcript_3/4	169.515
Hindica_4790_Transcript_1/1	169.507
Hindica_4337_Transcript_1/2	169.437
Hindica_15671_Transcript_1/2	169.346
Hindica_9448_Transcript_1/1	169.308
Hindica_2962_Transcript_2/2	169.094
Hindica_3658_Transcript_1/1	169.016
Hindica_16698_Transcript_1/1	168.967
Hindica_4145_Transcript_1/2	168.944
Hindica_12952_Transcript_1/1	168.874
Hindica_11806_Transcript_1/1	168.837
Hindica_3534_Transcript_1/2	168.815
Hindica_307_Transcript_1/1	168.813
Hindica_1985_Transcript_1/1	168.782
Hindica_1104_Transcript_1/1	168.729
Hindica_10483_Transcript_1/1	168.618
Hindica_3154_Transcript_3/3	168.479
Hindica_4357_Transcript_2/4	168.444
Hindica_1678_Transcript_1/1	168.368
Hindica_10270_Transcript_1/1	168.349
Hindica_13749_Transcript_1/1	168.185
Hindica_8966_Transcript_1/1	168.177
Hindica_2725_Transcript_1/1	168.139
Hindica_4937_Transcript_2/2	168.066
Hindica_10753_Transcript_2/2	168.057
Hindica_14582_Transcript_1/1	168.037
Hindica_2186_Transcript_1/1	167.986
Hindica_2583_Transcript_1/1	167.982
Hindica_14104_Transcript_1/2	167.949
Hindica_10405_Transcript_1/1	167.893
Hindica_10166_Transcript_1/1	167.889
Hindica_14924_Transcript_1/1	167.889
Hindica_1198_Transcript_1/2	167.844
Hindica_588_Transcript_1/1	167.842
Hindica_2752_Transcript_1/1	167.813
Hindica_16976_Transcript_1/1	167.762
Hindica_17323_Transcript_1/1	167.746
Hindica_15668_Transcript_1/1	167.731
[truncated: 11,534 more rows]

## Sheet: KOG>100
Transcript ID	KOG ID	E-value	Putative function	KOG Function ID	KOG CLASS
HINDICA_A_339_Transcript_1/2	KOG4338	0.001	Predicted lipoprotein	I	Lipid transport and metabolism
HINDICA_A_14094_Transcript_1/1	KOG1924	6.00E-08	RhoA GTPase effector DIA/Diaphanous	TZ	Multiple classes
HINDICA_A_306_Transcript_2/3	KOG1924	5.00E-04	RhoA GTPase effector DIA/Diaphanous	TZ	Multiple classes
HINDICA_A_14127_Transcript_1/1	KOG0749	6.00E-56	Mitochondrial ADP/ATP carrier proteins	C	Energy production and conversion
HINDICA_A_1943_Transcript_1/1	KOG4015	1.00E-10	Fatty acid-binding protein FABP	I	Lipid transport and metabolism
HINDICA_A_16468_Transcript_1/1	KOG0921	1.00E-04	Dosage compensation complex, subunit MLE	K	Transcription
HINDICA_A_179_Transcript_2/3	KOG0819	7.00E-30	Annexin	U	Intracellular trafficking, secretion, and vesicular transport
HINDICA_A_840_Transcript_1/1	KOG4338	2.00E-06	Predicted lipoprotein	I	Lipid transport and metabolism
HINDICA_A_696_Transcript_1/1	KOG3184	7.00E-16	60S ribosomal protein L7	J	Translation, ribosomal structure and biogenesis
HINDICA_A_191_Transcript_1/1	KOG2044	2.00E-06	5'-3' exonuclease HKE1/RAT1	LA	Multiple classes
HINDICA_A_9614_Transcript_1/1	KOG1727	1.00E-40	Microtubule-binding protein (translationally controlled tumor protein)	DZ	Multiple classes
HINDICA_A_64_Transcript_1/6	KOG0052	5.00E-99	Translation elongation factor EF-1 alpha/Tu	J	Translation, ribosomal structure and biogenesis
HINDICA_A_370_Transcript_1/1	KOG1339	2.00E-22	Aspartyl protease	O	Posttranslational modification, protein turnover, chaperones
HINDICA_A_1534_Transcript_2/2	KOG1924	8.00E-07	RhoA GTPase effector DIA/Diaphanous	TZ	Multiple classes
HINDICA_A_529_Transcript_1/1	KOG1984	1.00E-05	Vesicle coat complex COPII, subunit SFB3	U	Intracellular trafficking, secretion, and vesicular transport
HINDICA_A_287_Transcript_1/1	KOG1376	1.00E-27	Alpha tubulin	Z	Cytoskeleton
HINDICA_A_8298_Transcript_2/3	KOG4015	6.00E-24	Fatty acid-binding protein FABP	I	Lipid transport and metabolism
HINDICA_A_1028_Transcript_2/2	KOG4400	7.00E-06	E3 ubiquitin ligase interacting with arginine methyltransferase	O	Posttranslational modification, protein turnover, chaperones
HINDICA_A_247_Transcript_1/1	KOG0878	1.00E-34	60S ribosomal protein L32	J	Translation, ribosomal structure and biogenesis
HINDICA_A_1284_Transcript_1/1	KOG1641	1.00E-18	Mitochondrial chaperonin	O	Posttranslational modification, protein turnover, chaperones
HINDICA_A_8892_Transcript_1/2	KOG1742	7.00E-15	60s ribosomal protein L15/L27	J	Translation, ribosomal structure and biogenesis
HINDICA_A_865_Transcript_1/1	KOG0819	1.00E-14	Annexin	U	Intracellular trafficking, secretion, and vesicular transport
HINDICA_A_509_Transcript_1/1	KOG0819	1.00E-29	Annexin	U	Intracellular trafficking, secretion, and vesicular transport
HINDICA_A_1431_Transcript_1/1	KOG0019	1.00E-12	Molecular chaperone (HSP90 family)	O	Posttranslational modification, protein turnover, chaperones
HINDICA_A_14333_Transcript_1/1	KOG2988	1.00E-39	60S ribosomal protein L30	J	Translation, ribosomal structure and biogenesis
HINDICA_A_1642_Transcript_1/1	KOG0123	3.00E-73	Polyadenylate-binding protein (RRM superfamily)	AJ	Multiple classes
HINDICA_A_410_Transcript_1/3	KOG4338	7.00E-06	Predicted lipoprotein	I	Lipid transport and metabolism
HINDICA_A_8299_Transcript_1/1	KOG0893	1.00E-29	60S ribosomal protein L31	J	Translation, ribosomal structure and biogenesis
HINDICA_A_1140_Transcript_1/2	KOG1374	3.00E-45	Gamma tubulin	Z	Cytoskeleton
HINDICA_A_178_Transcript_2/2	KOG2309	9.00E-28	60s ribosomal protein L2/L8	J	Translation, ribosomal structure and biogenesis
HINDICA_A_8575_Transcript_4/5	KOG1668	4.00E-39	Elongation factor 1 beta/delta chain	K	Transcription
HINDICA_A_2629_Transcript_1/1	KOG0546	5.00E-64	HSP90 co-chaperone CPR7/Cyclophilin	O	Posttranslational modification, protein turnover, chaperones
HINDICA_A_16222_Transcript_1/1	KOG0123	4.00E-41	Polyadenylate-binding protein (RRM superfamily)	AJ	Multiple classes
HINDICA_A_226_Transcript_1/1	KOG1646	3.00E-46	40S ribosomal protein S6	J	Translation, ribosomal structure and biogenesis
HINDICA_A_202_Transcript_1/1	KOG0190	1.00E-129	Protein disulfide isomerase (prolyl 4-hydroxylase beta subunit)	O	Posttranslational modification, protein turnover, chaperones
HINDICA_A_14214_Transcript_1/1	KOG0918	3.00E-27	Selenium-binding protein	P	Inorganic ion transport and metabolism
HINDICA_A_517_Transcript_2/2	KOG1924	8.00E-05	RhoA GTPase effector DIA/Diaphanous	TZ	Multiple classes
HINDICA_A_1105_Transcript_1/1	KOG3166	3.00E-18	60S ribosomal protein L7A	J	Translation, ribosomal structure and biogenesis
HINDICA_A_643_Transcript_1/1	KOG3591	3.00E-17	Alpha crystallins	O	Posttranslational modification, protein turnover, chaperones
HINDICA_A_2703_Transcript_1/1	KOG1375	1.00E-17	Beta tubulin	Z	Cytoskeleton
HINDICA_A_14152_Transcript_1/1	KOG4338	2.00E-04	Predicted lipoprotein	I	Lipid transport and metabolism
HINDICA_A_3045_Transcript_1/1	KOG0070	1.00E-66	GTP-binding ADP-ribosylation factor Arf1	U	Intracellular trafficking, secretion, and vesicular transport
HINDICA_A_1062_Transcript_2/2	KOG3271	2.00E-57	Translation initiation factor 5A (eIF-5A)	J	Translation, ribosomal structure and biogenesis
HINDICA_A_635_Transcript_2/2	KOG1376	7.00E-72	Alpha tubulin	Z	Cytoskeleton
HINDICA_A_966_Transcript_1/1	KOG0100	2.00E-40	Molecular chaperones GRP78/BiP/KAR2, HSP70 superfamily	O	Posttranslational modification, protein turnover, chaperones
HINDICA_A_573_Transcript_1/2	KOG1714	3.00E-45	60s ribosomal protein L18	J	Translation, ribosomal structure and biogenesis
HINDICA_A_359_Transcript_1/2	KOG3301	5.00E-36	Ribosomal protein S4	J	Translation, ribosomal structure and biogenesis
HINDICA_A_9636_Transcript_1/1	KOG0815	4.00E-23	60S acidic ribosomal protein P0	J	Translation, ribosomal structure and biogenesis
HINDICA_A_1129_Transcript_1/1	KOG0829	6.00E-28	60S ribosomal protein L18A	J	Translation, ribosomal structure and biogenesis
HINDICA_A_14167_Transcript_1/1	KOG1696	6.00E-07	60s ribosomal protein L19	J	Translation, ribosomal structure and biogenesis
HINDICA_A_4034_Transcript_2/2	KOG3255	3.00E-35	60S ribosomal protein L9	J	Translation, ribosomal structure and biogenesis
HINDICA_A_1316_Transcript_2/3	KOG4024	3.00E-27	Complement component 1, Q subcomponent binding protein/mRNA splicing factor SF2, subunit P32	V	Defense mechanisms
HINDICA_A_1363_Transcript_1/1	KOG2862	3.00E-79	Alanine-glyoxylate aminotransferase AGT1	R	General function prediction only
HINDICA_A_320_Transcript_2/2	KOG0020	1.00E-143	Endoplasmic reticulum glucose-regulated protein (GRP94/endoplasmin), HSP90 family	O	Posttranslational modification, protein turnover, chaperones
HINDICA_A_8855_Transcript_1/1	KOG0857	7.00E-47	60s ribosomal protein L10	J	Translation, ribosomal structure and biogenesis
HINDICA_A_2386_Transcript_2/2	KOG1694	5.00E-09	60s ribosomal protein L6	J	Translation, ribosomal structure and biogenesis
HINDICA_A_1054_Transcript_3/3	KOG3070	5.00E-19	Predicted RNA-binding protein containing PIN domain and invovled in translation or RNA processing	J	Translation, ribosomal structure and biogenesis
HINDICA_A_9673_Transcript_2/3	KOG3311	9.00E-50	Ribosomal protein S18	J	Translation, ribosomal structure and biogenesis
HINDICA_A_363_Transcript_1/2	KOG2304	2.00E-83	3-hydroxyacyl-CoA dehydrogenase	I	Lipid transport and metabolism
HINDICA_A_314_Transcript_1/2	KOG1695	2.00E-31	Glutathione S-transferase	O	Posttranslational modification, protein turnover, chaperones
HINDICA_A_447_Transcript_1/1	KOG3424	4.00E-29	40S ribosomal protein S24	J	Translation, ribosomal structure and biogenesis
HINDICA_A_912_Transcript_1/1	KOG0003	3.00E-18	Ubiquitin/60s ribosomal protein L40 fusion	J	Translation, ribosomal structure and biogenesis
HINDICA_A_756_Transcript_1/1	KOG0860	6.00E-08	Synaptobrevin/VAMP-like protein	U	Intracellular trafficking, secretion, and vesicular transport
HINDICA_A_1782_Transcript_1/1	KOG1570	2.00E-27	60S ribosomal protein L10A	J	Translation, ribosomal structure and biogenesis
HINDICA_A_9970_Transcript_1/1	KOG0830	1.00E-48	40S ribosomal protein SA (P40)/Laminin receptor 1	J	Translation, ribosomal structure and biogenesis
HINDICA_A_758_Transcript_1/1	KOG1629	2.00E-27	Bax-mediated apoptosis inhibitor TEGT/BI-1	V	Defense mechanisms
HINDICA_A_14227_Transcript_1/2	KOG4116	2.00E-06	Ubiquinol cytochrome c reductase, subunit QCR8	C	Energy production and conversion
HINDICA_A_1944_Transcript_1/2	KOG3295	2.00E-50	60S Ribosomal protein L13	J	Translation, ribosomal structure and biogenesis
HINDICA_A_14124_Transcript_1/2	KOG0819	2.00E-17	Annexin	U	Intracellular trafficking, secretion, and vesicular transport
HINDICA_A_628_Transcript_1/1	KOG1477	2.00E-07	SPRY domain-containing proteins	R	General function prediction only
HINDICA_A_561_Transcript_1/1	KOG0657	5.00E-68	Glyceraldehyde 3-phosphate dehydrogenase	G	Carbohydrate transport and metabolism
HINDICA_A_654_Transcript_1/2	KOG1744	7.00E-34	Histone H2B	B	Chromatin structure and dynamics
HINDICA_A_965_Transcript_1/1	KOG0994	2.00E-04	Extracellular matrix glycoprotein Laminin subunit beta	W	Extracellular structures
HINDICA_A_521_Transcript_1/1	KOG0977	8.00E-65	Nuclear envelope protein lamin, intermediate filament superfamily	DY	Multiple classes
HINDICA_A_2838_Transcript_1/2	KOG0901	1.00E-25	60S ribosomal protein L14/L17/L23	J	Translation, ribosomal structure and biogenesis
HINDICA_A_2431_Transcript_1/2	KOG1628	4.00E-90	40S ribosomal protein S3A	J	Translation, ribosomal structure and biogenesis
HINDICA_A_760_Transcript_1/1	KOG1754	1.00E-61	40S ribosomal protein S15/S22	J	Translation, ribosomal structure and biogenesis
HINDICA_A_74_Transcript_1/2	KOG1542	7.00E-43	Cysteine proteinase Cathepsin F	O	Posttranslational modification, protein turnover, chaperones
HINDICA_A_12757_Transcript_2/2	KOG0031	1.00E-42	Myosin regulatory light chain, EF-Hand protein superfamily	Z	Cytoskeleton
HINDICA_A_16480_Transcript_1/2	KOG3353	5.00E-13	60S ribosomal protein L22	J	Translation, ribosomal structure and biogenesis
HINDICA_A_16141_Transcript_1/1	KOG1767	3.00E-19	40S ribosomal protein S25	J	Translation, ribosomal structure and biogenesis
HINDICA_A_12656_Transcript_1/2	KOG3401	4.00E-05	60S ribosomal protein L26	J	Translation, ribosomal structure and biogenesis
HINDICA_A_810_Transcript_1/1	KOG1041	4.00E-17	Translation initiation factor 2C (eIF-2C) and related proteins	J	Translation, ribosomal structure and biogenesis
HINDICA_A_910_Transcript_1/1	KOG3291	5.00E-52	Ribosomal protein S7	J	Translation, ribosomal structure and biogenesis
HINDICA_A_11310_Transcript_1/1	KOG2803	2.00E-05	Choline phosphate cytidylyltransferase/Predicted CDP-ethanolamine synthase	I	Lipid transport and metabolism
HINDICA_A_3218_Transcript_1/1	KOG3392	9.00E-41	Exon-exon junction complex, Magoh component	A	RNA processing and modification
HINDICA_A_1044_Transcript_2/2	KOG1751	2.00E-36	60s ribosomal protein L23	J	Translation, ribosomal structure and biogenesis
HINDICA_A_13703_Transcript_1/1	KOG2392	2.00E-18	Serpin	V	Defense mechanisms
HINDICA_A_736_Transcript_2/3	KOG1542	5.00E-35	Cysteine proteinase Cathepsin F	O	Posttranslational modification, protein turnover, chaperones
HINDICA_A_467_Transcript_2/4	KOG0469	1.00E-37	Elongation factor 2	J	Translation, ribosomal structure and biogenesis
HINDICA_A_108_Transcript_1/1	KOG4244	4.00E-44	Failed axon connections (fax) protein/glutathione S-transferase-like protein	T	Signal transduction mechanisms
HINDICA_A_501_Transcript_1/1	KOG0746	3.00E-94	60S ribosomal protein L3 and related proteins	J	Translation, ribosomal structure and biogenesis
HINDICA_A_14208_Transcript_2/2	KOG1753	2.00E-56	40S ribosomal protein S16	J	Translation, ribosomal structure and biogenesis
HINDICA_A_524_Transcript_2/2	KOG0746	3.00E-50	60S ribosomal protein L3 and related proteins	J	Translation, ribosomal structure and biogenesis
HINDICA_A_254_Transcript_2/2	KOG1600	3.00E-35	Fatty acid desaturase	I	Lipid transport and metabolism
HINDICA_A_14476_Transcript_1/1	KOG1769	5.00E-26	Ubiquitin-like proteins	O	Posttranslational modification, protein turnover, chaperones
HINDICA_A_1914_Transcript_1/1	KOG0819	1.00E-07	Annexin	U	Intracellular trafficking, secretion, and vesicular transport
HINDICA_A_385_Transcript_1/1	KOG0767	2.00E-27	Mitochondrial phosphate carrier protein	C	Energy production and conversion
HINDICA_A_183_Transcript_1/1	KOG0875	1.00E-74	60S ribosomal protein L5	J	Translation, ribosomal structure and biogenesis
HINDICA_A_154_Transcript_1/1	KOG2650	6.00E-36	Zinc carboxypeptidase	S	Function unknown
HINDICA_A_9629_Transcript_1/1	KOG0232	1.00E-44	Vacuolar H+-ATPase V0 sector, subunits c/c'	C	Energy production and conversion
HINDICA_A_4216_Transcript_1/1	KOG0977	2.00E-93	Nuclear envelope protein lamin, intermediate filament superfamily	DY	Multiple classes
HINDICA_A_2231_Transcript_1/1	KOG0674	2.00E-49	Calreticulin	O	Posttranslational modification, protein turnover, chaperones
HINDICA_A_1535_Transcript_2/2	KOG0888	1.00E-41	Nucleoside diphosphate kinase	F	Nucleotide transport and metabolism
HINDICA_A_9953_Transcript_1/1	KOG3591	3.00E-14	Alpha crystallins	O	Posttranslational modification, protein turnover, chaperones
HINDICA_A_325_Transcript_1/1	KOG2650	6.00E-39	Zinc carboxypeptidase	S	Function unknown
HINDICA_A_518_Transcript_2/2	KOG3181	1.00E-40	40S ribosomal protein S3	J	Translation, ribosomal structure and biogenesis
HINDICA_A_1393_Transcript_1/1	KOG0657	1.00E-19	Glyceraldehyde 3-phosphate dehydrogenase	G	Carbohydrate transport and metabolism
HINDICA_A_4283_Transcript_1/2	KOG0100	4.00E-31	Molecular chaperones GRP78/BiP/KAR2, HSP70 superfamily	O	Posttranslational modification, protein turnover, chaperones
HINDICA_A_4237_Transcript_1/1	KOG0378	1.00E-99	40S ribosomal protein S4	J	Translation, ribosomal structure and biogenesis
HINDICA_A_9621_Transcript_1/1	KOG3412	6.00E-18	60S ribosomal protein L28	J	Translation, ribosomal structure and biogenesis
HINDICA_A_81_Transcript_1/1	KOG2670	0	Enolase	G	Carbohydrate transport and metabolism
HINDICA_A_2006_Transcript_1/1	KOG2044	6.00E-05	5'-3' exonuclease HKE1/RAT1	LA	Multiple classes
HINDICA_A_9670_Transcript_1/3	KOG0382	2.00E-22	Carbonic anhydrase	R	General function prediction only
HINDICA_A_93_Transcript_2/2	KOG3591	4.00E-13	Alpha crystallins	O	Posttranslational modification, protein turnover, chaperones
HINDICA_A_1097_Transcript_1/1	KOG1773	2.00E-05	Stress responsive protein	R	General function prediction only
HINDICA_A_14122_Transcript_2/2	KOG0817	2.00E-21	Acyl-CoA-binding protein	I	Lipid transport and metabolism
HINDICA_A_1650_Transcript_1/3	KOG0407	1.00E-61	40S ribosomal protein S14	J	Translation, ribosomal structure and biogenesis
HINDICA_A_2933_Transcript_1/1	KOG0469	1.00E-133	Elongation factor 2	J	Translation, ribosomal structure and biogenesis
HINDICA_A_174_Transcript_1/1	KOG1557	1.00E-163	Fructose-biphosphate aldolase	G	Carbohydrate transport and metabolism
HINDICA_A_1736_Transcript_2/2	KOG3403	2.00E-43	Translation initiation factor 1A (eIF-1A)	J	Translation, ribosomal structure and biogenesis
HINDICA_A_1072_Transcript_1/1	KOG4553	7.00E-04	Uncharacterized conserved protein	S	Function unknown
HINDICA_A_1035_Transcript_1/1	KOG0356	4.00E-76	Mitochondrial chaperonin, Cpn60/Hsp60p	O	Posttranslational modification, protein turnover, chaperones
HINDICA_A_4068_Transcript_1/3	KOG4246	8.00E-04	Predicted DNA-binding protein, contains SAP domain	R	General function prediction only
HINDICA_A_304_Transcript_1/1	KOG4338	2.00E-14	Predicted lipoprotein	I	Lipid transport and metabolism
HINDICA_A_1336_Transcript_2/2	KOG0279	1.00E-124	G protein beta subunit-like protein	T	Signal transduction mechanisms
HINDICA_A_1022_Transcript_1/1	KOG3457	1.00E-16	Sec61 protein translocation complex, beta subunit	O	Posttranslational modification, protein turnover, chaperones
HINDICA_A_12702_Transcript_2/3	KOG0877	8.00E-70	40S ribosomal protein S2/30S ribosomal protein S5	J	Translation, ribosomal structure and biogenesis
HINDICA_A_1265_Transcript_1/1	KOG3884	2.00E-23	Neural proliferation, differentiation and control protein	T	Signal transduction mechanisms
HINDICA_A_1229_Transcript_1/1	KOG3181	1.00E-45	40S ribosomal protein S3	J	Translation, ribosomal structure and biogenesis
HINDICA_A_2990_Transcript_1/1	KOG3469	5.00E-10	Cytochrome c oxidase, subunit VIa/COX13	C	Energy production and conversion
HINDICA_A_14294_Transcript_1/1	KOG1759	7.00E-13	Macrophage migration inhibitory factor	V	Defense mechanisms
HINDICA_A_3163_Transcript_1/1	KOG2650	9.00E-32	Zinc carboxypeptidase	S	Function unknown
HINDICA_A_489_Transcript_1/1	KOG0329	7.00E-55	ATP-dependent RNA helicase	A	RNA processing and modification
HINDICA_A_1150_Transcript_2/3	KOG1678	1.00E-79	60s ribosomal protein L15	J	Translation, ribosomal structure and biogenesis
HINDICA_A_596_Transcript_1/3	KOG0027	1.00E-40	Calmodulin and related proteins (EF-Hand superfamily)	T	Signal transduction mechanisms
HINDICA_A_13935_Transcript_3/3	KOG1339	2.00E-06	Aspartyl protease	O	Posttranslational modification, protein turnover, chaperones
HINDICA_A_808_Transcript_1/2	KOG1725	1.00E-40	Protein involved in membrane traffic (YOP1/TB2/DP1/HVA22 family)	U	Intracellular trafficking, secretion, and vesicular transport
HINDICA_A_4305_Transcript_2/2	KOG1543	8.00E-26	Cysteine proteinase Cathepsin L	O	Posttranslational modification, protein turnover, chaperones
HINDICA_A_2563_Transcript_1/1	KOG1779	3.00E-28	40s ribosomal protein S27	J	Translation, ribosomal structure and biogenesis
HINDICA_A_24_Transcript_1/1	KOG4005	2.00E-11	Transcription factor XBP-1	K	Transcription
HINDICA_A_1482_Transcript_1/1	KOG1065	7.00E-18	Maltase glucoamylase and related hydrolases, glycosyl hydrolase family 31	G	Carbohydrate transport and metabolism
HINDICA_A_732_Transcript_1/1	KOG0670	7.00E-09	U4/U6-associated splicing factor PRP4	A	RNA processing and modification
HINDICA_A_3803_Transcript_1/1	KOG0880	2.00E-77	Peptidyl-prolyl cis-trans isomerase	O	Posttranslational modification, protein turnover, chaperones
HINDICA_A_1018_Transcript_1/1	KOG1773	3.00E-08	Stress responsive protein	R	General function prediction only
HINDICA_A_403_Transcript_1/1	KOG2322	1.00E-40	N-methyl-D-aspartate receptor glutamate-binding subunit	T	Signal transduction mechanisms
HINDICA_A_1655_Transcript_1/1	KOG4764	7.00E-04	Uncharacterized conserved protein	S	Function unknown
HINDICA_A_1253_Transcript_1/1	KOG0977	1.00E-30	Nuclear envelope protein lamin, intermediate filament superfamily	DY	Multiple classes
HINDICA_A_1021_Transcript_1/1	KOG4338	5.00E-30	Predicted lipoprotein	I	Lipid transport and metabolism
HINDICA_A_3172_Transcript_1/1	KOG2650	3.00E-15	Zinc carboxypeptidase	S	Function unknown
HINDICA_A_114_Transcript_1/1	KOG3587	1.00E-20	Galectin, galactose-binding lectin	W	Extracellular structures
HINDICA_A_22_Transcript_1/1	KOG4092	2.00E-16	Mitochondrial F1F0-ATP synthase, subunit f	C	Energy production and conversion
HINDICA_A_10673_Transcript_1/1	KOG4527	5.00E-04	Cytochrome c oxidase, subunit VIIc/COX8	C	Energy production and conversion
HINDICA_A_553_Transcript_1/1	KOG1471	5.00E-34	Phosphatidylinositol transfer protein SEC14 and related proteins	I	Lipid transport and metabolism
HINDICA_A_3859_Transcript_1/1	KOG0180	1.00E-20	20S proteasome, regulatory subunit beta type PSMB3/PUP3	O	Posttranslational modification, protein turnover, chaperones
HINDICA_A_210_Transcript_1/2	KOG0622	6.00E-14	Ornithine decarboxylase	E	Amino acid transport and metabolism
HINDICA_A_2393_Transcript_1/3	KOG3074	5.00E-29	Transcriptional regulator of the PUR family, single-stranded-DNA-binding	K	Transcription
HINDICA_A_2567_Transcript_1/1	KOG0198	7.00E-04	MEKK and related serine/threonine protein kinases	T	Signal transduction mechanisms
HINDICA_A_1459_Transcript_1/1	KOG3421	3.00E-27	60S ribosomal protein L14	J	Translation, ribosomal structure and biogenesis
HINDICA_A_9000_Transcript_2/2	KOG4103	4.00E-17	Mitochondrial F1F0-ATP synthase, subunit g/ATP20	C	Energy production and conversion
HINDICA_A_14076_Transcript_1/1	KOG3977	1.00E-32	Troponin I	Z	Cytoskeleton
HINDICA_A_76_Transcript_1/1	KOG1507	2.00E-47	Nucleosome assembly protein NAP-1	BD	Multiple classes
HINDICA_A_1762_Transcript_1/1	KOG0523	1.00E-82	Transketolase	G	Carbohydrate transport and metabolism
HINDICA_A_16914_Transcript_1/1	KOG1014	2.00E-49	17 beta-hydroxysteroid dehydrogenase type 3, HSD17B3	I	Lipid transport and metabolism
HINDICA_A_559_Transcript_2/2	KOG3581	1.00E-104	Creatine kinases	C	Energy production and conversion
HINDICA_A_14414_Transcript_1/1	KOG0683	1.00E-81	Glutamine synthetase	E	Amino acid transport and metabolism
HINDICA_A_15066_Transcript_1/1	KOG1700	4.00E-04	Regulatory protein MLP and related LIM proteins	TZ	Multiple classes
HINDICA_A_1465_Transcript_1/1	KOG1724	1.00E-30	SCF ubiquitin ligase, Skp1 component	O	Posttranslational modification, protein turnover, chaperones
HINDICA_A_2949_Transcript_1/2	KOG2392	4.00E-25	Serpin	V	Defense mechanisms
HINDICA_A_4587_Transcript_1/1	KOG0405	6.00E-31	Pyridine nucleotide-disulphide oxidoreductase	Q	Secondary metabolites biosynthesis, transport and catabolism
HINDICA_A_12783_Transcript_1/1	KOG1339	1.00E-18	Aspartyl protease	O	Posttranslational modification, protein turnover, chaperones
HINDICA_A_1492_Transcript_1/1	KOG0730	5.00E-60	AAA+-type ATPase	O	Posttranslational modification, protein turnover, chaperones
HINDICA_A_10792_Transcript_1/1	KOG1679	3.00E-19	Enoyl-CoA hydratase	I	Lipid transport and metabolism
HINDICA_A_1025_Transcript_1/2	KOG0100	0	Molecular chaperones GRP78/BiP/KAR2, HSP70 superfamily	O	Posttranslational modification, protein turnover, chaperones
HINDICA_A_3700_Transcript_1/1	KOG3204	6.00E-16	60S ribosomal protein L13a	J	Translation, ribosomal structure and biogenesis
HINDICA_A_888_Transcript_1/1	KOG3142	4.00E-15	Prenylated rab acceptor 1	U	Intracellular trafficking, secretion, and vesicular transport
HINDICA_A_1972_Transcript_1/1	KOG0730	2.00E-47	AAA+-type ATPase	O	Posttranslational modification, protein turnover, chaperones
HINDICA_A_1692_Transcript_1/1	KOG2104	2.00E-15	Nuclear transport factor 2	U	Intracellular trafficking, secretion, and vesicular transport
HINDICA_A_1672_Transcript_1/1	KOG0177	6.00E-36	20S proteasome, regulatory subunit beta type PSMB2/PRE1	O	Posttranslational modification, protein turnover, chaperones
HINDICA_A_844_Transcript_3/4	KOG0190	2.00E-63	Protein disulfide isomerase (prolyl 4-hydroxylase beta subunit)	O	Posttranslational modification, protein turnover, chaperones
HINDICA_A_16722_Transcript_1/1	KOG0712	0.001	Molecular chaperone (DnaJ superfamily)	O	Posttranslational modification, protein turnover, chaperones
HINDICA_A_494_Transcript_3/5	KOG1475	1.00E-124	Ribosomal protein RPL1/RPL2/RL4L4	A	RNA processing and modification
HINDICA_A_627_Transcript_1/1	KOG0077	2.00E-46	Vesicle coat complex COPII, GTPase subunit SAR1	U	Intracellular trafficking, secretion, and vesicular transport
HINDICA_A_812_Transcript_1/1	KOG0469	8.00E-74	Elongation factor 2	J	Translation, ribosomal structure and biogenesis
HINDICA_A_2624_Transcript_1/1	KOG1375	2.00E-32	Beta tubulin	Z	Cytoskeleton
HINDICA_A_1913_Transcript_1/1	KOG3352	2.00E-16	Cytochrome c oxidase, subunit Vb/COX4	C	Energy production and conversion
HINDICA_A_1077_Transcript_1/1	KOG0549	1.00E-18	FKBP-type peptidyl-prolyl cis-trans isomerase	O	Posttranslational modification, protein turnover, chaperones
HINDICA_A_9667_Transcript_1/1	KOG2711	1.00E-32	Glycerol-3-phosphate dehydrogenase/dihydroxyacetone 3-phosphate reductase	C	Energy production and conversion
HINDICA_A_675_Transcript_1/1	KOG1376	4.00E-43	Alpha tubulin	Z	Cytoskeleton
HINDICA_A_146_Transcript_1/1	KOG0329	2.00E-98	ATP-dependent RNA helicase	A	RNA processing and modification
HINDICA_A_593_Transcript_1/1	KOG2107	4.00E-21	Uncharacterized conserved protein, contains double-stranded beta-helix domain	S	Function unknown
HINDICA_A_2251_Transcript_6/6	KOG4368	1.00E-05	Predicted RNA binding protein, contains SWAP, RPR and G-patch domains	R	General function prediction only
HINDICA_A_1441_Transcript_1/1	KOG0102	0	Molecular chaperones mortalin/PBP74/GRP75, HSP70 superfamily	O	Posttranslational modification, protein turnover, chaperones
HINDICA_A_12902_Transcript_1/1	KOG0027	4.00E-09	Calmodulin and related proteins (EF-Hand superfamily)	T	Signal transduction mechanisms
HINDICA_A_4988_Transcript_2/2	KOG1506	2.00E-19	S-adenosylmethionine synthetase	H	Coenzyme transport and metabolism
HINDICA_A_14095_Transcript_1/1	KOG0027	8.00E-10	Calmodulin and related proteins (EF-Hand superfamily)	T	Signal transduction mechanisms
HINDICA_A_2283_Transcript_1/2	KOG2322	5.00E-30	N-methyl-D-aspartate receptor glutamate-binding subunit	T	Signal transduction mechanisms
HINDICA_A_13771_Transcript_1/2	KOG1306	2.00E-65	Ca2+/Na+ exchanger NCX1 and related proteins	PT	Multiple classes
HINDICA_A_1510_Transcript_1/1	KOG1306	1.00E-06	Ca2+/Na+ exchanger NCX1 and related proteins	PT	Multiple classes
HINDICA_A_12766_Transcript_1/1	KOG1147	2.00E-56	Glutamyl-tRNA synthetase	J	Translation, ribosomal structure and biogenesis
HINDICA_A_8975_Transcript_1/1	KOG0569	2.00E-17	Permease of the major facilitator superfamily	G	Carbohydrate transport and metabolism
HINDICA_A_1687_Transcript_1/1	KOG1600	3.00E-88	Fatty acid desaturase	I	Lipid transport and metabolism
HINDICA_A_546_Transcript_3/4	KOG0084	2.00E-89	GTPase Rab1/YPT1, small G protein superfamily, and related GTP-binding proteins	TU	Multiple classes
HINDICA_A_8906_Transcript_1/1	KOG0179	6.00E-35	20S proteasome, regulatory subunit beta type PSMB1/PRE7	O	Posttranslational modification, protein turnover, chaperones
HINDICA_A_14146_Transcript_1/1	KOG2475	4.00E-04	CDC45 (cell division cycle 45)-like protein	L	Replication, recombination and repair
HINDICA_A_13014_Transcript_1/2	KOG4818	2.00E-10	Lysosomal-associated membrane protein	R	General function prediction only
HINDICA_A_3777_Transcript_1/1	KOG1735	3.00E-20	Actin depolymerizing factor	Z	Cytoskeleton
HINDICA_A_1057_Transcript_1/1	KOG0105	5.00E-23	Alternative splicing factor ASF/SF2 (RRM superfamily)	A	RNA processing and modification
HINDICA_A_1925_Transcript_1/2	KOG0328	0	Predicted ATP-dependent RNA helicase FAL1, involved in rRNA maturation, DEAD-box superfamily	J	Translation, ribosomal structure and biogenesis
HINDICA_A_13717_Transcript_2/2	KOG0034	1.00E-17	Ca2+/calmodulin-dependent protein phosphatase (calcineurin subunit B), EF-Hand superfamily protein	T	Signal transduction mechanisms
HINDICA_A_625_Transcript_1/1	KOG0161	1.00E-12	Myosin class II heavy chain	Z	Cytoskeleton
HINDICA_A_2013_Transcript_1/1	KOG3461	2.00E-22	CDGSH-type Zn-finger containing protein	R	General function prediction only
HINDICA_A_2004_Transcript_1/1	KOG1350	0	F0F1-type ATP synthase, beta subunit	C	Energy production and conversion
HINDICA_A_1499_Transcript_1/1	KOG2739	2.00E-32	Leucine-rich acidic nuclear protein	DR	Multiple classes
HINDICA_A_1840_Transcript_1/1	KOG3587	2.00E-18	Galectin, galactose-binding lectin	W	Extracellular structures
HINDICA_A_1840_Transcript_1/1	KOG0905	4.00E-05	Phosphoinositide 3-kinase	T	Signal transduction mechanisms
HINDICA_A_1514_Transcript_1/1	KOG3699	7.00E-10	Cytoskeletal protein Adducin	TZ	Multiple classes
HINDICA_A_10027_Transcript_1/1	KOG0105	2.00E-14	Alternative splicing factor ASF/SF2 (RRM superfamily)	A	RNA processing and modification
HINDICA_A_1726_Transcript_1/1	KOG1348	3.00E-47	Asparaginyl peptidases	O	Posttranslational modification, protein turnover, chaperones
HINDICA_A_1031_Transcript_1/1	KOG1163	7.00E-60	Casein kinase (serine/threonine/tyrosine protein kinase)	T	Signal transduction mechanisms
HINDICA_A_2171_Transcript_1/1	KOG4076	1.00E-06	Regulator of ATP-sensitive K+ channels Alpha-endosulfine/ARPP-19 and related cAMP-regulated phosphoproteins	TU	Multiple classes
HINDICA_A_16455_Transcript_1/1	KOG2712	1.00E-15	Transcriptional coactivator	K	Transcription
HINDICA_A_2358_Transcript_1/1	KOG1671	1.00E-43	Ubiquinol cytochrome c reductase, subunit RIP1	C	Energy production and conversion
HINDICA_A_2772_Transcript_1/2	KOG4338	9.00E-14	Predicted lipoprotein	I	Lipid transport and metabolism
HINDICA_A_2060_Transcript_2/2	KOG0921	4.00E-06	Dosage compensation complex, subunit MLE	K	Transcription
HINDICA_A_12083_Transcript_1/1	KOG0425	2.00E-33	Ubiquitin-protein ligase	O	Posttranslational modification, protein turnover, chaperones
HINDICA_A_1455_Transcript_1/1	KOG4293	2.00E-09	Predicted membrane protein, contains DoH and Cytochrome b-561/ferric reductase transmembrane domains	T	Signal transduction mechanisms
HINDICA_A_1699_Transcript_1/2	KOG1600	1.00E-59	Fatty acid desaturase	I	Lipid transport and metabolism
HINDICA_A_9653_Transcript_1/1	KOG0307	5.00E-06	Vesicle coat complex COPII, subunit SEC31	U	Intracellular trafficking, secretion, and vesicular transport
HINDICA_A_2613_Transcript_1/1	KOG0130	4.00E-18	RNA-binding protein RBM8/Tsunagi (RRM superfamily)	R	General function prediction only
HINDICA_A_3781_Transcript_1/2	KOG3480	3.00E-21	Mitochondrial import inner membrane translocase, subunits TIM10/TIM12	U	Intracellular trafficking, secretion, and vesicular transport
HINDICA_A_4121_Transcript_2/2	KOG2597	2.00E-80	Predicted aminopeptidase of the M17 family	R	General function prediction only
HINDICA_A_308_Transcript_1/2	KOG1496	2.00E-71	Malate dehydrogenase	C	Energy production and conversion
HINDICA_A_2538_Transcript_1/1	KOG0453	8.00E-49	Aconitase/homoaconitase (aconitase superfamily)	CE	Multiple classes
HINDICA_A_291_Transcript_1/1	KOG0569	1.00E-44	Permease of the major facilitator superfamily	G	Carbohydrate transport and metabolism
HINDICA_A_578_Transcript_1/1	KOG3072	2.00E-75	Long chain fatty acid elongase	I	Lipid transport and metabolism
HINDICA_A_3166_Transcript_1/1	KOG3923	2.00E-52	D-aspartate oxidase	E	Amino acid transport and metabolism
HINDICA_A_190_Transcript_1/1	KOG2020	1.00E-13	Nuclear transport receptor CRM1/MSN5 (importin beta superfamily)	YU	Multiple classes
HINDICA_A_508_Transcript_2/2	KOG0178	1.00E-59	20S proteasome, regulatory subunit alpha type PSMA4/PRE9	O	Posttranslational modification, protein turnover, chaperones
HINDICA_A_10737_Transcript_1/1	KOG0037	4.00E-22	Ca2+-binding protein, EF-Hand protein superfamily	T	Signal transduction mechanisms
HINDICA_A_11425_Transcript_3/3	KOG3406	2.00E-30	40S ribosomal protein S12	J	Translation, ribosomal structure and biogenesis
HINDICA_A_3210_Transcript_1/1	KOG2277	4.00E-07	S-M checkpoint control protein CID1 and related nucleotidyltransferases	D	Cell cycle control, cell division, chromosome partitioning
HINDICA_A_103_Transcript_3/3	KOG0331	1.00E-137	ATP-dependent RNA helicase	A	RNA processing and modification
HINDICA_A_8902_Transcript_1/1	KOG0675	3.00E-28	Calnexin	O	Posttranslational modification, protein turnover, chaperones
HINDICA_A_83_Transcript_1/1	KOG0021	8.00E-57	Glutathione synthetase	Q	Secondary metabolites biosynthesis, transport and catabolism
HINDICA_A_16576_Transcript_1/1	KOG0523	2.00E-93	Transketolase	G	Carbohydrate transport and metabolism
HINDICA_A_3314_Transcript_1/2	KOG3057	1.00E-24	Cytochrome c oxidase, subunit VIb/COX12	C	Energy production and conversion
HINDICA_A_1040_Transcript_2/4	KOG2046	7.00E-04	Calponin	Z	Cytoskeleton
HINDICA_A_9678_Transcript_1/1	KOG3440	9.00E-18	Ubiquinol cytochrome c reductase, subunit QCR7	C	Energy production and conversion
HINDICA_A_824_Transcript_2/2	KOG0304	6.00E-73	mRNA deadenylase subunit	A	RNA processing and modification
HINDICA_A_1602_Transcript_1/1	KOG1696	3.00E-41	60s ribosomal protein L19	J	Translation, ribosomal structure and biogenesis
HINDICA_A_3514_Transcript_1/2	KOG1626	1.00E-78	Inorganic pyrophosphatase/Nucleosome remodeling factor, subunit NURF38	C	Energy production and conversion
HINDICA_A_10398_Transcript_1/1	KOG0534	2.00E-29	NADH-cytochrome b-5 reductase	HC	Multiple classes
HINDICA_A_100_Transcript_1/1	KOG0730	6.00E-69	AAA+-type ATPase	O	Posttranslational modification, protein turnover, chaperones
HINDICA_A_601_Transcript_1/1	KOG1631	3.00E-48	Translocon-associated complex TRAP, alpha subunit	U	Intracellular trafficking, secretion, and vesicular transport
HINDICA_A_14335_Transcript_1/1	KOG1147	1.00E-114	Glutamyl-tRNA synthetase	J	Translation, ribosomal structure and biogenesis
HINDICA_A_233_Transcript_1/2	KOG0328	1.00E-154	Predicted ATP-dependent RNA helicase FAL1, involved in rRNA maturation, DEAD-box superfamily	J	Translation, ribosomal structure and biogenesis
HINDICA_A_1024_Transcript_3/4	KOG0553	5.00E-54	TPR repeat-containing protein	R	General function prediction only
HINDICA_A_10800_Transcript_2/2	KOG0852	5.00E-40	Alkyl hydroperoxide reductase, thiol specific antioxidant and related enzymes	O	Posttranslational modification, protein turnover, chaperones
HINDICA_A_10024_Transcript_2/2	KOG0174	3.00E-38	20S proteasome, regulatory subunit beta type PSMB6/PSMB9/PRE3	O	Posttranslational modification, protein turnover, chaperones
HINDICA_A_2625_Transcript_1/1	KOG1375	3.00E-42	Beta tubulin	Z	Cytoskeleton
HINDICA_A_3192_Transcript_4/4	KOG1715	2.00E-20	Mitochondrial/chloroplast ribosomal protein L12	J	Translation, ribosomal structure and biogenesis
HINDICA_A_1520_Transcript_1/1	KOG0374	3.00E-51	Serine/threonine specific protein phosphatase PP1, catalytic subunit	TR	Multiple classes
HINDICA_A_9696_Transcript_1/1	KOG0185	3.00E-38	20S proteasome, regulatory subunit beta type PSMB4/PRE4	O	Posttranslational modification, protein turnover, chaperones
HINDICA_A_8355_Transcript_2/2	KOG3366	6.00E-11	Mitochondrial F1F0-ATP synthase, subunit d/ATP7	C	Energy production and conversion
HINDICA_A_3964_Transcript_1/1	KOG1390	1.00E-57	Acetyl-CoA acetyltransferase	I	Lipid transport and metabolism
HINDICA_A_10338_Transcript_1/1	KOG1268	3.00E-57	Glucosamine 6-phosphate synthetases, contain amidotransferase and phosphosugar isomerase domains	M	Cell wall/membrane/envelope biogenesis
HINDICA_A_9837_Transcript_1/1	KOG1580	3.00E-18	UDP-galactose transporter related protein	G	Carbohydrate transport and metabolism
HINDICA_A_3924_Transcript_4/4	KOG0441	1.00E-39	Cu2+/Zn2+ superoxide dismutase SOD1	P	Inorganic ion transport and metabolism
HINDICA_A_9902_Transcript_1/1	KOG2882	8.00E-30	p-Nitrophenyl phosphatase	P	Inorganic ion transport and metabolism
HINDICA_A_722_Transcript_1/1	KOG1627	1.00E-32	Translation elongation factor EF-1 gamma	J	Translation, ribosomal structure and biogenesis
HINDICA_A_722_Transcript_1/1	KOG0867	3.00E-19	Glutathione S-transferase	O	Posttranslational modification, protein turnover, chaperones
HINDICA_A_2028_Transcript_1/2	KOG1724	4.00E-20	SCF ubiquitin ligase, Skp1 component	O	Posttranslational modification, protein turnover, chaperones
HINDICA_A_13157_Transcript_1/1	KOG0021	1.00E-14	Glutathione synthetase	Q	Secondary metabolites biosynthesis, transport and catabolism
HINDICA_A_13727_Transcript_1/1	KOG1147	8.00E-17	Glutamyl-tRNA synthetase	J	Translation, ribosomal structure and biogenesis
HINDICA_A_156_Transcript_1/1	KOG3342	1.00E-78	Signal peptidase I	U	Intracellular trafficking, secretion, and vesicular transport
HINDICA_A_2155_Transcript_1/1	KOG3716	2.00E-46	Carnitine O-acyltransferase CPTI	I	Lipid transport and metabolism
HINDICA_A_639_Transcript_1/1	KOG2936	2.00E-12	Uncharacterized conserved protein	S	Function unknown
HINDICA_A_12943_Transcript_1/1	KOG0020	1.00E-113	Endoplasmic reticulum glucose-regulated protein (GRP94/endoplasmin), HSP90 family	O	Posttranslational modification, protein turnover, chaperones
HINDICA_A_1509_Transcript_2/3	KOG0918	1.00E-65	Selenium-binding protein	P	Inorganic ion transport and metabolism
HINDICA_A_3457_Transcript_1/1	KOG3540	5.00E-94	Beta amyloid precursor protein	R	General function prediction only
HINDICA_A_3457_Transcript_1/1	KOG1060	4.00E-04	Vesicle coat complex AP-3, beta subunit	U	Intracellular trafficking, secretion, and vesicular transport
HINDICA_A_4156_Transcript_1/1	KOG1840	4.00E-07	Kinesin light chain	Z	Cytoskeleton
HINDICA_A_1553_Transcript_1/1	KOG1639	2.00E-74	Steroid reductase required for elongation of the very long chain fatty acids	I	Lipid transport and metabolism
HINDICA_A_680_Transcript_1/1	KOG0977	4.00E-09	Nuclear envelope protein lamin, intermediate filament superfamily	DY	Multiple classes
HINDICA_A_8712_Transcript_2/2	KOG3078	3.00E-40	Adenylate kinase	F	Nucleotide transport and metabolism
HINDICA_A_574_Transcript_1/2	KOG3484	9.00E-27	Cyclin-dependent protein kinase CDC28, regulatory subunit CKS1, and related proteins	D	Cell cycle control, cell division, chromosome partitioning
HINDICA_A_441_Transcript_2/3	KOG1924	1.00E-13	RhoA GTPase effector DIA/Diaphanous	TZ	Multiple classes
HINDICA_A_5053_Transcript_1/1	KOG2277	8.00E-08	S-M checkpoint control protein CID1 and related nucleotidyltransferases	D	Cell cycle control, cell division, chromosome partitioning
HINDICA_A_2317_Transcript_1/1	KOG0162	1.00E-04	Myosin class I heavy chain	Z	Cytoskeleton
HINDICA_A_520_Transcript_1/2	KOG1372	1.00E-143	GDP-mannose 4,6 dehydratase	G	Carbohydrate transport and metabolism
HINDICA_A_2975_Transcript_1/1	KOG4368	2.00E-04	Predicted RNA binding protein, contains SWAP, RPR and G-patch domains	R	General function prediction only
HINDICA_A_3526_Transcript_1/2	KOG3387	1.00E-31	60S ribosomal protein 15.5kD/SNU13, NHP2/L7A family (includes ribonuclease P subunit p38), involved in splicing	AJ	Multiple classes
HINDICA_A_2127_Transcript_1/1	KOG1792	1.00E-18	Reticulon	U	Intracellular trafficking, secretion, and vesicular transport
HINDICA_A_11135_Transcript_1/1	KOG0405	6.00E-77	Pyridine nucleotide-disulphide oxidoreductase	Q	Secondary metabolites biosynthesis, transport and catabolism
HINDICA_A_1281_Transcript_1/1	KOG1924	3.00E-14	RhoA GTPase effector DIA/Diaphanous	TZ	Multiple classes
HINDICA_A_8684_Transcript_1/1	KOG0548	2.00E-54	Molecular co-chaperone STI1	O	Posttranslational modification, protein turnover, chaperones
HINDICA_A_2718_Transcript_2/3	KOG1772	4.00E-19	Vacuolar H+-ATPase V1 sector, subunit G	C	Energy production and conversion
HINDICA_A_1777_Transcript_1/1	KOG0675	5.00E-63	Calnexin	O	Posttranslational modification, protein turnover, chaperones
HINDICA_A_14215_Transcript_2/2	KOG2276	1.00E-108	Metalloexopeptidases	E	Amino acid transport and metabolism
HINDICA_A_11967_Transcript_1/1	KOG2592	1.00E-28	Tumor differentially expressed (TDE) protein	S	Function unknown
HINDICA_A_2098_Transcript_1/1	KOG4582	3.00E-12	Uncharacterized conserved protein, contains ZZ-type Zn-finger	R	General function prediction only
HINDICA_A_167_Transcript_3/3	KOG0393	5.00E-82	Ras-related small GTPase, Rho type	R	General function prediction only
HINDICA_A_792_Transcript_3/3	KOG3106	2.00E-70	ER lumen protein retaining receptor	U	Intracellular trafficking, secretion, and vesicular transport
HINDICA_A_14352_Transcript_1/1	KOG2941	1.00E-39	Beta-1,4-mannosyltransferase	O	Posttranslational modification, protein turnover, chaperones
HINDICA_A_3942_Transcript_1/1	KOG1494	5.00E-81	NAD-dependent malate dehydrogenase	C	Energy production and conversion
HINDICA_A_9663_Transcript_2/2	KOG1376	9.00E-30	Alpha tubulin	Z	Cytoskeleton
HINDICA_A_10063_Transcript_1/1	KOG2291	9.00E-63	Oligosaccharyltransferase, alpha subunit (ribophorin I)	O	Posttranslational modification, protein turnover, chaperones
HINDICA_A_908_Transcript_1/1	KOG1113	9.00E-88	cAMP-dependent protein kinase types I and II, regulatory subunit	T	Signal transduction mechanisms
HINDICA_A_4421_Transcript_1/2	KOG3260	2.00E-04	Calcyclin-binding protein CacyBP	T	Signal transduction mechanisms
HINDICA_A_12986_Transcript_1/1	KOG1080	4.00E-12	Histone H3 (Lys4) methyltransferase complex, subunit SET1 and related methyltransferases	BK	Multiple classes
HINDICA_A_10171_Transcript_1/1	KOG1516	1.00E-08	Carboxylesterase and related proteins	R	General function prediction only
HINDICA_A_10611_Transcript_3/3	KOG4326	3.00E-12	Mitochondrial F1F0-ATP synthase, subunit e	C	Energy production and conversion
HINDICA_A_813_Transcript_1/1	KOG1353	9.00E-99	F0F1-type ATP synthase, alpha subunit	C	Energy production and conversion
HINDICA_A_3026_Transcript_1/1	KOG0371	1.00E-144	Serine/threonine protein phosphatase 2A, catalytic subunit	T	Signal transduction mechanisms
HINDICA_A_1821_Transcript_1/2	KOG4077	2.00E-17	Cytochrome c oxidase, subunit Va/COX6	C	Energy production and conversion
HINDICA_A_4504_Transcript_1/3	KOG3544	3.00E-15	Collagens (type IV and type XIII), and related proteins	W	Extracellular structures
HINDICA_A_17394_Transcript_1/1	KOG4379	5.00E-09	Uncharacterized conserved protein (tumor antigen CML66 in humans)	S	Function unknown
HINDICA_A_13769_Transcript_1/1	KOG3634	4.00E-06	Troponin	Z	Cytoskeleton
HINDICA_A_1117_Transcript_1/1	KOG0453	3.00E-94	Aconitase/homoaconitase (aconitase superfamily)	CE	Multiple classes
HINDICA_A_2471_Transcript_1/1	KOG1654	3.00E-29	Microtubule-associated anchor protein involved in autophagy and membrane trafficking	Z	Cytoskeleton
HINDICA_A_3011_Transcript_1/1	KOG1373	1.00E-173	Transport protein Sec61, alpha subunit	UO	Multiple classes
HINDICA_A_887_Transcript_1/1	KOG2323	1.00E-140	Pyruvate kinase	G	Carbohydrate transport and metabolism
HINDICA_A_12840_Transcript_1/1	KOG1543	1.00E-41	Cysteine proteinase Cathepsin L	O	Posttranslational modification, protein turnover, chaperones
HINDICA_A_131_Transcript_1/1	KOG2112	3.00E-16	Lysophospholipase	I	Lipid transport and metabolism
HINDICA_A_3027_Transcript_1/2	KOG3381	2.00E-46	Uncharacterized conserved protein	S	Function unknown
HINDICA_A_699_Transcript_1/1	KOG1041	2.00E-84	Translation initiation factor 2C (eIF-2C) and related proteins	J	Translation, ribosomal structure and biogenesis
HINDICA_A_10778_Transcript_1/1	KOG1339	3.00E-14	Aspartyl protease	O	Posttranslational modification, protein turnover, chaperones
HINDICA_A_14128_Transcript_1/1	KOG1254	0	ATP-citrate lyase	C	Energy production and conversion
HINDICA_A_8930_Transcript_1/1	KOG3126	9.00E-53	Porin/voltage-dependent anion-selective channel protein	P	Inorganic ion transport and metabolism
HINDICA_A_4416_Transcript_4/4	KOG4143	4.00E-07	Sigma receptor and C-8 sterol isomerase	T	Signal transduction mechanisms
HINDICA_A_3110_Transcript_1/1	KOG1126	3.00E-06	DNA-binding cell division cycle control protein	D	Cell cycle control, cell division, chromosome partitioning
HINDICA_A_8338_Transcript_1/1	KOG0424	4.00E-39	Ubiquitin-protein ligase	O	Posttranslational modification, protein turnover, chaperones
HINDICA_A_5122_Transcript_1/1	KOG1680	1.00E-22	Enoyl-CoA hydratase	I	Lipid transport and metabolism
HINDICA_A_604_Transcript_1/1	KOG0364	1.00E-56	Chaperonin complex component, TCP-1 gamma subunit (CCT3)	O	Posttranslational modification, protein turnover, chaperones
HINDICA_A_656_Transcript_1/1	KOG1616	2.00E-29	Protein involved in Snf1 protein kinase complex assembly	G	Carbohydrate transport and metabolism
HINDICA_A_851_Transcript_1/2	KOG0190	4.00E-19	Protein disulfide isomerase (prolyl 4-hydroxylase beta subunit)	O	Posttranslational modification, protein turnover, chaperones
HINDICA_A_17049_Transcript_1/1	KOG0453	7.00E-56	Aconitase/homoaconitase (aconitase superfamily)	CE	Multiple classes
HINDICA_A_833_Transcript_1/3	KOG3393	4.00E-21	Predicted membrane protein	S	Function unknown
HINDICA_A_1224_Transcript_1/2	KOG0698	5.00E-47	Serine/threonine protein phosphatase	T	Signal transduction mechanisms
HINDICA_A_25_Transcript_1/2	KOG0712	2.00E-44	Molecular chaperone (DnaJ superfamily)	O	Posttranslational modification, protein turnover, chaperones
HINDICA_A_3585_Transcript_1/2	KOG0176	9.00E-75	20S proteasome, regulatory subunit alpha type PSMA5/PUP2	O	Posttranslational modification, protein turnover, chaperones
HINDICA_A_434_Transcript_1/1	KOG2655	1.00E-24	Septin family protein (P-loop GTPase)	DZU	Multiple classes
HINDICA_A_9464_Transcript_1/1	KOG0364	6.00E-28	Chaperonin complex component, TCP-1 gamma subunit (CCT3)	O	Posttranslational modification, protein turnover, chaperones
HINDICA_A_10404_Transcript_1/1	KOG3820	1.00E-118	Aromatic amino acid hydroxylase	E	Amino acid transport and metabolism
HINDICA_A_16515_Transcript_1/1	KOG0460	3.00E-61	Mitochondrial translation elongation factor Tu	J	Translation, ribosomal structure and biogenesis
HINDICA_A_866_Transcript_1/1	KOG2279	6.00E-05	Kinase anchor protein AKAP149, contains KH and Tudor RNA-binding domains	T	Signal transduction mechanisms
HINDICA_A_9487_Transcript_1/1	KOG2183	4.00E-16	Prolylcarboxypeptidase (angiotensinase C)	OR	Multiple classes
HINDICA_A_17025_Transcript_1/1	KOG1041	1.00E-07	Translation initiation factor 2C (eIF-2C) and related proteins	J	Translation, ribosomal structure and biogenesis
HINDICA_A_1769_Transcript_1/1	KOG3927	4.00E-19	Na+/K+ ATPase, beta subunit	P	Inorganic ion transport and metabolism
HINDICA_A_1816_Transcript_2/3	KOG1508	5.00E-31	DNA replication factor/protein phosphatase inhibitor SET/SPR-2	L	Replication, recombination and repair
HINDICA_A_9785_Transcript_1/1	KOG4088	1.00E-28	Translocon-associated complex TRAP, delta subunit	U	Intracellular trafficking, secretion, and vesicular transport
HINDICA_A_11352_Transcript_1/1	KOG1526	6.00E-62	NADP-dependent isocitrate dehydrogenase	C	Energy production and conversion
HINDICA_A_3028_Transcript_1/1	KOG1695	5.00E-25	Glutathione S-transferase	O	Posttranslational modification, protein turnover, chaperones
HINDICA_A_1030_Transcript_1/1	KOG2192	4.00E-14	PolyC-binding hnRNP-K protein HRB57A/hnRNP, contains KH domain	AR	Multiple classes
HINDICA_A_859_Transcript_1/1	KOG0173	2.00E-58	20S proteasome, regulatory subunit beta type PSMB7/PSMB10/PUP1	O	Posttranslational modification, protein turnover, chaperones
HINDICA_A_3188_Transcript_1/1	KOG2493	2.00E-62	Na+/Pi symporter	P	Inorganic ion transport and metabolism
HINDICA_A_12894_Transcript_1/1	KOG3423	1.00E-18	Transcription initiation factor TFIID, subunit TAF10 (also component of histone acetyltransferase SAGA)	K	Transcription
HINDICA_A_9134_Transcript_1/3	KOG1630	1.00E-26	Growth hormone-induced protein and related proteins	T	Signal transduction mechanisms
HINDICA_A_1892_Transcript_1/2	KOG4085	3.00E-51	Uncharacterized conserved protein	S	Function unknown
HINDICA_A_12222_Transcript_3/3	KOG1596	1.00E-108	Fibrillarin and related nucleolar RNA-binding proteins	A	RNA processing and modification
HINDICA_A_5_Transcript_1/1	KOG3927	1.00E-38	Na+/K+ ATPase, beta subunit	P	Inorganic ion transport and metabolism
HINDICA_A_1397_Transcript_1/1	KOG0571	5.00E-45	Asparagine synthase (glutamine-hydrolyzing)	E	Amino acid transport and metabolism
HINDICA_A_547_Transcript_1/1	KOG3631	1.00E-36	Alpha-parvin and related focal adhesion proteins	Z	Cytoskeleton
HINDICA_A_185_Transcript_2/2	KOG1520	6.00E-48	Predicted alkaloid synthase/Surface mucin Hemomucin	R	General function prediction only
HINDICA_A_2819_Transcript_2/2	KOG4080	2.00E-04	Mitochondrial ribosomal protein L32	J	Translation, ribosomal structure and biogenesis
HINDICA_A_642_Transcript_1/1	KOG0161	1.00E-114	Myosin class II heavy chain	Z	Cytoskeleton
HINDICA_A_10632_Transcript_1/1	KOG0726	0	26S proteasome regulatory complex, ATPase RPT2	O	Posttranslational modification, protein turnover, chaperones
HINDICA_A_3763_Transcript_1/1	KOG3119	3.00E-06	Basic region leucine zipper transcription factor	K	Transcription
HINDICA_A_14329_Transcript_1/1	KOG1357	4.00E-43	Serine palmitoyltransferase	O	Posttranslational modification, protein turnover, chaperones
HINDICA_A_1288_Transcript_1/1	KOG0653	3.00E-07	Cyclin B and related kinase-activating proteins	D	Cell cycle control, cell division, chromosome partitioning
HINDICA_A_16766_Transcript_1/1	KOG0422	3.00E-50	Ubiquitin-protein ligase	O	Posttranslational modification, protein turnover, chaperones
HINDICA_A_14179_Transcript_1/2	KOG1695	9.00E-31	Glutathione S-transferase	O	Posttranslational modification, protein turnover, chaperones
HINDICA_A_565_Transcript_1/1	KOG3083	5.00E-81	Prohibitin	O	Posttranslational modification, protein turnover, chaperones
HINDICA_A_11128_Transcript_1/1	KOG3443	2.00E-06	Uncharacterized conserved protein	S	Function unknown
HINDICA_A_14135_Transcript_1/1	KOG0120	8.00E-65	Splicing factor U2AF, large subunit (RRM superfamily)	A	RNA processing and modification
HINDICA_A_14488_Transcript_1/1	KOG2957	9.00E-55	Vacuolar H+-ATPase V0 sector, subunit d	C	Energy production and conversion
HINDICA_A_3239_Transcript_1/1	KOG4807	2.00E-06	F-actin binding protein, regulates actin cytoskeletal organization	Z	Cytoskeleton
HINDICA_A_2529_Transcript_2/3	KOG1370	1.00E-177	S-adenosylhomocysteine hydrolase	H	Coenzyme transport and metabolism
HINDICA_A_14077_Transcript_1/1	KOG1496	3.00E-33	Malate dehydrogenase	C	Energy production and conversion
HINDICA_A_2760_Transcript_2/2	KOG2617	6.00E-51	Citrate synthase	C	Energy production and conversion
HINDICA_A_6028_Transcript_1/1	KOG0382	1.00E-18	Carbonic anhydrase	R	General function prediction only
HINDICA_A_13_Transcript_1/1	KOG2012	0	Ubiquitin activating enzyme UBA1	O	Posttranslational modification, protein turnover, chaperones
HINDICA_A_3203_Transcript_3/3	KOG2388	1.00E-58	UDP-N-acetylglucosamine pyrophosphorylase	M	Cell wall/membrane/envelope biogenesis
HINDICA_A_775_Transcript_1/1	KOG0011	8.00E-25	Nucleotide excision repair factor NEF2, RAD23 component	L	Replication, recombination and repair
HINDICA_A_220_Transcript_1/1	KOG0357	3.00E-67	Chaperonin complex component, TCP-1 epsilon subunit (CCT5)	O	Posttranslational modification, protein turnover, chaperones
HINDICA_A_3800_Transcript_1/1	KOG3114	9.00E-15	Uncharacterized conserved protein	S	Function unknown
HINDICA_A_16518_Transcript_1/1	KOG2195	7.00E-17	Transferrin receptor and related proteins containing the protease-associated (PA) domain	OPR	Multiple classes
HINDICA_A_14_Transcript_1/1	KOG0439	7.00E-08	VAMP-associated protein involved in inositol metabolism	U	Intracellular trafficking, secretion, and vesicular transport
HINDICA_A_1778_Transcript_1/1	KOG2107	3.00E-43	Uncharacterized conserved protein, contains double-stranded beta-helix domain	S	Function unknown
HINDICA_A_3252_Transcript_1/2	KOG3167	5.00E-24	Box H/ACA snoRNP component, involved in ribosomal RNA pseudouridinylation	A	RNA processing and modification
HINDICA_A_1511_Transcript_1/1	KOG4628	4.00E-10	Predicted E3 ubiquitin ligase	O	Posttranslational modification, protein turnover, chaperones
HINDICA_A_3982_Transcript_1/3	KOG1531	3.00E-85	F0F1-type ATP synthase, gamma subunit	C	Energy production and conversion
HINDICA_A_14038_Transcript_1/1	KOG3250	1.00E-13	COP9 signalosome, subunit CSN7	OT	Multiple classes
HINDICA_A_3130_Transcript_1/2	KOG0114	3.00E-36	Predicted RNA-binding protein (RRM superfamily)	R	General function prediction only
HINDICA_A_12523_Transcript_3/3	KOG2696	2.00E-28	Histone acetyltransferase type b catalytic subunit	B	Chromatin structure and dynamics
HINDICA_A_2089_Transcript_1/1	KOG2537	5.00E-33	Phosphoglucomutase/phosphomannomutase	G	Carbohydrate transport and metabolism
HINDICA_A_8994_Transcript_1/1	KOG2711	5.00E-57	Glycerol-3-phosphate dehydrogenase/dihydroxyacetone 3-phosphate reductase	C	Energy production and conversion
HINDICA_A_10253_Transcript_1/1	KOG4818	2.00E-09	Lysosomal-associated membrane protein	R	General function prediction only
HINDICA_A_11095_Transcript_1/1	KOG4060	1.00E-04	Uncharacterized conserved protein	S	Function unknown
HINDICA_A_510_Transcript_1/1	KOG0106	8.00E-31	Alternative splicing factor SRp55/B52/SRp75 (RRM superfamily)	A	RNA processing and modification
HINDICA_A_10680_Transcript_1/1	KOG3714	4.00E-15	Meprin A metalloprotease	O	Posttranslational modification, protein turnover, chaperones
HINDICA_A_9732_Transcript_1/1	KOG3090	2.00E-76	Prohibitin-like protein	O	Posttranslational modification, protein turnover, chaperones
HINDICA_A_10653_Transcript_1/1	KOG2882	4.00E-56	p-Nitrophenyl phosphatase	P	Inorganic ion transport and metabolism
HINDICA_A_798_Transcript_1/1	KOG1198	2.00E-36	Zinc-binding oxidoreductase	CR	Multiple classes
HINDICA_A_16725_Transcript_1/1	KOG2192	9.00E-15	PolyC-binding hnRNP-K protein HRB57A/hnRNP, contains KH domain	AR	Multiple classes
HINDICA_A_3617_Transcript_1/1	KOG2201	3.00E-44	Pantothenate kinase PanK and related proteins	H	Coenzyme transport and metabolism
HINDICA_A_15096_Transcript_2/2	KOG3291	2.00E-04	Ribosomal protein S7	J	Translation, ribosomal structure and biogenesis
HINDICA_A_3050_Transcript_1/1	KOG0357	2.00E-41	Chaperonin complex component, TCP-1 epsilon subunit (CCT5)	O	Posttranslational modification, protein turnover, chaperones
HINDICA_A_896_Transcript_4/5	KOG1653	9.00E-13	Single-stranded DNA-binding protein	L	Replication, recombination and repair
HINDICA_A_99_Transcript_1/3	KOG1088	2.00E-30	Uncharacterized conserved protein	S	Function unknown
HINDICA_A_355_Transcript_1/1	KOG1691	3.00E-39	emp24/gp25L/p24 family of membrane trafficking proteins	U	Intracellular trafficking, secretion, and vesicular transport
HINDICA_A_1272_Transcript_2/2	KOG3037	3.00E-10	Cell membrane glycoprotein	R	General function prediction only
HINDICA_A_4616_Transcript_2/3	KOG1713	4.00E-81	NADH-ubiquinone oxidoreductase, NDUFS3/30 kDa subunit	C	Energy production and conversion
HINDICA_A_9844_Transcript_1/1	KOG3699	4.00E-34	Cytoskeletal protein Adducin	TZ	Multiple classes
HINDICA_A_14654_Transcript_1/1	KOG1041	3.00E-05	Translation initiation factor 2C (eIF-2C) and related proteins	J	Translation, ribosomal structure and biogenesis
HINDICA_A_4699_Transcript_1/1	KOG3340	4.00E-29	Alpha-L-fucosidase	G	Carbohydrate transport and metabolism
HINDICA_A_1299_Transcript_1/1	KOG1757	5.00E-46	Histone 2A	B	Chromatin structure and dynamics
HINDICA_A_9664_Transcript_1/1	KOG4109	9.00E-09	Histone H3 (Lys4) methyltransferase complex, subunit CPS25/DPY-30	K	Transcription
HINDICA_A_1033_Transcript_1/1	KOG2921	5.00E-09	Intramembrane metalloprotease (sterol-regulatory element-binding protein (SREBP) protease)	O	Posttranslational modification, protein turnover, chaperones
HINDICA_A_2856_Transcript_1/1	KOG0686	2.00E-11	COP9 signalosome, subunit CSN1	OT	Multiple classes
HINDICA_A_1664_Transcript_1/2	KOG0767	1.00E-108	Mitochondrial phosphate carrier protein	C	Energy production and conversion
HINDICA_A_16477_Transcript_1/1	KOG3633	3.00E-04	BAG family molecular chaperone regulator 2	O	Posttranslational modification, protein turnover, chaperones
HINDICA_A_1827_Transcript_2/2	KOG1365	2.00E-08	RNA-binding protein Fusilli, contains RRM domain	AR	Multiple classes
HINDICA_A_2118_Transcript_1/1	KOG0374	7.00E-35	Serine/threonine specific protein phosphatase PP1, catalytic subunit	TR	Multiple classes
HINDICA_A_224_Transcript_1/1	KOG0021	2.00E-66	Glutathione synthetase	Q	Secondary metabolites biosynthesis, transport and catabolism
HINDICA_A_2040_Transcript_1/1	KOG0202	1.00E-131	Ca2+ transporting ATPase	P	Inorganic ion transport and metabolism
HINDICA_A_144_Transcript_2/4	KOG0181	2.00E-77	20S proteasome, regulatory subunit alpha type PSMA2/PRE8	O	Posttranslational modification, protein turnover, chaperones
HINDICA_A_118_Transcript_1/1	KOG3459	5.00E-25	Small nuclear ribonucleoprotein (snRNP) Sm core protein	A	RNA processing and modification
HINDICA_A_2301_Transcript_1/1	KOG3174	8.00E-45	F-actin capping protein, beta subunit	Z	Cytoskeleton
HINDICA_A_14221_Transcript_2/2	KOG2517	2.00E-29	Ribulose kinase and related carbohydrate kinases	G	Carbohydrate transport and metabolism
HINDICA_A_677_Transcript_1/1	KOG0175	7.00E-56	20S proteasome, regulatory subunit beta type PSMB5/PSMB8/PRE2	O	Posttranslational modification, protein turnover, chaperones
HINDICA_A_13774_Transcript_1/1	KOG3598	3.00E-05	Thyroid hormone receptor-associated protein complex, subunit TRAP230	K	Transcription
HINDICA_A_4285_Transcript_3/3	KOG4146	3.00E-21	Ubiquitin-like protein	O	Posttranslational modification, protein turnover, chaperones
HINDICA_A_14482_Transcript_1/1	KOG3384	5.00E-17	Selenoprotein	R	General function prediction only
HINDICA_A_4321_Transcript_2/2	KOG1651	2.00E-63	Glutathione peroxidase	O	Posttranslational modification, protein turnover, chaperones
HINDICA_A_14847_Transcript_1/1	KOG1692	4.00E-60	Putative cargo transport protein EMP24 (p24 protein family)	U	Intracellular trafficking, secretion, and vesicular transport
HINDICA_A_2041_Transcript_4/4	KOG4490	4.00E-53	Translocon-associated complex TRAP, gamma subunit	U	Intracellular trafficking, secretion, and vesicular transport
HINDICA_A_4092_Transcript_2/2	KOG2687	4.00E-47	Spindle pole body protein, contains UNC-84 domain	D	Cell cycle control, cell division, chromosome partitioning
HINDICA_A_3683_Transcript_1/1	KOG3075	4.00E-19	Ribose 5-phosphate isomerase	G	Carbohydrate transport and metabolism
HINDICA_A_4135_Transcript_1/1	KOG3356	9.00E-32	Predicted membrane protein	S	Function unknown
HINDICA_A_11839_Transcript_1/1	KOG3188	9.00E-66	Uncharacterized conserved protein	S	Function unknown
HINDICA_A_12985_Transcript_1/1	KOG2195	3.00E-10	Transferrin receptor and related proteins containing the protease-associated (PA) domain	OPR	Multiple classes
HINDICA_A_557_Transcript_1/1	KOG1073	2.00E-26	Uncharacterized mRNA-associated protein RAP55	U	Intracellular trafficking, secretion, and vesicular transport
HINDICA_A_17251_Transcript_1/1	KOG4101	4.00E-34	Cysteine-rich hydrophobic proteins	R	General function prediction only
HINDICA_A_182_Transcript_1/1	KOG3749	1.00E-166	Phosphoenolpyruvate carboxykinase	C	Energy production and conversion
HINDICA_A_9127_Transcript_1/1	KOG1954	1.00E-33	Endocytosis/signaling protein EHD1	TU	Multiple classes
HINDICA_A_9632_Transcript_1/2	KOG0852	5.00E-43	Alkyl hydroperoxide reductase, thiol specific antioxidant and related enzymes	O	Posttranslational modification, protein turnover, chaperones
HINDICA_A_1217_Transcript_1/1	KOG1555	3.00E-87	26S proteasome regulatory complex, subunit RPN11	O	Posttranslational modification, protein turnover, chaperones
HINDICA_A_50_Transcript_1/1	KOG4206	3.00E-58	Spliceosomal protein snRNP-U1A/U2B	A	RNA processing and modification
HINDICA_A_371_Transcript_1/1	KOG1391	1.00E-157	Acetyl-CoA acetyltransferase	I	Lipid transport and metabolism
HINDICA_A_9431_Transcript_1/1	KOG4213	4.00E-28	RNA-binding protein La	A	RNA processing and modification
HINDICA_A_9586_Transcript_2/2	KOG0191	1.00E-08	Thioredoxin/protein disulfide isomerase	O	Posttranslational modification, protein turnover, chaperones
HINDICA_A_11102_Transcript_1/1	KOG0122	8.00E-06	Translation initiation factor 3, subunit g (eIF-3g)	J	Translation, ribosomal structure and biogenesis
HINDICA_A_10498_Transcript_2/2	KOG2408	1.00E-115	Peroxidase/oxygenase	R	General function prediction only
HINDICA_A_3398_Transcript_1/1	KOG0712	3.00E-55	Molecular chaperone (DnaJ superfamily)	O	Posttranslational modification, protein turnover, chaperones
HINDICA_A_10606_Transcript_1/1	KOG3774	1.00E-121	Uncharacterized conserved protein Lama	T	Signal transduction mechanisms
HINDICA_A_3423_Transcript_1/1	KOG0184	1.00E-32	20S proteasome, regulatory subunit alpha type PSMA3/PRE10	O	Posttranslational modification, protein turnover, chaperones
HINDICA_A_4631_Transcript_3/4	KOG0138	1.00E-149	Glutaryl-CoA dehydrogenase	E	Amino acid transport and metabolism
HINDICA_A_2614_Transcript_1/1	KOG0863	6.00E-59	20S proteasome, regulatory subunit alpha type PSMA1/PRE5	O	Posttranslational modification, protein turnover, chaperones
HINDICA_A_12962_Transcript_1/1	KOG2537	1.00E-13	Phosphoglucomutase/phosphomannomutase	G	Carbohydrate transport and metabolism
HINDICA_A_1130_Transcript_2/3	KOG1924	4.00E-15	RhoA GTPase effector DIA/Diaphanous	TZ	Multiple classes
HINDICA_A_3437_Transcript_3/3	KOG0021	5.00E-27	Glutathione synthetase	Q	Secondary metabolites biosynthesis, transport and catabolism
HINDICA_A_8896_Transcript_1/1	KOG0120	1.00E-16	Splicing factor U2AF, large subunit (RRM superfamily)	A	RNA processing and modification
HINDICA_A_870_Transcript_1/1	KOG2768	6.00E-47	Translation initiation factor 2, beta subunit (eIF-2beta)	J	Translation, ribosomal structure and biogenesis
HINDICA_A_10808_Transcript_1/1	KOG2635	2.00E-05	Medium subunit of clathrin adaptor complex	U	Intracellular trafficking, secretion, and vesicular transport
HINDICA_A_9424_Transcript_1/1	KOG1670	4.00E-59	Translation initiation factor 4F, cap-binding subunit (eIF-4E) and related cap-binding proteins	J	Translation, ribosomal structure and biogenesis
HINDICA_A_9003_Transcript_1/1	KOG1677	1.00E-09	CCCH-type Zn-finger protein	R	General function prediction only
HINDICA_A_10422_Transcript_1/1	KOG0131	3.00E-05	Splicing factor 3b, subunit 4	A	RNA processing and modification
HINDICA_A_14070_Transcript_1/1	KOG0293	1.00E-14	WD40 repeat-containing protein	S	Function unknown
HINDICA_A_12741_Transcript_1/1	KOG1269	3.00E-12	SAM-dependent methyltransferases	IR	Multiple classes
HINDICA_A_2785_Transcript_1/1	KOG3598	7.00E-04	Thyroid hormone receptor-associated protein complex, subunit TRAP230	K	Transcription
HINDICA_A_4211_Transcript_1/1	KOG1348	8.00E-12	Asparaginyl peptidases	O	Posttranslational modification, protein turnover, chaperones
HINDICA_A_2510_Transcript_1/1	KOG2279	1.00E-17	Kinase anchor protein AKAP149, contains KH and Tudor RNA-binding domains	T	Signal transduction mechanisms
HINDICA_A_5082_Transcript_1/1	KOG1748	8.00E-15	Acyl carrier protein/NADH-ubiquinone oxidoreductase, NDUFAB1/SDAP subunit	CIQ	Multiple classes
HINDICA_A_14089_Transcript_1/2	KOG2635	1.00E-32	Medium subunit of clathrin adaptor complex	U	Intracellular trafficking, secretion, and vesicular transport
HINDICA_A_1425_Transcript_2/3	KOG4072	3.00E-28	Signal peptidase complex, subunit SPC25	U	Intracellular trafficking, secretion, and vesicular transport
HINDICA_A_14308_Transcript_1/1	KOG0571	2.00E-21	Asparagine synthase (glutamine-hydrolyzing)	E	Amino acid transport and metabolism
HINDICA_A_907_Transcript_1/1	KOG2443	8.00E-68	Uncharacterized conserved protein	S	Function unknown
HINDICA_A_595_Transcript_3/3	KOG4684	5.00E-47	Uncharacterized conserved protein, contains C4-type Zn-finger	R	General function prediction only
HINDICA_A_5048_Transcript_1/3	KOG3317	1.00E-16	Translocon-associated complex TRAP, beta subunit	U	Intracellular trafficking, secretion, and vesicular transport
HINDICA_A_11727_Transcript_2/2	KOG1375	1.00E-70	Beta tubulin	Z	Cytoskeleton
HINDICA_A_175_Transcript_1/1	KOG1611	5.00E-08	Predicted short chain-type dehydrogenase	R	General function prediction only
HINDICA_A_3339_Transcript_1/2	KOG1212	7.00E-24	Amidases	JIT	Multiple classes
HINDICA_A_14066_Transcript_1/1	KOG0011	8.00E-25	Nucleotide excision repair factor NEF2, RAD23 component	L	Replication, recombination and repair
HINDICA_A_1567_Transcript_1/1	KOG1041	1.00E-04	Translation initiation factor 2C (eIF-2C) and related proteins	J	Translation, ribosomal structure and biogenesis
HINDICA_A_11990_Transcript_1/1	KOG3358	6.00E-43	Uncharacterized secreted protein SDF2 (Stromal cell-derived factor 2), contains MIR domains	R	General function prediction only
HINDICA_A_1879_Transcript_2/2	KOG3371	3.00E-19	Uncharacterized conserved protein	S	Function unknown
HINDICA_A_10088_Transcript_1/1	KOG3371	2.00E-30	Uncharacterized conserved protein	S	Function unknown
HINDICA_A_1407_Transcript_1/1	KOG2573	1.00E-131	Ribosome biogenesis protein - Nop56p/Sik1p	AJ	Multiple classes
HINDICA_A_10154_Transcript_3/3	KOG2792	3.00E-40	Putative cytochrome C oxidase assembly protein	C	Energy production and conversion
HINDICA_A_13733_Transcript_1/2	KOG1671	1.00E-19	Ubiquinol cytochrome c reductase, subunit RIP1	C	Energy production and conversion
HINDICA_A_2465_Transcript_2/2	KOG3716	4.00E-10	Carnitine O-acyltransferase CPTI	I	Lipid transport and metabolism
HINDICA_A_863_Transcript_1/1	KOG0331	1.00E-155	ATP-dependent RNA helicase	A	RNA processing and modification
HINDICA_A_1126_Transcript_1/3	KOG1357	5.00E-71	Serine palmitoyltransferase	O	Posttranslational modification, protein turnover, chaperones
HINDICA_A_3223_Transcript_1/1	KOG1266	6.00E-86	Protein kinase	T	Signal transduction mechanisms
HINDICA_A_3583_Transcript_1/1	KOG1718	1.00E-56	Dual specificity phosphatase	V	Defense mechanisms
HINDICA_A_1289_Transcript_2/3	KOG0653	4.00E-33	Cyclin B and related kinase-activating proteins	D	Cell cycle control, cell division, chromosome partitioning
HINDICA_A_846_Transcript_1/1	KOG0727	0	26S proteasome regulatory complex, ATPase RPT3	O	Posttranslational modification, protein turnover, chaperones
HINDICA_A_11756_Transcript_1/1	KOG3180	3.00E-76	Electron transfer flavoprotein, beta subunit	C	Energy production and conversion
HINDICA_A_3593_Transcript_3/3	KOG0977	2.00E-88	Nuclear envelope protein lamin, intermediate filament superfamily	DY	Multiple classes
HINDICA_A_14475_Transcript_1/1	KOG1630	8.00E-57	Growth hormone-induced protein and related proteins	T	Signal transduction mechanisms
HINDICA_A_9537_Transcript_1/1	KOG4330	2.00E-18	Uncharacterized conserved protein	S	Function unknown
HINDICA_A_15029_Transcript_1/1	KOG2012	1.00E-49	Ubiquitin activating enzyme UBA1	O	Posttranslational modification, protein turnover, chaperones
HINDICA_A_16916_Transcript_1/1	KOG0518	3.00E-18	Actin-binding cytoskeleton protein, filamin	Z	Cytoskeleton
HINDICA_A_9956_Transcript_1/1	KOG4178	3.00E-12	Soluble epoxide hydrolase	I	Lipid transport and metabolism
HINDICA_A_18_Transcript_1/1	KOG2592	1.00E-84	Tumor differentially expressed (TDE) protein	S	Function unknown
HINDICA_A_12808_Transcript_1/1	KOG2936	3.00E-37	Uncharacterized conserved protein	S	Function unknown
HINDICA_A_11010_Transcript_1/2	KOG3415	4.00E-15	Putative Rab5-interacting protein	U	Intracellular trafficking, secretion, and vesicular transport
HINDICA_A_2946_Transcript_1/1	KOG2759	4.00E-09	Vacuolar H+-ATPase V1 sector, subunit H	C	Energy production and conversion
HINDICA_A_14287_Transcript_1/1	KOG2208	3.00E-10	Vigilin	I	Lipid transport and metabolism
HINDICA_A_3118_Transcript_1/1	KOG0760	4.00E-88	Mitochondrial carrier protein MRS3/4	C	Energy production and conversion
HINDICA_A_8941_Transcript_1/2	KOG1773	1.00E-08	Stress responsive protein	R	General function prediction only
HINDICA_A_8836_Transcript_1/2	KOG3976	6.00E-37	Mitochondrial F1F0-ATP synthase, subunit b/ATP4	C	Energy production and conversion
HINDICA_A_3643_Transcript_2/2	KOG2653	1.00E-98	6-phosphogluconate dehydrogenase	G	Carbohydrate transport and metabolism
HINDICA_A_9739_Transcript_2/2	KOG0037	2.00E-31	Ca2+-binding protein, EF-Hand protein superfamily	T	Signal transduction mechanisms
HINDICA_A_2912_Transcript_1/2	KOG0729	3.00E-91	26S proteasome regulatory complex, ATPase RPT1	O	Posttranslational modification, protein turnover, chaperones
HINDICA_A_12620_Transcript_1/3	KOG1378	9.00E-28	Purple acid phosphatase	G	Carbohydrate transport and metabolism
HINDICA_A_1904_Transcript_1/1	KOG2046	1.00E-29	Calponin	Z	Cytoskeleton
HINDICA_A_1283_Transcript_1/1	KOG0172	3.00E-92	Lysine-ketoglutarate reductase/saccharopine dehydrogenase	E	Amino acid transport and metabolism
HINDICA_A_3711_Transcript_1/2	KOG1308	3.00E-47	Hsp70-interacting protein Hip/Transient component of progesterone receptor complexes and an Hsp70-binding protein	OT	Multiple classes
HINDICA_A_4400_Transcript_1/1	KOG1653	1.00E-14	Single-stranded DNA-binding protein	L	Replication, recombination and repair
HINDICA_A_115_Transcript_1/1	KOG0360	1.00E-114	Chaperonin complex component, TCP-1 alpha subunit (CCT1)	O	Posttranslational modification, protein turnover, chaperones
HINDICA_A_3342_Transcript_1/1	KOG2532	4.00E-12	Permease of the major facilitator superfamily	G	Carbohydrate transport and metabolism
HINDICA_A_11606_Transcript_1/1	KOG3081	3.00E-69	Vesicle coat complex COPI, epsilon subunit	U	Intracellular trafficking, secretion, and vesicular transport
HINDICA_A_2357_Transcript_1/1	KOG0020	1.00E-105	Endoplasmic reticulum glucose-regulated protein (GRP94/endoplasmin), HSP90 family	O	Posttranslational modification, protein turnover, chaperones
HINDICA_A_2398_Transcript_1/1	KOG2250	5.00E-84	Glutamate/leucine/phenylalanine/valine dehydrogenases	E	Amino acid transport and metabolism
HINDICA_A_9437_Transcript_2/2	KOG1044	8.00E-11	Actin-binding LIM Zn-finger protein Limatin involved in axon guidance	TZ	Multiple classes
HINDICA_A_192_Transcript_1/1	KOG1180	0	Acyl-CoA synthetase	I	Lipid transport and metabolism
HINDICA_A_14241_Transcript_1/1	KOG0335	6.00E-79	ATP-dependent RNA helicase	A	RNA processing and modification
HINDICA_A_20_Transcript_3/3	KOG1306	5.00E-76	Ca2+/Na+ exchanger NCX1 and related proteins	PT	Multiple classes
HINDICA_A_4316_Transcript_1/1	KOG3256	3.00E-76	NADH:ubiquinone oxidoreductase, NDUFS8/23 kDa subunit	C	Energy production and conversion
HINDICA_A_1521_Transcript_4/5	KOG1268	1.00E-81	Glucosamine 6-phosphate synthetases, contain amidotransferase and phosphosugar isomerase domains	M	Cell wall/membrane/envelope biogenesis
HINDICA_A_899_Transcript_1/1	KOG1516	5.00E-59	Carboxylesterase and related proteins	R	General function prediction only
HINDICA_A_1230_Transcript_1/1	KOG1448	1.00E-39	Ribose-phosphate pyrophosphokinase	FE	Multiple classes
HINDICA_A_2411_Transcript_1/1	KOG4730	8.00E-23	D-arabinono-1, 4-lactone oxidase	V	Defense mechanisms
HINDICA_A_15108_Transcript_1/1	KOG3410	3.00E-06	Conserved alpha-helical protein	S	Function unknown
HINDICA_A_9065_Transcript_1/1	KOG0110	1.00E-07	RNA-binding protein (RRM superfamily)	R	General function prediction only
HINDICA_A_9065_Transcript_1/1	KOG2140	1.00E-04	Uncharacterized conserved protein	R	General function prediction only
HINDICA_A_382_Transcript_1/1	KOG0374	1.00E-138	Serine/threonine specific protein phosphatase PP1, catalytic subunit	TR	Multiple classes
HINDICA_A_10370_Transcript_1/1	KOG0182	4.00E-12	20S proteasome, regulatory subunit alpha type PSMA6/SCL1	O	Posttranslational modification, protein turnover, chaperones
HINDICA_A_14082_Transcript_1/1	KOG3340	1.00E-48	Alpha-L-fucosidase	G	Carbohydrate transport and metabolism
HINDICA_A_1670_Transcript_1/1	KOG0021	8.00E-35	Glutathione synthetase	Q	Secondary metabolites biosynthesis, transport and catabolism
HINDICA_A_2433_Transcript_1/1	KOG2778	1.00E-69	Ubiquitin C-terminal hydrolase	O	Posttranslational modification, protein turnover, chaperones
HINDICA_A_12849_Transcript_1/1	KOG2012	1.00E-55	Ubiquitin activating enzyme UBA1	O	Posttranslational modification, protein turnover, chaperones
HINDICA_A_1483_Transcript_1/1	KOG1689	2.00E-41	mRNA cleavage factor I subunit	A	RNA processing and modification
HINDICA_A_3468_Transcript_1/1	KOG1556	1.00E-107	26S proteasome regulatory complex, subunit RPN8/PSMD7	O	Posttranslational modification, protein turnover, chaperones
HINDICA_A_16236_Transcript_1/2	KOG1510	2.00E-10	RNA polymerase II holoenzyme and mediator subcomplex, subunit SURB7/SRB7	K	Transcription
HINDICA_A_281_Transcript_1/1	KOG1505	1.00E-45	Lysophosphatidic acid acyltransferase LPAAT and related acyltransferases	I	Lipid transport and metabolism
HINDICA_A_11733_Transcript_1/1	KOG0170	2.00E-76	E3 ubiquitin protein ligase	O	Posttranslational modification, protein turnover, chaperones
HINDICA_A_15915_Transcript_1/1	KOG2171	2.00E-37	Karyopherin (importin) beta 3	YU	Multiple classes
HINDICA_A_13072_Transcript_1/1	KOG2037	3.00E-23	Guanylate-binding protein	R	General function prediction only
HINDICA_A_9092_Transcript_1/1	KOG2500	1.00E-28	Uncharacterized conserved protein	S	Function unknown
HINDICA_A_3157_Transcript_1/2	KOG0864	6.00E-14	Ran-binding protein RANBP1 and related RanBD domain proteins	U	Intracellular trafficking, secretion, and vesicular transport
HINDICA_A_3157_Transcript_1/2	KOG3091	9.00E-04	Nuclear pore complex, p54 component (sc Nup57)	YU	Multiple classes
HINDICA_A_493_Transcript_1/1	KOG3065	4.00E-24	SNAP-25 (synaptosome-associated protein) component of SNARE complex	U	Intracellular trafficking, secretion, and vesicular transport
HINDICA_A_17002_Transcript_1/1	KOG4180	1.00E-20	Predicted kinase	R	General function prediction only
HINDICA_A_12400_Transcript_1/1	KOG1366	1.00E-04	Alpha-macroglobulin	O	Posttranslational modification, protein turnover, chaperones
HINDICA_A_2919_Transcript_1/1	KOG2957	3.00E-28	Vacuolar H+-ATPase V0 sector, subunit d	C	Energy production and conversion
HINDICA_A_11497_Transcript_1/1	KOG3623	5.00E-06	Homeobox transcription factor SIP1	K	Transcription
HINDICA_A_82_Transcript_1/1	KOG1278	1.00E-158	Endosomal membrane proteins, EMP70	U	Intracellular trafficking, secretion, and vesicular transport
HINDICA_A_3862_Transcript_1/2	KOG3265	3.00E-43	Histone chaperone involved in gene silencing	KB	Multiple classes
HINDICA_A_16739_Transcript_1/1	KOG0005	2.00E-23	Ubiquitin-like protein	DO	Multiple classes
HINDICA_A_126_Transcript_1/1	KOG0643	4.00E-89	Translation initiation factor 3, subunit i (eIF-3i)/TGF-beta receptor-interacting protein (TRIP-1)	JT	Multiple classes
HINDICA_A_1427_Transcript_2/2	KOG3333	6.00E-26	Mitochondrial/chloroplast ribosomal protein L18	J	Translation, ribosomal structure and biogenesis
HINDICA_A_2550_Transcript_2/2	KOG3070	8.00E-11	Predicted RNA-binding protein containing PIN domain and invovled in translation or RNA processing	J	Translation, ribosomal structure and biogenesis
HINDICA_A_1926_Transcript_2/2	KOG1261	0	Malate synthase	C	Energy production and conversion
HINDICA_A_1926_Transcript_2/2	KOG1260	4.00E-84	Isocitrate lyase	C	Energy production and conversion
HINDICA_A_2684_Transcript_3/4	KOG0098	6.00E-37	GTPase Rab2, small G protein superfamily	U	Intracellular trafficking, secretion, and vesicular transport
HINDICA_A_2292_Transcript_1/1	KOG3969	4.00E-76	Uncharacterized conserved protein	S	Function unknown
HINDICA_A_14314_Transcript_1/1	KOG1254	7.00E-71	ATP-citrate lyase	C	Energy production and conversion
HINDICA_A_10690_Transcript_1/1	KOG3340	4.00E-18	Alpha-L-fucosidase	G	Carbohydrate transport and metabolism
HINDICA_A_10867_Transcript_1/1	KOG0756	2.00E-30	Mitochondrial tricarboxylate/dicarboxylate carrier proteins	C	Energy production and conversion
HINDICA_A_323_Transcript_1/1	KOG0010	3.00E-43	Ubiquitin-like protein	OR	Multiple classes
HINDICA_A_10950_Transcript_1/1	KOG3232	4.00E-31	Vacuolar assembly/sorting protein DID2	U	Intracellular trafficking, secretion, and vesicular transport
HINDICA_A_11803_Transcript_1/1	KOG3901	3.00E-11	Transcription initiation factor IID subunit	K	Transcription
HINDICA_A_9062_Transcript_1/1	KOG1208	4.00E-30	Dehydrogenases with different specificities (related to short-chain alcohol dehydrogenases)	Q	Secondary metabolites biosynthesis, transport and catabolism
HINDICA_A_2727_Transcript_1/1	KOG3150	3.00E-13	Uncharacterized conserved protein	S	Function unknown
HINDICA_A_488_Transcript_2/2	KOG3525	1.00E-135	Subtilisin-like proprotein convertase	O	Posttranslational modification, protein turnover, chaperones
HINDICA_A_8882_Transcript_1/1	KOG2279	5.00E-45	Kinase anchor protein AKAP149, contains KH and Tudor RNA-binding domains	T	Signal transduction mechanisms
HINDICA_A_16526_Transcript_1/1	KOG0815	1.00E-14	60S acidic ribosomal protein P0	J	Translation, ribosomal structure and biogenesis
HINDICA_A_3170_Transcript_1/1	KOG1824	2.00E-95	TATA-binding protein-interacting protein	R	General function prediction only
HINDICA_A_16471_Transcript_1/1	KOG0651	1.00E-123	26S proteasome regulatory complex, ATPase RPT4	O	Posttranslational modification, protein turnover, chaperones
HINDICA_A_1417_Transcript_2/2	KOG2005	9.00E-52	26S proteasome regulatory complex, subunit RPN1/PSMD2	O	Posttranslational modification, protein turnover, chaperones
HINDICA_A_2640_Transcript_1/1	KOG4730	5.00E-04	D-arabinono-1, 4-lactone oxidase	V	Defense mechanisms
HINDICA_A_12700_Transcript_1/2	KOG3389	1.00E-39	NADH:ubiquinone oxidoreductase, NDUFS4/18 kDa subunit	C	Energy production and conversion
HINDICA_A_9477_Transcript_1/1	KOG1148	2.00E-27	Glutaminyl-tRNA synthetase	J	Translation, ribosomal structure and biogenesis
HINDICA_A_2290_Transcript_1/1	KOG0741	8.00E-80	AAA+-type ATPase	O	Posttranslational modification, protein turnover, chaperones
HINDICA_A_6534_Transcript_1/1	KOG1319	2.00E-09	bHLHZip transcription factor BIGMAX	K	Transcription
HINDICA_A_4994_Transcript_1/1	KOG2596	1.00E-47	Aminopeptidase I zinc metalloprotease (M18)	E	Amino acid transport and metabolism
HINDICA_A_5006_Transcript_1/1	KOG3634	2.00E-10	Troponin	Z	Cytoskeleton
HINDICA_A_13266_Transcript_1/2	KOG3467	2.00E-27	Histone H4	B	Chromatin structure and dynamics
HINDICA_A_3603_Transcript_2/2	KOG3441	1.00E-15	Mitochondrial ribosomal protein L14	J	Translation, ribosomal structure and biogenesis
HINDICA_A_4883_Transcript_1/2	KOG3092	1.00E-09	Casein kinase II, beta subunit	TDK	Multiple classes
HINDICA_A_3094_Transcript_1/2	KOG1392	1.00E-172	Acetyl-CoA acetyltransferase	I	Lipid transport and metabolism
HINDICA_A_3443_Transcript_1/1	KOG3839	3.00E-12	Lectin VIP36, involved in the transport of glycoproteins carrying high mannose-type glycans	U	Intracellular trafficking, secretion, and vesicular transport
HINDICA_A_16358_Transcript_2/2	KOG2839	1.00E-13	Diadenosine and diphosphoinositol polyphosphate phosphohydrolase	T	Signal transduction mechanisms
HINDICA_A_10167_Transcript_1/1	KOG2183	1.00E-22	Prolylcarboxypeptidase (angiotensinase C)	OR	Multiple classes
HINDICA_A_993_Transcript_1/1	KOG2754	1.00E-109	Oligosaccharyltransferase, beta subunit	O	Posttranslational modification, protein turnover, chaperones
HINDICA_A_12955_Transcript_1/1	KOG1872	9.00E-53	Ubiquitin-specific protease	O	Posttranslational modification, protein turnover, chaperones
HINDICA_A_1163_Transcript_1/1	KOG2291	3.00E-16	Oligosaccharyltransferase, alpha subunit (ribophorin I)	O	Posttranslational modification, protein turnover, chaperones
HINDICA_A_17219_Transcript_1/1	KOG1744	1.00E-34	Histone H2B	B	Chromatin structure and dynamics
HINDICA_A_1486_Transcript_1/1	KOG1130	8.00E-21	Predicted G-alpha GTPase interaction protein, contains GoLoco domain	T	Signal transduction mechanisms
HINDICA_A_10134_Transcript_1/1	KOG3472	2.00E-14	Predicted small membrane protein	S	Function unknown
HINDICA_A_16715_Transcript_1/1	KOG0446	1.00E-12	Vacuolar sorting protein VPS1, dynamin, and related proteins	UR	Multiple classes
HINDICA_A_16559_Transcript_1/1	KOG0931	5.00E-67	Predicted guanine nucleotide exchange factor, contains Sec7 domain	U	Intracellular trafficking, secretion, and vesicular transport
HINDICA_A_15454_Transcript_2/2	KOG2854	3.00E-19	Possible pfkB family carbohydrate kinase	G	Carbohydrate transport and metabolism
HINDICA_A_1884_Transcript_3/3	KOG3230	4.00E-40	Vacuolar assembly/sorting protein DID4	U	Intracellular trafficking, secretion, and vesicular transport
HINDICA_A_16524_Transcript_1/1	KOG3571	7.00E-10	Dishevelled 3 and related proteins	R	General function prediction only
HINDICA_A_14381_Transcript_1/1	KOG4025	3.00E-39	Putative apoptosis related protein	S	Function unknown
HINDICA_A_10214_Transcript_1/1	KOG2493	2.00E-39	Na+/Pi symporter	P	Inorganic ion transport and metabolism
HINDICA_A_2973_Transcript_2/2	KOG2583	2.00E-37	Ubiquinol cytochrome c reductase, subunit QCR2	C	Energy production and conversion
HINDICA_A_717_Transcript_1/1	KOG3770	5.00E-20	Acid sphingomyelinase and PHM5 phosphate metabolism protein	I	Lipid transport and metabolism
HINDICA_A_40_Transcript_1/1	KOG1506	1.00E-162	S-adenosylmethionine synthetase	H	Coenzyme transport and metabolism
HINDICA_A_12907_Transcript_1/1	KOG0427	8.00E-27	Ubiquitin conjugating enzyme	O	Posttranslational modification, protein turnover, chaperones
HINDICA_A_10557_Transcript_1/1	KOG3996	5.00E-52	Holocytochrome c synthase/heme-lyase	CO	Multiple classes
HINDICA_A_386_Transcript_1/1	KOG0211	1.00E-155	Protein phosphatase 2A regulatory subunit A and related proteins	T	Signal transduction mechanisms
HINDICA_A_5652_Transcript_1/1	KOG0994	3.00E-10	Extracellular matrix glycoprotein Laminin subunit beta	W	Extracellular structures
HINDICA_A_2817_Transcript_1/1	KOG2507	2.00E-33	Ubiquitin regulatory protein UBXD2, contains UAS and UBX domains	R	General function prediction only
HINDICA_A_10109_Transcript_1/1	KOG2709	2.00E-13	Uncharacterized conserved protein	S	Function unknown
HINDICA_A_2948_Transcript_1/1	KOG2166	1.00E-36	Cullins	D	Cell cycle control, cell division, chromosome partitioning
HINDICA_A_1802_Transcript_1/1	KOG0359	0	Chaperonin complex component, TCP-1 zeta subunit (CCT6)	O	Posttranslational modification, protein turnover, chaperones
HINDICA_A_649_Transcript_1/2	KOG1270	2.00E-29	Methyltransferases	H	Coenzyme transport and metabolism
HINDICA_A_7845_Transcript_1/1	KOG0420	2.00E-39	Ubiquitin-protein ligase	O	Posttranslational modification, protein turnover, chaperones
HINDICA_A_1980_Transcript_1/1	KOG0075	3.00E-70	GTP-binding ADP-ribosylation factor-like protein	R	General function prediction only
HINDICA_A_909_Transcript_1/1	KOG0526	7.00E-15	Nucleosome-binding factor SPN, POB3 subunit	KLB	Multiple classes
HINDICA_A_16466_Transcript_1/1	KOG2638	3.00E-70	UDP-glucose pyrophosphorylase	G	Carbohydrate transport and metabolism
HINDICA_A_2904_Transcript_1/1	KOG2566	1.00E-53	Beta-glucocerebrosidase	G	Carbohydrate transport and metabolism
HINDICA_A_14155_Transcript_1/1	KOG3529	1.00E-25	Radixin, moesin and related proteins of the ERM family	R	General function prediction only
HINDICA_A_2368_Transcript_1/1	KOG1367	1.00E-115	3-phosphoglycerate kinase	G	Carbohydrate transport and metabolism
HINDICA_A_17264_Transcript_1/1	KOG2803	2.00E-39	Choline phosphate cytidylyltransferase/Predicted CDP-ethanolamine synthase	I	Lipid transport and metabolism
HINDICA_A_8890_Transcript_1/1	KOG1367	1.00E-35	3-phosphoglycerate kinase	G	Carbohydrate transport and metabolism
HINDICA_A_994_Transcript_3/3	KOG4205	3.00E-38	RNA-binding protein musashi/mRNA cleavage and polyadenylation factor I complex, subunit HRP1	A	RNA processing and modification
HINDICA_A_10042_Transcript_1/1	KOG0734	1.00E-108	AAA+-type ATPase containing the peptidase M41 domain	O	Posttranslational modification, protein turnover, chaperones
HINDICA_A_17098_Transcript_1/1	KOG1702	1.00E-17	Nebulin repeat protein	Z	Cytoskeleton
HINDICA_A_4144_Transcript_2/2	KOG3431	8.00E-17	Apoptosis-related protein/predicted DNA-binding protein	D	Cell cycle control, cell division, chromosome partitioning
HINDICA_A_13954_Transcript_1/1	KOG4178	1.00E-06	Soluble epoxide hydrolase	I	Lipid transport and metabolism
HINDICA_A_1061_Transcript_1/1	KOG3501	2.00E-06	Molecular chaperone Prefoldin, subunit 1	O	Posttranslational modification, protein turnover, chaperones
HINDICA_A_1064_Transcript_1/1	KOG3072	3.00E-55	Long chain fatty acid elongase	I	Lipid transport and metabolism
HINDICA_A_10579_Transcript_1/1	KOG0188	1.00E-13	Alanyl-tRNA synthetase	J	Translation, ribosomal structure and biogenesis
HINDICA_A_9045_Transcript_1/1	KOG2741	4.00E-10	Dimeric dihydrodiol dehydrogenase	GQ	Multiple classes
HINDICA_A_10071_Transcript_1/1	KOG1256	1.00E-178	Long-chain acyl-CoA synthetases (AMP-forming)	I	Lipid transport and metabolism
HINDICA_A_13369_Transcript_1/1	KOG1096	1.00E-56	Adenosine monophosphate deaminase	F	Nucleotide transport and metabolism
HINDICA_A_10026_Transcript_1/1	KOG0453	1.00E-115	Aconitase/homoaconitase (aconitase superfamily)	CE	Multiple classes
HINDICA_A_4541_Transcript_1/1	KOG1339	9.00E-08	Aspartyl protease	O	Posttranslational modification, protein turnover, chaperones
HINDICA_A_1477_Transcript_1/1	KOG2020	0	Nuclear transport receptor CRM1/MSN5 (importin beta superfamily)	YU	Multiple classes
HINDICA_A_14393_Transcript_1/1	KOG3404	4.00E-60	G10 protein/predicted nuclear transcription regulator	K	Transcription
HINDICA_A_1664_Transcript_1/2	KOG0767	1.00E-108	Mitochondrial phosphate carrier protein	C	Energy production and conversion
HINDICA_A_4685_Transcript_3/3	KOG0224	2.00E-83	Aquaporin (major intrinsic protein family)	G	Carbohydrate transport and metabolism
HINDICA_A_801_Transcript_2/3	KOG3386	1.00E-11	Copper transporter	P	Inorganic ion transport and metabolism
HINDICA_A_2019_Transcript_1/1	KOG2753	6.00E-56	Uncharacterized conserved protein, contains PCI domain	R	General function prediction only
HINDICA_A_1050_Transcript_1/1	KOG1676	2.00E-77	K-homology type RNA binding proteins	A	RNA processing and modification
HINDICA_A_14319_Transcript_1/1	KOG3587	1.00E-18	Galectin, galactose-binding lectin	W	Extracellular structures
HINDICA_A_710_Transcript_1/1	KOG3432	5.00E-46	Vacuolar H+-ATPase V1 sector, subunit F	C	Energy production and conversion
HINDICA_A_11896_Transcript_1/1	KOG3839	4.00E-14	Lectin VIP36, involved in the transport of glycoproteins carrying high mannose-type glycans	U	Intracellular trafficking, secretion, and vesicular transport
HINDICA_A_16511_Transcript_1/1	KOG0046	1.00E-170	Ca2+-binding actin-bundling protein (fimbrin/plastin), EF-Hand protein superfamily	Z	Cytoskeleton
HINDICA_A_9092_Transcript_1/1	KOG2500	1.00E-28	Uncharacterized conserved protein	S	Function unknown
HINDICA_A_11244_Transcript_1/1	KOG0046	5.00E-32	Ca2+-binding actin-bundling protein (fimbrin/plastin), EF-Hand protein superfamily	Z	Cytoskeleton
HINDICA_A_3471_Transcript_1/1	KOG0725	2.00E-17	Reductases with broad range of substrate specificities	R	General function prediction only
HINDICA_A_235_Transcript_1/3	KOG2733	1.00E-139	Uncharacterized membrane protein	S	Function unknown
HINDICA_A_10352_Transcript_1/1	KOG0360	1.00E-59	Chaperonin complex component, TCP-1 alpha subunit (CCT1)	O	Posttranslational modification, protein turnover, chaperones
HINDICA_A_13739_Transcript_1/1	KOG0166	2.00E-55	Karyopherin (importin) alpha	U	Intracellular trafficking, secretion, and vesicular transport
HINDICA_A_2674_Transcript_1/1	KOG3029	1.00E-61	Glutathione S-transferase-related protein	R	General function prediction only
HINDICA_A_1960_Transcript_1/1	KOG1199	6.00E-65	Short-chain alcohol dehydrogenase/3-hydroxyacyl-CoA dehydrogenase	Q	Secondary metabolites biosynthesis, transport and catabolism
HINDICA_A_13740_Transcript_1/1	KOG3513	3.00E-14	Neural cell adhesion molecule L1	T	Signal transduction mechanisms
HINDICA_A_1607_Transcript_1/1	KOG0985	0	Vesicle coat protein clathrin, heavy chain	U	Intracellular trafficking, secretion, and vesicular transport
HINDICA_A_10477_Transcript_1/1	KOG2026	9.00E-36	Spindle pole body protein - Sad1p	Z	Cytoskeleton
HINDICA_A_16838_Transcript_1/1	KOG2608	1.00E-35	Endoplasmic reticulum membrane-associated oxidoreductin involved in disulfide bond formation	OU	Multiple classes
HINDICA_A_16572_Transcript_1/1	KOG4708	1.00E-08	Mitochondrial ribosomal protein MRP17	J	Translation, ribosomal structure and biogenesis
HINDICA_A_256_Transcript_1/1	KOG2195	2.00E-28	Transferrin receptor and related proteins containing the protease-associated (PA) domain	OPR	Multiple classes
HINDICA_A_10220_Transcript_1/1	KOG0162	1.00E-04	Myosin class I heavy chain	Z	Cytoskeleton
HINDICA_A_1143_Transcript_1/1	KOG0103	9.00E-69	Molecular chaperones HSP105/HSP110/SSE1, HSP70 superfamily	O	Posttranslational modification, protein turnover, chaperones
HINDICA_A_1663_Transcript_1/1	KOG2451	4.00E-08	Aldehyde dehydrogenase	C	Energy production and conversion
HINDICA_A_204_Transcript_1/2	KOG1494	3.00E-21	NAD-dependent malate dehydrogenase	C	Energy production and conversion
HINDICA_A_60_Transcript_1/1	KOG3648	3.00E-63	Golgi apparatus protein (cysteine-rich fibroblast growth factor receptor)	U	Intracellular trafficking, secretion, and vesicular transport
HINDICA_A_6600_Transcript_1/1	KOG2532	4.00E-05	Permease of the major facilitator superfamily	G	Carbohydrate transport and metabolism
HINDICA_A_11404_Transcript_1/1	KOG0161	7.00E-10	Myosin class II heavy chain	Z	Cytoskeleton
HINDICA_A_1587_Transcript_1/1	KOG0204	3.00E-17	Calcium transporting ATPase	P	Inorganic ion transport and metabolism
HINDICA_A_16719_Transcript_1/1	KOG3751	6.00E-17	Growth factor receptor-bound proteins (GRB7, GRB10, GRB14)	T	Signal transduction mechanisms
HINDICA_A_2297_Transcript_2/2	KOG0394	1.00E-75	Ras-related GTPase	R	General function prediction only
HINDICA_A_774_Transcript_1/1	KOG0196	4.00E-06	Tyrosine kinase, EPH (ephrin) receptor family	T	Signal transduction mechanisms
HINDICA_A_6666_Transcript_1/1	KOG2975	1.00E-42	Translation initiation factor 3, subunit f (eIF-3f)	J	Translation, ribosomal structure and biogenesis
HINDICA_A_10580_Transcript_2/2	KOG2287	9.00E-12	Galactosyltransferases	G	Carbohydrate transport and metabolism
HINDICA_A_2913_Transcript_1/1	KOG0255	6.00E-68	Synaptic vesicle transporter SVOP and related transporters (major facilitator superfamily)	R	General function prediction only
HINDICA_A_366_Transcript_1/2	KOG3300	8.00E-13	NADH:ubiquinone oxidoreductase, B16.6 subunit/cell death-regulatory protein	CD	Multiple classes
HINDICA_A_8940_Transcript_1/1	KOG3513	7.00E-05	Neural cell adhesion molecule L1	T	Signal transduction mechanisms
HINDICA_A_2176_Transcript_1/1	KOG1656	1.00E-38	Protein involved in glucose derepression and pre-vacuolar endosome protein sorting	U	Intracellular trafficking, secretion, and vesicular transport
HINDICA_A_12091_Transcript_1/1	KOG0155	2.00E-29	Transcription factor CA150	K	Transcription
HINDICA_A_7058_Transcript_1/1	KOG3259	2.00E-37	Peptidyl-prolyl cis-trans isomerase	O	Posttranslational modification, protein turnover, chaperones
HINDICA_A_10581_Transcript_1/1	KOG3605	1.00E-26	Beta amyloid precursor-binding protein	R	General function prediction only
HINDICA_A_16695_Transcript_1/1	KOG2037	6.00E-47	Guanylate-binding protein	R	General function prediction only
HINDICA_A_2141_Transcript_1/1	KOG0331	1.00E-102	ATP-dependent RNA helicase	A	RNA processing and modification
HINDICA_A_10327_Transcript_1/1	KOG3725	5.00E-47	SH3 domain protein SH3GLB	T	Signal transduction mechanisms
HINDICA_A_3699_Transcript_2/2	KOG0361	0	Chaperonin complex component, TCP-1 eta subunit (CCT7)	O	Posttranslational modification, protein turnover, chaperones
HINDICA_A_11187_Transcript_1/1	KOG0334	1.00E-08	RNA helicase	A	RNA processing and modification
HINDICA_A_2716_Transcript_1/1	KOG2446	0	Glucose-6-phosphate isomerase	G	Carbohydrate transport and metabolism
HINDICA_A_2601_Transcript_1/1	KOG0448	7.00E-27	Mitofusin 1 GTPase, involved in mitochondrila biogenesis	O	Posttranslational modification, protein turnover, chaperones
HINDICA_A_1809_Transcript_2/2	KOG1565	6.00E-11	Gelatinase A and related matrix metalloproteases	OW	Multiple classes
HINDICA_A_1753_Transcript_4/5	KOG1431	1.00E-100	GDP-L-fucose synthetase	GO	Multiple classes
HINDICA_A_4054_Transcript_1/1	KOG0117	1.00E-43	Heterogeneous nuclear ribonucleoprotein R (RRM superfamily)	A	RNA processing and modification
HINDICA_A_3751_Transcript_1/1	KOG0861	3.00E-43	SNARE protein YKT6, synaptobrevin/VAMP syperfamily	U	Intracellular trafficking, secretion, and vesicular transport
HINDICA_A_11673_Transcript_1/1	KOG0113	2.00E-48	U1 small nuclear ribonucleoprotein (RRM superfamily)	A	RNA processing and modification
HINDICA_A_4164_Transcript_1/1	KOG3947	2.00E-91	Phosphoesterases	R	General function prediction only
HINDICA_A_3858_Transcript_2/2	KOG0975	8.00E-55	Branched chain aminotransferase BCAT1, pyridoxal phosphate enzymes type IV superfamily	E	Amino acid transport and metabolism
HINDICA_A_2191_Transcript_1/1	KOG2201	5.00E-46	Pantothenate kinase PanK and related proteins	H	Coenzyme transport and metabolism
HINDICA_A_9980_Transcript_1/1	KOG2220	1.00E-18	Predicted signal transduction protein	R	General function prediction only
HINDICA_A_10145_Transcript_1/1	KOG3648	1.00E-47	Golgi apparatus protein (cysteine-rich fibroblast growth factor receptor)	U	Intracellular trafficking, secretion, and vesicular transport
HINDICA_A_9444_Transcript_1/1	KOG1745	1.00E-31	Histones H3 and H4	B	Chromatin structure and dynamics
HINDICA_A_1002_Transcript_1/1	KOG0204	5.00E-76	Calcium transporting ATPase	P	Inorganic ion transport and metabolism
HINDICA_A_879_Transcript_1/1	KOG2609	7.00E-35	Cyclin D-interacting protein GCIP	DA	Multiple classes
HINDICA_A_4023_Transcript_1/1	KOG0543	3.00E-83	FKBP-type peptidyl-prolyl cis-trans isomerase	O	Posttranslational modification, protein turnover, chaperones
HINDICA_A_11221_Transcript_1/1	KOG1885	1.00E-55	Lysyl-tRNA synthetase (class II)	J	Translation, ribosomal structure and biogenesis
HINDICA_A_2737_Transcript_1/1	KOG3079	3.00E-61	Uridylate kinase/adenylate kinase	F	Nucleotide transport and metabolism
HINDICA_A_3802_Transcript_1/1	KOG2517	5.00E-88	Ribulose kinase and related carbohydrate kinases	G	Carbohydrate transport and metabolism
HINDICA_A_616_Transcript_1/1	KOG0363	0	Chaperonin complex component, TCP-1 beta subunit (CCT2)	O	Posttranslational modification, protein turnover, chaperones
HINDICA_A_9727_Transcript_1/3	KOG1463	4.00E-79	26S proteasome regulatory complex, subunit RPN6/PSMD11	O	Posttranslational modification, protein turnover, chaperones
HINDICA_A_2396_Transcript_1/2	KOG1499	1.00E-128	Protein arginine N-methyltransferase PRMT1 and related enzymes	OKT	Multiple classes
HINDICA_A_9087_Transcript_1/1	KOG0079	1.00E-45	GTP-binding protein H-ray, small G protein superfamily	R	General function prediction only
HINDICA_A_15705_Transcript_1/1	KOG3774	1.00E-66	Uncharacterized conserved protein Lama	T	Signal transduction mechanisms
HINDICA_A_4527_Transcript_1/1	KOG1212	5.00E-92	Amidases	JIT	Multiple classes
HINDICA_A_1873_Transcript_1/1	KOG0533	1.00E-14	RRM motif-containing protein	A	RNA processing and modification
HINDICA_A_10989_Transcript_1/1	KOG0204	8.00E-52	Calcium transporting ATPase	P	Inorganic ion transport and metabolism
HINDICA_A_8687_Transcript_1/1	KOG1773	7.00E-10	Stress responsive protein	R	General function prediction only
HINDICA_A_14273_Transcript_1/1	KOG0533	7.00E-09	RRM motif-containing protein	A	RNA processing and modification
HINDICA_A_836_Transcript_1/1	KOG1683	1.00E-114	Hydroxyacyl-CoA dehydrogenase/enoyl-CoA hydratase	I	Lipid transport and metabolism
HINDICA_A_836_Transcript_1/1	KOG1680	9.00E-24	Enoyl-CoA hydratase	I	Lipid transport and metabolism
HINDICA_A_2439_Transcript_1/1	KOG0203	5.00E-73	Na+/K+ ATPase, alpha subunit	P	Inorganic ion transport and metabolism
HINDICA_A_13936_Transcript_1/1	KOG2775	1.00E-121	Metallopeptidase	R	General function prediction only
HINDICA_A_1043_Transcript_2/2	KOG1041	4.00E-90	Translation initiation factor 2C (eIF-2C) and related proteins	J	Translation, ribosomal structure and biogenesis
HINDICA_A_9432_Transcript_4/5	KOG0478	1.00E-134	DNA replication licensing factor, MCM4 component	L	Replication, recombination and repair
HINDICA_A_1847_Transcript_1/1	KOG0549	8.00E-55	FKBP-type peptidyl-prolyl cis-trans isomerase	O	Posttranslational modification, protein turnover, chaperones
HINDICA_A_3372_Transcript_1/1	KOG3529	5.00E-48	Radixin, moesin and related proteins of the ERM family	R	General function prediction only
HINDICA_A_11557_Transcript_1/1	KOG0393	6.00E-60	Ras-related small GTPase, Rho type	R	General function prediction only
HINDICA_A_12171_Transcript_1/1	KOG0910	6.00E-19	Thioredoxin-like protein	O	Posttranslational modification, protein turnover, chaperones
HINDICA_A_1991_Transcript_1/1	KOG4441	8.00E-19	Proteins containing BTB/POZ and Kelch domains, involved in regulatory/signal transduction processes	TR	Multiple classes
HINDICA_A_3695_Transcript_1/1	KOG1824	2.00E-12	TATA-binding protein-interacting protein	R	General function prediction only
HINDICA_A_4104_Transcript_1/1	KOG2764	2.00E-28	Putative transcriptional regulator DJ-1	RV	Multiple classes
HINDICA_A_1313_Transcript_1/1	KOG0896	7.00E-37	Ubiquitin-conjugating enzyme E2	O	Posttranslational modification, protein turnover, chaperones
HINDICA_A_1259_Transcript_1/1	KOG3030	1.00E-34	Lipid phosphate phosphatase and related enzymes of the PAP2 family	I	Lipid transport and metabolism
HINDICA_A_2692_Transcript_1/1	KOG0100	2.00E-09	Molecular chaperones GRP78/BiP/KAR2, HSP70 superfamily	O	Posttranslational modification, protein turnover, chaperones
HINDICA_A_5135_Transcript_1/1	KOG1591	4.00E-46	Prolyl 4-hydroxylase alpha subunit	E	Amino acid transport and metabolism
HINDICA_A_617_Transcript_1/1	KOG0725	6.00E-12	Reductases with broad range of substrate specificities	R	General function prediction only
HINDICA_A_1857_Transcript_1/1	KOG0362	1.00E-155	Chaperonin complex component, TCP-1 theta subunit (CCT8)	O	Posttranslational modification, protein turnover, chaperones
HINDICA_A_16267_Transcript_1/1	KOG0335	3.00E-13	ATP-dependent RNA helicase	A	RNA processing and modification
HINDICA_A_3400_Transcript_2/3	KOG2410	1.00E-20	Gamma-glutamyltransferase	E	Amino acid transport and metabolism
HINDICA_A_989_Transcript_1/1	KOG2123	3.00E-10	Uncharacterized conserved protein	S	Function unknown
HINDICA_A_4834_Transcript_2/2	KOG2046	2.00E-20	Calponin	Z	Cytoskeleton
HINDICA_A_1720_Transcript_1/1	KOG1291	1.00E-145	Mn2+ and Fe2+ transporters of the NRAMP family	P	Inorganic ion transport and metabolism
HINDICA_A_613_Transcript_1/1	KOG1294	3.00E-31	Apurinic/apyrimidinic endonuclease and related enzymes	L	Replication, recombination and repair
HINDICA_A_2966_Transcript_1/1	KOG0117	1.00E-25	Heterogeneous nuclear ribonucleoprotein R (RRM superfamily)	A	RNA processing and modification
HINDICA_A_3431_Transcript_2/2	KOG0612	8.00E-05	Rho-associated, coiled-coil containing protein kinase	T	Signal transduction mechanisms
HINDICA_A_11680_Transcript_1/1	KOG3871	5.00E-06	Cell adhesion complex protein bystin	W	Extracellular structures
HINDICA_A_9773_Transcript_1/1	KOG3749	1.00E-114	Phosphoenolpyruvate carboxykinase	C	Energy production and conversion
HINDICA_A_10853_Transcript_1/1	KOG0678	4.00E-37	Actin-related protein Arp2/3 complex, subunit Arp3	Z	Cytoskeleton
HINDICA_A_1178_Transcript_1/1	KOG1543	5.00E-48	Cysteine proteinase Cathepsin L	O	Posttranslational modification, protein turnover, chaperones
HINDICA_A_3986_Transcript_1/1	KOG0399	2.00E-38	Glutamate synthase	E	Amino acid transport and metabolism
HINDICA_A_13829_Transcript_1/1	KOG0155	7.00E-04	Transcription factor CA150	K	Transcription
HINDICA_A_3495_Transcript_1/3	KOG2450	0	Aldehyde dehydrogenase	C	Energy production and conversion
HINDICA_A_3225_Transcript_1/1	KOG3583	2.00E-20	Uncharacterized conserved protein	S	Function unknown
HINDICA_A_3066_Transcript_1/1	KOG4599	1.00E-04	Putative mitochondrial/chloroplast ribosomal protein L45	J	Translation, ribosomal structure and biogenesis
HINDICA_A_1434_Transcript_1/1	KOG1029	5.00E-06	Endocytic adaptor protein intersectin	TU	Multiple classes
HINDICA_A_4718_Transcript_1/1	KOG0880	1.00E-18	Peptidyl-prolyl cis-trans isomerase	O	Posttranslational modification, protein turnover, chaperones
HINDICA_A_2200_Transcript_1/1	KOG1369	1.00E-125	Hexokinase	G	Carbohydrate transport and metabolism
HINDICA_A_10323_Transcript_1/2	KOG4656	7.00E-06	Copper chaperone for superoxide dismutase	P	Inorganic ion transport and metabolism
HINDICA_A_3208_Transcript_1/1	KOG0116	3.00E-14	RasGAP SH3 binding protein rasputin, contains NTF2 and RRM domains	T	Signal transduction mechanisms
HINDICA_A_1231_Transcript_1/1	KOG3576	1.00E-07	Ovo and related transcription factors	K	Transcription
HINDICA_A_12838_Transcript_1/1	KOG3691	1.00E-08	Exocyst complex subunit Sec8	U	Intracellular trafficking, secretion, and vesicular transport
HINDICA_A_14484_Transcript_1/1	KOG3239	6.00E-23	Density-regulated protein related to translation initiation factor 1 (eIF-1/SUI1)	R	General function prediction only
HINDICA_A_8914_Transcript_1/1	KOG0166	2.00E-42	Karyopherin (importin) alpha	U	Intracellular trafficking, secretion, and vesicular transport
HINDICA_A_11608_Transcript_1/1	KOG1100	2.00E-05	Predicted E3 ubiquitin ligase	O	Posttranslational modification, protein turnover, chaperones
HINDICA_A_4292_Transcript_5/6	KOG0161	3.00E-09	Myosin class II heavy chain	Z	Cytoskeleton
HINDICA_A_28_Transcript_1/1	KOG0897	1.00E-33	Predicted ubiquitin-conjugating enzyme	O	Posttranslational modification, protein turnover, chaperones
HINDICA_A_1310_Transcript_1/1	KOG1257	2.00E-33	NADP+-dependent malic enzyme	C	Energy production and conversion
HINDICA_A_1962_Transcript_1/1	KOG0604	6.00E-49	MAP kinase-activated protein kinase 2	T	Signal transduction mechanisms
HINDICA_A_11082_Transcript_1/1	KOG1702	2.00E-38	Nebulin repeat protein	Z	Cytoskeleton
HINDICA_A_676_Transcript_1/1	KOG2767	1.00E-113	Translation initiation factor 5 (eIF-5)	J	Translation, ribosomal structure and biogenesis
HINDICA_A_12852_Transcript_1/1	KOG1872	2.00E-40	Ubiquitin-specific protease	O	Posttranslational modification, protein turnover, chaperones
HINDICA_A_925_Transcript_1/1	KOG3286	2.00E-26	Selenoprotein T	R	General function prediction only
HINDICA_A_2576_Transcript_1/1	KOG0129	1.00E-40	Predicted RNA-binding protein (RRM superfamily)	J	Translation, ribosomal structure and biogenesis
HINDICA_A_15036_Transcript_1/1	KOG3668	3.00E-41	Phosphatidylinositol transfer protein	IT	Multiple classes
HINDICA_A_3058_Transcript_1/1	KOG2908	9.00E-51	26S proteasome regulatory complex, subunit RPN9/PSMD13	O	Posttranslational modification, protein turnover, chaperones
HINDICA_A_2245_Transcript_1/1	KOG0203	1.00E-168	Na+/K+ ATPase, alpha subunit	P	Inorganic ion transport and metabolism
HINDICA_A_1268_Transcript_1/2	KOG3023	1.00E-25	Glutamate-cysteine ligase regulatory subunit	E	Amino acid transport and metabolism
HINDICA_A_1111_Transcript_1/1	KOG1087	1.00E-60	Cytosolic sorting protein GGA2/TOM1	U	Intracellular trafficking, secretion, and vesicular transport
HINDICA_A_14373_Transcript_1/1	KOG3918	6.00E-28	Predicted membrane protein	S	Function unknown
HINDICA_A_9072_Transcript_1/1	KOG3185	4.00E-58	Translation initiation factor 6 (eIF-6)	J	Translation, ribosomal structure and biogenesis
HINDICA_A_802_Transcript_1/1	KOG1777	1.00E-28	Putative Zn-finger protein	R	General function prediction only
HINDICA_A_6752_Transcript_1/1	KOG1885	1.00E-138	Lysyl-tRNA synthetase (class II)	J	Translation, ribosomal structure and biogenesis
HINDICA_A_13452_Transcript_1/1	KOG3337	2.00E-25	Protein similar to predicted member of the intramitochondrial sorting protein family	U	Intracellular trafficking, secretion, and vesicular transport
HINDICA_A_3448_Transcript_1/2	KOG1677	1.00E-12	CCCH-type Zn-finger protein	R	General function prediction only
HINDICA_A_6094_Transcript_1/1	KOG0204	5.00E-26	Calcium transporting ATPase	P	Inorganic ion transport and metabolism
HINDICA_A_15702_Transcript_1/1	KOG4170	5.00E-06	2-enoyl-CoA hydratase/3-hydroxyacyl-CoA dehydrogenase/Peroxisomal 3-ketoacyl-CoA-thiolase, sterol-binding domain and related enzymes	I	Lipid transport and metabolism
HINDICA_A_1453_Transcript_1/1	KOG2913	3.00E-21	Predicted membrane protein	S	Function unknown
HINDICA_A_13800_Transcript_1/1	KOG0943	2.00E-71	Predicted ubiquitin-protein ligase/hyperplastic discs protein, HECT superfamily	O	Posttranslational modification, protein turnover, chaperones
HINDICA_A_1831_Transcript_2/2	KOG0010	3.00E-09	Ubiquitin-like protein	OR	Multiple classes
HINDICA_A_968_Transcript_1/1	KOG1351	0	Vacuolar H+-ATPase V1 sector, subunit B	C	Energy production and conversion
HINDICA_A_10859_Transcript_1/1	KOG2100	2.00E-10	Dipeptidyl aminopeptidase	O	Posttranslational modification, protein turnover, chaperones
HINDICA_A_1594_Transcript_1/1	KOG2493	2.00E-95	Na+/Pi symporter	P	Inorganic ion transport and metabolism
HINDICA_A_16570_Transcript_1/1	KOG2775	9.00E-39	Metallopeptidase	R	General function prediction only
HINDICA_A_3562_Transcript_3/3	KOG1542	1.00E-116	Cysteine proteinase Cathepsin F	O	Posttranslational modification, protein turnover, chaperones
HINDICA_A_2589_Transcript_1/1	KOG2265	4.00E-53	Nuclear distribution protein NUDC	T	Signal transduction mechanisms
HINDICA_A_598_Transcript_1/1	KOG1158	1.00E-102	NADP/FAD dependent oxidoreductase	C	Energy production and conversion
HINDICA_A_3123_Transcript_1/1	KOG2603	7.00E-49	Oligosaccharyltransferase, gamma subunit	O	Posttranslational modification, protein turnover, chaperones
HINDICA_A_17266_Transcript_1/1	KOG0911	1.00E-33	Glutaredoxin-related protein	O	Posttranslational modification, protein turnover, chaperones
HINDICA_A_8862_Transcript_2/2	KOG2342	5.00E-13	Uncharacterized conserved protein	S	Function unknown
HINDICA_A_6473_Transcript_3/3	KOG0784	6.00E-53	Isocitrate dehydrogenase, gamma subunit	E	Amino acid transport and metabolism
HINDICA_A_11677_Transcript_1/1	KOG3446	1.00E-26	NADH:ubiquinone oxidoreductase NDUFA2/B8 subunit	C	Energy production and conversion
HINDICA_A_2060_Transcript_2/2	KOG0921	4.00E-06	Dosage compensation complex, subunit MLE	K	Transcription
HINDICA_A_569_Transcript_2/2	KOG0846	9.00E-58	Mitochondrial/chloroplast ribosomal protein L15/L10	J	Translation, ribosomal structure and biogenesis
HINDICA_A_3205_Transcript_1/1	KOG0708	4.00E-28	Membrane-associated guanylate kinase MAGUK (contains PDZ, SH3, HOOK and GUK domains)	F	Nucleotide transport and metabolism
HINDICA_A_10051_Transcript_1/1	KOG1393	1.00E-107	Hydroxymethylglutaryl-CoA synthase	I	Lipid transport and metabolism
HINDICA_A_2463_Transcript_1/1	KOG1985	2.00E-04	Vesicle coat complex COPII, subunit SEC24/subunit SFB2	U	Intracellular trafficking, secretion, and vesicular transport
HINDICA_A_13743_Transcript_1/1	KOG0265	8.00E-42	U5 snRNP-specific protein-like factor and related proteins	A	RNA processing and modification
HINDICA_A_4904_Transcript_3/3	KOG2927	1.00E-05	Membrane component of ER protein translocation complex	U	Intracellular trafficking, secretion, and vesicular transport
HINDICA_A_3345_Transcript_1/1	KOG2581	7.00E-59	26S proteasome regulatory complex, subunit RPN3/PSMD3	O	Posttranslational modification, protein turnover, chaperones
HINDICA_A_423_Transcript_2/2	KOG0264	0	Nucleosome remodeling factor, subunit CAF1/NURF55/MSI1	B	Chromatin structure and dynamics
HINDICA_A_9417_Transcript_1/1	KOG0078	9.00E-37	GTP-binding protein SEC4, small G protein superfamily, and related Ras family GTP-binding proteins	TU	Multiple classes
HINDICA_A_1973_Transcript_1/1	KOG2304	1.00E-114	3-hydroxyacyl-CoA dehydrogenase	I	Lipid transport and metabolism
HINDICA_A_2535_Transcript_1/1	KOG0432	1.00E-42	Valyl-tRNA synthetase	J	Translation, ribosomal structure and biogenesis
HINDICA_A_16634_Transcript_1/1	KOG1112	4.00E-70	Ribonucleotide reductase, alpha subunit	F	Nucleotide transport and metabolism
HINDICA_A_14871_Transcript_1/1	KOG1832	2.00E-04	HIV-1 Vpr-binding protein	D	Cell cycle control, cell division, chromosome partitioning
HINDICA_A_473_Transcript_1/1	KOG4211	7.00E-36	Splicing factor hnRNP-F and related RNA-binding proteins	A	RNA processing and modification
HINDICA_A_3318_Transcript_1/3	KOG0286	7.00E-78	G-protein beta subunit	R	General function prediction only
HINDICA_A_2793_Transcript_2/2	KOG3195	2.00E-44	Uncharacterized membrane protein NPD008/CGI-148	R	General function prediction only
HINDICA_A_9634_Transcript_1/1	KOG0594	3.00E-82	Protein kinase PCTAIRE and related kinases	R	General function prediction only
HINDICA_A_10396_Transcript_1/1	KOG0318	3.00E-32	WD40 repeat stress protein/actin interacting protein	Z	Cytoskeleton
HINDICA_A_842_Transcript_2/2	KOG4083	1.00E-07	Head-elevated expression protein	K	Transcription
HINDICA_A_9194_Transcript_1/1	KOG0053	3.00E-27	Cystathionine beta-lyases/cystathionine gamma-synthases	E	Amino acid transport and metabolism
HINDICA_A_2565_Transcript_2/3	KOG2854	7.00E-44	Possible pfkB family carbohydrate kinase	G	Carbohydrate transport and metabolism
HINDICA_A_4953_Transcript_2/3	KOG4798	6.00E-13	Uncharacterized conserved protein	S	Function unknown
HINDICA_A_3079_Transcript_1/1	KOG1924	2.00E-10	RhoA GTPase effector DIA/Diaphanous	TZ	Multiple classes
HINDICA_A_3079_Transcript_1/1	KOG0003	1.00E-08	Ubiquitin/60s ribosomal protein L40 fusion	J	Translation, ribosomal structure and biogenesis
HINDICA_A_16700_Transcript_1/1	KOG1693	1.00E-27	emp24/gp25L/p24 family of membrane trafficking proteins	U	Intracellular trafficking, secretion, and vesicular transport
HINDICA_A_1045_Transcript_1/2	KOG0687	7.00E-75	26S proteasome regulatory complex, subunit RPN7/PSMD6	O	Posttranslational modification, protein turnover, chaperones
HINDICA_A_1935_Transcript_1/4	KOG1614	1.00E-44	Exosomal 3'-5' exoribonuclease complex, subunit Rrp45	J	Translation, ribosomal structure and biogenesis
HINDICA_A_918_Transcript_1/1	KOG3546	2.00E-13	Collagens (type XV)	W	Extracellular structures
HINDICA_A_2101_Transcript_1/1	KOG3190	2.00E-04	Uncharacterized conserved protein	S	Function unknown
HINDICA_A_143_Transcript_1/1	KOG4441	2.00E-20	Proteins containing BTB/POZ and Kelch domains, involved in regulatory/signal transduction processes	TR	Multiple classes
HINDICA_A_3648_Transcript_1/1	KOG4379	7.00E-15	Uncharacterized conserved protein (tumor antigen CML66 in humans)	S	Function unknown
HINDICA_A_978_Transcript_1/1	KOG0349	2.00E-07	Putative DEAD-box RNA helicase DDX1	A	RNA processing and modification
HINDICA_A_338_Transcript_1/1	KOG0607	1.00E-129	MAP kinase-interacting kinase and related serine/threonine protein kinases	T	Signal transduction mechanisms
HINDICA_A_9479_Transcript_1/1	KOG0725	2.00E-28	Reductases with broad range of substrate specificities	R	General function prediction only
HINDICA_A_14037_Transcript_1/1	KOG1760	3.00E-12	Molecular chaperone Prefoldin, subunit 4	O	Posttranslational modification, protein turnover, chaperones
HINDICA_A_9_Transcript_1/1	KOG4237	3.00E-04	Extracellular matrix protein slit, contains leucine-rich and EGF-like repeats	WT	Multiple classes
HINDICA_A_3280_Transcript_1/1	KOG3820	8.00E-44	Aromatic amino acid hydroxylase	E	Amino acid transport and metabolism
HINDICA_A_9716_Transcript_1/1	KOG4215	1.00E-04	Hepatocyte nuclear factor 4 and similar steroid hormone receptors	K	Transcription
HINDICA_A_13215_Transcript_1/1	KOG3003	3.00E-39	Molecular chaperone of the GrpE family	O	Posttranslational modification, protein turnover, chaperones
HINDICA_A_728_Transcript_1/2	KOG3700	5.00E-14	Predicted acyltransferase	R	General function prediction only
HINDICA_A_1232_Transcript_1/1	KOG1278	2.00E-55	Endosomal membrane proteins, EMP70	U	Intracellular trafficking, secretion, and vesicular transport
HINDICA_A_975_Transcript_1/3	KOG1664	8.00E-27	Vacuolar H+-ATPase V1 sector, subunit E	C	Energy production and conversion
HINDICA_A_1757_Transcript_1/1	KOG0469	1.00E-138	Elongation factor 2	J	Translation, ribosomal structure and biogenesis
HINDICA_A_2376_Transcript_2/3	KOG3189	5.00E-95	Phosphomannomutase	I	Lipid transport and metabolism
HINDICA_A_10718_Transcript_2/2	KOG1733	2.00E-12	Mitochondrial import inner membrane translocase, subunit TIM13	U	Intracellular trafficking, secretion, and vesicular transport
HINDICA_A_1332_Transcript_1/1	KOG0793	2.00E-59	Protein tyrosine phosphatase	T	Signal transduction mechanisms
HINDICA_A_4529_Transcript_1/1	KOG1366	8.00E-20	Alpha-macroglobulin	O	Posttranslational modification, protein turnover, chaperones
HINDICA_A_11807_Transcript_4/4	KOG3324	2.00E-29	Mitochondrial import inner membrane translocase, subunit TIM23	U	Intracellular trafficking, secretion, and vesicular transport
HINDICA_A_9558_Transcript_1/1	KOG0594	5.00E-07	Protein kinase PCTAIRE and related kinases	R	General function prediction only
HINDICA_A_10136_Transcript_1/1	KOG3882	1.00E-19	Tetraspanin family integral membrane protein	R	General function prediction only
HINDICA_A_8884_Transcript_1/1	KOG4474	4.00E-06	Uncharacterized conserved protein	S	Function unknown
HINDICA_A_14211_Transcript_2/3	KOG1322	1.00E-64	GDP-mannose pyrophosphorylase/mannose-1-phosphate guanylyltransferase	M	Cell wall/membrane/envelope biogenesis
HINDICA_A_3024_Transcript_1/1	KOG4745	4.00E-08	Metalloproteinase inhibitor TIMP and related proteins	R	General function prediction only
HINDICA_A_9054_Transcript_1/1	KOG0155	2.00E-20	Transcription factor CA150	K	Transcription
HINDICA_A_9012_Transcript_1/1	KOG3202	2.00E-15	SNARE protein TLG1/Syntaxin 6	U	Intracellular trafficking, secretion, and vesicular transport
HINDICA_A_3402_Transcript_1/1	KOG4099	5.00E-05	Predicted membrane protein	S	Function unknown
HINDICA_A_1075_Transcript_1/1	KOG1322	2.00E-35	GDP-mannose pyrophosphorylase/mannose-1-phosphate guanylyltransferase	M	Cell wall/membrane/envelope biogenesis
HINDICA_A_9814_Transcript_1/1	KOG2208	9.00E-10	Vigilin	I	Lipid transport and metabolism
HINDICA_A_11260_Transcript_2/2	KOG0393	7.00E-62	Ras-related small GTPase, Rho type	R	General function prediction only
HINDICA_A_17144_Transcript_1/1	KOG2529	7.00E-22	Pseudouridine synthase	J	Translation, ribosomal structure and biogenesis
HINDICA_A_4275_Transcript_1/1	KOG2566	4.00E-68	Beta-glucocerebrosidase	G	Carbohydrate transport and metabolism
HINDICA_A_9146_Transcript_1/1	KOG1411	3.00E-29	Aspartate aminotransferase/Glutamic oxaloacetic transaminase AAT1/GOT2	E	Amino acid transport and metabolism
HINDICA_A_327_Transcript_1/1	KOG3610	1.00E-22	Plexins (functional semaphorin receptors)	T	Signal transduction mechanisms
HINDICA_A_10837_Transcript_1/3	KOG0140	1.00E-129	Medium-chain acyl-CoA dehydrogenase	I	Lipid transport and metabolism
HINDICA_A_1624_Transcript_1/1	KOG3296	8.00E-70	Translocase of outer mitochondrial membrane complex, subunit TOM40	U	Intracellular trafficking, secretion, and vesicular transport
HINDICA_A_2077_Transcript_1/1	KOG3776	9.00E-59	Plasma membrane glycoprotein CD36 and related membrane receptors	T	Signal transduction mechanisms
HINDICA_A_3463_Transcript_1/1	KOG0716	2.00E-26	Molecular chaperone (DnaJ superfamily)	O	Posttranslational modification, protein turnover, chaperones
HINDICA_A_277_Transcript_1/1	KOG0652	0	26S proteasome regulatory complex, ATPase RPT5	O	Posttranslational modification, protein turnover, chaperones
HINDICA_A_14814_Transcript_1/1	KOG1044	3.00E-13	Actin-binding LIM Zn-finger protein Limatin involved in axon guidance	TZ	Multiple classes
HINDICA_A_499_Transcript_1/1	KOG1607	2.00E-48	Protein transporter of the TRAM (translocating chain-associating membrane) superfamily	U	Intracellular trafficking, secretion, and vesicular transport
HINDICA_A_9694_Transcript_1/1	KOG1756	1.00E-31	Histone 2A	B	Chromatin structure and dynamics
HINDICA_A_1719_Transcript_1/1	KOG4583	4.00E-18	Membrane-associated ER protein involved in stress response (contains ubiquitin-like domain)	O	Posttranslational modification, protein turnover, chaperones
HINDICA_A_2731_Transcript_1/1	KOG2099	1.00E-176	Glycogen phosphorylase	G	Carbohydrate transport and metabolism
HINDICA_A_4452_Transcript_1/1	KOG0713	1.00E-24	Molecular chaperone (DnaJ superfamily)	O	Posttranslational modification, protein turnover, chaperones
HINDICA_A_3009_Transcript_1/1	KOG0582	1.00E-127	Ste20-like serine/threonine protein kinase	T	Signal transduction mechanisms
HINDICA_A_8875_Transcript_1/1	KOG4632	2.00E-29	NADH:ubiquinone oxidoreductase, NDUFB5/SGDH subunit	C	Energy production and conversion
HINDICA_A_10508_Transcript_1/1	KOG4020	7.00E-22	Protein DRE2, required for cell viability	S	Function unknown
HINDICA_A_16745_Transcript_2/3	KOG2171	5.00E-79	Karyopherin (importin) beta 3	YU	Multiple classes
HINDICA_A_2107_Transcript_1/1	KOG1208	6.00E-56	Dehydrogenases with different specificities (related to short-chain alcohol dehydrogenases)	Q	Secondary metabolites biosynthesis, transport and catabolism
HINDICA_A_3403_Transcript_1/1	KOG0082	8.00E-12	G-protein alpha subunit (small G protein superfamily)	DT	Multiple classes
HINDICA_A_2405_Transcript_2/3	KOG1934	2.00E-57	Predicted membrane protein (patched superfamily)	R	General function prediction only
HINDICA_A_8911_Transcript_1/1	KOG1711	3.00E-09	Mitochondrial/chloroplast ribosomal protein L22	J	Translation, ribosomal structure and biogenesis
HINDICA_A_11689_Transcript_3/4	KOG2914	3.00E-34	Predicted haloacid-halidohydrolase and related hydrolases	R	General function prediction only
HINDICA_A_13203_Transcript_1/1	KOG2280	9.00E-17	Vacuolar assembly/sorting protein VPS16	U	Intracellular trafficking, secretion, and vesicular transport
HINDICA_A_13783_Transcript_1/1	KOG0148	2.00E-67	Apoptosis-promoting RNA-binding protein TIA-1/TIAR (RRM superfamily)	AJ	Multiple classes
HINDICA_A_14334_Transcript_1/2	KOG2298	2.00E-58	Glycyl-tRNA synthetase and related class II tRNA synthetase	J	Translation, ribosomal structure and biogenesis
HINDICA_A_55_Transcript_1/1	KOG1523	2.00E-78	Actin-related protein Arp2/3 complex, subunit ARPC1/p41-ARC	Z	Cytoskeleton
HINDICA_A_496_Transcript_1/1	KOG0166	4.00E-94	Karyopherin (importin) alpha	U	Intracellular trafficking, secretion, and vesicular transport
HINDICA_A_9403_Transcript_6/6	KOG3285	3.00E-34	Spindle assembly checkpoint protein	DZ	Multiple classes
HINDICA_A_2387_Transcript_1/1	KOG3513	5.00E-06	Neural cell adhesion molecule L1	T	Signal transduction mechanisms
HINDICA_A_9399_Transcript_2/2	KOG4570	1.00E-06	Uncharacterized conserved protein	S	Function unknown
HINDICA_A_2921_Transcript_1/1	KOG0686	9.00E-35	COP9 signalosome, subunit CSN1	OT	Multiple classes
HINDICA_A_1388_Transcript_1/3	KOG1489	3.00E-20	Predicted GTP-binding protein (ODN superfamily)	R	General function prediction only
HINDICA_A_3144_Transcript_1/1	KOG2928	3.00E-08	Origin recognition complex, subunit 2	L	Replication, recombination and repair
HINDICA_A_10151_Transcript_1/1	KOG0087	5.00E-89	GTPase Rab11/YPT3, small G protein superfamily	U	Intracellular trafficking, secretion, and vesicular transport
HINDICA_A_3672_Transcript_2/2	KOG1565	2.00E-10	Gelatinase A and related matrix metalloproteases	OW	Multiple classes
HINDICA_A_9029_Transcript_1/1	KOG3377	2.00E-14	Uncharacterized conserved protein	S	Function unknown
HINDICA_A_3238_Transcript_1/1	KOG1782	9.00E-24	Small Nuclear ribonucleoprotein splicing factor	A	RNA processing and modification
HINDICA_A_2722_Transcript_1/1	KOG4569	1.00E-12	Predicted lipase	I	Lipid transport and metabolism
HINDICA_A_14268_Transcript_1/1	KOG3970	9.00E-57	Predicted E3 ubiquitin ligase	O	Posttranslational modification, protein turnover, chaperones
HINDICA_A_4797_Transcript_1/1	KOG3456	9.00E-30	NADH:ubiquinone oxidoreductase, NDUFS6/13 kDa subunit	C	Energy production and conversion
HINDICA_A_11149_Transcript_1/1	KOG1669	4.00E-64	Predicted mRNA cap-binding protein related to eIF-4E	J	Translation, ribosomal structure and biogenesis
HINDICA_A_4516_Transcript_1/2	KOG1724	3.00E-21	SCF ubiquitin ligase, Skp1 component	O	Posttranslational modification, protein turnover, chaperones
HINDICA_A_9721_Transcript_1/1	KOG1447	1.00E-35	GTP-specific succinyl-CoA synthetase, beta subunit	C	Energy production and conversion
HINDICA_A_795_Transcript_1/1	KOG2416	5.00E-14	Acinus (induces apoptotic chromatin condensation)	B	Chromatin structure and dynamics
HINDICA_A_2288_Transcript_3/3	KOG3034	3.00E-19	Isoamyl acetate-hydrolyzing esterase and related enzymes	R	General function prediction only
HINDICA_A_9820_Transcript_1/1	KOG0760	8.00E-12	Mitochondrial carrier protein MRS3/4	C	Energy production and conversion
HINDICA_A_1076_Transcript_3/3	KOG3050	7.00E-52	COP9 signalosome, subunit CSN6	OT	Multiple classes
HINDICA_A_10240_Transcript_1/2	KOG1752	6.00E-16	Glutaredoxin and related proteins	O	Posttranslational modification, protein turnover, chaperones
HINDICA_A_3935_Transcript_1/1	KOG1192	6.00E-31	UDP-glucuronosyl and UDP-glucosyl transferase	GC	Multiple classes
HINDICA_A_1406_Transcript_1/1	KOG2146	2.00E-36	Splicing coactivator SRm160/300, subunit SRm160 (contains PWI domain)	AR	Multiple classes
HINDICA_A_11883_Transcript_2/2	KOG0161	2.00E-99	Myosin class II heavy chain	Z	Cytoskeleton
HINDICA_A_3107_Transcript_1/1	KOG2057	1.00E-43	Predicted equilibrative nucleoside transporter protein	F	Nucleotide transport and metabolism
HINDICA_A_12885_Transcript_1/1	KOG2100	5.00E-24	Dipeptidyl aminopeptidase	O	Posttranslational modification, protein turnover, chaperones
HINDICA_A_13348_Transcript_1/3	KOG0580	1.00E-108	Serine/threonine protein kinase	D	Cell cycle control, cell division, chromosome partitioning
HINDICA_A_780_Transcript_1/1	KOG3155	9.00E-52	Actin-related protein Arp2/3 complex, subunit ARPC3	Z	Cytoskeleton
HINDICA_A_51_Transcript_1/2	KOG3772	1.00E-33	M-phase inducer phosphatase	D	Cell cycle control, cell division, chromosome partitioning
HINDICA_A_8947_Transcript_1/1	KOG1471	2.00E-16	Phosphatidylinositol transfer protein SEC14 and related proteins	I	Lipid transport and metabolism
HINDICA_A_9091_Transcript_1/1	KOG3655	2.00E-11	Drebrins and related actin binding proteins	Z	Cytoskeleton
HINDICA_A_14159_Transcript_1/2	KOG1869	6.00E-18	Splicing coactivator SRm160/300, subunit SRm300	A	RNA processing and modification
HINDICA_A_5411_Transcript_1/1	KOG0285	4.00E-50	Pleiotropic regulator 1	A	RNA processing and modification
HINDICA_A_16385_Transcript_1/1	KOG1503	2.00E-62	Phosphoribosylpyrophosphate synthetase-associated protein	EF	Multiple classes
HINDICA_A_14296_Transcript_1/1	KOG2281	6.00E-66	Dipeptidyl aminopeptidases/acylaminoacyl-peptidases	O	Posttranslational modification, protein turnover, chaperones
HINDICA_A_2233_Transcript_1/1	KOG1041	4.00E-55	Translation initiation factor 2C (eIF-2C) and related proteins	J	Translation, ribosomal structure and biogenesis
HINDICA_A_8550_Transcript_1/2	KOG3182	5.00E-43	Predicted cation transporter	P	Inorganic ion transport and metabolism
HINDICA_A_12735_Transcript_1/1	KOG3162	7.00E-18	Mitochondrial/chloroplast ribosomal protein S18	J	Translation, ribosomal structure and biogenesis
HINDICA_A_3433_Transcript_1/1	KOG2596	6.00E-36	Aminopeptidase I zinc metalloprotease (M18)	E	Amino acid transport and metabolism
HINDICA_A_2889_Transcript_1/1	KOG2638	1.00E-79	UDP-glucose pyrophosphorylase	G	Carbohydrate transport and metabolism
HINDICA_A_1680_Transcript_1/1	KOG2572	1.00E-109	Ribosome biogenesis protein - Nop58p/Nop5p	AJ	Multiple classes
HINDICA_A_2932_Transcript_1/1	KOG2449	1.00E-49	Methylmalonate semialdehyde dehydrogenase	EG	Multiple classes
HINDICA_A_4014_Transcript_1/1	KOG3605	1.00E-117	Beta amyloid precursor-binding protein	R	General function prediction only
HINDICA_A_133_Transcript_1/1	KOG2099	1.00E-21	Glycogen phosphorylase	G	Carbohydrate transport and metabolism
HINDICA_A_4025_Transcript_1/1	KOG3546	6.00E-15	Collagens (type XV)	W	Extracellular structures
HINDICA_A_2584_Transcript_2/2	KOG2202	3.00E-63	U2 snRNP splicing factor, small subunit, and related proteins	A	RNA processing and modification
HINDICA_A_13683_Transcript_1/1	KOG4316	3.00E-30	Uncharacterized conserved protein	S	Function unknown
HINDICA_A_222_Transcript_1/1	KOG2511	1.00E-104	Nicotinic acid phosphoribosyltransferase	H	Coenzyme transport and metabolism
HINDICA_A_4392_Transcript_1/3	KOG4209	2.00E-30	Splicing factor RNPS1, SR protein superfamily	A	RNA processing and modification
HINDICA_A_1844_Transcript_1/1	KOG0478	9.00E-79	DNA replication licensing factor, MCM4 component	L	Replication, recombination and repair
HINDICA_A_4084_Transcript_2/3	KOG1757	6.00E-53	Histone 2A	B	Chromatin structure and dynamics
HINDICA_A_2673_Transcript_1/1	KOG3983	5.00E-95	Golgi protein	U	Intracellular trafficking, secretion, and vesicular transport
HINDICA_A_10233_Transcript_1/1	KOG2056	4.00E-40	Equilibrative nucleoside transporter protein	F	Nucleotide transport and metabolism
HINDICA_A_3966_Transcript_1/1	KOG4177	1.00E-08	Ankyrin	M	Cell wall/membrane/envelope biogenesis
HINDICA_A_16815_Transcript_1/1	KOG4375	7.00E-14	Scaffold protein Shank and related SAM domain proteins	T	Signal transduction mechanisms
HINDICA_A_3257_Transcript_1/1	KOG0204	8.00E-18	Calcium transporting ATPase	P	Inorganic ion transport and metabolism
HINDICA_A_1187_Transcript_1/1	KOG0226	7.00E-49	RNA-binding proteins	R	General function prediction only
HINDICA_A_10952_Transcript_1/1	KOG1877	2.00E-13	Putative transmembrane protein cmp44E	R	General function prediction only
HINDICA_A_2102_Transcript_1/1	KOG1688	4.00E-53	Golgi proteins involved in ER retention (RER)	U	Intracellular trafficking, secretion, and vesicular transport
HINDICA_A_15863_Transcript_1/1	KOG0571	2.00E-31	Asparagine synthase (glutamine-hydrolyzing)	E	Amino acid transport and metabolism
HINDICA_A_10540_Transcript_1/1	KOG0318	6.00E-42	WD40 repeat stress protein/actin interacting protein	Z	Cytoskeleton
HINDICA_A_2024_Transcript_1/2	KOG0324	2.00E-48	Uncharacterized conserved protein	S	Function unknown
HINDICA_A_1705_Transcript_1/3	KOG2620	1.00E-101	Prohibitins and stomatins of the PID superfamily	C	Energy production and conversion
HINDICA_A_11860_Transcript_1/1	KOG3794	2.00E-41	CBF1-interacting corepressor CIR and related proteins	K	Transcription
HINDICA_A_268_Transcript_1/1	KOG2865	4.00E-18	NADH:ubiquinone oxidoreductase, NDUFA9/39kDa subunit	C	Energy production and conversion
HINDICA_A_14247_Transcript_2/3	KOG3347	2.00E-38	Predicted nucleotide kinase/nuclear protein involved oxidative stress response	F	Nucleotide transport and metabolism
HINDICA_A_633_Transcript_1/1	KOG0293	1.00E-38	WD40 repeat-containing protein	S	Function unknown
HINDICA_A_2992_Transcript_1/1	KOG4223	8.00E-45	Reticulocalbin, calumenin, DNA supercoiling factor, and related Ca2+-binding proteins of the CREC family (EF-Hand protein superfamily)	TU	Multiple classes
HINDICA_A_11058_Transcript_1/1	KOG2027	3.00E-51	Spindle pole body protein	Z	Cytoskeleton
HINDICA_A_16714_Transcript_1/1	KOG0148	3.00E-13	Apoptosis-promoting RNA-binding protein TIA-1/TIAR (RRM superfamily)	AJ	Multiple classes
HINDICA_A_15083_Transcript_1/1	KOG3361	1.00E-30	Iron binding protein involved in Fe-S cluster formation	C	Energy production and conversion
HINDICA_A_2076_Transcript_1/1	KOG2220	8.00E-35	Predicted signal transduction protein	R	General function prediction only
HINDICA_A_9453_Transcript_1/1	KOG0793	2.00E-08	Protein tyrosine phosphatase	T	Signal transduction mechanisms
HINDICA_A_14325_Transcript_1/1	KOG2372	2.00E-57	Oxidation resistance protein	L	Replication, recombination and repair
HINDICA_A_13026_Transcript_1/1	KOG1140	7.00E-24	N-end rule pathway, recognition component UBR1	O	Posttranslational modification, protein turnover, chaperones
HINDICA_A_3525_Transcript_1/1	KOG4743	1.00E-05	Cyclin-dependent kinase inhibitor	T	Signal transduction mechanisms
HINDICA_A_10736_Transcript_1/2	KOG0925	3.00E-63	mRNA splicing factor ATP-dependent RNA helicase	A	RNA processing and modification
HINDICA_A_10544_Transcript_1/1	KOG0807	1.00E-76	Carbon-nitrogen hydrolase	E	Amino acid transport and metabolism
HINDICA_A_10544_Transcript_1/1	KOG3379	4.00E-40	Diadenosine polyphosphate hydrolase and related proteins of the histidine triad (HIT) family	FR	Multiple classes
HINDICA_A_14231_Transcript_2/2	KOG0756	7.00E-67	Mitochondrial tricarboxylate/dicarboxylate carrier proteins	C	Energy production and conversion
HINDICA_A_14345_Transcript_2/2	KOG0960	3.00E-59	Mitochondrial processing peptidase, beta subunit, and related enzymes (insulinase superfamily)	O	Posttranslational modification, protein turnover, chaperones
HINDICA_A_2190_Transcript_1/2	KOG1498	8.00E-32	26S proteasome regulatory complex, subunit RPN5/PSMD12	O	Posttranslational modification, protein turnover, chaperones
HINDICA_A_8724_Transcript_1/1	KOG2183	1.00E-44	Prolylcarboxypeptidase (angiotensinase C)	OR	Multiple classes
HINDICA_A_2867_Transcript_1/1	KOG2085	1.00E-173	Serine/threonine protein phosphatase 2A, regulatory subunit	T	Signal transduction mechanisms
HINDICA_A_401_Transcript_2/2	KOG0033	1.00E-157	Ca2+/calmodulin-dependent protein kinase, EF-Hand protein superfamily	T	Signal transduction mechanisms
HINDICA_A_5644_Transcript_1/1	KOG2711	2.00E-33	Glycerol-3-phosphate dehydrogenase/dihydroxyacetone 3-phosphate reductase	C	Energy production and conversion
HINDICA_A_10008_Transcript_1/1	KOG2196	1.00E-12	Nuclear porin	Y	Nuclear structure
HINDICA_A_3176_Transcript_1/1	KOG1464	7.00E-87	COP9 signalosome, subunit CSN2	OT	Multiple classes
HINDICA_A_590_Transcript_1/1	KOG3802	9.00E-34	Transcription factor OCT-1, contains POU and HOX domains	K	Transcription
HINDICA_A_957_Transcript_1/1	KOG1040	1.00E-41	Polyadenylation factor I complex, subunit, Yth1 (CPSF subunit)	A	RNA processing and modification
HINDICA_A_3565_Transcript_1/1	KOG0679	1.00E-32	Actin-related protein - Arp4p/Act3p	Z	Cytoskeleton
HINDICA_A_1746_Transcript_1/1	KOG0262	9.00E-07	RNA polymerase I, large subunit	K	Transcription
HINDICA_A_10466_Transcript_1/1	KOG1115	3.00E-44	Ceramide kinase	IT	Multiple classes
HINDICA_A_1027_Transcript_1/1	KOG2776	1.00E-111	Metallopeptidase	R	General function prediction only
HINDICA_A_6105_Transcript_1/2	KOG0575	1.00E-82	Polo-like serine/threonine protein kinase	D	Cell cycle control, cell division, chromosome partitioning
HINDICA_A_9010_Transcript_1/1	KOG2608	5.00E-43	Endoplasmic reticulum membrane-associated oxidoreductin involved in disulfide bond formation	OU	Multiple classes
HINDICA_A_16547_Transcript_1/1	KOG4041	2.00E-14	Protein phosphatase 1, regulatory (inhibitor) subunit PPP1R2	OT	Multiple classes
HINDICA_A_17125_Transcript_1/1	KOG2336	3.00E-82	Molybdopterin biosynthesis-related protein	H	Coenzyme transport and metabolism
HINDICA_A_2163_Transcript_1/1	KOG0240	1.00E-144	Kinesin (SMY1 subfamily)	Z	Cytoskeleton
HINDICA_A_2616_Transcript_1/2	KOG2072	8.00E-38	Translation initiation factor 3, subunit a (eIF-3a)	J	Translation, ribosomal structure and biogenesis
HINDICA_A_16250_Transcript_1/1	KOG2260	3.00E-41	Cell division cycle 37 protein, CDC37	D	Cell cycle control, cell division, chromosome partitioning
HINDICA_A_2352_Transcript_1/1	KOG4045	1.00E-38	Uncharacterized conserved protein	S	Function unknown
HINDICA_A_252_Transcript_1/1	KOG0781	1.00E-133	Signal recognition particle receptor, alpha subunit	U	Intracellular trafficking, secretion, and vesicular transport
HINDICA_A_1727_Transcript_1/1	KOG2568	4.00E-72	Predicted membrane protein	S	Function unknown
HINDICA_A_2434_Transcript_1/1	KOG0289	1.00E-142	mRNA splicing factor	R	General function prediction only
HINDICA_A_4248_Transcript_1/2	KOG0094	5.00E-93	GTPase Rab6/YPT6/Ryh1, small G protein superfamily	U	Intracellular trafficking, secretion, and vesicular transport
HINDICA_A_950_Transcript_2/3	KOG2691	4.00E-41	RNA polymerase II subunit 9	K	Transcription
HINDICA_A_2168_Transcript_1/1	KOG0796	2.00E-39	Spliceosome subunit	A	RNA processing and modification
HINDICA_A_16550_Transcript_1/1	KOG0119	2.00E-64	Splicing factor 1/branch point binding protein (RRM superfamily)	A	RNA processing and modification
HINDICA_A_10565_Transcript_1/1	KOG1636	3.00E-25	DNA polymerase delta processivity factor (proliferating cell nuclear antigen)	L	Replication, recombination and repair
HINDICA_A_831_Transcript_1/2	KOG3546	1.00E-16	Collagens (type XV)	W	Extracellular structures
HINDICA_A_12990_Transcript_1/1	KOG2705	3.00E-08	Predicted membrane protein	S	Function unknown
HINDICA_A_4187_Transcript_1/1	KOG1812	1.00E-09	Predicted E3 ubiquitin ligase	O	Posttranslational modification, protein turnover, chaperones
HINDICA_A_2641_Transcript_1/1	KOG2263	1.00E-77	Methionine synthase II (cobalamin-independent)	E	Amino acid transport and metabolism
HINDICA_A_13256_Transcript_1/1	KOG2608	5.00E-22	Endoplasmic reticulum membrane-associated oxidoreductin involved in disulfide bond formation	OU	Multiple classes
HINDICA_A_7373_Transcript_1/1	KOG3801	2.00E-13	Uncharacterized conserved protein BCN92	A	RNA processing and modification
HINDICA_A_9051_Transcript_1/1	KOG0537	2.00E-26	Cytochrome b5	C	Energy production and conversion
HINDICA_A_3453_Transcript_3/5	KOG1030	3.00E-07	Predicted Ca2+-dependent phospholipid-binding protein	R	General function prediction only
HINDICA_A_15178_Transcript_1/1	KOG0260	0.001	RNA polymerase II, large subunit	K	Transcription
HINDICA_A_2291_Transcript_1/1	KOG0927	1.00E-54	Predicted transporter (ABC superfamily)	R	General function prediction only
HINDICA_A_4663_Transcript_1/1	KOG0836	3.00E-75	F-actin capping protein, alpha subunit	Z	Cytoskeleton
HINDICA_A_2119_Transcript_1/1	KOG1212	1.00E-72	Amidases	JIT	Multiple classes
HINDICA_A_284_Transcript_1/1	KOG1961	1.00E-23	Vacuolar sorting protein VPS52/suppressor of actin Sac2	UZ	Multiple classes
HINDICA_A_12831_Transcript_1/1	KOG2234	7.00E-35	Predicted UDP-galactose transporter	G	Carbohydrate transport and metabolism
HINDICA_A_17124_Transcript_1/1	KOG2550	9.00E-11	IMP dehydrogenase/GMP reductase	F	Nucleotide transport and metabolism
HINDICA_A_16648_Transcript_1/1	KOG4069	1.00E-27	Uncharacterized conserved protein	S	Function unknown
HINDICA_A_160_Transcript_1/1	KOG3859	1.00E-119	Septins (P-loop GTPases)	D	Cell cycle control, cell division, chromosome partitioning
HINDICA_A_9148_Transcript_1/1	KOG0170	2.00E-40	E3 ubiquitin protein ligase	O	Posttranslational modification, protein turnover, chaperones
HINDICA_A_13931_Transcript_1/1	KOG2935	2.00E-42	Ataxin 3/Josephin	R	General function prediction only
HINDICA_A_2280_Transcript_2/2	KOG0622	3.00E-25	Ornithine decarboxylase	E	Amino acid transport and metabolism
HINDICA_A_3528_Transcript_1/1	KOG0045	5.00E-27	Cytosolic Ca2+-dependent cysteine protease (calpain), large subunit (EF-Hand protein superfamily)	OT	Multiple classes
HINDICA_A_13230_Transcript_1/1	KOG3591	4.00E-17	Alpha crystallins	O	Posttranslational modification, protein turnover, chaperones
HINDICA_A_4790_Transcript_1/1	KOG2186	5.00E-14	Cell growth-regulating nucleolar protein	D	Cell cycle control, cell division, chromosome partitioning
HINDICA_A_15671_Transcript_1/2	KOG0880	5.00E-55	Peptidyl-prolyl cis-trans isomerase	O	Posttranslational modification, protein turnover, chaperones
HINDICA_A_2962_Transcript_2/2	KOG3086	1.00E-118	Predicted dioxygenase	R	General function prediction only
HINDICA_A_4145_Transcript_1/2	KOG4628	3.00E-15	Predicted E3 ubiquitin ligase	O	Posttranslational modification, protein turnover, chaperones
HINDICA_A_3534_Transcript_1/2	KOG4813	4.00E-04	Translation initiation factor eIF3, p35 subunit	J	Translation, ribosomal structure and biogenesis
HINDICA_A_307_Transcript_1/1	KOG1352	0	Vacuolar H+-ATPase V1 sector, subunit A	C	Energy production and conversion
HINDICA_A_1985_Transcript_1/1	KOG1851	4.00E-04	Uncharacterized conserved protein	S	Function unknown
HINDICA_A_1104_Transcript_1/1	KOG1643	1.00E-103	Triosephosphate isomerase	G	Carbohydrate transport and metabolism
HINDICA_A_10483_Transcript_1/1	KOG0202	0	Ca2+ transporting ATPase	P	Inorganic ion transport and metabolism
HINDICA_A_3154_Transcript_3/3	KOG0012	5.00E-38	DNA damage inducible protein	L	Replication, recombination and repair
HINDICA_A_4357_Transcript_2/4	KOG4163	1.00E-166	Prolyl-tRNA synthetase	J	Translation, ribosomal structure and biogenesis
HINDICA_A_1678_Transcript_1/1	KOG2295	1.00E-87	C2H2 Zn-finger protein	R	General function prediction only
HINDICA_A_2725_Transcript_1/1	KOG3394	2.00E-22	Protein OS-9	R	General function prediction only
HINDICA_A_4937_Transcript_2/2	KOG0395	7.00E-32	Ras-related GTPase	R	General function prediction only
HINDICA_A_10753_Transcript_2/2	KOG3138	2.00E-17	Predicted N-acetyltransferase	R	General function prediction only
HINDICA_A_2186_Transcript_1/1	KOG1994	7.00E-10	Predicted RNA binding protein, contains G-patch and Zn-finger domains	A	RNA processing and modification
HINDICA_A_14104_Transcript_1/2	KOG2883	5.00E-65	NIPSNAP1 protein	S	Function unknown
HINDICA_A_10166_Transcript_1/1	KOG0170	3.00E-14	E3 ubiquitin protein ligase	O	Posttranslational modification, protein turnover, chaperones
HINDICA_A_14924_Transcript_1/1	KOG1490	6.00E-26	GTP-binding protein CRFG/NOG1 (ODN superfamily)	R	General function prediction only
HINDICA_A_1198_Transcript_1/2	KOG3447	3.00E-19	Mitochondrial/chloroplast ribosomal S17-like protein	J	Translation, ribosomal structure and biogenesis
HINDICA_A_2752_Transcript_1/1	KOG1400	6.00E-07	Predicted ATP-dependent protease PIL, contains LON domain	R	General function prediction only
HINDICA_A_16976_Transcript_1/1	KOG1041	1.00E-05	Translation initiation factor 2C (eIF-2C) and related proteins	J	Translation, ribosomal structure and biogenesis
HINDICA_A_1324_Transcript_1/1	KOG4221	3.00E-09	Receptor mediating netrin-dependent axon guidance	T	Signal transduction mechanisms
HINDICA_A_3790_Transcript_1/1	KOG0163	2.00E-05	Myosin class VI heavy chain	Z	Cytoskeleton
HINDICA_A_12386_Transcript_1/2	KOG2897	1.00E-09	DNA-binding protein YL1 and related proteins	R	General function prediction only
HINDICA_A_2950_Transcript_1/1	KOG3628	1.00E-118	Predicted AMP-binding protein	R	General function prediction only
HINDICA_A_8933_Transcript_1/1	KOG2351	6.00E-32	RNA polymerase II, fourth largest subunit	K	Transcription
HINDICA_A_14409_Transcript_1/1	KOG0994	1.00E-04	Extracellular matrix glycoprotein Laminin subunit beta	W	Extracellular structures
HINDICA_A_8967_Transcript_1/1	KOG1176	1.00E-29	Acyl-CoA synthetase	I	Lipid transport and metabolism
HINDICA_A_10563_Transcript_1/1	KOG1363	4.00E-33	Predicted regulator of the ubiquitin pathway (contains UAS and UBX domains)	T	Signal transduction mechanisms
HINDICA_A_2221_Transcript_1/1	KOG2199	4.00E-67	Signal transducing adaptor protein STAM/STAM2	T	Signal transduction mechanisms
HINDICA_A_12109_Transcript_3/3	KOG1670	1.00E-21	Translation initiation factor 4F, cap-binding subunit (eIF-4E) and related cap-binding proteins	J	Translation, ribosomal structure and biogenesis
HINDICA_A_1517_Transcript_1/1	KOG1096	2.00E-55	Adenosine monophosphate deaminase	F	Nucleotide transport and metabolism
HINDICA_A_16669_Transcript_1/1	KOG4456	3.00E-10	Inner centromere protein (INCENP), C-terminal domain	D	Cell cycle control, cell division, chromosome partitioning
HINDICA_A_2553_Transcript_1/1	KOG4265	1.00E-49	Predicted E3 ubiquitin ligase	O	Posttranslational modification, protein turnover, chaperones
HINDICA_A_2142_Transcript_1/1	KOG1215	7.00E-19	Low-density lipoprotein receptors containing Ca2+-binding EGF-like domains	T	Signal transduction mechanisms
HINDICA_A_4042_Transcript_1/1	KOG4628	2.00E-06	Predicted E3 ubiquitin ligase	O	Posttranslational modification, protein turnover, chaperones
HINDICA_A_9704_Transcript_1/1	KOG0471	3.00E-09	Alpha-amylase	G	Carbohydrate transport and metabolism
HINDICA_A_9658_Transcript_1/1	KOG2550	1.00E-121	IMP dehydrogenase/GMP reductase	F	Nucleotide transport and metabolism
HINDICA_A_5943_Transcript_1/1	KOG3162	6.00E-17	Mitochondrial/chloroplast ribosomal protein S18	J	Translation, ribosomal structure and biogenesis
HINDICA_A_10031_Transcript_1/1	KOG1118	1.00E-37	Lysophosphatidic acid acyltransferase endophilin/SH3GL, involved in synaptic vesicle formation	IT	Multiple classes
HINDICA_A_3535_Transcript_1/2	KOG1832	8.00E-05	HIV-1 Vpr-binding protein	D	Cell cycle control, cell division, chromosome partitioning
HINDICA_A_4169_Transcript_1/1	KOG0862	4.00E-45	Synaptobrevin/VAMP-like protein SEC22	U	Intracellular trafficking, secretion, and vesicular transport
HINDICA_A_2534_Transcript_1/1	KOG3776	1.00E-15	Plasma membrane glycoprotein CD36 and related membrane receptors	T	Signal transduction mechanisms
HINDICA_A_9929_Transcript_1/1	KOG3970	3.00E-04	Predicted E3 ubiquitin ligase	O	Posttranslational modification, protein turnover, chaperones
HINDICA_A_534_Transcript_1/2	KOG1348	9.00E-44	Asparaginyl peptidases	O	Posttranslational modification, protein turnover, chaperones
HINDICA_A_476_Transcript_1/1	KOG0534	2.00E-25	NADH-cytochrome b-5 reductase	HC	Multiple classes
HINDICA_A_1317_Transcript_1/2	KOG3429	2.00E-23	Predicted peptidyl-tRNA hydrolase	J	Translation, ribosomal structure and biogenesis
HINDICA_A_1411_Transcript_1/1	KOG1458	1.00E-142	Fructose-1,6-bisphosphatase	G	Carbohydrate transport and metabolism
HINDICA_A_1776_Transcript_1/1	KOG3001	5.00E-13	Dosage compensation regulatory complex/histone acetyltransferase complex, subunit MSL-3/MRG15/EAF3, and related CHROMO domain-containing proteins	BK	Multiple classes
HINDICA_A_13757_Transcript_1/1	KOG0676	5.00E-08	Actin and related proteins	Z	Cytoskeleton
HINDICA_A_10399_Transcript_1/1	KOG1318	2.00E-27	Helix loop helix transcription factor EB	K	Transcription
HINDICA_A_3852_Transcript_2/3	KOG1816	1.00E-73	Ubiquitin fusion-degradation protein	O	Posttranslational modification, protein turnover, chaperones
HINDICA_A_6002_Transcript_1/1	KOG4010	6.00E-19	Coiled-coil protein TPD52	R	General function prediction only
HINDICA_A_12972_Transcript_1/1	KOG1255	1.00E-134	Succinyl-CoA synthetase, alpha subunit	C	Energy production and conversion
HINDICA_A_9442_Transcript_1/1	KOG3072	1.00E-42	Long chain fatty acid elongase	I	Lipid transport and metabolism
HINDICA_A_9275_Transcript_1/1	KOG1942	3.00E-44	DNA helicase, TBP-interacting protein	L	Replication, recombination and repair
HINDICA_A_3652_Transcript_2/2	KOG2058	4.00E-44	Ypt/Rab GTPase activating protein	U	Intracellular trafficking, secretion, and vesicular transport
HINDICA_A_9081_Transcript_1/3	KOG3454	3.00E-19	U1 snRNP-specific protein C	A	RNA processing and modification
HINDICA_A_11686_Transcript_1/1	KOG2275	2.00E-67	Aminoacylase ACY1 and related metalloexopeptidases	E	Amino acid transport and metabolism
HINDICA_A_10723_Transcript_1/1	KOG1876	2.00E-40	Actin-related protein Arp2/3 complex, subunit ARPC4	Z	Cytoskeleton
HINDICA_A_16581_Transcript_1/1	KOG0040	3.00E-74	Ca2+-binding actin-bundling protein (spectrin), alpha chain (EF-Hand protein superfamily)	Z	Cytoskeleton
HINDICA_A_11136_Transcript_1/1	KOG2931	3.00E-06	Differentiation-related gene 1 protein (NDR1 protein), related proteins	S	Function unknown
HINDICA_A_10373_Transcript_1/2	KOG2376	2.00E-17	Signal recognition particle, subunit Srp72	U	Intracellular trafficking, secretion, and vesicular transport
HINDICA_A_4335_Transcript_1/1	KOG1050	9.00E-09	Trehalose-6-phosphate synthase component TPS1 and related subunits	G	Carbohydrate transport and metabolism
HINDICA_A_877_Transcript_1/1	KOG1215	7.00E-85	Low-density lipoprotein receptors containing Ca2+-binding EGF-like domains	T	Signal transduction mechanisms
HINDICA_A_10305_Transcript_1/1	KOG1447	7.00E-16	GTP-specific succinyl-CoA synthetase, beta subunit	C	Energy production and conversion
HINDICA_A_487_Transcript_1/2	KOG4455	2.00E-24	Uncharacterized conserved protein	S	Function unknown
HINDICA_A_8827_Transcript_2/2	KOG0557	8.00E-74	Dihydrolipoamide acetyltransferase	C	Energy production and conversion
HINDICA_A_11192_Transcript_1/1	KOG2832	8.00E-36	TFIIF-interacting CTD phosphatase, including NLI-interacting factor (involved in RNA polymerase II regulation)	K	Transcription
HINDICA_A_1548_Transcript_1/1	KOG0731	0	AAA+-type ATPase containing the peptidase M41 domain	O	Posttranslational modification, protein turnover, chaperones
HINDICA_A_3364_Transcript_1/1	KOG0563	5.00E-88	Glucose-6-phosphate 1-dehydrogenase	G	Carbohydrate transport and metabolism
HINDICA_A_1898_Transcript_1/1	KOG0557	4.00E-47	Dihydrolipoamide acetyltransferase	C	Energy production and conversion
HINDICA_A_10558_Transcript_1/1	KOG3631	1.00E-47	Alpha-parvin and related focal adhesion proteins	Z	Cytoskeleton
HINDICA_A_8889_Transcript_2/2	KOG4075	2.00E-26	Cytochrome c oxidase, subunit IV/COX5b	C	Energy production and conversion
HINDICA_A_9646_Transcript_3/3	KOG2825	9.00E-77	Putative arsenite-translocating ATPase	P	Inorganic ion transport and metabolism
HINDICA_A_4932_Transcript_1/1	KOG0556	1.00E-117	Aspartyl-tRNA synthetase	J	Translation, ribosomal structure and biogenesis
HINDICA_A_157_Transcript_1/1	KOG1282	7.00E-50	Serine carboxypeptidases (lysosomal cathepsin A)	OE	Multiple classes
HINDICA_A_13105_Transcript_1/1	KOG0301	5.00E-10	Phospholipase A2-activating protein (contains WD40 repeats)	I	Lipid transport and metabolism
HINDICA_A_14339_Transcript_1/1	KOG0908	1.00E-66	Thioredoxin-like protein	O	Posttranslational modification, protein turnover, chaperones
HINDICA_A_1398_Transcript_1/1	KOG4727	2.00E-40	U1-like Zn-finger protein	R	General function prediction only
HINDICA_A_4879_Transcript_1/2	KOG0331	1.00E-30	ATP-dependent RNA helicase	A	RNA processing and modification
HINDICA_A_12827_Transcript_1/1	KOG2565	1.00E-98	Predicted hydrolases or acyltransferases (alpha/beta hydrolase superfamily)	R	General function prediction only
HINDICA_A_5177_Transcript_1/1	KOG0944	2.00E-06	Ubiquitin-specific protease UBP14	O	Posttranslational modification, protein turnover, chaperones
HINDICA_A_980_Transcript_1/1	KOG0832	5.00E-60	Mitochondrial/chloroplast ribosomal protein S2	J	Translation, ribosomal structure and biogenesis
HINDICA_A_11143_Transcript_1/1	KOG1560	5.00E-83	Translation initiation factor 3, subunit h (eIF-3h)	J	Translation, ribosomal structure and biogenesis
HINDICA_A_11696_Transcript_1/1	KOG1375	8.00E-51	Beta tubulin	Z	Cytoskeleton
HINDICA_A_12357_Transcript_1/1	KOG3000	3.00E-09	Microtubule-binding protein involved in cell cycle control	DZ	Multiple classes
HINDICA_A_16935_Transcript_1/1	KOG3258	4.00E-37	Parvulin-like peptidyl-prolyl cis-trans isomerase	O	Posttranslational modification, protein turnover, chaperones
HINDICA_A_11303_Transcript_1/1	KOG2220	6.00E-21	Predicted signal transduction protein	R	General function prediction only
HINDICA_A_13963_Transcript_1/1	KOG1158	6.00E-65	NADP/FAD dependent oxidoreductase	C	Energy production and conversion
HINDICA_A_4222_Transcript_2/2	KOG0749	2.00E-43	Mitochondrial ADP/ATP carrier proteins	C	Energy production and conversion
HINDICA_A_11985_Transcript_1/1	KOG0705	3.00E-27	GTPase-activating protein Centaurin gamma (contains Ras-like GTPase, PH and ankyrin repeat domains)	T	Signal transduction mechanisms
HINDICA_A_3809_Transcript_1/1	KOG2298	1.00E-115	Glycyl-tRNA synthetase and related class II tRNA synthetase	J	Translation, ribosomal structure and biogenesis
HINDICA_A_4373_Transcript_1/1	KOG3099	5.00E-15	Bisphosphate 3'-nucleotidase BPNT1/Inositol polyphosphate 1-phosphatase	F	Nucleotide transport and metabolism
HINDICA_A_12419_Transcript_1/1	KOG3548	1.00E-23	DNA damage checkpoint protein RHP9/CRB2/53BP1	L	Replication, recombination and repair
HINDICA_A_10070_Transcript_1/1	KOG0440	1.00E-43	Cell cycle-associated protein Mob1-1	D	Cell cycle control, cell division, chromosome partitioning
HINDICA_A_11616_Transcript_1/1	KOG3036	8.00E-43	Protein involved in cell differentiation/sexual development	R	General function prediction only
HINDICA_A_751_Transcript_1/1	KOG4441	1.00E-16	Proteins containing BTB/POZ and Kelch domains, involved in regulatory/signal transduction processes	TR	Multiple classes
HINDICA_A_1590_Transcript_1/1	KOG2166	1.00E-50	Cullins	D	Cell cycle control, cell division, chromosome partitioning
HINDICA_A_3134_Transcript_1/3	KOG0713	8.00E-04	Molecular chaperone (DnaJ superfamily)	O	Posttranslational modification, protein turnover, chaperones
HINDICA_A_1570_Transcript_1/3	KOG3986	3.00E-15	Protein phosphatase, regulatory subunit PPP1R3C/D	OT	Multiple classes
HINDICA_A_959_Transcript_1/1	KOG3720	2.00E-10	Lysosomal & prostatic acid phosphatases	I	Lipid transport and metabolism
HINDICA_A_1764_Transcript_2/3	KOG3080	1.00E-23	Nucleolar protein-like/EBNA1-binding protein	A	RNA processing and modification
HINDICA_A_282_Transcript_1/2	KOG0170	1.00E-26	E3 ubiquitin protein ligase	O	Posttranslational modification, protein turnover, chaperones
HINDICA_A_15494_Transcript_1/2	KOG3529	4.00E-44	Radixin, moesin and related proteins of the ERM family	R	General function prediction only
HINDICA_A_1305_Transcript_2/5	KOG0518	3.00E-04	Actin-binding cytoskeleton protein, filamin	Z	Cytoskeleton
HINDICA_A_1949_Transcript_1/1	KOG1050	2.00E-30	Trehalose-6-phosphate synthase component TPS1 and related subunits	G	Carbohydrate transport and metabolism
HINDICA_A_2850_Transcript_1/1	KOG2884	6.00E-62	26S proteasome regulatory complex, subunit RPN10/PSMD4	O	Posttranslational modification, protein turnover, chaperones
HINDICA_A_3228_Transcript_1/1	KOG3736	2.00E-70	Polypeptide N-acetylgalactosaminyltransferase	O	Posttranslational modification, protein turnover, chaperones
HINDICA_A_9548_Transcript_1/1	KOG0112	2.00E-06	Large RNA-binding protein (RRM superfamily)	R	General function prediction only
HINDICA_A_15798_Transcript_1/1	KOG2705	4.00E-39	Predicted membrane protein	S	Function unknown
HINDICA_A_1945_Transcript_1/2	KOG0384	2.00E-08	Chromodomain-helicase DNA-binding protein	K	Transcription
HINDICA_A_4031_Transcript_2/2	KOG2631	2.00E-38	Class II aldolase/adducin N-terminal domain protein	G	Carbohydrate transport and metabolism
HINDICA_A_16491_Transcript_1/1	KOG1390	9.00E-45	Acetyl-CoA acetyltransferase	I	Lipid transport and metabolism
HINDICA_A_3611_Transcript_1/3	KOG2759	1.00E-110	Vacuolar H+-ATPase V1 sector, subunit H	C	Energy production and conversion
HINDICA_A_3611_Transcript_1/3	KOG3476	7.00E-08	Microtubule-associated protein CRIPT	Z	Cytoskeleton
HINDICA_A_10729_Transcript_1/1	KOG1973	2.00E-12	Chromatin remodeling protein, contains PHD Zn-finger	B	Chromatin structure and dynamics
HINDICA_A_1620_Transcript_1/1	KOG0586	8.00E-23	Serine/threonine protein kinase	R	General function prediction only
HINDICA_A_8749_Transcript_1/1	KOG3463	5.00E-30	Transcription initiation factor IIA, gamma subunit	K	Transcription
HINDICA_A_11012_Transcript_2/2	KOG1257	1.00E-160	NADP+-dependent malic enzyme	C	Energy production and conversion
HINDICA_A_11811_Transcript_1/2	KOG2269	1.00E-32	Serine/threonine protein kinase	T	Signal transduction mechanisms
HINDICA_A_8964_Transcript_1/1	KOG1924	5.00E-08	RhoA GTPase effector DIA/Diaphanous	TZ	Multiple classes
HINDICA_A_695_Transcript_4/5	KOG0858	2.00E-55	Predicted membrane protein	S	Function unknown
HINDICA_A_9603_Transcript_1/1	KOG0204	3.00E-55	Calcium transporting ATPase	P	Inorganic ion transport and metabolism
HINDICA_A_16534_Transcript_1/1	KOG0784	2.00E-78	Isocitrate dehydrogenase, gamma subunit	E	Amino acid transport and metabolism
HINDICA_A_9313_Transcript_2/4	KOG1647	3.00E-46	Vacuolar H+-ATPase V1 sector, subunit D	C	Energy production and conversion
HINDICA_A_2096_Transcript_1/1	KOG1202	0	Animal-type fatty acid synthase and related proteins	I	Lipid transport and metabolism
HINDICA_A_14670_Transcript_1/1	KOG0191	2.00E-52	Thioredoxin/protein disulfide isomerase	O	Posttranslational modification, protein turnover, chaperones
HINDICA_A_4111_Transcript_1/1	KOG2799	6.00E-90	Succinyl-CoA synthetase, beta subunit	C	Energy production and conversion
HINDICA_A_10525_Transcript_1/1	KOG0566	6.00E-04	Inositol-1,4,5-triphosphate 5-phosphatase (synaptojanin), INP51/INP52/INP53 family	U	Intracellular trafficking, secretion, and vesicular transport
HINDICA_A_17005_Transcript_1/1	KOG0395	4.00E-22	Ras-related GTPase	R	General function prediction only
HINDICA_A_2832_Transcript_1/1	KOG0921	4.00E-13	Dosage compensation complex, subunit MLE	K	Transcription
HINDICA_A_78_Transcript_1/1	KOG3933	1.00E-48	Mitochondrial ribosomal protein S28	J	Translation, ribosomal structure and biogenesis
HINDICA_A_12932_Transcript_1/1	KOG4036	2.00E-05	Uncharacterized conserved protein	S	Function unknown
HINDICA_A_5505_Transcript_1/1	KOG2197	6.00E-61	Ypt/Rab-specific GTPase-activating protein GYP7 and related proteins	T	Signal transduction mechanisms
HINDICA_A_3417_Transcript_1/1	KOG4776	5.00E-11	Uncharacterized conserved protein BCNT	S	Function unknown
HINDICA_A_6032_Transcript_1/1	KOG0543	5.00E-21	FKBP-type peptidyl-prolyl cis-trans isomerase	O	Posttranslational modification, protein turnover, chaperones
HINDICA_A_9914_Transcript_1/1	KOG2913	9.00E-04	Predicted membrane protein	S	Function unknown
HINDICA_A_11767_Transcript_1/1	KOG0739	1.00E-157	AAA+-type ATPase	O	Posttranslational modification, protein turnover, chaperones
HINDICA_A_12550_Transcript_1/1	KOG0161	2.00E-06	Myosin class II heavy chain	Z	Cytoskeleton
HINDICA_A_402_Transcript_1/1	KOG2784	1.00E-116	Phenylalanyl-tRNA synthetase, beta subunit	J	Translation, ribosomal structure and biogenesis
HINDICA_A_2679_Transcript_1/1	KOG0204	1.00E-73	Calcium transporting ATPase	P	Inorganic ion transport and metabolism
HINDICA_A_439_Transcript_2/3	KOG2044	5.00E-86	5'-3' exonuclease HKE1/RAT1	LA	Multiple classes
HINDICA_A_439_Transcript_2/3	KOG0307	3.00E-05	Vesicle coat complex COPII, subunit SEC31	U	Intracellular trafficking, secretion, and vesicular transport
HINDICA_A_11339_Transcript_1/1	KOG4755	1.00E-08	Predicted pyroglutamyl peptidase	O	Posttranslational modification, protein turnover, chaperones
HINDICA_A_2839_Transcript_1/1	KOG1968	3.00E-18	Replication factor C, subunit RFC1 (large subunit)	L	Replication, recombination and repair
HINDICA_A_9502_Transcript_1/3	KOG3514	7.00E-08	Neurexin III-alpha	T	Signal transduction mechanisms
HINDICA_A_8976_Transcript_1/1	KOG2150	3.00E-55	CCR4-NOT transcriptional regulation complex, NOT5 subunit	K	Transcription
HINDICA_A_10700_Transcript_1/2	KOG4117	2.00E-09	Heat shock factor binding protein	KO	Multiple classes
HINDICA_A_4474_Transcript_3/3	KOG3535	9.00E-50	Adaptor protein Disabled	T	Signal transduction mechanisms
HINDICA_A_15033_Transcript_1/1	KOG2011	6.00E-18	Sister chromatid cohesion complex Cohesin, subunit STAG/IRR1/SCC3	D	Cell cycle control, cell division, chromosome partitioning
HINDICA_A_14603_Transcript_3/3	KOG0840	1.00E-72	ATP-dependent Clp protease, proteolytic subunit	O	Posttranslational modification, protein turnover, chaperones
HINDICA_A_8151_Transcript_3/4	KOG0335	4.00E-39	ATP-dependent RNA helicase	A	RNA processing and modification
HINDICA_A_14105_Transcript_2/2	KOG4498	3.00E-07	Uncharacterized conserved protein	S	Function unknown
HINDICA_A_9744_Transcript_1/2	KOG2923	7.00E-22	Uncharacterized conserved protein	S	Function unknown
HINDICA_A_9544_Transcript_1/2	KOG0299	2.00E-23	U3 snoRNP-associated protein (contains WD40 repeats)	A	RNA processing and modification
HINDICA_A_3651_Transcript_1/1	KOG1300	1.00E-126	Vesicle trafficking protein Sec1	U	Intracellular trafficking, secretion, and vesicular transport
HINDICA_A_348_Transcript_2/3	KOG2849	3.00E-36	Placental protein 11	R	General function prediction only
HINDICA_A_9908_Transcript_1/1	KOG2482	1.00E-101	Predicted C2H2-type Zn-finger protein	K	Transcription
HINDICA_A_8865_Transcript_1/1	KOG2547	1.00E-69	Ceramide glucosyltransferase	IM	Multiple classes
HINDICA_A_12733_Transcript_1/1	KOG3582	1.00E-10	Mlx interactors and related transcription factors	K	Transcription
HINDICA_A_1574_Transcript_1/1	KOG4009	6.00E-39	NADH-ubiquinone oxidoreductase, subunit NDUFB10/PDSW	C	Energy production and conversion
HINDICA_A_13705_Transcript_1/1	KOG3036	1.00E-30	Protein involved in cell differentiation/sexual development	R	General function prediction only
HINDICA_A_2651_Transcript_1/1	KOG0509	1.00E-12	Ankyrin repeat and DHHC-type Zn-finger domain containing proteins	R	General function prediction only
HINDICA_A_2651_Transcript_1/1	KOG2572	3.00E-04	Ribosome biogenesis protein - Nop58p/Nop5p	AJ	Multiple classes
HINDICA_A_10309_Transcript_1/1	KOG1954	1.00E-158	Endocytosis/signaling protein EHD1	TU	Multiple classes
HINDICA_A_4882_Transcript_1/1	KOG0658	1.00E-107	Glycogen synthase kinase-3	G	Carbohydrate transport and metabolism
HINDICA_A_2007_Transcript_1/1	KOG3998	8.00E-63	Putative cargo transport protein ERV29	U	Intracellular trafficking, secretion, and vesicular transport
HINDICA_A_14010_Transcript_1/1	KOG0087	1.00E-72	GTPase Rab11/YPT3, small G protein superfamily	U	Intracellular trafficking, secretion, and vesicular transport
HINDICA_A_4049_Transcript_1/1	KOG1241	3.00E-77	Karyopherin (importin) beta 1	YU	Multiple classes
HINDICA_A_14703_Transcript_1/1	KOG2110	1.00E-93	Uncharacterized conserved protein, contains WD40 repeats	S	Function unknown
HINDICA_A_2448_Transcript_1/1	KOG0539	7.00E-68	Sphingolipid fatty acid hydroxylase	I	Lipid transport and metabolism
HINDICA_A_16294_Transcript_1/1	KOG1587	4.00E-19	Cytoplasmic dynein intermediate chain	Z	Cytoskeleton
HINDICA_A_14005_Transcript_1/1	KOG2082	8.00E-26	K+/Cl- cotransporter KCC1 and related transporters	P	Inorganic ion transport and metabolism
HINDICA_A_2697_Transcript_1/1	KOG2922	8.00E-99	Uncharacterized conserved protein	S	Function unknown
HINDICA_A_3405_Transcript_1/1	KOG2868	4.00E-24	Decapping enzyme complex component DCP1	KA	Multiple classes
HINDICA_A_9159_Transcript_1/1	KOG4808	7.00E-20	Uncharacterized conserved protein	S	Function unknown
HINDICA_A_8662_Transcript_1/1	KOG2507	6.00E-05	Ubiquitin regulatory protein UBXD2, contains UAS and UBX domains	R	General function prediction only
HINDICA_A_17149_Transcript_1/1	KOG0469	1.00E-135	Elongation factor 2	J	Translation, ribosomal structure and biogenesis
HINDICA_A_10459_Transcript_1/1	KOG0734	5.00E-17	AAA+-type ATPase containing the peptidase M41 domain	O	Posttranslational modification, protein turnover, chaperones
HINDICA_A_4945_Transcript_1/1	KOG1984	2.00E-07	Vesicle coat complex COPII, subunit SFB3	U	Intracellular trafficking, secretion, and vesicular transport
HINDICA_A_2452_Transcript_1/1	KOG0737	5.00E-21	AAA+-type ATPase	O	Posttranslational modification, protein turnover, chaperones
HINDICA_A_9264_Transcript_1/1	KOG0472	2.00E-17	Leucine-rich repeat protein	S	Function unknown
HINDICA_A_1540_Transcript_1/1	KOG3701	4.00E-22	TGFbeta receptor signaling protein SMAD and related proteins	TK	Multiple classes
HINDICA_A_11737_Transcript_1/1	KOG0307	6.00E-05	Vesicle coat complex COPII, subunit SEC31	U	Intracellular trafficking, secretion, and vesicular transport
HINDICA_A_772_Transcript_2/2	KOG0527	3.00E-05	HMG-box transcription factor	K	Transcription
HINDICA_A_16588_Transcript_1/1	KOG1096	1.00E-46	Adenosine monophosphate deaminase	F	Nucleotide transport and metabolism
HINDICA_A_930_Transcript_1/1	KOG2194	8.00E-56	Aminopeptidases of the M20 family	OR	Multiple classes
HINDICA_A_3353_Transcript_1/1	KOG2405	3.00E-10	Predicted 3'-5' exonuclease	L	Replication, recombination and repair
HINDICA_A_261_Transcript_1/1	KOG2649	1.00E-145	Zinc carboxypeptidase	R	General function prediction only
HINDICA_A_1300_Transcript_1/1	KOG0715	1.00E-18	Molecular chaperone (DnaJ superfamily)	O	Posttranslational modification, protein turnover, chaperones
HINDICA_A_10328_Transcript_1/1	KOG0745	2.00E-68	Putative ATP-dependent Clp-type protease (AAA+ ATPase superfamily)	O	Posttranslational modification, protein turnover, chaperones
HINDICA_A_4124_Transcript_1/1	KOG0439	4.00E-07	VAMP-associated protein involved in inositol metabolism	U	Intracellular trafficking, secretion, and vesicular transport
HINDICA_A_3363_Transcript_1/1	KOG0563	4.00E-72	Glucose-6-phosphate 1-dehydrogenase	G	Carbohydrate transport and metabolism
HINDICA_A_1169_Transcript_1/1	KOG0137	6.00E-77	Very-long-chain acyl-CoA dehydrogenase	I	Lipid transport and metabolism
HINDICA_A_3746_Transcript_1/2	KOG0425	3.00E-71	Ubiquitin-protein ligase	O	Posttranslational modification, protein turnover, chaperones
HINDICA_A_5758_Transcript_1/1	KOG0022	4.00E-38	Alcohol dehydrogenase, class III	Q	Secondary metabolites biosynthesis, transport and catabolism
HINDICA_A_9700_Transcript_1/1	KOG3140	1.00E-32	Predicted membrane protein	S	Function unknown
HINDICA_A_16274_Transcript_1/1	KOG2477	4.00E-20	Uncharacterized conserved protein	S	Function unknown
HINDICA_A_8771_Transcript_1/1	KOG1503	5.00E-57	Phosphoribosylpyrophosphate synthetase-associated protein	EF	Multiple classes
HINDICA_A_13074_Transcript_1/1	KOG1764	3.00E-29	5'-AMP-activated protein kinase, gamma subunit	C	Energy production and conversion
HINDICA_A_1480_Transcript_1/1	KOG1498	1.00E-66	26S proteasome regulatory complex, subunit RPN5/PSMD12	O	Posttranslational modification, protein turnover, chaperones
HINDICA_A_3832_Transcript_1/1	KOG0745	4.00E-65	Putative ATP-dependent Clp-type protease (AAA+ ATPase superfamily)	O	Posttranslational modification, protein turnover, chaperones
HINDICA_A_3793_Transcript_1/1	KOG1855	1.00E-05	Predicted RNA-binding protein	R	General function prediction only
HINDICA_A_3793_Transcript_1/1	KOG2002	3.00E-04	TPR-containing nuclear phosphoprotein that regulates K(+) uptake	P	Inorganic ion transport and metabolism
HINDICA_A_4526_Transcript_2/3	KOG0108	2.00E-11	mRNA cleavage and polyadenylation factor I complex, subunit RNA15	A	RNA processing and modification
HINDICA_A_12795_Transcript_1/1	KOG1944	2.00E-25	Peroxisomal membrane protein MPV17 and related proteins	R	General function prediction only
HINDICA_A_13164_Transcript_1/1	KOG3216	1.00E-09	Diamine acetyltransferase	E	Amino acid transport and metabolism
HINDICA_A_10662_Transcript_1/1	KOG0395	6.00E-59	Ras-related GTPase	R	General function prediction only
HINDICA_A_1562_Transcript_1/1	KOG2005	1.00E-102	26S proteasome regulatory complex, subunit RPN1/PSMD2	O	Posttranslational modification, protein turnover, chaperones
HINDICA_A_10669_Transcript_1/1	KOG3251	2.00E-27	Golgi SNAP receptor complex member	U	Intracellular trafficking, secretion, and vesicular transport
HINDICA_A_4369_Transcript_1/1	KOG3776	2.00E-21	Plasma membrane glycoprotein CD36 and related membrane receptors	T	Signal transduction mechanisms
HINDICA_A_16902_Transcript_1/1	KOG0042	1.00E-121	Glycerol-3-phosphate dehydrogenase	C	Energy production and conversion
HINDICA_A_822_Transcript_3/4	KOG0811	3.00E-26	SNARE protein PEP12/VAM3/Syntaxin 7/Syntaxin 17	U	Intracellular trafficking, secretion, and vesicular transport
HINDICA_A_10815_Transcript_1/1	KOG0578	5.00E-43	p21-activated serine/threonine protein kinase	T	Signal transduction mechanisms
HINDICA_A_2700_Transcript_1/2	KOG2013	1.00E-101	SMT3/SUMO-activating complex, catalytic component UBA2	O	Posttranslational modification, protein turnover, chaperones
HINDICA_A_12747_Transcript_1/1	KOG2026	4.00E-23	Spindle pole body protein - Sad1p	Z	Cytoskeleton
HINDICA_A_634_Transcript_1/3	KOG4285	3.00E-17	Mitotic phosphoprotein	D	Cell cycle control, cell division, chromosome partitioning
HINDICA_A_3718_Transcript_1/1	KOG2631	4.00E-13	Class II aldolase/adducin N-terminal domain protein	G	Carbohydrate transport and metabolism
HINDICA_A_11555_Transcript_2/2	KOG2799	9.00E-44	Succinyl-CoA synthetase, beta subunit	C	Energy production and conversion
HINDICA_A_11548_Transcript_1/1	KOG4130	1.00E-21	Prenyl protein protease	O	Posttranslational modification, protein turnover, chaperones
HINDICA_A_9144_Transcript_2/2	KOG2918	2.00E-35	Carboxymethyl transferase	O	Posttranslational modification, protein turnover, chaperones
HINDICA_A_11242_Transcript_1/1	KOG1831	8.00E-52	Negative regulator of transcription	K	Transcription
HINDICA_A_16741_Transcript_1/1	KOG1815	1.00E-22	Predicted E3 ubiquitin ligase	O	Posttranslational modification, protein turnover, chaperones
HINDICA_A_618_Transcript_1/1	KOG0266	9.00E-14	WD40 repeat-containing protein	R	General function prediction only
HINDICA_A_1330_Transcript_1/1	KOG0335	1.00E-11	ATP-dependent RNA helicase	A	RNA processing and modification
HINDICA_A_1189_Transcript_1/1	KOG0466	0	Translation initiation factor 2, gamma subunit (eIF-2gamma; GTPase)	J	Translation, ribosomal structure and biogenesis
HINDICA_A_17093_Transcript_1/1	KOG2362	3.00E-31	Uncharacterized Fe-S protein	R	General function prediction only
HINDICA_A_3269_Transcript_1/1	KOG0037	1.00E-64	Ca2+-binding protein, EF-Hand protein superfamily	T	Signal transduction mechanisms
HINDICA_A_1560_Transcript_2/2	KOG0869	2.00E-38	CCAAT-binding factor, subunit A (HAP3)	K	Transcription
HINDICA_A_10325_Transcript_1/1	KOG2719	6.00E-63	Metalloprotease	R	General function prediction only
HINDICA_A_112_Transcript_1/1	KOG4205	3.00E-45	RNA-binding protein musashi/mRNA cleavage and polyadenylation factor I complex, subunit HRP1	A	RNA processing and modification
HINDICA_A_17376_Transcript_2/3	KOG0445	6.00E-17	Actin regulatory protein supervillin (gelsolin/villin family)	Z	Cytoskeleton
HINDICA_A_3377_Transcript_1/1	KOG0928	3.00E-08	Pattern-formation protein/guanine nucleotide exchange factor	U	Intracellular trafficking, secretion, and vesicular transport
HINDICA_A_4071_Transcript_1/1	KOG0104	1.00E-115	Molecular chaperones GRP170/SIL1, HSP70 superfamily	O	Posttranslational modification, protein turnover, chaperones
HINDICA_A_11100_Transcript_1/1	KOG1368	3.00E-17	Threonine aldolase	E	Amino acid transport and metabolism
HINDICA_A_1410_Transcript_1/1	KOG1259	1.00E-06	Nischarin, modulator of integrin alpha5 subunit action	TZ	Multiple classes
HINDICA_A_10232_Transcript_2/2	KOG1586	1.00E-71	Protein required for fusion of vesicles in vesicular transport, alpha-SNAP	U	Intracellular trafficking, secretion, and vesicular transport
HINDICA_A_1114_Transcript_1/1	KOG0050	5.00E-04	mRNA splicing protein CDC5 (Myb superfamily)	AD	Multiple classes
HINDICA_A_10282_Transcript_1/1	KOG0446	6.00E-44	Vacuolar sorting protein VPS1, dynamin, and related proteins	UR	Multiple classes
HINDICA_A_2951_Transcript_1/1	KOG0810	3.00E-21	SNARE protein Syntaxin 1 and related proteins	U	Intracellular trafficking, secretion, and vesicular transport
HINDICA_A_10202_Transcript_1/1	KOG1041	3.00E-72	Translation initiation factor 2C (eIF-2C) and related proteins	J	Translation, ribosomal structure and biogenesis
HINDICA_A_3931_Transcript_1/1	KOG0676	6.00E-26	Actin and related proteins	Z	Cytoskeleton
HINDICA_A_2777_Transcript_1/2	KOG1061	5.00E-17	Vesicle coat complex AP-1/AP-2/AP-4, beta subunit	U	Intracellular trafficking, secretion, and vesicular transport
HINDICA_A_7404_Transcript_1/1	KOG1166	2.00E-13	Mitotic checkpoint serine/threonine protein kinase	D	Cell cycle control, cell division, chromosome partitioning
HINDICA_A_13329_Transcript_1/1	KOG3293	4.00E-12	Small nuclear ribonucleoprotein (snRNP)	A	RNA processing and modification
HINDICA_A_11914_Transcript_1/1	KOG0733	3.00E-16	Nuclear AAA ATPase (VCP subfamily)	O	Posttranslational modification, protein turnover, chaperones
HINDICA_A_9947_Transcript_1/1	KOG1148	2.00E-64	Glutaminyl-tRNA synthetase	J	Translation, ribosomal structure and biogenesis
HINDICA_A_3742_Transcript_1/1	KOG3306	5.00E-39	Predicted membrane protein	S	Function unknown
HINDICA_A_14424_Transcript_1/1	KOG0594	2.00E-08	Protein kinase PCTAIRE and related kinases	R	General function prediction only
HINDICA_A_9788_Transcript_1/1	KOG0938	8.00E-62	Adaptor complexes medium subunit family	U	Intracellular trafficking, secretion, and vesicular transport
HINDICA_A_7735_Transcript_2/2	KOG2046	7.00E-38	Calponin	Z	Cytoskeleton
HINDICA_A_15169_Transcript_1/1	KOG1984	2.00E-20	Vesicle coat complex COPII, subunit SFB3	U	Intracellular trafficking, secretion, and vesicular transport
HINDICA_A_587_Transcript_1/1	KOG2403	2.00E-45	Succinate dehydrogenase, flavoprotein subunit	C	Energy production and conversion
HINDICA_A_4556_Transcript_1/1	KOG0335	5.00E-28	ATP-dependent RNA helicase	A	RNA processing and modification
HINDICA_A_7045_Transcript_1/1	KOG2873	2.00E-16	Ubiquinol cytochrome c reductase assembly protein CBP3	C	Energy production and conversion
HINDICA_A_670_Transcript_2/3	KOG1488	1.00E-43	Translational repressor Pumilio/PUF3 and related RNA-binding proteins (Puf superfamily)	J	Translation, ribosomal structure and biogenesis
HINDICA_A_3477_Transcript_1/1	KOG0927	1.00E-70	Predicted transporter (ABC superfamily)	R	General function prediction only
HINDICA_A_11725_Transcript_1/1	KOG0622	4.00E-31	Ornithine decarboxylase	E	Amino acid transport and metabolism
HINDICA_A_11413_Transcript_1/1	KOG1151	3.00E-18	Tousled-like protein kinase	T	Signal transduction mechanisms
HINDICA_A_16889_Transcript_1/1	KOG1488	1.00E-102	Translational repressor Pumilio/PUF3 and related RNA-binding proteins (Puf superfamily)	J	Translation, ribosomal structure and biogenesis
HINDICA_A_10524_Transcript_2/2	KOG1004	1.00E-49	Exosomal 3'-5' exoribonuclease complex subunit Rrp40	J	Translation, ribosomal structure and biogenesis
HINDICA_A_17290_Transcript_1/1	KOG0188	5.00E-80	Alanyl-tRNA synthetase	J	Translation, ribosomal structure and biogenesis
HINDICA_A_9441_Transcript_1/1	KOG0127	8.00E-16	Nucleolar protein fibrillarin NOP77 (RRM superfamily)	A	RNA processing and modification
HINDICA_A_1360_Transcript_1/1	KOG0307	3.00E-06	Vesicle coat complex COPII, subunit SEC31	U	Intracellular trafficking, secretion, and vesicular transport
HINDICA_A_1979_Transcript_1/1	KOG3364	2.00E-29	Membrane protein involved in organellar division	M	Cell wall/membrane/envelope biogenesis
HINDICA_A_425_Transcript_1/2	KOG4327	7.00E-23	mRNA splicing protein SMN (survival motor neuron)	A	RNA processing and modification
HINDICA_A_4198_Transcript_2/2	KOG4422	1.00E-12	Uncharacterized conserved protein	S	Function unknown
HINDICA_A_2815_Transcript_2/2	KOG0131	4.00E-59	Splicing factor 3b, subunit 4	A	RNA processing and modification
HINDICA_A_2815_Transcript_2/2	KOG1924	2.00E-13	RhoA GTPase effector DIA/Diaphanous	TZ	Multiple classes
HINDICA_A_15038_Transcript_1/1	KOG0007	5.00E-17	Splicing factor 3a, subunit 1	A	RNA processing and modification
HINDICA_A_3119_Transcript_3/3	KOG4693	1.00E-99	Uncharacterized conserved protein, contains kelch repeat	R	General function prediction only
HINDICA_A_10478_Transcript_1/1	KOG2189	1.00E-08	Vacuolar H+-ATPase V0 sector, subunit a	C	Energy production and conversion
HINDICA_A_737_Transcript_1/1	KOG2404	7.00E-86	Fumarate reductase, flavoprotein subunit	C	Energy production and conversion
HINDICA_A_16775_Transcript_1/1	KOG4388	3.00E-74	Hormone-sensitive lipase HSL	I	Lipid transport and metabolism
HINDICA_A_9272_Transcript_1/1	KOG2082	1.00E-43	K+/Cl- cotransporter KCC1 and related transporters	P	Inorganic ion transport and metabolism
HINDICA_A_2346_Transcript_1/1	KOG1112	4.00E-40	Ribonucleotide reductase, alpha subunit	F	Nucleotide transport and metabolism
HINDICA_A_1748_Transcript_1/1	KOG2403	1.00E-103	Succinate dehydrogenase, flavoprotein subunit	C	Energy production and conversion
HINDICA_A_9881_Transcript_1/1	KOG1427	8.00E-04	Uncharacterized conserved protein, contains RCC1 domain	S	Function unknown
HINDICA_A_16512_Transcript_1/1	KOG0586	9.00E-14	Serine/threonine protein kinase	R	General function prediction only
HINDICA_A_3801_Transcript_1/1	KOG3764	5.00E-51	Vesicular amine transporter	U	Intracellular trafficking, secretion, and vesicular transport
HINDICA_A_16780_Transcript_1/1	KOG2889	1.00E-71	Predicted PRP38-like splicing factor	S	Function unknown
HINDICA_A_3941_Transcript_1/1	KOG0614	1.00E-134	cGMP-dependent protein kinase	T	Signal transduction mechanisms
HINDICA_A_3671_Transcript_1/1	KOG4160	3.00E-14	BPI/LBP/CETP family protein	V	Defense mechanisms
HINDICA_A_2857_Transcript_1/1	KOG2860	1.00E-18	Uncharacterized conserved protein, contains TraB domain	T	Signal transduction mechanisms
HINDICA_A_2428_Transcript_1/1	KOG3513	5.00E-14	Neural cell adhesion molecule L1	T	Signal transduction mechanisms
HINDICA_A_2428_Transcript_1/1	KOG2412	6.00E-04	Nuclear-export-signal (NES)-containing protein/polyadenylated-RNA export factor	A	RNA processing and modification
HINDICA_A_1955_Transcript_2/3	KOG0601	3.00E-38	Cyclin-dependent kinase WEE1	D	Cell cycle control, cell division, chromosome partitioning
HINDICA_A_12275_Transcript_2/2	KOG1101	2.00E-13	Apoptosis inhibitor IAP1 and related BIR domain proteins	DR	Multiple classes
HINDICA_A_10120_Transcript_1/1	KOG1282	5.00E-61	Serine carboxypeptidases (lysosomal cathepsin A)	OE	Multiple classes
HINDICA_A_10975_Transcript_1/1	KOG1880	3.00E-21	Nuclear inhibitor of phosphatase-1	R	General function prediction only
HINDICA_A_10932_Transcript_1/1	KOG1667	3.00E-13	Zn2+-binding protein Melusin/RAR1, contains CHORD domain	R	General function prediction only
HINDICA_A_4007_Transcript_1/1	KOG3084	5.00E-38	NADH pyrophosphatase I of the Nudix family of hydrolases	L	Replication, recombination and repair
HINDICA_A_1321_Transcript_1/1	KOG1148	3.00E-74	Glutaminyl-tRNA synthetase	J	Translation, ribosomal structure and biogenesis
HINDICA_A_10490_Transcript_1/1	KOG0123	5.00E-80	Polyadenylate-binding protein (RRM superfamily)	AJ	Multiple classes
HINDICA_A_1775_Transcript_1/2	KOG4241	1.00E-16	Mitochondrial ribosomal protein L10	J	Translation, ribosomal structure and biogenesis
HINDICA_A_2417_Transcript_2/2	KOG0912	4.00E-21	Thiol-disulfide isomerase and thioredoxin	OC	Multiple classes
HINDICA_A_11652_Transcript_1/1	KOG0932	1.00E-39	Guanine nucleotide exchange factor EFA6	U	Intracellular trafficking, secretion, and vesicular transport
HINDICA_A_1628_Transcript_1/1	KOG3037	4.00E-33	Cell membrane glycoprotein	R	General function prediction only
HINDICA_A_9789_Transcript_1/1	KOG1118	1.00E-52	Lysophosphatidic acid acyltransferase endophilin/SH3GL, involved in synaptic vesicle formation	IT	Multiple classes
HINDICA_A_4967_Transcript_2/2	KOG3325	8.00E-29	Membrane coat complex Retromer, subunit VPS29/PEP11	U	Intracellular trafficking, secretion, and vesicular transport
HINDICA_A_9737_Transcript_1/2	KOG4233	5.00E-17	DNA-bridging protein BAF	BL	Multiple classes
HINDICA_A_13971_Transcript_1/1	KOG2194	5.00E-05	Aminopeptidases of the M20 family	OR	Multiple classes
HINDICA_A_2108_Transcript_1/2	KOG3352	6.00E-22	Cytochrome c oxidase, subunit Vb/COX4	C	Energy production and conversion
HINDICA_A_7870_Transcript_1/1	KOG0082	1.00E-151	G-protein alpha subunit (small G protein superfamily)	DT	Multiple classes
HINDICA_A_11704_Transcript_1/1	KOG1506	0	S-adenosylmethionine synthetase	H	Coenzyme transport and metabolism
HINDICA_A_376_Transcript_1/1	KOG0078	1.00E-85	GTP-binding protein SEC4, small G protein superfamily, and related Ras family GTP-binding proteins	TU	Multiple classes
HINDICA_A_1812_Transcript_1/1	KOG2357	4.00E-22	Uncharacterized conserved protein	S	Function unknown
HINDICA_A_13949_Transcript_1/1	KOG1269	8.00E-14	SAM-dependent methyltransferases	IR	Multiple classes
HINDICA_A_3976_Transcript_2/3	KOG0439	1.00E-18	VAMP-associated protein involved in inositol metabolism	U	Intracellular trafficking, secretion, and vesicular transport
HINDICA_A_9655_Transcript_1/1	KOG2877	4.00E-11	sn-1,2-diacylglycerol ethanolamine- and cholinephosphotranferases	I	Lipid transport and metabolism
HINDICA_A_10242_Transcript_1/1	KOG2330	1.00E-128	Splicing factor 3b, subunit 2	A	RNA processing and modification
HINDICA_A_12026_Transcript_1/1	KOG1411	3.00E-50	Aspartate aminotransferase/Glutamic oxaloacetic transaminase AAT1/GOT2	E	Amino acid transport and metabolism
HINDICA_A_11153_Transcript_1/1	KOG0809	1.00E-16	SNARE protein TLG2/Syntaxin 16	U	Intracellular trafficking, secretion, and vesicular transport
HINDICA_A_735_Transcript_1/1	KOG2237	1.00E-175	Predicted serine protease	O	Posttranslational modification, protein turnover, chaperones
HINDICA_A_11639_Transcript_1/1	KOG0524	2.00E-55	Pyruvate dehydrogenase E1, beta subunit	C	Energy production and conversion
HINDICA_A_12727_Transcript_1/3	KOG1446	6.00E-62	Histone H3 (Lys4) methyltransferase complex and RNA cleavage factor II complex, subunit SWD2	ABO	Multiple classes
HINDICA_A_752_Transcript_1/1	KOG2092	6.00E-34	Uncharacterized conserved protein	S	Function unknown
HINDICA_A_10143_Transcript_1/1	KOG4684	4.00E-52	Uncharacterized conserved protein, contains C4-type Zn-finger	R	General function prediction only
HINDICA_A_1449_Transcript_1/1	KOG1726	4.00E-43	HVA22/DP1 gene product-related proteins	V	Defense mechanisms
HINDICA_A_4024_Transcript_2/2	KOG1553	1.00E-107	Predicted alpha/beta hydrolase BAT5	R	General function prediction only
HINDICA_A_16723_Transcript_1/1	KOG1591	8.00E-04	Prolyl 4-hydroxylase alpha subunit	E	Amino acid transport and metabolism
HINDICA_A_1392_Transcript_1/2	KOG3072	1.00E-46	Long chain fatty acid elongase	I	Lipid transport and metabolism
HINDICA_A_11461_Transcript_1/2	KOG3824	2.00E-19	Huntingtin interacting protein HYPE	R	General function prediction only
HINDICA_A_4087_Transcript_3/4	KOG0147	1.00E-100	Transcriptional coactivator CAPER (RRM superfamily)	K	Transcription
HINDICA_A_2332_Transcript_1/1	KOG1986	0	Vesicle coat complex COPII, subunit SEC23	U	Intracellular trafficking, secretion, and vesicular transport
HINDICA_A_2065_Transcript_1/1	KOG0092	9.00E-39	GTPase Rab5/YPT51 and related small G protein superfamily GTPases	U	Intracellular trafficking, secretion, and vesicular transport
HINDICA_A_1421_Transcript_2/3	KOG2014	4.00E-20	SMT3/SUMO-activating complex, AOS1/RAD31 component	O	Posttranslational modification, protein turnover, chaperones
HINDICA_A_14435_Transcript_1/1	KOG0331	3.00E-26	ATP-dependent RNA helicase	A	RNA processing and modification
HINDICA_A_1350_Transcript_1/3	KOG4513	1.00E-168	Phosphoglycerate mutase	G	Carbohydrate transport and metabolism
HINDICA_A_3277_Transcript_1/1	KOG3052	1.00E-91	Cytochrome c1	C	Energy production and conversion
HINDICA_A_10639_Transcript_1/1	KOG1781	1.00E-36	Small Nuclear ribonucleoprotein splicing factor	A	RNA processing and modification
HINDICA_A_3636_Transcript_1/1	KOG3408	2.00E-15	U1-like Zn-finger-containing protein, probabl erole in RNA processing/splicing	A	RNA processing and modification
HINDICA_A_1290_Transcript_1/1	KOG4149	5.00E-17	Uncharacterized conserved protein	S	Function unknown
HINDICA_A_4652_Transcript_1/2	KOG4379	5.00E-05	Uncharacterized conserved protein (tumor antigen CML66 in humans)	S	Function unknown
HINDICA_A_9698_Transcript_1/1	KOG4203	2.00E-34	Armadillo/beta-Catenin/plakoglobin	TZ	Multiple classes
HINDICA_A_2638_Transcript_1/1	KOG0112	5.00E-19	Large RNA-binding protein (RRM superfamily)	R	General function prediction only
HINDICA_A_13413_Transcript_1/2	KOG0331	1.00E-26	ATP-dependent RNA helicase	A	RNA processing and modification
HINDICA_A_9733_Transcript_1/1	KOG4052	2.00E-22	Uncharacterized conserved protein	S	Function unknown
HINDICA_A_5775_Transcript_1/1	KOG1430	5.00E-06	C-3 sterol dehydrogenase/3-beta-hydroxysteroid dehydrogenase and related dehydrogenases	IE	Multiple classes
HINDICA_A_744_Transcript_1/1	KOG3973	2.00E-04	Uncharacterized conserved glycine-rich protein	S	Function unknown
HINDICA_A_80_Transcript_1/1	KOG1385	2.00E-82	Nucleoside phosphatase	F	Nucleotide transport and metabolism
HINDICA_A_9807_Transcript_2/3	KOG0268	1.00E-151	Sof1-like rRNA processing protein (contains WD40 repeats)	A	RNA processing and modification
HINDICA_A_2285_Transcript_1/2	KOG3141	7.00E-65	Mitochondrial/chloroplast ribosomal protein L3	J	Translation, ribosomal structure and biogenesis
HINDICA_A_1107_Transcript_1/1	KOG0944	2.00E-96	Ubiquitin-specific protease UBP14	O	Posttranslational modification, protein turnover, chaperones
HINDICA_A_4460_Transcript_3/3	KOG1730	8.00E-41	Thioredoxin-like protein	O	Posttranslational modification, protein turnover, chaperones
HINDICA_A_281_Transcript_1/1	KOG1505	1.00E-45	Lysophosphatidic acid acyltransferase LPAAT and related acyltransferases	I	Lipid transport and metabolism
HINDICA_A_365_Transcript_1/1	KOG4212	3.00E-15	RNA-binding protein hnRNP-M	A	RNA processing and modification
HINDICA_A_14474_Transcript_2/2	KOG2370	2.00E-69	Cactin	T	Signal transduction mechanisms
HINDICA_A_13242_Transcript_1/1	KOG3792	1.00E-47	Transcription factor NFAT, subunit NF90	R	General function prediction only
HINDICA_A_11524_Transcript_2/2	KOG0823	1.00E-07	Predicted E3 ubiquitin ligase	O	Posttranslational modification, protein turnover, chaperones
HINDICA_A_1755_Transcript_1/1	KOG0227	6.00E-96	Splicing factor 3a, subunit 2	A	RNA processing and modification
HINDICA_A_11634_Transcript_1/1	KOG1829	3.00E-11	Uncharacterized conserved protein, contains C1, PH and RUN domains	T	Signal transduction mechanisms
HINDICA_A_3267_Transcript_1/1	KOG1961	7.00E-30	Vacuolar sorting protein VPS52/suppressor of actin Sac2	UZ	Multiple classes
HINDICA_A_1311_Transcript_1/1	KOG3229	3.00E-44	Vacuolar sorting protein VPS24	U	Intracellular trafficking, secretion, and vesicular transport
HINDICA_A_4473_Transcript_2/2	KOG1773	7.00E-10	Stress responsive protein	R	General function prediction only
HINDICA_A_1498_Transcript_3/4	KOG3282	6.00E-31	Uncharacterized conserved protein	S	Function unknown
HINDICA_A_14535_Transcript_1/3	KOG0894	8.00E-74	Ubiquitin-protein ligase	O	Posttranslational modification, protein turnover, chaperones
HINDICA_A_9165_Transcript_1/1	KOG4280	4.00E-21	Kinesin-like protein	Z	Cytoskeleton
HINDICA_A_4877_Transcript_2/2	KOG1422	4.00E-35	Intracellular Cl- channel CLIC, contains GST domain	P	Inorganic ion transport and metabolism
HINDICA_A_14280_Transcript_1/1	KOG4194	6.00E-34	Membrane glycoprotein LIG-1	T	Signal transduction mechanisms
HINDICA_A_16837_Transcript_1/1	KOG3321	1.00E-25	Mitochondrial ribosomal protein S10	J	Translation, ribosomal structure and biogenesis
HINDICA_A_9032_Transcript_1/1	KOG4676	7.00E-26	Splicing factor, arginine/serine-rich	A	RNA processing and modification
HINDICA_A_17211_Transcript_1/1	KOG2410	2.00E-14	Gamma-glutamyltransferase	E	Amino acid transport and metabolism
HINDICA_A_12847_Transcript_1/1	KOG0580	2.00E-85	Serine/threonine protein kinase	D	Cell cycle control, cell division, chromosome partitioning
HINDICA_A_637_Transcript_1/1	KOG0977	4.00E-24	Nuclear envelope protein lamin, intermediate filament superfamily	DY	Multiple classes
HINDICA_A_637_Transcript_1/1	KOG0161	7.00E-15	Myosin class II heavy chain	Z	Cytoskeleton
HINDICA_A_10394_Transcript_1/1	KOG1532	7.00E-44	GTPase XAB1, interacts with DNA repair protein XPA	L	Replication, recombination and repair
HINDICA_A_3517_Transcript_1/1	KOG2529	5.00E-67	Pseudouridine synthase	J	Translation, ribosomal structure and biogenesis
HINDICA_A_1846_Transcript_1/1	KOG4799	9.00E-25	Mitochondrial ribosomal protein L30	J	Translation, ribosomal structure and biogenesis
HINDICA_A_6559_Transcript_1/1	KOG1366	2.00E-44	Alpha-macroglobulin	O	Posttranslational modification, protein turnover, chaperones
HINDICA_A_1221_Transcript_1/4	KOG0416	2.00E-74	Ubiquitin-protein ligase	O	Posttranslational modification, protein turnover, chaperones
HINDICA_A_3127_Transcript_1/1	KOG1076	1.00E-165	Translation initiation factor 3, subunit c (eIF-3c)	J	Translation, ribosomal structure and biogenesis
HINDICA_A_11685_Transcript_1/1	KOG1282	9.00E-53	Serine carboxypeptidases (lysosomal cathepsin A)	OE	Multiple classes
HINDICA_A_234_Transcript_1/1	KOG2483	5.00E-08	Upstream transcription factor 2/L-myc-2 protein	K	Transcription
HINDICA_A_12984_Transcript_1/1	KOG4753	5.00E-09	Predicted membrane protein	S	Function unknown
HINDICA_A_1524_Transcript_1/1	KOG0161	1.00E-80	Myosin class II heavy chain	Z	Cytoskeleton
HINDICA_A_741_Transcript_1/2	KOG0284	1.00E-88	Polyadenylation factor I complex, subunit PFS2	A	RNA processing and modification
HINDICA_A_9454_Transcript_1/1	KOG1637	0	Threonyl-tRNA synthetase	J	Translation, ribosomal structure and biogenesis
HINDICA_A_2875_Transcript_1/1	KOG2467	1.00E-135	Glycine/serine hydroxymethyltransferase	E	Amino acid transport and metabolism
HINDICA_A_2608_Transcript_3/3	KOG1041	5.00E-28	Translation initiation factor 2C (eIF-2C) and related proteins	J	Translation, ribosomal structure and biogenesis
HINDICA_A_10061_Transcript_1/1	KOG0682	5.00E-08	Ammonia permease	P	Inorganic ion transport and metabolism
HINDICA_A_15661_Transcript_1/1	KOG0733	2.00E-66	Nuclear AAA ATPase (VCP subfamily)	O	Posttranslational modification, protein turnover, chaperones
HINDICA_A_2070_Transcript_1/1	KOG4335	6.00E-13	FERM domain-containing protein KRIT1	T	Signal transduction mechanisms
HINDICA_A_11805_Transcript_1/1	KOG1829	1.00E-20	Uncharacterized conserved protein, contains C1, PH and RUN domains	T	Signal transduction mechanisms
HINDICA_A_13088_Transcript_1/1	KOG3912	1.00E-37	Predicted integral membrane protein	R	General function prediction only
HINDICA_A_11830_Transcript_1/1	KOG1189	8.00E-51	Global transcriptional regulator, cell division control protein	E	Amino acid transport and metabolism
HINDICA_A_350_Transcript_1/1	KOG3905	6.00E-64	Dynein light intermediate chain	N	Cell motility
HINDICA_A_10368_Transcript_1/1	KOG1208	2.00E-18	Dehydrogenases with different specificities (related to short-chain alcohol dehydrogenases)	Q	Secondary metabolites biosynthesis, transport and catabolism
HINDICA_A_280_Transcript_1/1	KOG2336	5.00E-51	Molybdopterin biosynthesis-related protein	H	Coenzyme transport and metabolism
HINDICA_A_11743_Transcript_1/1	KOG4222	5.00E-09	Axon guidance receptor Dscam	T	Signal transduction mechanisms
HINDICA_A_9164_Transcript_1/1	KOG1798	2.00E-20	DNA polymerase epsilon, catalytic subunit A	L	Replication, recombination and repair
HINDICA_A_14301_Transcript_1/1	KOG4388	3.00E-30	Hormone-sensitive lipase HSL	I	Lipid transport and metabolism
HINDICA_A_10390_Transcript_1/2	KOG3212	7.00E-12	Uncharacterized conserved protein related to IojAP	S	Function unknown
HINDICA_A_9995_Transcript_2/2	KOG1687	2.00E-76	NADH-ubiquinone oxidoreductase, NUFS7/PSST/20 kDa subunit	C	Energy production and conversion
HINDICA_A_2036_Transcript_1/1	KOG2757	8.00E-40	Mannose-6-phosphate isomerase	G	Carbohydrate transport and metabolism
HINDICA_A_823_Transcript_1/1	KOG4795	3.00E-12	Protein associated with transcriptional elongation factor ELL	K	Transcription
HINDICA_A_1832_Transcript_1/1	KOG4441	2.00E-28	Proteins containing BTB/POZ and Kelch domains, involved in regulatory/signal transduction processes	TR	Multiple classes
HINDICA_A_2270_Transcript_1/1	KOG1256	1.00E-176	Long-chain acyl-CoA synthetases (AMP-forming)	I	Lipid transport and metabolism
HINDICA_A_6213_Transcript_1/1	KOG3660	1.00E-12	Sodium-neurotransmitter symporter	T	Signal transduction mechanisms
HINDICA_A_871_Transcript_1/1	KOG1824	1.00E-171	TATA-binding protein-interacting protein	R	General function prediction only
HINDICA_A_611_Transcript_1/1	KOG3133	4.00E-13	40 kDa farnesylated protein associated with peroxisomes	U	Intracellular trafficking, secretion, and vesicular transport
HINDICA_A_8876_Transcript_1/1	KOG1078	9.00E-66	Vesicle coat complex COPI, gamma subunit	U	Intracellular trafficking, secretion, and vesicular transport
HINDICA_A_16242_Transcript_1/1	KOG3890	7.00E-26	Mitochondrial 28S ribosomal protein S22	J	Translation, ribosomal structure and biogenesis
HINDICA_A_7129_Transcript_1/1	KOG1909	1.00E-41	Ran GTPase-activating protein	AYT	Multiple classes
HINDICA_A_894_Transcript_1/1	KOG2171	1.00E-89	Karyopherin (importin) beta 3	YU	Multiple classes
HINDICA_A_11482_Transcript_1/1	KOG4205	2.00E-18	RNA-binding protein musashi/mRNA cleavage and polyadenylation factor I complex, subunit HRP1	A	RNA processing and modification
HINDICA_A_1214_Transcript_1/1	KOG1818	8.00E-42	Membrane trafficking and cell signaling protein HRS, contains VHS and FYVE domains	TU	Multiple classes
HINDICA_A_10844_Transcript_1/1	KOG0895	1.00E-38	Ubiquitin-conjugating enzyme	O	Posttranslational modification, protein turnover, chaperones
HINDICA_A_1450_Transcript_1/2	KOG4106	7.00E-06	Uncharacterized conserved protein	S	Function unknown
HINDICA_A_10001_Transcript_1/2	KOG3984	5.00E-31	Purine nucleoside phosphorylase	F	Nucleotide transport and metabolism
HINDICA_A_9553_Transcript_1/1	KOG3994	8.00E-05	Uncharacterized conserved protein	S	Function unknown
HINDICA_A_16785_Transcript_1/1	KOG1215	2.00E-13	Low-density lipoprotein receptors containing Ca2+-binding EGF-like domains	T	Signal transduction mechanisms
HINDICA_A_8069_Transcript_1/1	KOG0229	6.00E-05	Phosphatidylinositol-4-phosphate 5-kinase	T	Signal transduction mechanisms
HINDICA_A_16328_Transcript_3/3	KOG2474	1.00E-34	Zinc transporter and related ZIP domain-containing proteins	P	Inorganic ion transport and metabolism
HINDICA_A_7827_Transcript_1/1	KOG2397	1.00E-36	Protein kinase C substrate, 80 KD protein, heavy chain	T	Signal transduction mechanisms
HINDICA_A_1610_Transcript_1/2	KOG2421	1.00E-21	Predicted starch-binding protein	R	General function prediction only
HINDICA_A_1038_Transcript_3/3	KOG0100	0	Molecular chaperones GRP78/BiP/KAR2, HSP70 superfamily	O	Posttranslational modification, protein turnover, chaperones
HINDICA_A_15293_Transcript_1/1	KOG1522	1.00E-41	RNA polymerase II, subunit POLR2C/RPB3	K	Transcription
HINDICA_A_2688_Transcript_1/1	KOG1219	5.00E-12	Uncharacterized conserved protein, contains laminin, cadherin and EGF domains	T	Signal transduction mechanisms
HINDICA_A_3435_Transcript_2/2	KOG1992	1.00E-153	Nuclear export receptor CSE1/CAS (importin beta superfamily)	YU	Multiple classes
HINDICA_A_2929_Transcript_1/1	KOG0448	2.00E-24	Mitofusin 1 GTPase, involved in mitochondrila biogenesis	O	Posttranslational modification, protein turnover, chaperones
HINDICA_A_2552_Transcript_1/1	KOG3855	2.00E-94	Monooxygenase involved in coenzyme Q (ubiquinone) biosynthesis	HC	Multiple classes
HINDICA_A_12825_Transcript_1/2	KOG1899	5.00E-04	LAR transmembrane tyrosine phosphatase-interacting protein liprin	R	General function prediction only
HINDICA_A_2568_Transcript_1/1	KOG1025	3.00E-07	Epidermal growth factor receptor EGFR and related tyrosine kinases	T	Signal transduction mechanisms
HINDICA_A_11909_Transcript_1/1	KOG3026	6.00E-16	Splicing factor SPF30	A	RNA processing and modification
HINDICA_A_4483_Transcript_1/1	KOG1464	7.00E-05	COP9 signalosome, subunit CSN2	OT	Multiple classes
HINDICA_A_12994_Transcript_1/2	KOG2517	8.00E-15	Ribulose kinase and related carbohydrate kinases	G	Carbohydrate transport and metabolism
HINDICA_A_16751_Transcript_2/2	KOG4779	4.00E-07	Predicted membrane protein	S	Function unknown
HINDICA_A_3307_Transcript_1/1	KOG2156	9.00E-14	Tubulin-tyrosine ligase-related protein	O	Posttranslational modification, protein turnover, chaperones
HINDICA_A_9935_Transcript_1/1	KOG0719	1.00E-37	Molecular chaperone (DnaJ superfamily)	O	Posttranslational modification, protein turnover, chaperones
HINDICA_A_283_Transcript_4/5	KOG0982	6.00E-20	Centrosomal protein Nuf	DZ	Multiple classes
HINDICA_A_4189_Transcript_2/2	KOG1677	3.00E-14	CCCH-type Zn-finger protein	R	General function prediction only
HINDICA_A_2263_Transcript_1/1	KOG3668	8.00E-49	Phosphatidylinositol transfer protein	IT	Multiple classes
HINDICA_A_2746_Transcript_1/1	KOG3197	5.00E-31	Predicted hydrolases of HD superfamily	R	General function prediction only
HINDICA_A_4360_Transcript_1/1	KOG3598	2.00E-04	Thyroid hormone receptor-associated protein complex, subunit TRAP230	K	Transcription
HINDICA_A_1292_Transcript_1/4	KOG1976	3.00E-19	Inositol polyphosphate 5-phosphatase, type I	I	Lipid transport and metabolism
HINDICA_A_16816_Transcript_1/1	KOG0161	2.00E-16	Myosin class II heavy chain	Z	Cytoskeleton
HINDICA_A_4616_Transcript_2/3	KOG1713	4.00E-81	NADH-ubiquinone oxidoreductase, NDUFS3/30 kDa subunit	C	Energy production and conversion
HINDICA_A_1175_Transcript_3/4	KOG2456	1.00E-158	Aldehyde dehydrogenase	C	Energy production and conversion
HINDICA_A_2406_Transcript_2/3	KOG3865	1.00E-136	Arrestin	T	Signal transduction mechanisms
HINDICA_A_3618_Transcript_2/3	KOG0449	3.00E-16	Succinate dehydrogenase, cytochrome b subunit	G	Carbohydrate transport and metabolism
HINDICA_A_10555_Transcript_1/1	KOG0510	4.00E-04	Ankyrin repeat protein	R	General function prediction only
HINDICA_A_8985_Transcript_1/1	KOG2931	5.00E-46	Differentiation-related gene 1 protein (NDR1 protein), related proteins	S	Function unknown
HINDICA_A_10000_Transcript_2/2	KOG2354	2.00E-07	RNA Polymerase C (III) 37 kDa subunit	K	Transcription
HINDICA_A_9959_Transcript_1/1	KOG4559	1.00E-11	Uncharacterized conserved protein	S	Function unknown
HINDICA_A_12956_Transcript_1/1	KOG1610	5.00E-06	Corticosteroid 11-beta-dehydrogenase and related short chain-type dehydrogenases	QR	Multiple classes
HINDICA_A_2208_Transcript_1/1	KOG0161	1.00E-04	Myosin class II heavy chain	Z	Cytoskeleton
HINDICA_A_1581_Transcript_1/1	KOG2807	7.00E-56	RNA polymerase II transcription initiation/nucleotide excision repair factor TFIIH, subunit SSL1	KL	Multiple classes
HINDICA_A_14800_Transcript_1/1	KOG4320	1.00E-26	Uncharacterized conserved protein	S	Function unknown
HINDICA_A_9018_Transcript_1/1	KOG0258	0	Alanine aminotransferase	E	Amino acid transport and metabolism
HINDICA_A_11836_Transcript_1/1	KOG1852	1.00E-89	Cell cycle-associated protein	D	Cell cycle control, cell division, chromosome partitioning
HINDICA_A_3314_Transcript_1/2	KOG3057	1.00E-24	Cytochrome c oxidase, subunit VIb/COX12	C	Energy production and conversion
HINDICA_A_3580_Transcript_1/1	KOG3751	1.00E-40	Growth factor receptor-bound proteins (GRB7, GRB10, GRB14)	T	Signal transduction mechanisms
HINDICA_A_2337_Transcript_1/1	KOG1674	5.00E-06	Cyclin	R	General function prediction only
HINDICA_A_13658_Transcript_1/1	KOG0534	1.00E-31	NADH-cytochrome b-5 reductase	HC	Multiple classes
HINDICA_A_2278_Transcript_1/1	KOG2386	2.00E-40	mRNA capping enzyme, guanylyltransferase (alpha) subunit	A	RNA processing and modification
HINDICA_A_12977_Transcript_1/1	KOG3962	2.00E-27	Predicted actin-bundling protein	Z	Cytoskeleton
HINDICA_A_11891_Transcript_1/1	KOG0393	1.00E-36	Ras-related small GTPase, Rho type	R	General function prediction only
HINDICA_A_3690_Transcript_1/2	KOG2898	1.00E-94	Predicted phosphate acyltransferase, contains PlsC domain	I	Lipid transport and metabolism
HINDICA_A_13150_Transcript_1/1	KOG0386	9.00E-04	Chromatin remodeling complex SWI/SNF, component SWI2 and related ATPases (DNA/RNA helicase superfamily)	BK	Multiple classes
HINDICA_A_4160_Transcript_2/4	KOG0725	2.00E-47	Reductases with broad range of substrate specificities	R	General function prediction only
HINDICA_A_10687_Transcript_1/1	KOG0426	3.00E-80	Ubiquitin-protein ligase	O	Posttranslational modification, protein turnover, chaperones
HINDICA_A_1609_Transcript_1/1	KOG0066	5.00E-48	eIF2-interacting protein ABC50 (ABC superfamily)	J	Translation, ribosomal structure and biogenesis
HINDICA_A_686_Transcript_2/3	KOG0935	1.00E-58	Clathrin adaptor complex, small subunit	U	Intracellular trafficking, secretion, and vesicular transport
HINDICA_A_3087_Transcript_1/2	KOG0606	6.00E-10	Microtubule-associated serine/threonine kinase and related proteins	TR	Multiple classes
HINDICA_A_9713_Transcript_3/3	KOG1304	6.00E-37	Amino acid transporters	E	Amino acid transport and metabolism
HINDICA_A_11494_Transcript_1/1	KOG2195	3.00E-17	Transferrin receptor and related proteins containing the protease-associated (PA) domain	OPR	Multiple classes
HINDICA_A_14830_Transcript_1/1	KOG2263	7.00E-33	Methionine synthase II (cobalamin-independent)	E	Amino acid transport and metabolism
HINDICA_A_1919_Transcript_2/2	KOG2804	2.00E-88	Phosphorylcholine transferase/cholinephosphate cytidylyltransferase	I	Lipid transport and metabolism
HINDICA_A_1919_Transcript_2/2	KOG0166	4.00E-04	Karyopherin (importin) alpha	U	Intracellular trafficking, secretion, and vesicular transport
HINDICA_A_3574_Transcript_1/1	KOG1076	1.00E-34	Translation initiation factor 3, subunit c (eIF-3c)	J	Translation, ribosomal structure and biogenesis
HINDICA_A_4005_Transcript_5/5	KOG1179	0	Very long-chain acyl-CoA synthetase/fatty acid transporter	I	Lipid transport and metabolism
HINDICA_A_10782_Transcript_1/1	KOG3414	1.00E-30	Component of the U4/U6.U5 snRNP/mitosis protein DIM1	AD	Multiple classes
HINDICA_A_982_Transcript_1/1	KOG0158	7.00E-91	Cytochrome P450 CYP3/CYP5/CYP6/CYP9 subfamilies	Q	Secondary metabolites biosynthesis, transport and catabolism
HINDICA_A_2666_Transcript_2/3	KOG1812	6.00E-06	Predicted E3 ubiquitin ligase	O	Posttranslational modification, protein turnover, chaperones
HINDICA_A_12358_Transcript_1/1	KOG3848	4.00E-82	Extracellular protein TEM7, contains PSI domain (tumor endothelial marker in humans)	W	Extracellular structures
HINDICA_A_2114_Transcript_1/1	KOG1832	2.00E-04	HIV-1 Vpr-binding protein	D	Cell cycle control, cell division, chromosome partitioning
HINDICA_A_3359_Transcript_1/1	KOG2075	9.00E-10	Topoisomerase TOP1-interacting protein BTBD1	S	Function unknown
HINDICA_A_5275_Transcript_1/1	KOG1339	1.00E-07	Aspartyl protease	O	Posttranslational modification, protein turnover, chaperones
HINDICA_A_272_Transcript_1/1	KOG2562	1.00E-36	Protein phosphatase 2 regulatory subunit	A	RNA processing and modification
HINDICA_A_9073_Transcript_1/1	KOG3205	1.00E-22	Rho GDP-dissociation inhibitor	T	Signal transduction mechanisms
HINDICA_A_10038_Transcript_3/3	KOG4022	2.00E-32	Dihydropteridine reductase DHPR/QDPR	E	Amino acid transport and metabolism
HINDICA_A_475_Transcript_1/1	KOG0161	0	Myosin class II heavy chain	Z	Cytoskeleton
HINDICA_A_11188_Transcript_1/1	KOG2263	9.00E-86	Methionine synthase II (cobalamin-independent)	E	Amino acid transport and metabolism
HINDICA_A_3370_Transcript_1/1	KOG1765	1.00E-16	Regulator of ribosome synthesis	J	Translation, ribosomal structure and biogenesis
HINDICA_A_11633_Transcript_1/1	KOG0708	4.00E-32	Membrane-associated guanylate kinase MAGUK (contains PDZ, SH3, HOOK and GUK domains)	F	Nucleotide transport and metabolism
HINDICA_A_10222_Transcript_1/1	KOG2422	5.00E-31	Uncharacterized conserved protein	S	Function unknown
HINDICA_A_14303_Transcript_1/1	KOG0333	4.00E-87	U5 snRNP-like RNA helicase subunit	A	RNA processing and modification
HINDICA_A_10878_Transcript_1/1	KOG0137	1.00E-33	Very-long-chain acyl-CoA dehydrogenase	I	Lipid transport and metabolism
HINDICA_A_2334_Transcript_1/1	KOG2652	2.00E-25	RNA polymerase II transcription initiation factor TFIIA, large chain	K	Transcription
HINDICA_A_1839_Transcript_1/1	KOG2641	2.00E-73	Predicted seven transmembrane receptor - rhodopsin family	T	Signal transduction mechanisms
HINDICA_A_9484_Transcript_1/2	KOG0210	1.00E-124	P-type ATPase	P	Inorganic ion transport and metabolism
HINDICA_A_6280_Transcript_1/2	KOG2934	1.00E-37	Uncharacterized conserved protein, contains Josephin domain	R	General function prediction only
HINDICA_A_9026_Transcript_1/1	KOG2877	2.00E-56	sn-1,2-diacylglycerol ethanolamine- and cholinephosphotranferases	I	Lipid transport and metabolism
HINDICA_A_4570_Transcript_1/5	KOG2606	2.00E-37	OTU (ovarian tumor)-like cysteine protease	TO	Multiple classes
HINDICA_A_1990_Transcript_1/2	KOG0112	4.00E-04	Large RNA-binding protein (RRM superfamily)	R	General function prediction only
HINDICA_A_969_Transcript_1/1	KOG0251	4.00E-85	Clathrin assembly protein AP180 and related proteins, contain ENTH domain	TU	Multiple classes
HINDICA_A_16264_Transcript_1/1	KOG3612	1.00E-24	PHD Zn-finger protein	R	General function prediction only
HINDICA_A_17141_Transcript_1/1	KOG0468	8.00E-31	U5 snRNP-specific protein	J	Translation, ribosomal structure and biogenesis
HINDICA_A_17338_Transcript_1/1	KOG1036	1.00E-102	Mitotic spindle checkpoint protein BUB3, WD repeat superfamily	D	Cell cycle control, cell division, chromosome partitioning
HINDICA_A_10915_Transcript_1/1	KOG0212	2.00E-28	Uncharacterized conserved protein	S	Function unknown
HINDICA_A_16659_Transcript_1/1	KOG1390	1.00E-55	Acetyl-CoA acetyltransferase	I	Lipid transport and metabolism
HINDICA_A_2459_Transcript_1/1	KOG0437	5.00E-08	Leucyl-tRNA synthetase	J	Translation, ribosomal structure and biogenesis
HINDICA_A_9650_Transcript_1/1	KOG3742	0	Glycogen synthase	G	Carbohydrate transport and metabolism
HINDICA_A_209_Transcript_1/1	KOG0403	2.00E-24	Neoplastic transformation suppressor Pdcd4/MA-3, contains MA3 domain	T	Signal transduction mechanisms
HINDICA_A_2272_Transcript_2/4	KOG2174	5.00E-18	Leptin receptor gene-related protein	T	Signal transduction mechanisms
HINDICA_A_12177_Transcript_1/1	KOG0339	6.00E-18	ATP-dependent RNA helicase	A	RNA processing and modification
HINDICA_A_14447_Transcript_1/1	KOG3115	8.00E-45	Methyltransferase-like protein	R	General function prediction only
HINDICA_A_16387_Transcript_1/1	KOG3048	1.00E-29	Molecular chaperone Prefoldin, subunit 5	O	Posttranslational modification, protein turnover, chaperones
HINDICA_A_8888_Transcript_1/1	KOG3595	4.00E-09	Dyneins, heavy chain	Z	Cytoskeleton
HINDICA_A_1260_Transcript_1/1	KOG0355	1.00E-80	DNA topoisomerase type II	B	Chromatin structure and dynamics
HINDICA_A_1419_Transcript_1/1	KOG2040	0	Glycine dehydrogenase (decarboxylating)	E	Amino acid transport and metabolism
HINDICA_A_7470_Transcript_1/1	KOG1115	2.00E-54	Ceramide kinase	IT	Multiple classes
HINDICA_A_9857_Transcript_1/1	KOG0203	1.00E-135	Na+/K+ ATPase, alpha subunit	P	Inorganic ion transport and metabolism
HINDICA_A_11241_Transcript_1/1	KOG4849	1.00E-33	mRNA cleavage factor I subunit/CPSF subunit	A	RNA processing and modification
HINDICA_A_9839_Transcript_1/1	KOG3213	7.00E-45	Transcription factor IIB	K	Transcription
HINDICA_A_14157_Transcript_1/1	KOG2841	3.00E-19	Structure-specific endonuclease ERCC1-XPF, ERCC1 component	L	Replication, recombination and repair
HINDICA_A_1924_Transcript_1/1	KOG0123	3.00E-15	Polyadenylate-binding protein (RRM superfamily)	AJ	Multiple classes
HINDICA_A_2648_Transcript_1/1	KOG2597	7.00E-31	Predicted aminopeptidase of the M17 family	R	General function prediction only
HINDICA_A_8857_Transcript_1/1	KOG1252	1.00E-108	Cystathionine beta-synthase and related enzymes	E	Amino acid transport and metabolism
HINDICA_A_2897_Transcript_1/1	KOG0686	1.00E-10	COP9 signalosome, subunit CSN1	OT	Multiple classes
HINDICA_A_13185_Transcript_1/1	KOG1151	4.00E-73	Tousled-like protein kinase	T	Signal transduction mechanisms
HINDICA_A_805_Transcript_1/1	KOG3394	1.00E-20	Protein OS-9	R	General function prediction only
HINDICA_A_10414_Transcript_2/2	KOG2641	2.00E-23	Predicted seven transmembrane receptor - rhodopsin family	T	Signal transduction mechanisms
HINDICA_A_9643_Transcript_1/1	KOG2391	8.00E-69	Vacuolar sorting protein/ubiquitin receptor VPS23	OU	Multiple classes
HINDICA_A_428_Transcript_1/1	KOG0379	8.00E-11	Kelch repeat-containing proteins	R	General function prediction only
HINDICA_A_16972_Transcript_1/1	KOG2099	0	Glycogen phosphorylase	G	Carbohydrate transport and metabolism
HINDICA_A_5287_Transcript_1/1	KOG3128	2.00E-56	Uncharacterized conserved protein	S	Function unknown
HINDICA_A_1770_Transcript_1/1	KOG2315	1.00E-105	Predicted translation initiation factor related to eIF-3a	J	Translation, ribosomal structure and biogenesis
HINDICA_A_11597_Transcript_1/1	KOG1818	1.00E-17	Membrane trafficking and cell signaling protein HRS, contains VHS and FYVE domains	TU	Multiple classes
HINDICA_A_5058_Transcript_3/4	KOG1277	8.00E-94	Endosomal membrane proteins, EMP70	U	Intracellular trafficking, secretion, and vesicular transport
HINDICA_A_2516_Transcript_2/3	KOG3567	1.00E-53	Peptidylglycine alpha-amidating monooxygenase	O	Posttranslational modification, protein turnover, chaperones
HINDICA_A_4311_Transcript_1/1	KOG0022	3.00E-11	Alcohol dehydrogenase, class III	Q	Secondary metabolites biosynthesis, transport and catabolism
HINDICA_A_16523_Transcript_1/1	KOG1986	1.00E-57	Vesicle coat complex COPII, subunit SEC23	U	Intracellular trafficking, secretion, and vesicular transport
HINDICA_A_9214_Transcript_1/1	KOG2580	1.00E-77	Mitochondrial import inner membrane translocase, subunit TIM44	U	Intracellular trafficking, secretion, and vesicular transport
HINDICA_A_11307_Transcript_1/1	KOG1610	7.00E-52	Corticosteroid 11-beta-dehydrogenase and related short chain-type dehydrogenases	QR	Multiple classes
HINDICA_A_9555_Transcript_1/2	KOG1371	1.00E-117	UDP-glucose 4-epimerase/UDP-sulfoquinovose synthase	M	Cell wall/membrane/envelope biogenesis
HINDICA_A_11151_Transcript_1/1	KOG1520	2.00E-55	Predicted alkaloid synthase/Surface mucin Hemomucin	R	General function prediction only
HINDICA_A_14512_Transcript_1/1	KOG0147	1.00E-06	Transcriptional coactivator CAPER (RRM superfamily)	K	Transcription
HINDICA_A_1015_Transcript_1/1	KOG1490	1.00E-174	GTP-binding protein CRFG/NOG1 (ODN superfamily)	R	General function prediction only
HINDICA_A_10066_Transcript_1/1	KOG3564	3.00E-14	GTPase-activating protein	R	General function prediction only
HINDICA_A_5385_Transcript_1/2	KOG1544	9.00E-17	Predicted cysteine proteinase TIN-ag	R	General function prediction only
HINDICA_A_4668_Transcript_3/4	KOG3984	6.00E-57	Purine nucleoside phosphorylase	F	Nucleotide transport and metabolism
HINDICA_A_830_Transcript_1/1	KOG0960	1.00E-136	Mitochondrial processing peptidase, beta subunit, and related enzymes (insulinase superfamily)	O	Posttranslational modification, protein turnover, chaperones
HINDICA_A_2266_Transcript_1/1	KOG3466	1.00E-32	NADH:ubiquinone oxidoreductase, NDUFB9/B22 subunit	C	Energy production and conversion
HINDICA_A_542_Transcript_2/3	KOG2249	4.00E-39	3'-5' exonuclease	L	Replication, recombination and repair
HINDICA_A_13953_Transcript_1/1	KOG0524	7.00E-96	Pyruvate dehydrogenase E1, beta subunit	C	Energy production and conversion
HINDICA_A_1344_Transcript_1/2	KOG0728	0	26S proteasome regulatory complex, ATPase RPT6	O	Posttranslational modification, protein turnover, chaperones
HINDICA_A_9684_Transcript_1/1	KOG4341	4.00E-55	F-box protein containing LRR	R	General function prediction only
HINDICA_A_411_Transcript_1/1	KOG2600	4.00E-33	U3 small nucleolar ribonucleoprotein (snoRNP) subunit - Mpp10p	A	RNA processing and modification
HINDICA_A_14715_Transcript_1/1	KOG0546	7.00E-27	HSP90 co-chaperone CPR7/Cyclophilin	O	Posttranslational modification, protein turnover, chaperones
HINDICA_A_3499_Transcript_1/1	KOG1311	7.00E-38	DHHC-type Zn-finger proteins	R	General function prediction only
HINDICA_A_1479_Transcript_1/1	KOG0689	9.00E-36	Guanine nucleotide exchange factor for Rho and Rac GTPases	T	Signal transduction mechanisms
HINDICA_A_1261_Transcript_2/5	KOG1046	0	Puromycin-sensitive aminopeptidase and related aminopeptidases	EO	Multiple classes
HINDICA_A_1531_Transcript_1/1	KOG0326	0	ATP-dependent RNA helicase	A	RNA processing and modification
HINDICA_A_1115_Transcript_1/2	KOG4413	8.00E-12	26S proteasome regulatory complex, subunit PSMD5	O	Posttranslational modification, protein turnover, chaperones
HINDICA_A_4883_Transcript_1/2	KOG3092	1.00E-09	Casein kinase II, beta subunit	TDK	Multiple classes
HINDICA_A_819_Transcript_1/1	KOG0399	1.00E-177	Glutamate synthase	E	Amino acid transport and metabolism
HINDICA_A_4197_Transcript_1/1	KOG0022	1.00E-89	Alcohol dehydrogenase, class III	Q	Secondary metabolites biosynthesis, transport and catabolism
HINDICA_A_10028_Transcript_2/2	KOG0415	1.00E-134	Predicted peptidyl prolyl cis-trans isomerase	O	Posttranslational modification, protein turnover, chaperones
HINDICA_A_14243_Transcript_1/1	KOG1292	1.00E-116	Xanthine/uracil transporters	F	Nucleotide transport and metabolism
HINDICA_A_11412_Transcript_1/1	KOG1815	2.00E-53	Predicted E3 ubiquitin ligase	O	Posttranslational modification, protein turnover, chaperones
HINDICA_A_1578_Transcript_2/2	KOG4002	2.00E-09	Uncharacterized integral membrane protein	S	Function unknown
HINDICA_A_1614_Transcript_1/1	KOG2709	2.00E-20	Uncharacterized conserved protein	S	Function unknown
HINDICA_A_12551_Transcript_1/1	KOG3871	4.00E-97	Cell adhesion complex protein bystin	W	Extracellular structures
HINDICA_A_427_Transcript_1/1	KOG0419	7.00E-57	Ubiquitin-protein ligase	O	Posttranslational modification, protein turnover, chaperones
HINDICA_A_516_Transcript_1/1	KOG2284	1.00E-127	E3 ubiquitin ligase, Cullin 2 component	O	Posttranslational modification, protein turnover, chaperones
HINDICA_A_16035_Transcript_1/1	KOG0157	2.00E-05	Cytochrome P450 CYP4/CYP19/CYP26 subfamilies	QI	Multiple classes
HINDICA_A_10554_Transcript_1/1	KOG2286	2.00E-08	Exocyst complex subunit SEC6	U	Intracellular trafficking, secretion, and vesicular transport
HINDICA_A_5251_Transcript_3/4	KOG0395	3.00E-62	Ras-related GTPase	R	General function prediction only
HINDICA_A_14320_Transcript_1/1	KOG4203	3.00E-43	Armadillo/beta-Catenin/plakoglobin	TZ	Multiple classes
HINDICA_A_11108_Transcript_1/1	KOG0943	1.00E-06	Predicted ubiquitin-protein ligase/hyperplastic discs protein, HECT superfamily	O	Posttranslational modification, protein turnover, chaperones
HINDICA_A_860_Transcript_1/1	KOG0676	2.00E-52	Actin and related proteins	Z	Cytoskeleton
HINDICA_A_16791_Transcript_1/1	KOG0335	1.00E-151	ATP-dependent RNA helicase	A	RNA processing and modification
HINDICA_A_16791_Transcript_1/1	KOG3973	5.00E-04	Uncharacterized conserved glycine-rich protein	S	Function unknown
HINDICA_A_2239_Transcript_1/1	KOG1958	8.00E-14	Glycosyl hydrolase, family 38 - alpha-mannosidase	G	Carbohydrate transport and metabolism
HINDICA_A_12407_Transcript_2/3	KOG1335	1.00E-103	Dihydrolipoamide dehydrogenase	C	Energy production and conversion
HINDICA_A_5091_Transcript_1/2	KOG4021	2.00E-22	Mitochondrial ribosomal protein S18b	J	Translation, ribosomal structure and biogenesis
HINDICA_A_10619_Transcript_1/1	KOG0054	3.00E-83	Multidrug resistance-associated protein/mitoxantrone resistance protein, ABC superfamily	Q	Secondary metabolites biosynthesis, transport and catabolism
HINDICA_A_229_Transcript_1/1	KOG3677	1.00E-114	RNA polymerase I-associated factor - PAF67	JK	Multiple classes
HINDICA_A_12184_Transcript_1/1	KOG3857	2.00E-34	Alcohol dehydrogenase, class IV	C	Energy production and conversion
HINDICA_A_648_Transcript_1/1	KOG1317	0	Fumarase	C	Energy production and conversion
HINDICA_A_9474_Transcript_1/1	KOG0679	2.00E-78	Actin-related protein - Arp4p/Act3p	Z	Cytoskeleton
HINDICA_A_11202_Transcript_1/1	KOG0526	1.00E-144	Nucleosome-binding factor SPN, POB3 subunit	KLB	Multiple classes
HINDICA_A_1714_Transcript_1/2	KOG1863	2.00E-95	Ubiquitin carboxyl-terminal hydrolase	O	Posttranslational modification, protein turnover, chaperones
HINDICA_A_13737_Transcript_1/1	KOG3792	3.00E-21	Transcription factor NFAT, subunit NF90	R	General function prediction only
HINDICA_A_14415_Transcript_1/1	KOG2595	4.00E-04	Predicted GTPase activator protein	T	Signal transduction mechanisms
HINDICA_A_11636_Transcript_1/1	KOG2682	2.00E-21	NAD-dependent histone deacetylases and class I sirtuins (SIR2 family)	BK	Multiple classes
HINDICA_A_15214_Transcript_1/1	KOG1241	3.00E-26	Karyopherin (importin) beta 1	YU	Multiple classes
HINDICA_A_16598_Transcript_2/2	KOG1171	2.00E-34	Metallothionein-like protein	P	Inorganic ion transport and metabolism
HINDICA_A_4586_Transcript_2/2	KOG3049	2.00E-29	Succinate dehydrogenase, Fe-S protein subunit	C	Energy production and conversion
HINDICA_A_16537_Transcript_1/1	KOG3828	9.00E-11	Uncharacterized conserved protein	S	Function unknown
HINDICA_A_5097_Transcript_1/1	KOG0003	1.00E-15	Ubiquitin/60s ribosomal protein L40 fusion	J	Translation, ribosomal structure and biogenesis
HINDICA_A_2382_Transcript_2/3	KOG0132	8.00E-05	RNA polymerase II C-terminal domain-binding protein RA4, contains RPR and RRM domains	AK	Multiple classes
HINDICA_A_4055_Transcript_2/3	KOG0802	7.00E-06	E3 ubiquitin ligase	O	Posttranslational modification, protein turnover, chaperones
HINDICA_A_4055_Transcript_2/3	KOG2038	7.00E-05	CAATT-binding transcription factor/60S ribosomal subunit biogenesis protein	JK	Multiple classes
HINDICA_A_3724_Transcript_2/2	KOG3183	2.00E-30	Predicted Zn-finger protein	R	General function prediction only
HINDICA_A_37_Transcript_1/1	KOG0614	0	cGMP-dependent protein kinase	T	Signal transduction mechanisms
HINDICA_A_12934_Transcript_2/2	KOG4841	4.00E-11	Dolichol-phosphate mannosyltransferase, subunit 3	OT	Multiple classes
HINDICA_A_14196_Transcript_1/1	KOG2758	1.00E-151	Translation initiation factor 3, subunit e (eIF-3e)	J	Translation, ribosomal structure and biogenesis
HINDICA_A_5556_Transcript_2/2	KOG2568	3.00E-06	Predicted membrane protein	S	Function unknown
HINDICA_A_2734_Transcript_1/1	KOG0097	1.00E-106	GTPase Rab14, small G protein superfamily	U	Intracellular trafficking, secretion, and vesicular transport
HINDICA_A_1372_Transcript_1/2	KOG2718	2.00E-26	Na+-bile acid cotransporter	P	Inorganic ion transport and metabolism
HINDICA_A_707_Transcript_1/1	KOG0933	5.00E-66	Structural maintenance of chromosome protein 2 (chromosome condensation complex Condensin, subunit E)	BD	Multiple classes
HINDICA_A_2944_Transcript_1/3	KOG0640	1.00E-171	mRNA cleavage stimulating factor complex; subunit 1	A	RNA processing and modification
HINDICA_A_2470_Transcript_1/1	KOG1044	2.00E-58	Actin-binding LIM Zn-finger protein Limatin involved in axon guidance	TZ	Multiple classes
HINDICA_A_14119_Transcript_1/1	KOG0255	4.00E-04	Synaptic vesicle transporter SVOP and related transporters (major facilitator superfamily)	R	General function prediction only
HINDICA_A_13861_Transcript_1/1	KOG2207	7.00E-11	Predicted 3'-5' exonuclease	L	Replication, recombination and repair
HINDICA_A_14145_Transcript_1/1	KOG0731	1.00E-161	AAA+-type ATPase containing the peptidase M41 domain	O	Posttranslational modification, protein turnover, chaperones
HINDICA_A_1275_Transcript_1/1	KOG1623	3.00E-30	Multitransmembrane protein	R	General function prediction only
HINDICA_A_12844_Transcript_1/1	KOG2338	2.00E-06	Transcriptional effector CCR4-related protein	K	Transcription
HINDICA_A_10534_Transcript_1/1	KOG4212	1.00E-32	RNA-binding protein hnRNP-M	A	RNA processing and modification
HINDICA_A_16555_Transcript_1/1	KOG1029	2.00E-15	Endocytic adaptor protein intersectin	TU	Multiple classes
HINDICA_A_16555_Transcript_1/1	KOG0307	2.00E-05	Vesicle coat complex COPII, subunit SEC31	U	Intracellular trafficking, secretion, and vesicular transport
HINDICA_A_12063_Transcript_2/2	KOG1635	8.00E-07	Peptide methionine sulfoxide reductase	O	Posttranslational modification, protein turnover, chaperones
HINDICA_A_4390_Transcript_2/3	KOG0653	2.00E-40	Cyclin B and related kinase-activating proteins	D	Cell cycle control, cell division, chromosome partitioning
HINDICA_A_1144_Transcript_1/1	KOG0682	5.00E-39	Ammonia permease	P	Inorganic ion transport and metabolism
HINDICA_A_1387_Transcript_1/1	KOG3419	7.00E-26	Mitochondrial/chloroplast ribosomal protein S16	J	Translation, ribosomal structure and biogenesis
HINDICA_A_4933_Transcript_1/1	KOG0053	1.00E-85	Cystathionine beta-lyases/cystathionine gamma-synthases	E	Amino acid transport and metabolism
HINDICA_A_14321_Transcript_1/1	KOG0019	2.00E-16	Molecular chaperone (HSP90 family)	O	Posttranslational modification, protein turnover, chaperones
HINDICA_A_8428_Transcript_4/5	KOG1303	8.00E-07	Amino acid transporters	E	Amino acid transport and metabolism
HINDICA_A_14187_Transcript_1/1	KOG3343	4.00E-25	Vesicle coat complex COPI, zeta subunit	U	Intracellular trafficking, secretion, and vesicular transport
HINDICA_A_4127_Transcript_1/1	KOG2657	8.00E-15	Transmembrane glycoprotein nicastrin	TO	Multiple classes
HINDICA_A_1348_Transcript_1/1	KOG4403	4.00E-04	Cell surface glycoprotein STIM, contains SAM domain	R	General function prediction only
HINDICA_A_4227_Transcript_3/4	KOG2453	0	Aldehyde dehydrogenase	C	Energy production and conversion
HINDICA_A_2562_Transcript_1/6	KOG2320	1.00E-38	RAS effector RIN1 (contains VPS domain)	U	Intracellular trafficking, secretion, and vesicular transport
HINDICA_A_6062_Transcript_1/1	KOG0285	1.00E-107	Pleiotropic regulator 1	A	RNA processing and modification
HINDICA_A_12834_Transcript_1/1	KOG0208	5.00E-39	Cation transport ATPase	P	Inorganic ion transport and metabolism
HINDICA_A_7985_Transcript_1/2	KOG3793	1.00E-86	Transcription factor NFAT, subunit NF45	K	Transcription
HINDICA_A_16970_Transcript_1/1	KOG2711	3.00E-29	Glycerol-3-phosphate dehydrogenase/dihydroxyacetone 3-phosphate reductase	C	Energy production and conversion
HINDICA_A_1824_Transcript_1/2	KOG1106	1.00E-15	Uncharacterized conserved protein	S	Function unknown
HINDICA_A_2894_Transcript_1/1	KOG0053	1.00E-105	Cystathionine beta-lyases/cystathionine gamma-synthases	E	Amino acid transport and metabolism
HINDICA_A_12842_Transcript_1/1	KOG0802	7.00E-55	E3 ubiquitin ligase	O	Posttranslational modification, protein turnover, chaperones
HINDICA_A_2282_Transcript_2/3	KOG2234	4.00E-72	Predicted UDP-galactose transporter	G	Carbohydrate transport and metabolism
HINDICA_A_16903_Transcript_1/1	KOG0376	3.00E-17	Serine-threonine phosphatase 2A, catalytic subunit	R	General function prediction only
HINDICA_A_4607_Transcript_1/1	KOG0019	2.00E-50	Molecular chaperone (HSP90 family)	O	Posttranslational modification, protein turnover, chaperones
HINDICA_A_1749_Transcript_2/2	KOG3279	9.00E-60	Uncharacterized conserved protein (melanoma antigen P15)	S	Function unknown
HINDICA_A_10537_Transcript_1/1	KOG4215	2.00E-20	Hepatocyte nuclear factor 4 and similar steroid hormone receptors	K	Transcription
HINDICA_A_3996_Transcript_1/1	KOG1848	4.00E-09	Uncharacterized conserved protein	S	Function unknown
HINDICA_A_14290_Transcript_1/1	KOG3546	5.00E-08	Collagens (type XV)	W	Extracellular structures
HINDICA_A_11071_Transcript_2/2	KOG2641	3.00E-08	Predicted seven transmembrane receptor - rhodopsin family	T	Signal transduction mechanisms
HINDICA_A_1110_Transcript_1/1	KOG0884	1.00E-66	Similar to cyclophilin-type peptidyl-prolyl cis-trans isomerase	O	Posttranslational modification, protein turnover, chaperones
HINDICA_A_11908_Transcript_1/1	KOG2916	1.00E-84	Translation initiation factor 2, alpha subunit (eIF-2alpha)	J	Translation, ribosomal structure and biogenesis
HINDICA_A_3629_Transcript_1/1	KOG2748	3.00E-13	Uncharacterized conserved protein, contains chromo domain	B	Chromatin structure and dynamics
HINDICA_A_1908_Transcript_1/1	KOG1605	5.00E-67	TFIIF-interacting CTD phosphatase, including NLI-interacting factor (involved in RNA polymerase II regulation)	K	Transcription
HINDICA_A_10652_Transcript_1/1	KOG2082	4.00E-24	K+/Cl- cotransporter KCC1 and related transporters	P	Inorganic ion transport and metabolism
HINDICA_A_2157_Transcript_1/2	KOG3027	2.00E-47	Mitochondrial outer membrane protein Metaxin 2, Metaxin 1-binding protein	MU	Multiple classes
HINDICA_A_2617_Transcript_1/1	KOG3873	7.00E-87	Sphingomyelinase family protein	T	Signal transduction mechanisms
HINDICA_A_2281_Transcript_2/3	KOG4836	2.00E-25	Uncharacterized conserved protein	S	Function unknown
HINDICA_A_9031_Transcript_1/1	KOG1483	2.00E-33	Zn2+ transporter ZNT1 and related Cd2+/Zn2+ transporters (cation diffusion facilitator superfamily)	P	Inorganic ion transport and metabolism
HINDICA_A_10089_Transcript_1/2	KOG2749	1.00E-122	mRNA cleavage and polyadenylation factor IA/II complex, subunit CLP1	A	RNA processing and modification
HINDICA_A_13866_Transcript_1/1	KOG1304	3.00E-14	Amino acid transporters	E	Amino acid transport and metabolism
HINDICA_A_5274_Transcript_2/4	KOG2620	6.00E-55	Prohibitins and stomatins of the PID superfamily	C	Energy production and conversion
HINDICA_A_9512_Transcript_2/2	KOG1180	1.00E-105	Acyl-CoA synthetase	I	Lipid transport and metabolism
HINDICA_A_11180_Transcript_1/1	KOG0335	2.00E-13	ATP-dependent RNA helicase	A	RNA processing and modification
HINDICA_A_11180_Transcript_1/1	KOG0921	1.00E-04	Dosage compensation complex, subunit MLE	K	Transcription
HINDICA_A_9319_Transcript_1/1	KOG0034	3.00E-32	Ca2+/calmodulin-dependent protein phosphatase (calcineurin subunit B), EF-Hand superfamily protein	T	Signal transduction mechanisms
HINDICA_A_10532_Transcript_2/2	KOG4011	9.00E-27	Transcription initiation factor TFIID, subunit TAF7	K	Transcription
HINDICA_A_1801_Transcript_1/1	KOG2757	7.00E-43	Mannose-6-phosphate isomerase	G	Carbohydrate transport and metabolism
HINDICA_A_17078_Transcript_1/1	KOG2925	2.00E-20	Predicted translation initiation factor related to eIF-1A	J	Translation, ribosomal structure and biogenesis
HINDICA_A_1226_Transcript_2/3	KOG1349	1.00E-93	Gpi-anchor transamidase	O	Posttranslational modification, protein turnover, chaperones
HINDICA_A_299_Transcript_1/1	KOG1622	1.00E-139	GMP synthase	F	Nucleotide transport and metabolism
HINDICA_A_433_Transcript_1/3	KOG3565	4.00E-10	Cdc42-interacting protein CIP4	Z	Cytoskeleton
HINDICA_A_8822_Transcript_1/1	KOG0981	1.00E-161	DNA topoisomerase I	L	Replication, recombination and repair
HINDICA_A_10461_Transcript_1/1	KOG3624	7.00E-73	M13 family peptidase	E	Amino acid transport and metabolism
HINDICA_A_10371_Transcript_1/1	KOG2834	2.00E-51	Nuclear pore complex, rNpl4 component (sc Npl4)	YU	Multiple classes
HINDICA_A_16896_Transcript_1/1	KOG0055	4.00E-36	Multidrug/pheromone exporter, ABC superfamily	Q	Secondary metabolites biosynthesis, transport and catabolism
HINDICA_A_10192_Transcript_1/1	KOG3912	1.00E-18	Predicted integral membrane protein	R	General function prediction only
HINDICA_A_1380_Transcript_1/2	KOG3330	1.00E-33	Transport protein particle (TRAPP) complex subunit	U	Intracellular trafficking, secretion, and vesicular transport
HINDICA_A_3549_Transcript_1/1	KOG3315	1.00E-53	Transport protein particle (TRAPP) complex subunit	U	Intracellular trafficking, secretion, and vesicular transport
HINDICA_A_4824_Transcript_1/1	KOG2928	1.00E-20	Origin recognition complex, subunit 2	L	Replication, recombination and repair
HINDICA_A_2313_Transcript_1/1	KOG1144	3.00E-04	Translation initiation factor 5B (eIF-5B)	J	Translation, ribosomal structure and biogenesis
HINDICA_A_9677_Transcript_2/2	KOG0888	8.00E-04	Nucleoside diphosphate kinase	F	Nucleotide transport and metabolism
HINDICA_A_4709_Transcript_1/1	KOG3736	1.00E-59	Polypeptide N-acetylgalactosaminyltransferase	O	Posttranslational modification, protein turnover, chaperones
HINDICA_A_1039_Transcript_1/1	KOG3598	2.00E-08	Thyroid hormone receptor-associated protein complex, subunit TRAP230	K	Transcription
HINDICA_A_10392_Transcript_1/1	KOG0154	2.00E-19	RNA-binding protein RBM5 and related proteins, contain G-patch and RRM domains	R	General function prediction only
HINDICA_A_9108_Transcript_1/1	KOG2762	7.00E-19	Mannosyltransferase	G	Carbohydrate transport and metabolism
HINDICA_A_10832_Transcript_1/1	KOG0518	2.00E-20	Actin-binding cytoskeleton protein, filamin	Z	Cytoskeleton
HINDICA_A_10832_Transcript_1/1	KOG1924	2.00E-05	RhoA GTPase effector DIA/Diaphanous	TZ	Multiple classes
HINDICA_A_4760_Transcript_2/2	KOG4577	4.00E-17	Transcription factor LIM3, contains LIM and HOX domains	K	Transcription
HINDICA_A_9883_Transcript_1/2	KOG3943	3.00E-21	THUMP domain-containing proteins	R	General function prediction only
HINDICA_A_1792_Transcript_1/1	KOG1652	9.00E-39	Mitochondrial import inner membrane translocase, subunit TIM17	U	Intracellular trafficking, secretion, and vesicular transport
HINDICA_A_10788_Transcript_1/1	KOG2504	5.00E-20	Monocarboxylate transporter	G	Carbohydrate transport and metabolism
HINDICA_A_3317_Transcript_1/1	KOG1354	1.00E-120	Serine/threonine protein phosphatase 2A, regulatory subunit	T	Signal transduction mechanisms
HINDICA_A_9669_Transcript_1/1	KOG1082	5.00E-16	Histone H3 (Lys9) methyltransferase SUV39H1/Clr4, required for transcriptional silencing	BK	Multiple classes
HINDICA_A_5436_Transcript_1/1	KOG0188	1.00E-127	Alanyl-tRNA synthetase	J	Translation, ribosomal structure and biogenesis
HINDICA_A_4630_Transcript_1/4	KOG1934	7.00E-43	Predicted membrane protein (patched superfamily)	R	General function prediction only
HINDICA_A_1967_Transcript_1/1	KOG4246	1.00E-29	Predicted DNA-binding protein, contains SAP domain	R	General function prediction only
HINDICA_A_312_Transcript_1/1	KOG2292	0	Oligosaccharyltransferase, STT3 subunit	O	Posttranslational modification, protein turnover, chaperones
HINDICA_A_17301_Transcript_1/1	KOG2220	1.00E-26	Predicted signal transduction protein	R	General function prediction only
HINDICA_A_8964_Transcript_1/1	KOG1924	5.00E-08	RhoA GTPase effector DIA/Diaphanous	TZ	Multiple classes
HINDICA_A_9852_Transcript_1/1	KOG0583	9.00E-28	Serine/threonine protein kinase	T	Signal transduction mechanisms
HINDICA_A_4399_Transcript_3/4	KOG4426	0	Arginyl-tRNA synthetase	J	Translation, ribosomal structure and biogenesis
HINDICA_A_449_Transcript_1/1	KOG0208	2.00E-14	Cation transport ATPase	P	Inorganic ion transport and metabolism
HINDICA_A_10087_Transcript_1/1	KOG0569	5.00E-38	Permease of the major facilitator superfamily	G	Carbohydrate transport and metabolism
HINDICA_A_949_Transcript_1/1	KOG1644	1.00E-06	U2-associated snRNP A' protein	A	RNA processing and modification
HINDICA_A_9103_Transcript_1/1	KOG1327	4.00E-52	Copine	T	Signal transduction mechanisms
HINDICA_A_15647_Transcript_2/3	KOG0819	3.00E-70	Annexin	U	Intracellular trafficking, secretion, and vesicular transport
HINDICA_A_12843_Transcript_1/1	KOG0292	6.00E-78	Vesicle coat complex COPI, alpha subunit	U	Intracellular trafficking, secretion, and vesicular transport
HINDICA_A_10446_Transcript_1/1	KOG3887	1.00E-26	Predicted small GTPase involved in nuclear protein import	U	Intracellular trafficking, secretion, and vesicular transport
HINDICA_A_84_Transcript_1/2	KOG0368	0	Acetyl-CoA carboxylase	I	Lipid transport and metabolism
HINDICA_A_84_Transcript_1/2	KOG0540	2.00E-20	3-Methylcrotonyl-CoA carboxylase, non-biotin containing subunit/Acetyl-CoA carboxylase carboxyl transferase, subunit beta	EI	Multiple classes
HINDICA_A_8132_Transcript_1/1	KOG3294	6.00E-43	WW domain binding protein WBP-2, contains GRAM domain	T	Signal transduction mechanisms
HINDICA_A_9859_Transcript_1/1	KOG2756	2.00E-37	Predicted Mg2+-dependent phosphodiesterase TTRAP	T	Signal transduction mechanisms
HINDICA_A_3904_Transcript_1/1	KOG3561	6.00E-25	Aryl-hydrocarbon receptor nuclear translocator	K	Transcription
HINDICA_A_5173_Transcript_2/2	KOG0986	1.00E-29	G protein-coupled receptor kinase	T	Signal transduction mechanisms
HINDICA_A_10760_Transcript_4/4	KOG1520	2.00E-72	Predicted alkaloid synthase/Surface mucin Hemomucin	R	General function prediction only
HINDICA_A_3057_Transcript_1/1	KOG4165	1.00E-170	Gamma-glutamyl phosphate reductase	E	Amino acid transport and metabolism
HINDICA_A_3057_Transcript_1/1	KOG1154	1.00E-106	Gamma-glutamyl kinase	E	Amino acid transport and metabolism
HINDICA_A_4332_Transcript_1/1	KOG4661	3.00E-18	Hsp27-ERE-TATA-binding protein/Scaffold attachment factor (SAF-B)	K	Transcription
HINDICA_A_3765_Transcript_1/1	KOG1142	1.00E-10	Transcription initiation factor TFIID, subunit TAF12 (also component of histone acetyltransferase SAGA)	K	Transcription
HINDICA_A_11536_Transcript_1/1	KOG3049	3.00E-33	Succinate dehydrogenase, Fe-S protein subunit	C	Energy production and conversion
HINDICA_A_17084_Transcript_1/1	KOG1500	4.00E-07	Protein arginine N-methyltransferase CARM1	OK	Multiple classes
HINDICA_A_2139_Transcript_1/1	KOG0147	8.00E-10	Transcriptional coactivator CAPER (RRM superfamily)	K	Transcription
HINDICA_A_2139_Transcript_1/1	KOG0307	3.00E-08	Vesicle coat complex COPII, subunit SEC31	U	Intracellular trafficking, secretion, and vesicular transport
HINDICA_A_2756_Transcript_3/4	KOG0276	0	Vesicle coat complex COPI, beta' subunit	U	Intracellular trafficking, secretion, and vesicular transport
HINDICA_A_4036_Transcript_1/1	KOG2613	2.00E-48	NMD protein affecting ribosome stability and mRNA decay	J	Translation, ribosomal structure and biogenesis
HINDICA_A_1190_Transcript_1/1	KOG2553	9.00E-70	Pseudouridylate synthase	J	Translation, ribosomal structure and biogenesis
HINDICA_A_2710_Transcript_1/1	KOG2469	4.00E-27	IMP-GMP specific 5'-nucleotidase	F	Nucleotide transport and metabolism
HINDICA_A_1742_Transcript_1/1	KOG1214	2.00E-81	Nidogen and related basement membrane protein proteins	MW	Multiple classes
HINDICA_A_223_Transcript_1/1	KOG1924	1.00E-04	RhoA GTPase effector DIA/Diaphanous	TZ	Multiple classes
HINDICA_A_1516_Transcript_2/2	KOG4187	7.00E-41	Proprotein convertase (PC) 2 chaperone involved in secretion (neuroendocrine protein 7B2)	OU	Multiple classes
HINDICA_A_14500_Transcript_1/1	KOG0809	9.00E-22	SNARE protein TLG2/Syntaxin 16	U	Intracellular trafficking, secretion, and vesicular transport
HINDICA_A_267_Transcript_1/1	KOG1580	3.00E-54	UDP-galactose transporter related protein	G	Carbohydrate transport and metabolism
HINDICA_A_406_Transcript_1/1	KOG2150	2.00E-47	CCR4-NOT transcriptional regulation complex, NOT5 subunit	K	Transcription
HINDICA_A_13766_Transcript_1/1	KOG0688	1.00E-137	Peptide chain release factor 1 (eRF1)	J	Translation, ribosomal structure and biogenesis
HINDICA_A_5697_Transcript_2/3	KOG0332	5.00E-90	ATP-dependent RNA helicase	A	RNA processing and modification
HINDICA_A_10415_Transcript_1/1	KOG2705	7.00E-48	Predicted membrane protein	S	Function unknown
HINDICA_A_9531_Transcript_1/1	KOG1980	2.00E-71	Uncharacterized conserved protein	S	Function unknown
HINDICA_A_4327_Transcript_1/1	KOG0677	0	Actin-related protein Arp2/3 complex, subunit Arp2	Z	Cytoskeleton
HINDICA_A_9806_Transcript_1/1	KOG1777	0	Putative Zn-finger protein	R	General function prediction only
HINDICA_A_9806_Transcript_1/1	KOG2120	0.001	SCF ubiquitin ligase, Skp2 component	O	Posttranslational modification, protein turnover, chaperones
HINDICA_A_4848_Transcript_1/2	KOG1657	3.00E-05	CCAAT-binding factor, subunit C (HAP5)	K	Transcription
HINDICA_A_979_Transcript_1/1	KOG0121	1.00E-35	Nuclear cap-binding protein complex, subunit CBP20 (RRM superfamily)	A	RNA processing and modification
HINDICA_A_9319_Transcript_1/1	KOG0034	3.00E-32	Ca2+/calmodulin-dependent protein phosphatase (calcineurin subunit B), EF-Hand superfamily protein	T	Signal transduction mechanisms
HINDICA_A_6605_Transcript_1/1	KOG0384	1.00E-05	Chromodomain-helicase DNA-binding protein	K	Transcription
HINDICA_A_6605_Transcript_1/1	KOG2932	1.00E-05	E3 ubiquitin ligase involved in ubiquitination of E-cadherin complex	O	Posttranslational modification, protein turnover, chaperones
HINDICA_A_17306_Transcript_1/1	KOG1591	5.00E-18	Prolyl 4-hydroxylase alpha subunit	E	Amino acid transport and metabolism
HINDICA_A_16800_Transcript_1/1	KOG3948	3.00E-11	Mediator of U snRNA nuclear export PHAX	A	RNA processing and modification
HINDICA_A_98_Transcript_1/1	KOG2659	7.00E-05	LisH motif-containing protein	Z	Cytoskeleton
HINDICA_A_12418_Transcript_1/1	KOG2648	1.00E-32	Diphthamide biosynthesis protein	J	Translation, ribosomal structure and biogenesis
HINDICA_A_9972_Transcript_2/3	KOG1311	4.00E-22	DHHC-type Zn-finger proteins	R	General function prediction only
HINDICA_A_832_Transcript_1/2	KOG2769	4.00E-90	Putative u4/u6 small nuclear ribonucleoprotein	A	RNA processing and modification
HINDICA_A_1744_Transcript_1/1	KOG0446	1.00E-157	Vacuolar sorting protein VPS1, dynamin, and related proteins	UR	Multiple classes
HINDICA_A_1744_Transcript_1/1	KOG1924	2.00E-06	RhoA GTPase effector DIA/Diaphanous	TZ	Multiple classes
HINDICA_A_5465_Transcript_1/3	KOG2917	4.00E-80	Predicted exosome subunit	J	Translation, ribosomal structure and biogenesis
HINDICA_A_10854_Transcript_1/1	KOG3614	3.00E-39	Ca2+/Mg2+-permeable cation channels (LTRPC family)	PT	Multiple classes
HINDICA_A_5493_Transcript_1/1	KOG2189	2.00E-33	Vacuolar H+-ATPase V0 sector, subunit a	C	Energy production and conversion
HINDICA_A_3639_Transcript_2/3	KOG3012	2.00E-70	Uncharacterized conserved protein	S	Function unknown
HINDICA_A_10212_Transcript_1/1	KOG0810	1.00E-08	SNARE protein Syntaxin 1 and related proteins	U	Intracellular trafficking, secretion, and vesicular transport
HINDICA_A_1958_Transcript_1/1	KOG4367	3.00E-07	Predicted Zn-finger protein	S	Function unknown
HINDICA_A_12321_Transcript_1/1	KOG3280	5.00E-07	Mitochondrial/chloroplast ribosomal protein L17	J	Translation, ribosomal structure and biogenesis
HINDICA_A_9925_Transcript_1/1	KOG1920	8.00E-19	IkappaB kinase complex, IKAP component	K	Transcription
HINDICA_A_16697_Transcript_1/1	KOG1071	9.00E-09	Mitochondrial translation elongation factor EF-Tsmt, catalyzes nucleotide exchange on EF-Tumt	J	Translation, ribosomal structure and biogenesis
HINDICA_A_383_Transcript_1/1	KOG2582	1.00E-18	COP9 signalosome, subunit CSN3	OT	Multiple classes
HINDICA_A_260_Transcript_1/1	KOG0162	1.00E-108	Myosin class I heavy chain	Z	Cytoskeleton
HINDICA_A_3038_Transcript_1/2	KOG0569	2.00E-67	Permease of the major facilitator superfamily	G	Carbohydrate transport and metabolism
HINDICA_A_2017_Transcript_1/1	KOG3085	6.00E-14	Predicted hydrolase (HAD superfamily)	R	General function prediction only
HINDICA_A_13076_Transcript_1/1	KOG3769	4.00E-04	Ribonuclease III domain proteins	J	Translation, ribosomal structure and biogenesis
HINDICA_A_17260_Transcript_1/3	KOG3606	2.00E-35	Cell polarity protein PAR6	T	Signal transduction mechanisms
HINDICA_A_15410_Transcript_1/1	KOG0054	1.00E-176	Multidrug resistance-associated protein/mitoxantrone resistance protein, ABC superfamily	Q	Secondary metabolites biosynthesis, transport and catabolism
HINDICA_A_10434_Transcript_2/2	KOG4160	1.00E-04	BPI/LBP/CETP family protein	V	Defense mechanisms
HINDICA_A_988_Transcript_1/2	KOG0072	3.00E-77	GTP-binding ADP-ribosylation factor-like protein ARL1	U	Intracellular trafficking, secretion, and vesicular transport
HINDICA_A_5603_Transcript_1/2	KOG4350	8.00E-30	Uncharacterized conserved protein, contains BTB/POZ domain	R	General function prediction only
HINDICA_A_6471_Transcript_1/1	KOG4628	2.00E-07	Predicted E3 ubiquitin ligase	O	Posttranslational modification, protein turnover, chaperones
HINDICA_A_6471_Transcript_1/1	KOG0161	3.00E-04	Myosin class II heavy chain	Z	Cytoskeleton
HINDICA_A_14496_Transcript_1/2	KOG4637	6.00E-07	Adaptor for phosphoinositide 3-kinase	T	Signal transduction mechanisms
HINDICA_A_11402_Transcript_1/1	KOG3700	3.00E-07	Predicted acyltransferase	R	General function prediction only
HINDICA_A_14955_Transcript_1/1	KOG4204	3.00E-11	Histone deacetylase complex, SIN3 component	B	Chromatin structure and dynamics
HINDICA_A_883_Transcript_2/2	KOG1105	2.00E-09	Transcription elongation factor TFIIS/Cofactor of enhancer-binding protein Sp1	K	Transcription
HINDICA_A_2907_Transcript_1/1	KOG2921	3.00E-35	Intramembrane metalloprotease (sterol-regulatory element-binding protein (SREBP) protease)	O	Posttranslational modification, protein turnover, chaperones
HINDICA_A_1701_Transcript_1/1	KOG1342	2.00E-97	Histone deacetylase complex, catalytic component RPD3	B	Chromatin structure and dynamics
HINDICA_A_3731_Transcript_4/4	KOG4571	2.00E-09	Activating transcription factor 4	K	Transcription
HINDICA_A_1796_Transcript_1/1	KOG2911	1.00E-46	Uncharacterized conserved protein	S	Function unknown
HINDICA_A_11847_Transcript_1/1	KOG1241	8.00E-17	Karyopherin (importin) beta 1	YU	Multiple classes
HINDICA_A_11376_Transcript_2/2	KOG1745	8.00E-15	Histones H3 and H4	B	Chromatin structure and dynamics
HINDICA_A_4962_Transcript_1/2	KOG1915	8.00E-97	Cell cycle control protein (crooked neck)	D	Cell cycle control, cell division, chromosome partitioning
HINDICA_A_10102_Transcript_1/1	KOG1277	1.00E-105	Endosomal membrane proteins, EMP70	U	Intracellular trafficking, secretion, and vesicular transport
HINDICA_A_1868_Transcript_1/1	KOG1343	4.00E-96	Histone deacetylase complex, catalytic component HDA1	B	Chromatin structure and dynamics
HINDICA_A_3814_Transcript_1/1	KOG0922	1.00E-111	DEAH-box RNA helicase	A	RNA processing and modification
HINDICA_A_3394_Transcript_1/1	KOG2042	1.00E-101	Ubiquitin fusion degradation protein-2	O	Posttranslational modification, protein turnover, chaperones
HINDICA_A_9686_Transcript_1/1	KOG4310	7.00E-12	Synapse-associated protein	U	Intracellular trafficking, secretion, and vesicular transport
HINDICA_A_1661_Transcript_1/1	KOG0606	1.00E-110	Microtubule-associated serine/threonine kinase and related proteins	TR	Multiple classes
HINDICA_A_10112_Transcript_1/1	KOG1440	1.00E-129	CDP-diacylglycerol synthase	I	Lipid transport and metabolism
HINDICA_A_11671_Transcript_2/2	KOG0555	0	Asparaginyl-tRNA synthetase	J	Translation, ribosomal structure and biogenesis
HINDICA_A_16720_Transcript_1/1	KOG1471	7.00E-29	Phosphatidylinositol transfer protein SEC14 and related proteins	I	Lipid transport and metabolism
HINDICA_A_13182_Transcript_1/1	KOG0771	3.00E-08	Prolactin regulatory element-binding protein/Protein transport protein SEC12p	U	Intracellular trafficking, secretion, and vesicular transport
HINDICA_A_2322_Transcript_1/1	KOG2650	5.00E-87	Zinc carboxypeptidase	S	Function unknown
HINDICA_A_10176_Transcript_1/1	KOG0010	3.00E-08	Ubiquitin-like protein	OR	Multiple classes
HINDICA_A_3750_Transcript_1/1	KOG0932	4.00E-34	Guanine nucleotide exchange factor EFA6	U	Intracellular trafficking, secretion, and vesicular transport
HINDICA_A_1490_Transcript_1/1	KOG4216	6.00E-25	Steroid hormone nuclear receptor	K	Transcription
HINDICA_A_16277_Transcript_1/1	KOG3598	9.00E-08	Thyroid hormone receptor-associated protein complex, subunit TRAP230	K	Transcription
HINDICA_A_9927_Transcript_1/1	KOG0883	1.00E-140	Cyclophilin type, U box-containing peptidyl-prolyl cis-trans isomerase	O	Posttranslational modification, protein turnover, chaperones
HINDICA_A_2206_Transcript_1/1	KOG3840	1.00E-122	Uncharaterized conserved protein, contains BTB/POZ domain	R	General function prediction only
HINDICA_A_4377_Transcript_1/1	KOG1625	5.00E-37	DNA polymerase alpha-primase complex, polymerase-associated subunit B	L	Replication, recombination and repair
HINDICA_A_2804_Transcript_1/1	KOG0399	2.00E-15	Glutamate synthase	E	Amino acid transport and metabolism
HINDICA_A_127_Transcript_1/1	KOG0373	1.00E-125	Serine/threonine specific protein phosphatase involved in cell cycle control, PP2A-related	DT	Multiple classes
HINDICA_A_924_Transcript_1/1	KOG2403	1.00E-73	Succinate dehydrogenase, flavoprotein subunit	C	Energy production and conversion
HINDICA_A_14043_Transcript_1/1	KOG1625	4.00E-04	DNA polymerase alpha-primase complex, polymerase-associated subunit B	L	Replication, recombination and repair
HINDICA_A_15055_Transcript_1/1	KOG2489	0	Transmembrane protein	R	General function prediction only
HINDICA_A_9200_Transcript_1/2	KOG3769	7.00E-29	Ribonuclease III domain proteins	J	Translation, ribosomal structure and biogenesis
HINDICA_A_1315_Transcript_1/1	KOG0369	0	Pyruvate carboxylase	C	Energy production and conversion
HINDICA_A_1416_Transcript_3/3	KOG4044	4.00E-61	Mitochondrial associated endoribonuclease MAR1 (isochorismatase superfamily)	R	General function prediction only
HINDICA_A_3253_Transcript_1/1	KOG2441	1.00E-141	mRNA splicing factor/probable chromatin binding snw family nuclear protein	AB	Multiple classes
HINDICA_A_10481_Transcript_1/1	KOG0342	2.00E-85	ATP-dependent RNA helicase pitchoune	A	RNA processing and modification
HINDICA_A_1124_Transcript_1/2	KOG3577	1.00E-65	Smoothened and related G-protein-coupled receptors	T	Signal transduction mechanisms
HINDICA_A_1366_Transcript_2/2	KOG2211	1.00E-23	Predicted Golgi transport complex 1 protein	U	Intracellular trafficking, secretion, and vesicular transport
HINDICA_A_2113_Transcript_2/2	KOG3640	4.00E-10	Actin binding protein Anillin	DZ	Multiple classes
HINDICA_A_14178_Transcript_1/1	KOG0605	4.00E-84	NDR and related serine/threonine kinases	R	General function prediction only
HINDICA_A_4183_Transcript_1/1	KOG1165	1.00E-146	Casein kinase (serine/threonine/tyrosine protein kinase)	T	Signal transduction mechanisms
HINDICA_A_4362_Transcript_1/1	KOG4700	2.00E-09	Uncharacterized homolog of ribosome-binding factor A	R	General function prediction only
HINDICA_A_3524_Transcript_1/1	KOG0715	3.00E-11	Molecular chaperone (DnaJ superfamily)	O	Posttranslational modification, protein turnover, chaperones
HINDICA_A_15037_Transcript_1/1	KOG0834	9.00E-07	CDK9 kinase-activating protein cyclin T	D	Cell cycle control, cell division, chromosome partitioning
HINDICA_A_3265_Transcript_2/2	KOG1409	6.00E-84	Uncharacterized conserved protein, contains WD40 repeats and FYVE domains	S	Function unknown
HINDICA_A_10658_Transcript_1/1	KOG2371	1.00E-35	Molybdopterin biosynthesis protein	H	Coenzyme transport and metabolism
HINDICA_A_12382_Transcript_1/1	KOG1929	3.00E-11	Nucleotide excision repair factor NEF2, RAD4/CUT5 component	L	Replication, recombination and repair
HINDICA_A_2749_Transcript_1/1	KOG3991	2.00E-56	Uncharacterized conserved protein	S	Function unknown
HINDICA_A_3607_Transcript_3/3	KOG3550	6.00E-12	Receptor targeting protein Lin-7	W	Extracellular structures
HINDICA_A_3607_Transcript_3/3	KOG3553	1.00E-07	Tax interaction protein TIP1	M	Cell wall/membrane/envelope biogenesis
HINDICA_A_16932_Transcript_2/2	KOG4263	2.00E-07	Putative receptor CCR1	T	Signal transduction mechanisms
HINDICA_A_16568_Transcript_1/1	KOG2525	2.00E-18	Folylpolyglutamate synthase	H	Coenzyme transport and metabolism
HINDICA_A_12905_Transcript_1/1	KOG1850	8.00E-08	Myosin-like coiled-coil protein	Z	Cytoskeleton
HINDICA_A_6876_Transcript_1/1	KOG1739	5.00E-51	Serine/threonine protein kinase GPBP	TV	Multiple classes
HINDICA_A_5253_Transcript_1/1	KOG0295	1.00E-129	WD40 repeat-containing protein	S	Function unknown
HINDICA_A_14573_Transcript_1/1	KOG2410	3.00E-18	Gamma-glutamyltransferase	E	Amino acid transport and metabolism
HINDICA_A_855_Transcript_1/1	KOG1597	2.00E-65	Transcription initiation factor TFIIB	K	Transcription
HINDICA_A_257_Transcript_2/2	KOG2807	2.00E-29	RNA polymerase II transcription initiation/nucleotide excision repair factor TFIIH, subunit SSL1	KL	Multiple classes
HINDICA_A_3025_Transcript_2/3	KOG2428	9.00E-49	Uncharacterized conserved protein	S	Function unknown
HINDICA_A_9747_Transcript_3/3	KOG3529	8.00E-20	Radixin, moesin and related proteins of the ERM family	R	General function prediction only
HINDICA_A_17348_Transcript_1/1	KOG0917	5.00E-38	Uncharacterized conserved protein	S	Function unknown
HINDICA_A_16925_Transcript_1/1	KOG2337	3.00E-14	Ubiquitin activating E1 enzyme-like protein	H	Coenzyme transport and metabolism
HINDICA_A_23_Transcript_1/1	KOG0748	4.00E-87	Predicted membrane proteins, contain hemolysin III domain	RT	Multiple classes
HINDICA_A_3810_Transcript_2/4	KOG3274	5.00E-64	Uncharacterized conserved protein, AMMECR1	S	Function unknown
HINDICA_A_1649_Transcript_1/1	KOG2177	9.00E-07	Predicted E3 ubiquitin ligase	O	Posttranslational modification, protein turnover, chaperones
HINDICA_A_15340_Transcript_1/1	KOG2082	3.00E-39	K+/Cl- cotransporter KCC1 and related transporters	P	Inorganic ion transport and metabolism
HINDICA_A_3449_Transcript_1/1	KOG1015	4.00E-95	Transcription regulator XNP/ATRX, DEAD-box superfamily	K	Transcription
HINDICA_A_961_Transcript_1/1	KOG4205	8.00E-58	RNA-binding protein musashi/mRNA cleavage and polyadenylation factor I complex, subunit HRP1	A	RNA processing and modification
HINDICA_A_2681_Transcript_1/1	KOG0509	4.00E-14	Ankyrin repeat and DHHC-type Zn-finger domain containing proteins	R	General function prediction only
HINDICA_A_2681_Transcript_1/1	KOG4591	9.00E-10	Uncharacterized conserved protein, contains BTB/POZ domain	R	General function prediction only
HINDICA_A_9701_Transcript_1/1	KOG1402	4.00E-44	Ornithine aminotransferase	E	Amino acid transport and metabolism
HINDICA_A_1794_Transcript_1/1	KOG1061	0	Vesicle coat complex AP-1/AP-2/AP-4, beta subunit	U	Intracellular trafficking, secretion, and vesicular transport
HINDICA_A_14150_Transcript_1/1	KOG2225	2.00E-76	Proteins containing regions of low-complexity	R	General function prediction only
HINDICA_A_16312_Transcript_1/1	KOG3051	4.00E-05	RNA binding/translational regulation protein of the SUA5 family	J	Translation, ribosomal structure and biogenesis
HINDICA_A_9485_Transcript_1/1	KOG1968	5.00E-22	Replication factor C, subunit RFC1 (large subunit)	L	Replication, recombination and repair
HINDICA_A_2380_Transcript_2/3	KOG4040	2.00E-23	NADH:ubiquinone oxidoreductase, NDUFB8/ASHI subunit	C	Energy production and conversion
HINDICA_A_3121_Transcript_1/1	KOG1577	1.00E-68	Aldo/keto reductase family proteins	R	General function prediction only
HINDICA_A_172_Transcript_5/5	KOG0060	1.00E-137	Long-chain acyl-CoA transporter, ABC superfamily (involved in peroxisome organization and biogenesis)	IR	Multiple classes
HINDICA_A_14860_Transcript_2/2	KOG1568	1.00E-16	Mitochondrial inner membrane protease, subunit IMP2	OU	Multiple classes
HINDICA_A_1370_Transcript_1/1	KOG2693	3.00E-43	Putative zinc transporter	P	Inorganic ion transport and metabolism
HINDICA_A_2172_Transcript_1/1	KOG2815	1.00E-09	Mitochondrial/choloroplast ribosomal protein S15	J	Translation, ribosomal structure and biogenesis
HINDICA_A_3289_Transcript_1/1	KOG0709	3.00E-36	CREB/ATF family transcription factor	K	Transcription
HINDICA_A_2572_Transcript_1/1	KOG1839	0	Uncharacterized protein CLU1/cluA/TIF31 involved in mitochondrial morphology/distribution, also found associated with eIF-3	R	General function prediction only
HINDICA_A_3804_Transcript_1/1	KOG1913	5.00E-05	Regucalcin gene promoter region-related protein (RGPR)	K	Transcription
HINDICA_A_11085_Transcript_1/1	KOG2118	1.00E-58	Predicted membrane protein, contains two CBS domains	S	Function unknown
HINDICA_A_14606_Transcript_1/1	KOG1109	4.00E-93	Vacuole membrane protein VMP1	R	General function prediction only
HINDICA_A_9742_Transcript_1/1	KOG2946	2.00E-43	Uncharacterized conserved protein	S	Function unknown
HINDICA_A_2992_Transcript_1/1	KOG4223	8.00E-45	Reticulocalbin, calumenin, DNA supercoiling factor, and related Ca2+-binding proteins of the CREC family (EF-Hand protein superfamily)	TU	Multiple classes
HINDICA_A_2994_Transcript_1/1	KOG3346	1.00E-16	Phosphatidylethanolamine binding protein	R	General function prediction only
HINDICA_A_2515_Transcript_2/2	KOG1144	2.00E-04	Translation initiation factor 5B (eIF-5B)	J	Translation, ribosomal structure and biogenesis
HINDICA_A_2149_Transcript_1/1	KOG0137	8.00E-57	Very-long-chain acyl-CoA dehydrogenase	I	Lipid transport and metabolism
HINDICA_A_2073_Transcript_1/4	KOG3273	4.00E-69	Predicted RNA-binding protein Pno1p interacting with Nob1p and involved in 26S proteasome assembly	O	Posttranslational modification, protein turnover, chaperones
HINDICA_A_4395_Transcript_1/1	KOG1505	1.00E-07	Lysophosphatidic acid acyltransferase LPAAT and related acyltransferases	I	Lipid transport and metabolism
HINDICA_A_2389_Transcript_3/4	KOG1854	3.00E-43	Mitochondrial inner membrane protein (mitofilin)	M	Cell wall/membrane/envelope biogenesis
HINDICA_A_5996_Transcript_1/1	KOG2235	1.00E-25	Uncharacterized conserved protein	S	Function unknown
HINDICA_A_13876_Transcript_1/1	KOG0781	1.00E-19	Signal recognition particle receptor, alpha subunit	U	Intracellular trafficking, secretion, and vesicular transport
HINDICA_A_2503_Transcript_1/1	KOG1058	0	Vesicle coat complex COPI, beta subunit	U	Intracellular trafficking, secretion, and vesicular transport
HINDICA_A_2103_Transcript_1/1	KOG3877	1.00E-79	NADH:ubiquinone oxidoreductase, NDUFA10/42kDa subunit	C	Energy production and conversion
HINDICA_A_10044_Transcript_1/1	KOG0853	4.00E-38	Glycosyltransferase	M	Cell wall/membrane/envelope biogenesis
HINDICA_A_1323_Transcript_1/1	KOG0224	2.00E-74	Aquaporin (major intrinsic protein family)	G	Carbohydrate transport and metabolism
HINDICA_A_10762_Transcript_1/1	KOG0999	6.00E-50	Microtubule-associated protein Bicaudal-D	U	Intracellular trafficking, secretion, and vesicular transport
HINDICA_A_1442_Transcript_1/1	KOG1661	2.00E-42	Protein-L-isoaspartate(D-aspartate) O-methyltransferase	O	Posttranslational modification, protein turnover, chaperones
HINDICA_A_1621_Transcript_1/1	KOG3574	3.00E-77	Acetyl-CoA transporter	P	Inorganic ion transport and metabolism
HINDICA_A_14630_Transcript_1/1	KOG2194	2.00E-58	Aminopeptidases of the M20 family	OR	Multiple classes
HINDICA_A_3561_Transcript_2/2	KOG4436	1.00E-51	Predicted GTPase activator NB4S/EVI5 (contains TBC domain)/Calmodulin-binding protein Pollux (contains PTB and TBC domains)	R	General function prediction only
HINDICA_A_10505_Transcript_1/1	KOG1764	2.00E-83	5'-AMP-activated protein kinase, gamma subunit	C	Energy production and conversion
HINDICA_A_4935_Transcript_1/1	KOG1105	2.00E-04	Transcription elongation factor TFIIS/Cofactor of enhancer-binding protein Sp1	K	Transcription
HINDICA_A_5147_Transcript_1/1	KOG1046	1.00E-84	Puromycin-sensitive aminopeptidase and related aminopeptidases	EO	Multiple classes
HINDICA_A_13959_Transcript_1/1	KOG1787	3.00E-17	Kinase A-anchor protein Neurobeachin and related BEACH and WD40 repeat proteins	U	Intracellular trafficking, secretion, and vesicular transport
HINDICA_A_4897_Transcript_1/1	KOG2989	2.00E-47	Uncharacterized conserved protein	S	Function unknown
HINDICA_A_15640_Transcript_1/1	KOG0409	2.00E-22	Predicted dehydrogenase	R	General function prediction only
HINDICA_A_583_Transcript_2/2	KOG2855	4.00E-67	Ribokinase	G	Carbohydrate transport and metabolism
HINDICA_A_1596_Transcript_4/4	KOG0774	8.00E-92	Transcription factor PBX and related HOX domain proteins	K	Transcription
HINDICA_A_11759_Transcript_1/1	KOG3371	3.00E-47	Uncharacterized conserved protein	S	Function unknown
HINDICA_A_679_Transcript_1/2	KOG1015	6.00E-07	Transcription regulator XNP/ATRX, DEAD-box superfamily	K	Transcription
HINDICA_A_12536_Transcript_1/1	KOG3887	5.00E-65	Predicted small GTPase involved in nuclear protein import	U	Intracellular trafficking, secretion, and vesicular transport
HINDICA_A_14684_Transcript_2/4	KOG2801	6.00E-08	Probable Rab-GAPs	U	Intracellular trafficking, secretion, and vesicular transport
HINDICA_A_12412_Transcript_1/1	KOG0967	1.00E-51	ATP-dependent DNA ligase I	L	Replication, recombination and repair
HINDICA_A_12609_Transcript_1/1	KOG3527	2.00E-29	Erythrocyte membrane protein 4.1 and related proteins of the ERM family	R	General function prediction only
HINDICA_A_10721_Transcript_1/1	KOG1247	0	Methionyl-tRNA synthetase	J	Translation, ribosomal structure and biogenesis
HINDICA_A_10721_Transcript_1/1	KOG2241	8.00E-57	tRNA-binding protein	J	Translation, ribosomal structure and biogenesis
HINDICA_A_13420_Transcript_1/1	KOG2660	8.00E-12	Locus-specific chromosome binding proteins	S	Function unknown
HINDICA_A_3937_Transcript_1/1	KOG0292	1.00E-149	Vesicle coat complex COPI, alpha subunit	U	Intracellular trafficking, secretion, and vesicular transport
HINDICA_A_2092_Transcript_1/1	KOG2191	2.00E-52	RNA-binding protein NOVA1/PASILLA and related KH domain proteins	AR	Multiple classes
HINDICA_A_12940_Transcript_1/1	KOG1287	1.00E-104	Amino acid transporters	E	Amino acid transport and metabolism
HINDICA_A_2454_Transcript_1/1	KOG0055	1.00E-128	Multidrug/pheromone exporter, ABC superfamily	Q	Secondary metabolites biosynthesis, transport and catabolism
HINDICA_A_4230_Transcript_1/1	KOG0543	2.00E-36	FKBP-type peptidyl-prolyl cis-trans isomerase	O	Posttranslational modification, protein turnover, chaperones
HINDICA_A_16844_Transcript_1/1	KOG0465	2.00E-83	Mitochondrial elongation factor	J	Translation, ribosomal structure and biogenesis
HINDICA_A_415_Transcript_2/2	KOG2116	4.00E-93	Protein involved in plasmid maintenance/nuclear protein involved in lipid metabolism	NI	Multiple classes
HINDICA_A_8509_Transcript_1/2	KOG1681	3.00E-81	Enoyl-CoA isomerase	I	Lipid transport and metabolism
HINDICA_A_662_Transcript_1/1	KOG0274	6.00E-96	Cdc4 and related F-box and WD-40 proteins	R	General function prediction only
HINDICA_A_9746_Transcript_1/1	KOG2234	9.00E-31	Predicted UDP-galactose transporter	G	Carbohydrate transport and metabolism
HINDICA_A_1928_Transcript_1/1	KOG1809	2.00E-36	Vacuolar protein sorting-associated protein	U	Intracellular trafficking, secretion, and vesicular transport
HINDICA_A_2655_Transcript_1/1	KOG2026	1.00E-78	Spindle pole body protein - Sad1p	Z	Cytoskeleton
HINDICA_A_16686_Transcript_1/1	KOG3598	7.00E-04	Thyroid hormone receptor-associated protein complex, subunit TRAP230	K	Transcription
HINDICA_A_12899_Transcript_1/2	KOG0660	1.00E-137	Mitogen-activated protein kinase	T	Signal transduction mechanisms
HINDICA_A_9849_Transcript_1/1	KOG3670	8.00E-21	Phospholipase	I	Lipid transport and metabolism
HINDICA_A_4561_Transcript_2/2	KOG3627	5.00E-11	Trypsin	E	Amino acid transport and metabolism
HINDICA_A_1296_Transcript_1/2	KOG0812	8.00E-64	SNARE protein SED5/Syntaxin 5	U	Intracellular trafficking, secretion, and vesicular transport
HINDICA_A_3083_Transcript_1/1	KOG4054	2.00E-11	Uncharacterized conserved protein	S	Function unknown
HINDICA_A_17050_Transcript_1/1	KOG1041	6.00E-09	Translation initiation factor 2C (eIF-2C) and related proteins	J	Translation, ribosomal structure and biogenesis
HINDICA_A_9415_Transcript_1/1	KOG3965	3.00E-34	Uncharacterized conserved protein	S	Function unknown
HINDICA_A_3326_Transcript_1/1	KOG0161	4.00E-07	Myosin class II heavy chain	Z	Cytoskeleton
HINDICA_A_11791_Transcript_1/1	KOG1820	2.00E-11	Microtubule-associated protein	Z	Cytoskeleton
HINDICA_A_1694_Transcript_1/1	KOG4215	1.00E-40	Hepatocyte nuclear factor 4 and similar steroid hormone receptors	K	Transcription
HINDICA_A_2199_Transcript_1/1	KOG4215	5.00E-64	Hepatocyte nuclear factor 4 and similar steroid hormone receptors	K	Transcription
HINDICA_A_10839_Transcript_1/1	KOG1685	3.00E-11	Uncharacterized conserved protein	S	Function unknown
HINDICA_A_9687_Transcript_1/1	KOG1837	4.00E-28	Uncharacterized conserved protein	S	Function unknown
HINDICA_A_10316_Transcript_1/1	KOG2151	3.00E-31	Predicted transcriptional regulator	KDR	Multiple classes
HINDICA_A_11969_Transcript_1/2	KOG2566	3.00E-05	Beta-glucocerebrosidase	G	Carbohydrate transport and metabolism
HINDICA_A_9697_Transcript_1/1	KOG3054	7.00E-25	Uncharacterized conserved protein	S	Function unknown
HINDICA_A_13268_Transcript_1/1	KOG2784	3.00E-71	Phenylalanyl-tRNA synthetase, beta subunit	J	Translation, ribosomal structure and biogenesis
HINDICA_A_4314_Transcript_1/1	KOG2472	1.00E-120	Phenylalanyl-tRNA synthetase beta subunit	J	Translation, ribosomal structure and biogenesis
HINDICA_A_4921_Transcript_2/4	KOG0428	6.00E-69	Non-canonical ubiquitin conjugating enzyme 1	O	Posttranslational modification, protein turnover, chaperones
HINDICA_A_9203_Transcript_1/1	KOG1562	1.00E-41	Spermidine synthase	E	Amino acid transport and metabolism
HINDICA_A_16507_Transcript_1/1	KOG0778	8.00E-16	Protease, Ulp1 family	O	Posttranslational modification, protein turnover, chaperones
HINDICA_A_3132_Transcript_1/1	KOG3637	7.00E-52	Vitronectin receptor, alpha subunit	W	Extracellular structures
HINDICA_A_12374_Transcript_1/1	KOG1109	6.00E-05	Vacuole membrane protein VMP1	R	General function prediction only
HINDICA_A_1732_Transcript_1/1	KOG1166	5.00E-20	Mitotic checkpoint serine/threonine protein kinase	D	Cell cycle control, cell division, chromosome partitioning
HINDICA_A_1120_Transcript_1/2	KOG3235	2.00E-38	Subunit of the major N alpha-acetyltransferase	R	General function prediction only
HINDICA_A_1833_Transcript_1/1	KOG2801	1.00E-08	Probable Rab-GAPs	U	Intracellular trafficking, secretion, and vesicular transport
HINDICA_A_1718_Transcript_1/1	KOG0140	1.00E-174	Medium-chain acyl-CoA dehydrogenase	I	Lipid transport and metabolism
HINDICA_A_17_Transcript_1/1	KOG2909	4.00E-08	Vacuolar H+-ATPase V1 sector, subunit C	C	Energy production and conversion
HINDICA_A_3378_Transcript_2/2	KOG3774	2.00E-73	Uncharacterized conserved protein Lama	T	Signal transduction mechanisms
HINDICA_A_2665_Transcript_1/1	KOG0465	1.00E-38	Mitochondrial elongation factor	J	Translation, ribosomal structure and biogenesis
HINDICA_A_12958_Transcript_1/1	KOG1847	3.00E-05	mRNA splicing factor	A	RNA processing and modification
HINDICA_A_10023_Transcript_1/1	KOG0190	3.00E-55	Protein disulfide isomerase (prolyl 4-hydroxylase beta subunit)	O	Posttranslational modification, protein turnover, chaperones
HINDICA_A_3370_Transcript_1/1	KOG1765	1.00E-16	Regulator of ribosome synthesis	J	Translation, ribosomal structure and biogenesis
HINDICA_A_15081_Transcript_1/1	KOG0055	4.00E-14	Multidrug/pheromone exporter, ABC superfamily	Q	Secondary metabolites biosynthesis, transport and catabolism
HINDICA_A_1623_Transcript_1/1	KOG1410	0	Nuclear transport receptor RanBP16 (importin beta superfamily)	YU	Multiple classes
HINDICA_A_3190_Transcript_1/1	KOG3736	2.00E-77	Polypeptide N-acetylgalactosaminyltransferase	O	Posttranslational modification, protein turnover, chaperones
HINDICA_A_2977_Transcript_2/2	KOG0866	2.00E-10	Ran-binding protein RANBP3	U	Intracellular trafficking, secretion, and vesicular transport
HINDICA_A_4831_Transcript_1/1	KOG2971	7.00E-44	RNA-binding protein required for biogenesis of the ribosomal 60S subunit	J	Translation, ribosomal structure and biogenesis
HINDICA_A_2052_Transcript_1/1	KOG4151	1.00E-111	Myosin assembly protein/sexual cycle protein and related proteins	ODR	Multiple classes
HINDICA_A_5233_Transcript_1/1	KOG0933	1.00E-12	Structural maintenance of chromosome protein 2 (chromosome condensation complex Condensin, subunit E)	BD	Multiple classes
HINDICA_A_9002_Transcript_1/1	KOG4194	3.00E-05	Membrane glycoprotein LIG-1	T	Signal transduction mechanisms
HINDICA_A_4817_Transcript_2/3	KOG2039	1.00E-159	Transcriptional coactivator p100	K	Transcription
HINDICA_A_683_Transcript_1/1	KOG3598	3.00E-10	Thyroid hormone receptor-associated protein complex, subunit TRAP230	K	Transcription
HINDICA_A_12806_Transcript_1/1	KOG0158	5.00E-48	Cytochrome P450 CYP3/CYP5/CYP6/CYP9 subfamilies	Q	Secondary metabolites biosynthesis, transport and catabolism
HINDICA_A_5080_Transcript_3/3	KOG0394	2.00E-50	Ras-related GTPase	R	General function prediction only
HINDICA_A_2862_Transcript_2/2	KOG0758	3.00E-48	Mitochondrial carnitine-acylcarnitine carrier protein	C	Energy production and conversion
HINDICA_A_2978_Transcript_1/1	KOG1304	6.00E-92	Amino acid transporters	E	Amino acid transport and metabolism
HINDICA_A_3441_Transcript_1/1	KOG4215	2.00E-63	Hepatocyte nuclear factor 4 and similar steroid hormone receptors	K	Transcription
HINDICA_A_8938_Transcript_1/2	KOG4341	1.00E-53	F-box protein containing LRR	R	General function prediction only
HINDICA_A_11142_Transcript_1/1	KOG0305	4.00E-80	Anaphase promoting complex, Cdc20, Cdh1, and Ama1 subunits	DO	Multiple classes
HINDICA_A_10616_Transcript_1/1	KOG0161	1.00E-08	Myosin class II heavy chain	Z	Cytoskeleton
HINDICA_A_266_Transcript_1/1	KOG3115	2.00E-13	Methyltransferase-like protein	R	General function prediction only
HINDICA_A_3340_Transcript_2/3	KOG0928	5.00E-12	Pattern-formation protein/guanine nucleotide exchange factor	U	Intracellular trafficking, secretion, and vesicular transport
HINDICA_A_3340_Transcript_2/3	KOG0929	3.00E-04	Guanine nucleotide exchange factor	U	Intracellular trafficking, secretion, and vesicular transport
HINDICA_A_3177_Transcript_2/2	KOG2455	0	Delta-1-pyrroline-5-carboxylate dehydrogenase	E	Amino acid transport and metabolism
HINDICA_A_380_Transcript_1/1	KOG0342	4.00E-45	ATP-dependent RNA helicase pitchoune	A	RNA processing and modification
HINDICA_A_9877_Transcript_1/1	KOG2659	2.00E-28	LisH motif-containing protein	Z	Cytoskeleton
HINDICA_A_4590_Transcript_2/2	KOG4032	5.00E-11	Uncharacterized conserved protein	S	Function unknown
HINDICA_A_9818_Transcript_1/1	KOG2845	5.00E-30	Activating signal cointegrator 1	K	Transcription
HINDICA_A_1100_Transcript_2/2	KOG2686	5.00E-58	Choline kinase	M	Cell wall/membrane/envelope biogenesis
HINDICA_A_10158_Transcript_1/1	KOG1489	5.00E-26	Predicted GTP-binding protein (ODN superfamily)	R	General function prediction only
HINDICA_A_8745_Transcript_1/2	KOG2636	1.00E-108	Splicing factor 3a, subunit 3	A	RNA processing and modification
HINDICA_A_9584_Transcript_1/1	KOG1879	5.00E-56	UDP-glucose:glycoprotein glucosyltransferase	G	Carbohydrate transport and metabolism
HINDICA_A_14170_Transcript_1/1	KOG4474	1.00E-21	Uncharacterized conserved protein	S	Function unknown
HINDICA_A_16753_Transcript_1/1	KOG0985	0	Vesicle coat protein clathrin, heavy chain	U	Intracellular trafficking, secretion, and vesicular transport
[truncated: 346 more rows]

## Sheet: KOG>1000
Transcript ID	KOG ID	E-value	Putative function	KOG Function ID	KOG CLASS
HINDICA_A_339_Transcript_1/2	KOG4338	0.001	Predicted lipoprotein	I	Lipid transport and metabolism
HINDICA_A_14094_Transcript_1/1	KOG1924	6.00E-08	RhoA GTPase effector DIA/Diaphanous	TZ	Multiple classes
HINDICA_A_306_Transcript_2/3	KOG1924	5.00E-04	RhoA GTPase effector DIA/Diaphanous	TZ	Multiple classes
HINDICA_A_14127_Transcript_1/1	KOG0749	6.00E-56	Mitochondrial ADP/ATP carrier proteins	C	Energy production and conversion
HINDICA_A_1943_Transcript_1/1	KOG4015	1.00E-10	Fatty acid-binding protein FABP	I	Lipid transport and metabolism
HINDICA_A_16468_Transcript_1/1	KOG0921	1.00E-04	Dosage compensation complex, subunit MLE	K	Transcription
HINDICA_A_179_Transcript_2/3	KOG0819	7.00E-30	Annexin	U	Intracellular trafficking, secretion, and vesicular transport
HINDICA_A_840_Transcript_1/1	KOG4338	2.00E-06	Predicted lipoprotein	I	Lipid transport and metabolism
HINDICA_A_696_Transcript_1/1	KOG3184	7.00E-16	60S ribosomal protein L7	J	Translation, ribosomal structure and biogenesis
HINDICA_A_191_Transcript_1/1	KOG2044	2.00E-06	5'-3' exonuclease HKE1/RAT1	LA	Multiple classes
HINDICA_A_9614_Transcript_1/1	KOG1727	1.00E-40	Microtubule-binding protein (translationally controlled tumor protein)	DZ	Multiple classes
HINDICA_A_64_Transcript_1/6	KOG0052	5.00E-99	Translation elongation factor EF-1 alpha/Tu	J	Translation, ribosomal structure and biogenesis
HINDICA_A_370_Transcript_1/1	KOG1339	2.00E-22	Aspartyl protease	O	Posttranslational modification, protein turnover, chaperones
HINDICA_A_1534_Transcript_2/2	KOG1924	8.00E-07	RhoA GTPase effector DIA/Diaphanous	TZ	Multiple classes
HINDICA_A_529_Transcript_1/1	KOG1984	1.00E-05	Vesicle coat complex COPII, subunit SFB3	U	Intracellular trafficking, secretion, and vesicular transport
HINDICA_A_287_Transcript_1/1	KOG1376	1.00E-27	Alpha tubulin	Z	Cytoskeleton
HINDICA_A_8298_Transcript_2/3	KOG4015	6.00E-24	Fatty acid-binding protein FABP	I	Lipid transport and metabolism
HINDICA_A_1028_Transcript_2/2	KOG4400	7.00E-06	E3 ubiquitin ligase interacting with arginine methyltransferase	O	Posttranslational modification, protein turnover, chaperones
HINDICA_A_247_Transcript_1/1	KOG0878	1.00E-34	60S ribosomal protein L32	J	Translation, ribosomal structure and biogenesis
HINDICA_A_1284_Transcript_1/1	KOG1641	1.00E-18	Mitochondrial chaperonin	O	Posttranslational modification, protein turnover, chaperones
HINDICA_A_8892_Transcript_1/2	KOG1742	7.00E-15	60s ribosomal protein L15/L27	J	Translation, ribosomal structure and biogenesis
HINDICA_A_865_Transcript_1/1	KOG0819	1.00E-14	Annexin	U	Intracellular trafficking, secretion, and vesicular transport
HINDICA_A_509_Transcript_1/1	KOG0819	1.00E-29	Annexin	U	Intracellular trafficking, secretion, and vesicular transport
HINDICA_A_1431_Transcript_1/1	KOG0019	1.00E-12	Molecular chaperone (HSP90 family)	O	Posttranslational modification, protein turnover, chaperones
HINDICA_A_14333_Transcript_1/1	KOG2988	1.00E-39	60S ribosomal protein L30	J	Translation, ribosomal structure and biogenesis
HINDICA_A_1642_Transcript_1/1	KOG0123	3.00E-73	Polyadenylate-binding protein (RRM superfamily)	AJ	Multiple classes
HINDICA_A_410_Transcript_1/3	KOG4338	7.00E-06	Predicted lipoprotein	I	Lipid transport and metabolism
HINDICA_A_8299_Transcript_1/1	KOG0893	1.00E-29	60S ribosomal protein L31	J	Translation, ribosomal structure and biogenesis
HINDICA_A_1140_Transcript_1/2	KOG1374	3.00E-45	Gamma tubulin	Z	Cytoskeleton
HINDICA_A_178_Transcript_2/2	KOG2309	9.00E-28	60s ribosomal protein L2/L8	J	Translation, ribosomal structure and biogenesis
HINDICA_A_8575_Transcript_4/5	KOG1668	4.00E-39	Elongation factor 1 beta/delta chain	K	Transcription
HINDICA_A_2629_Transcript_1/1	KOG0546	5.00E-64	HSP90 co-chaperone CPR7/Cyclophilin	O	Posttranslational modification, protein turnover, chaperones
HINDICA_A_16222_Transcript_1/1	KOG0123	4.00E-41	Polyadenylate-binding protein (RRM superfamily)	AJ	Multiple classes
HINDICA_A_226_Transcript_1/1	KOG1646	3.00E-46	40S ribosomal protein S6	J	Translation, ribosomal structure and biogenesis
HINDICA_A_202_Transcript_1/1	KOG0190	1.00E-129	Protein disulfide isomerase (prolyl 4-hydroxylase beta subunit)	O	Posttranslational modification, protein turnover, chaperones
HINDICA_A_14214_Transcript_1/1	KOG0918	3.00E-27	Selenium-binding protein	P	Inorganic ion transport and metabolism
HINDICA_A_517_Transcript_2/2	KOG1924	8.00E-05	RhoA GTPase effector DIA/Diaphanous	TZ	Multiple classes
HINDICA_A_1105_Transcript_1/1	KOG3166	3.00E-18	60S ribosomal protein L7A	J	Translation, ribosomal structure and biogenesis
HINDICA_A_643_Transcript_1/1	KOG3591	3.00E-17	Alpha crystallins	O	Posttranslational modification, protein turnover, chaperones
HINDICA_A_2703_Transcript_1/1	KOG1375	1.00E-17	Beta tubulin	Z	Cytoskeleton
HINDICA_A_14152_Transcript_1/1	KOG4338	2.00E-04	Predicted lipoprotein	I	Lipid transport and metabolism
HINDICA_A_3045_Transcript_1/1	KOG0070	1.00E-66	GTP-binding ADP-ribosylation factor Arf1	U	Intracellular trafficking, secretion, and vesicular transport
HINDICA_A_1062_Transcript_2/2	KOG3271	2.00E-57	Translation initiation factor 5A (eIF-5A)	J	Translation, ribosomal structure and biogenesis
HINDICA_A_635_Transcript_2/2	KOG1376	7.00E-72	Alpha tubulin	Z	Cytoskeleton
HINDICA_A_966_Transcript_1/1	KOG0100	2.00E-40	Molecular chaperones GRP78/BiP/KAR2, HSP70 superfamily	O	Posttranslational modification, protein turnover, chaperones
HINDICA_A_573_Transcript_1/2	KOG1714	3.00E-45	60s ribosomal protein L18	J	Translation, ribosomal structure and biogenesis
HINDICA_A_359_Transcript_1/2	KOG3301	5.00E-36	Ribosomal protein S4	J	Translation, ribosomal structure and biogenesis
HINDICA_A_9636_Transcript_1/1	KOG0815	4.00E-23	60S acidic ribosomal protein P0	J	Translation, ribosomal structure and biogenesis
HINDICA_A_1129_Transcript_1/1	KOG0829	6.00E-28	60S ribosomal protein L18A	J	Translation, ribosomal structure and biogenesis
HINDICA_A_14167_Transcript_1/1	KOG1696	6.00E-07	60s ribosomal protein L19	J	Translation, ribosomal structure and biogenesis
HINDICA_A_4034_Transcript_2/2	KOG3255	3.00E-35	60S ribosomal protein L9	J	Translation, ribosomal structure and biogenesis
HINDICA_A_1316_Transcript_2/3	KOG4024	3.00E-27	Complement component 1, Q subcomponent binding protein/mRNA splicing factor SF2, subunit P32	V	Defense mechanisms
HINDICA_A_1363_Transcript_1/1	KOG2862	3.00E-79	Alanine-glyoxylate aminotransferase AGT1	R	General function prediction only
HINDICA_A_320_Transcript_2/2	KOG0020	1.00E-143	Endoplasmic reticulum glucose-regulated protein (GRP94/endoplasmin), HSP90 family	O	Posttranslational modification, protein turnover, chaperones
HINDICA_A_8855_Transcript_1/1	KOG0857	7.00E-47	60s ribosomal protein L10	J	Translation, ribosomal structure and biogenesis
HINDICA_A_2386_Transcript_2/2	KOG1694	5.00E-09	60s ribosomal protein L6	J	Translation, ribosomal structure and biogenesis
HINDICA_A_1054_Transcript_3/3	KOG3070	5.00E-19	Predicted RNA-binding protein containing PIN domain and invovled in translation or RNA processing	J	Translation, ribosomal structure and biogenesis
HINDICA_A_9673_Transcript_2/3	KOG3311	9.00E-50	Ribosomal protein S18	J	Translation, ribosomal structure and biogenesis
HINDICA_A_363_Transcript_1/2	KOG2304	2.00E-83	3-hydroxyacyl-CoA dehydrogenase	I	Lipid transport and metabolism
HINDICA_A_314_Transcript_1/2	KOG1695	2.00E-31	Glutathione S-transferase	O	Posttranslational modification, protein turnover, chaperones
HINDICA_A_447_Transcript_1/1	KOG3424	4.00E-29	40S ribosomal protein S24	J	Translation, ribosomal structure and biogenesis
HINDICA_A_912_Transcript_1/1	KOG0003	3.00E-18	Ubiquitin/60s ribosomal protein L40 fusion	J	Translation, ribosomal structure and biogenesis
HINDICA_A_756_Transcript_1/1	KOG0860	6.00E-08	Synaptobrevin/VAMP-like protein	U	Intracellular trafficking, secretion, and vesicular transport
HINDICA_A_1782_Transcript_1/1	KOG1570	2.00E-27	60S ribosomal protein L10A	J	Translation, ribosomal structure and biogenesis
HINDICA_A_9970_Transcript_1/1	KOG0830	1.00E-48	40S ribosomal protein SA (P40)/Laminin receptor 1	J	Translation, ribosomal structure and biogenesis
HINDICA_A_758_Transcript_1/1	KOG1629	2.00E-27	Bax-mediated apoptosis inhibitor TEGT/BI-1	V	Defense mechanisms
HINDICA_A_14227_Transcript_1/2	KOG4116	2.00E-06	Ubiquinol cytochrome c reductase, subunit QCR8	C	Energy production and conversion
HINDICA_A_1944_Transcript_1/2	KOG3295	2.00E-50	60S Ribosomal protein L13	J	Translation, ribosomal structure and biogenesis
HINDICA_A_14124_Transcript_1/2	KOG0819	2.00E-17	Annexin	U	Intracellular trafficking, secretion, and vesicular transport
HINDICA_A_628_Transcript_1/1	KOG1477	2.00E-07	SPRY domain-containing proteins	R	General function prediction only
HINDICA_A_561_Transcript_1/1	KOG0657	5.00E-68	Glyceraldehyde 3-phosphate dehydrogenase	G	Carbohydrate transport and metabolism
HINDICA_A_654_Transcript_1/2	KOG1744	7.00E-34	Histone H2B	B	Chromatin structure and dynamics
HINDICA_A_965_Transcript_1/1	KOG0994	2.00E-04	Extracellular matrix glycoprotein Laminin subunit beta	W	Extracellular structures
HINDICA_A_521_Transcript_1/1	KOG0977	8.00E-65	Nuclear envelope protein lamin, intermediate filament superfamily	DY	Multiple classes
HINDICA_A_2838_Transcript_1/2	KOG0901	1.00E-25	60S ribosomal protein L14/L17/L23	J	Translation, ribosomal structure and biogenesis
HINDICA_A_2431_Transcript_1/2	KOG1628	4.00E-90	40S ribosomal protein S3A	J	Translation, ribosomal structure and biogenesis
