# Supplementary material for: A transcriptomic insight into the infective juvenile stage of the insect parasitic nematode, Heterorhabditis indica
Source: BMC Genomics. 2016 Mar 1;17:166. doi: 10.1186/s12864-016-2510-z (PMC4774024; doi:10.1186/s12864-016-2510-z)
Supplement: Additional file 4: Table S3. — KEGG Pathways represented by transcripts with FPKM value of ≥100 and ≥1000. (XLSX 20 kb) [file 12864_2016_2510_MOESM4_ESM.xlsx]

## Sheet: KEGG_100Plus
KEGG Pathways represented by transcripts with FPKM value of ≥100
KEGG PATHWAY ID and Name	Genes Mapped to Pathway
03010 Ribosome	82
03040 Spliceosome	69
05016 Huntington's disease	64
04141 Protein processing in endoplasmic reticulum	63
00190 Oxidative phosphorylation	61
04144 Endocytosis	56
05010 Alzheimer's disease	55
05012 Parkinson's disease	55
03013 RNA transport	48
04932 Non-alcoholic fatty liver disease	48
01200 Carbon metabolism	47
05169 Epstein-Barr virus infection	39
04120 Ubiquitin mediated proteolysis	34
01230 Biosynthesis of amino acids	32
03050 Proteasome	32
05200 Pathways in cancer	32
03015 mRNA surveillance pathway	31
04145 Phagosome	29
00230 Purine metabolism	27
05203 Viral carcinogenesis	27
03008 Ribosome biogenesis in eukaryotes	26
04151 PI3K-Akt signaling pathway	26
05166 HTLV-I infection	26
04152 AMPK signaling pathway	25
04910 Insulin signaling pathway	24
04142 Lysosome	22
00240 Pyrimidine metabolism	21
04810 Regulation of actin cytoskeleton	21
04721 Synaptic vesicle cycle	21
00564 Glycerophospholipid metabolism	20
03018 RNA degradation	20
04510 Focal adhesion	20
05205 Proteoglycans in cancer	20
05168 Herpes simplex infection	20
00970 Aminoacyl-tRNA biosynthesis	19
04530 Tight junction	19
00020 Citrate cycle	18
00280 Valine, leucine and isoleucine degradation	18
04014 Ras signaling pathway	18
04015 Rap1 signaling pathway	18
04110 Cell cycle	18
04931 Insulin resistance	18
05110 Vibrio cholerae infection	18
05132 Salmonella infection	18
05100 Bacterial invasion of epithelial cells	18
01212 Fatty acid metabolism	17
00010 Glycolysis / Gluconeogenesis	17
04010 MAPK signaling pathway	17
04310 Wnt signaling pathway	17
04068 FoxO signaling pathway	17
04071 Sphingolipid signaling pathway	17
04022 cGMP - PKG signaling pathway	17
04114 Oocyte meiosis	17
05034 Alcoholism	17
05120 Epithelial cell signaling in Helicobacter pylori infection	17
04024 cAMP signaling pathway	16
04146 Peroxisome	16
04111 Cell cycle - yeast	16
04922 Glucagon signaling pathway	16
04261 Adrenergic signaling in cardiomyocytes	16
04728 Dopaminergic synapse	16
04062 Chemokine signaling pathway	15
05152 Tuberculosis	15
05164 Influenza A	15
00620 Pyruvate metabolism	14
00071 Fatty acid degradation	14
00270 Cysteine and methionine metabolism	14
00480 Glutathione metabolism	14
04921 Oxytocin signaling pathway	14
04260 Cardiac muscle contraction	14
04360 Axon guidance	14
05130 Pathogenic Escherichia coli infection	14
05131 Shigellosis	14
00520 Amino sugar and nucleotide sugar metabolism	13
04066 HIF-1 signaling pathway	13
04520 Adherens junction	13
04722 Neurotrophin signaling pathway	13
05211 Renal cell carcinoma	13
00630 Glyoxylate and dicarboxylate metabolism	12
00710 Carbon fixation in photosynthetic organisms	12
04390 Hippo signaling pathway	12
04666 Fc gamma R-mediated phagocytosis	12
04914 Progesterone-mediated oocyte maturation	12
05323 Rheumatoid arthritis	12
05160 Hepatitis C	12
00030 Pentose phosphate pathway	11
00640 Propanoate metabolism	11
00250 Alanine, aspartate and glutamate metabolism	11
00330 Arginine and proline metabolism	11
04130 SNARE interactions in vesicular transport	11
04072 Phospholipase D signaling pathway	11
03320 PPAR signaling pathway	11
04915 Estrogen signaling pathway	11
04918 Thyroid hormone synthesis	11
04919 Thyroid hormone signaling pathway	11
04916 Melanogenesis	11
05231 Choline metabolism in cancer	11
05161 Hepatitis B	11
00561 Glycerolipid metabolism	10
00510 N-Glycan biosynthesis	10
03060 Protein export	10
03420 Nucleotide excision repair	10
04020 Calcium signaling pathway	10
04611 Platelet activation	10
04966 Collecting duct acid secretion	10
05206 MicroRNAs in cancer	10
05134 Legionellosis	10
00051 Fructose and mannose metabolism	9
00260 Glycine, serine and threonine metabolism	9
00310 Lysine degradation	9
00513 Various types of N-glycan biosynthesis	9
03020 RNA polymerase	9
03030 DNA replication	9
04113 Meiosis - yeast	9
04540 Gap junction	9
04612 Antigen processing and presentation	9
04660 T cell receptor signaling pathway	9
04920 Adipocytokine signaling pathway	9
04912 GnRH signaling pathway	9
04972 Pancreatic secretion	9
05202 Transcriptional misregulation in cancers	9
05210 Colorectal cancer	9
05215 Prostate cancer	9
05142 Chagas disease	9
01210 2-Oxocarboxylic acid metabolism	8
00062 Fatty acid elongation	8
00410 beta-Alanine metabolism	8
03022 Basal transcription factors	8
04012 ErbB signaling pathway	8
04350 TGF-beta signaling pathway	8
04391 Hippo signaling pathway -fly	8
04550 Signaling pathways regulating pluripotency of stem cells	8
04670 Leukocyte transendothelial migration	8
04270 Vascular smooth muscle contraction	8
04962 Vasopressin-regulated water reabsorption	8
04961 Endocrine and other factor-regulated calcium reabsorption	8
04724 Glutamatergic synapse	8
04725 Cholinergic synapse	8
04720 Long-term potentiation	8
04713 Circadian entrainment	8
05212 Pancreatic cancer	8
00680 Methane metabolism	7
00600 Sphingolipid metabolism	7
00380 Tryptophan metabolism	7
03410 Base excision repair	7
04070 Phosphatidylinositol signaling system	7
04911 Insulin secretion	7
04970 Salivary secretion	7
04978 Mineral absorption	7
04727 GABAergic synapse	7
04726 Serotonergic synapse	7
04730 Long-term depression	7
04723 Retrograde endocannabinoid signaling	7
04740 Olfactory transduction	7
05230 Central carbon metabolism in cancer	7
05213 Endometrial cancer	7
05322 Systemic lupus erythematosus	7
05162 Measles	7
00500 Starch and sucrose metabolism	6
00650 Butanoate metabolism	6
00562 Inositol phosphate metabolism	6
00720 Carbon fixation pathways in prokaryotes	6
00565 Ether lipid metabolism	6
00590 Arachidonic acid metabolism	6
00760 Nicotinate and nicotinamide metabolism	6
04650 Natural killer cell mediated cytotoxicity	6
04662 B cell receptor signaling pathway	6
04664 Fc epsilon RI signaling pathway	6
04917 Prolactin signaling pathway	6
04924 Renin secretion	6
04925 Aldosterone synthesis and secretion	6
04971 Gastric acid secretion	6
04976 Bile secretion	6
04974 Protein digestion and absorption	6
05204 Chemical carcinogenesis	6
05214 Glioma	6
05220 Chronic myeloid leukemia	6
05223 Non-small cell lung cancer	6
05031 Amphetamine addiction	6
05133 Pertussis	6
05145 Toxoplasmosis	6
01040 Biosynthesis of unsaturated fatty acids	5
00220 Arginine biosynthesis	5
00860 Porphyrin and chlorophyll metabolism	5
00900 Terpenoid backbone biosynthesis	5
00980 Metabolism of xenobiotics by cytochrome P450	5
00983 Drug metabolism - other enzymes	5
03430 Mismatch repair	5
04370 VEGF signaling pathway	5
04668 TNF signaling pathway	5
04150 mTOR signaling pathway	5
04620 Toll-like receptor signaling pathway	5
04960 Aldosterone-regulated sodium reabsorption	5
04964 Proximal tubule bicarbonate reclamation	5
04745 Phototransduction - fly	5
04750 Inflammatory mediator regulation of TRP channels	5
04320 Dorso-ventral axis formation	5
04380 Osteoclast differentiation	5
04710 Circadian rhythm	5
05216 Thyroid cancer	5
05222 Small cell lung cancer	5
05014 Amyotrophic lateral sclerosis	5
05020 Prion diseases	5
05146 Amoebiasis	5
00040 Pentose and glucuronate interconversions	4
00052 Galactose metabolism	4
00910 Nitrogen metabolism	4
00920 Sulfur metabolism	4
00350 Tyrosine metabolism	4
00440 Phosphonate and phosphinate metabolism	4
00770 Pantothenate and CoA biosynthesis	4
00790 Folate biosynthesis	4
02010 ABC transporters	4
02020 Two-component system	4
04011 MAPK signaling pathway - yeast	4
04330 Notch signaling pathway	4
04340 Hedgehog signaling pathway	4
04621 NOD-like receptor signaling pathway	4
04622 RIG-I-like receptor signaling pathway	4
04623 Cytosolic DNA-sensing pathway	4
04923 Regulation of lipolysis in adipocyte	4
04975 Fat digestion and absorption	4
04626 Plant-pathogen interaction	4
05218 Melanoma	4
05032 Morphine addiction	4
05410 Hypertrophic cardiomyopathy	4
04930 Type II diabetes mellitus	4
00053 Ascorbate and aldarate metabolism	3
00061 Fatty acid biosynthesis	3
00140 Steroid hormone biosynthesis	3
00340 Histidine metabolism	3
00360 Phenylalanine metabolism	3
00400 Phenylalanine, tyrosine and tryptophan biosynthesis	3
00830 Retinol metabolism	3
00130 Ubiquinone and other terpenoid-quinone biosynthesis	3
00950 Isoquinoline alkaloid biosynthesis	3
00930 Caprolactam degradation	3
00982 Drug metabolism - cytochrome P450	3
04122 Sulfur relay system	3
04013 MAPK signaling pathway - fly	3
04064 NF-kappa B signaling pathway	3
04115 p53 signaling pathway	3
04614 Renin-angiotensin system	3
05221 Acute myeloid leukemia	3
05217 Basal cell carcinoma	3
05219 Bladder cancer	3
05416 Viral myocarditis	3
04940 Type I diabetes mellitus	3
00072 Synthesis and degradation of ketone bodies	2
00290 Valine, leucine and isoleucine biosynthesis	2
00430 Taurine and hypotaurine metabolism	2
00450 Selenocompound metabolism	2
00460 Cyanoamino acid metabolism	2
00563 Glycosylphosphatidylinositol	2
00511 Other glycan degradation	2
00670 One carbon pool by folate	2
00960 Tropane, piperidine and pyridine alkaloid biosynthesis	2
00362 Benzoate degradation	2
00627 Aminobenzoate degradation	2
00625 Chloroalkane and chloroalkene degradation	2
03460 Fanconi anemia pathway	2
04630 Jak-STAT signaling pathway	2
04512 ECM-receptor interaction	2
04514 Cell adhesion molecules	2
04112 Cell cycle - Caulobacter	2
04210 Apoptosis	2
04973 Carbohydrate digestion and absorption	2
04977 Vitamin digestion and absorption	2
04744 Phototransduction	2
04742 Taste transduction	2
05340 Primary immunodeficiency	2
05030 Cocaine addiction	2
05412 Arrhythmogenic right ventricular cardiomyopathy	2
05414 Dilated cardiomyopathy	2
01220 Degradation of aromatic compounds	1
00120 Primary bile acid biosynthesis	1
00591 Linoleic acid metabolism	1
00592 alpha-Linolenic acid metabolism	1
00300 Lysine biosynthesis	1
00471 D-Glutamine and D-glutamate metabolism	1
00512 Mucin type O-glycan biosynthesis	1
00534 Glycosaminoglycan biosynthesis - heparan sulfate / heparin	1
00604 Glycosphingolipid biosynthesis - ganglio series	1
00740 Riboflavin metabolism	1
00908 Zeatin biosynthesis	1
00903 Limonene and pinene degradation	1
00281 Geraniol degradation	1
01051 Biosynthesis of ansamycins	1
00965 Betalain biosynthesis	1
00401 Novobiocin biosynthesis	1
00254 Aflatoxin biosynthesis	1
00626 Naphthalene degradation	1
03440 Homologous recombination	1
03450 Non-homologous end-joining	1
04080 Neuroactive ligand-receptor interaction	1
04060 Cytokine-cytokine receptor interaction	1
04140 Regulation of autophagy	1
04913 Ovarian Steroidogenesis	1
04711 Circadian rhythm - fly	1
04712 Circadian rhythm - plant	1
05144 Malaria	1
05140 Leishmaniasis	1
05143 African trypanosomiasis	1

## Sheet: KEGG_1000Plus
KEGG Pathways represented by transcripts with FPKM value of ≥1000
KEGG PATHWAY ID and Name	Genes Mapped to Pathway
03010 Ribosome	29
04145 Phagosome	5
04612 Antigen processing and presentation	5
04141 Protein processing in endoplasmic reticulum	4
03040 Spliceosome	3
04142 Lysosome	3
05205 Proteoglycans in cancer	3
05016 Huntington's disease	3
05130 Pathogenic Escherichia coli infection	3
05134 Legionellosis	3
01200 Carbon metabolism	2
03013 RNA transport	2
03015 mRNA surveillance pathway	2
03018 RNA degradation	2
04066 HIF-1 signaling pathway	2
04151 PI3K-Akt signaling pathway	2
04144 Endocytosis	2
04146 Peroxisome	2
04540 Gap junction	2
04915 Estrogen signaling pathway	2
04260 Cardiac muscle contraction	2
05010 Alzheimer's disease	2
05012 Parkinson's disease	2
05410 Hypertrophic cardiomyopathy	2
05414 Dilated cardiomyopathy	2
05110 Vibrio cholerae infection	2
05152 Tuberculosis	2
05166 HTLV-I infection	2
05164 Influenza A	2
05168 Herpes simplex infection	2
01212 Fatty acid metabolism	1
01230 Biosynthesis of amino acids	1
00010 Glycolysis / Gluconeogenesis	1
00630 Glyoxylate and dicarboxylate metabolism	1
00650 Butanoate metabolism	1
00190 Oxidative phosphorylation	1
00710 Carbon fixation in photosynthetic organisms	1
00680 Methane metabolism	1
00062 Fatty acid elongation	1
00071 Fatty acid degradation	1
00250 Alanine, aspartate and glutamate metabolism	1
00260 Glycine, serine and threonine metabolism	1
00280 Valine, leucine and isoleucine degradation	1
00310 Lysine degradation	1
00380 Tryptophan metabolism	1
00480 Glutathione metabolism	1
00281 Geraniol degradation	1
00930 Caprolactam degradation	1
00980 Metabolism of xenobiotics by cytochrome P450	1
00982 Drug metabolism - cytochrome P450	1
04015 Rap1 signaling pathway	1
04010 MAPK signaling pathway	1
04390 Hippo signaling pathway	1
04391 Hippo signaling pathway -fly	1
04020 Calcium signaling pathway	1
04072 Phospholipase D signaling pathway	1
04071 Sphingolipid signaling pathway	1
04022 cGMP - PKG signaling pathway	1
04150 mTOR signaling pathway	1
04810 Regulation of actin cytoskeleton	1
04510 Focal adhesion	1
04520 Adherens junction	1
04530 Tight junction	1
04611 Platelet activation	1
04621 NOD-like receptor signaling pathway	1
04670 Leukocyte transendothelial migration	1
04910 Insulin signaling pathway	1
04914 Progesterone-mediated oocyte maturation	1
04921 Oxytocin signaling pathway	1
04919 Thyroid hormone signaling pathway	1
04924 Renin secretion	1
04261 Adrenergic signaling in cardiomyocytes	1
04745 Phototransduction - fly	1
04626 Plant-pathogen interaction	1
05200 Pathways in cancer	1
05206 MicroRNAs in cancer	1
05204 Chemical carcinogenesis	1
05203 Viral carcinogenesis	1
05215 Prostate cancer	1
05322 Systemic lupus erythematosus	1
05323 Rheumatoid arthritis	1
05014 Amyotrophic lateral sclerosis	1
05020 Prion diseases	1
05034 Alcoholism	1
05412 Arrhythmogenic right ventricular cardiomyopathy	1
05416 Viral myocarditis	1
04932 Non-alcoholic fatty liver disease	1
05132 Salmonella infection	1
05131 Shigellosis	1
05100 Bacterial invasion of epithelial cells	1
05162 Measles	1
05169 Epstein-Barr virus infection	1
05145 Toxoplasmosis	1
05142 Chagas disease	1
