# Supplementary material for: A transcriptomic insight into the infective juvenile stage of the insect parasitic nematode, Heterorhabditis indica
Source: BMC Genomics. 2016 Mar 1;17:166. doi: 10.1186/s12864-016-2510-z (PMC4774024; doi:10.1186/s12864-016-2510-z)
Supplement: Additional file 5: Table S4. — C. elegans kinase Group/family/subfamily not found in H. indica. (XLSX 10 kb) [file 12864_2016_2510_MOESM5_ESM.xlsx]

## Sheet: uniq_kinase_groups
C. elegans kinase Group/family/subfamily not found in H.indica
AGC/AGC-Unique
AGC/RSKL
AGC/RSKR
Atypical/ABC1/ABC1-C
Atypical/Alpha/eEF2K
Atypical/PIKK/ATM
Atypical/PIKK/ATR
Atypical/RIO/RIO3
CAMK/CAMKL/CHK1
CAMK/RAD53
CAMK/CAMKL/BRSK
CAMK/CAMKL/NuaK
CK1/Dual
CK1/Worm8
CK1/Worm10
CK1/Worm7
CK1/Worm9
CK1/VRK
CK1/Worm11
CMGC/CDK/CDK-Unclassified
CMGC/CDKL
CMGC/CMGC-Unique
CMGC/DYRK/HIPK
CMGC/RCK/MAK
Other/Worm2
Other/Worm5
Other/PEK/PEK
Other/Worm1
Other/CAMKK/CAMKK-Meta
Other/CDC7
Other/IRE
Other/NAK/GAK
Other/NEK/NEK10
Other/NKF1
Other/PLK/SAK
Other/TBCK
Other/VPS15
Other/Worm4
STE/STE7/STE7-Unclassified
STE/STE20/STLK
STE/STE20/PAKB
TK/KIN16
TKL/MLK/TAK1
TK/EGFR
TKL/MLK/LZK
TKL/MLK/ZAK
TKL/RAF/KSR
TK/Ryk
TK/Sev
TK/Trk
