# Supplementary material for: A transcriptomic insight into the infective juvenile stage of the insect parasitic nematode, Heterorhabditis indica
Source: BMC Genomics. 2016 Mar 1;17:166. doi: 10.1186/s12864-016-2510-z (PMC4774024; doi:10.1186/s12864-016-2510-z)
Supplement: Additional file 7: Table S5b. — MEROPS analysis of H. indica transcripts to identify secreted peptidases, proteases, and peptides. (XLSX 11 kb) [file 12864_2016_2510_MOESM7_ESM.xlsx]

## Sheet: Hindica_signalP_TMfilter_Merops
MEROPS analysis of H. indica transcriptome to identify secreted peptidases, proteases and peptides.
HINDICA_ID	BLASTP_result
HINDICA_D_10239_Transcript_1/2_m.37350_len:561	Zinc metalloproteinase nas-10 OS=Ascaris suum
HINDICA_D_10239_Transcript_2/2_m.136858_len:549	Zinc metalloproteinase nas-10 OS=Ascaris suum
HINDICA_D_109_Transcript_1/1_m.55440_len:123	Filamentous haemagglutinin family outer membrane protein (Precursor) OS=Trichodesmium erythraeum (strain IMS101) GN=Tery_1975
HINDICA_D_10988_Transcript_1/1_m.101772_len:211	Putative uncharacterized protein OS=Caenorhabditis brenneri GN=CAEBREN_12248
HINDICA_D_1124_Transcript_1/2_m.22773_len:500	Frizzled-1 OS=Ascaris suum
HINDICA_D_1124_Transcript_2/2_m.165604_len:500	Frizzled-1 OS=Ascaris suum
HINDICA_D_11385_Transcript_1/1_m.75705_len:501	Cholinesterase (Fragment) OS=Ascaris suum
HINDICA_D_11462_Transcript_1/1_m.87333_len:417	Gastric triacylglycerol lipase OS=Ascaris suum
HINDICA_D_12194_Transcript_1/2_m.141234_len:78	Uncharacterized protein OS=Loa loa
HINDICA_D_12194_Transcript_2/2_m.142937_len:77	Anticoagulant protein 10 OS=Ancylostoma caninum
HINDICA_D_12596_Transcript_2/3_m.103532_len:153	Uncharacterized protein OS=Pristionchus pacificus GN=PPA22773
HINDICA_D_12596_Transcript_3/3_m.68548_len:155	Uncharacterized protein OS=Pristionchus pacificus GN=PPA22773
HINDICA_D_130_Transcript_2/3_m.165751_len:77	Putative uncharacterized protein (Fragment) OS=Amblyomma maculatum
HINDICA_D_130_Transcript_3/3_m.4941_len:77	Putative uncharacterized protein (Fragment) OS=Amblyomma maculatum
HINDICA_D_14073_Transcript_1/1_m.606_len:109	Pepsin inhibitor Dit33 OS=Ascaris suum
HINDICA_D_14860_Transcript_1/2_m.45404_len:146	Protein CBR-IMMP-1 OS=Caenorhabditis briggsae GN=immp-1
HINDICA_D_14860_Transcript_2/2_m.57623_len:146	Protein CBR-IMMP-1 OS=Caenorhabditis briggsae GN=immp-1
HINDICA_D_15115_Transcript_1/1_m.48934_len:227	Major allergen Ani s 1 OS=Ascaris suum
HINDICA_D_15380_Transcript_1/1_m.120870_len:779	CRE-NAS-37 protein OS=Caenorhabditis remanei GN=Cre-nas-37
HINDICA_D_157_Transcript_1/1_m.17753_len:190	Uncharacterized protein OS=Pristionchus pacificus GN=PPA22773
HINDICA_D_158_Transcript_1/1_m.78783_len:4292	Low-density lipoprotein receptor-related protein OS=Ascaris suum
HINDICA_D_16638_Transcript_1/1_m.96960_len:518	Whole genome shotgun sequence assembly, scaffold_182, strain Mel28 OS=Tuber melanosporum (strain Mel28) GN=GSTUM_00003614001
HINDICA_D_17100_Transcript_1/1_m.110241_len:156	Lysozyme OS=Ascaris suum
HINDICA_D_17211_Transcript_1/1_m.44240_len:119	Predicted protein OS=Nematostella vectensis GN=v1g100407
HINDICA_D_17235_Transcript_1/1_m.97901_len:82	Protein C25E10.10 OS=Caenorhabditis elegans GN=C25E10.10
HINDICA_D_1789_Transcript_2/3_m.125735_len:362	GF17738 OS=Drosophila ananassae GN=GF17738
HINDICA_D_1789_Transcript_3/3_m.167834_len:327	GF17738 OS=Drosophila ananassae GN=GF17738
HINDICA_D_188_Transcript_1/1_m.86752_len:223	Cholinesterase OS=Ascaris suum
HINDICA_D_2094_Transcript_1/1_m.115988_len:346	Secreted frizzled-related protein 5 OS=Ascaris suum
HINDICA_D_2444_Transcript_1/5_m.105474_len:664	Frizzled-10-B OS=Ascaris suum
HINDICA_D_2444_Transcript_5/5_m.156106_len:664	Frizzled-10-B OS=Ascaris suum
HINDICA_D_261_Transcript_1/1_m.12400_len:519	CBN-EGL-21 protein OS=Caenorhabditis brenneri GN=Cbn-egl-21
HINDICA_D_2633_Transcript_1/1_m.126790_len:473	Macrophage metalloelastase OS=Ascaris suum
HINDICA_D_2833_Transcript_1/3_m.32221_len:354	Putative uncharacterized protein OS=Caenorhabditis remanei GN=CRE_12855
HINDICA_D_2833_Transcript_2/3_m.150192_len:354	Putative uncharacterized protein OS=Caenorhabditis remanei GN=CRE_12855
HINDICA_D_2833_Transcript_3/3_m.135884_len:354	Putative uncharacterized protein OS=Caenorhabditis remanei GN=CRE_12855
HINDICA_D_2884_Transcript_1/1_m.105264_len:578	Predicted protein OS=Nematostella vectensis GN=v1g172519
HINDICA_D_3024_Transcript_1/1_m.8226_len:187	Hypothetical esophageal gland cell secretory protein 12 OS=Heterodera glycines GN=hsp12
HINDICA_D_3179_Transcript_1/2_m.167164_len:686	Metalloprotease OS=Heterorhabditis bacteriophora
HINDICA_D_3179_Transcript_2/2_m.111162_len:686	Metalloprotease OS=Heterorhabditis bacteriophora
HINDICA_D_4365_Transcript_2/9_m.114154_len:368	Putative uncharacterized protein OS=Caenorhabditis remanei GN=CRE_15976
HINDICA_D_4365_Transcript_6/9_m.149906_len:368	Putative uncharacterized protein OS=Caenorhabditis remanei GN=CRE_15976
HINDICA_D_4863_Transcript_1/1_m.138832_len:270	Cysteine proteinase 3 (Fragment) OS=Clonorchis sinensis GN=CLF_108491
HINDICA_D_488_Transcript_1/2_m.55798_len:643	Endoprotease bli-4 OS=Ascaris suum
HINDICA_D_488_Transcript_2/2_m.8774_len:663	Endoprotease bli-4 OS=Ascaris suum
HINDICA_D_5623_Transcript_1/1_m.56024_len:307	Putative uncharacterized protein OS=Caenorhabditis remanei GN=CRE_28910
HINDICA_D_5703_Transcript_1/1_m.37957_len:96	Protein CBR-TAG-290 OS=Caenorhabditis briggsae GN=tag-290
HINDICA_D_5869_Transcript_2/2_m.149977_len:238	Uncharacterized protein OS=Caenorhabditis japonica GN=CJA10382
HINDICA_D_6079_Transcript_2/3_m.140810_len:365	Serine proteinase (Precursor) OS=Heterodera glycines GN=sp-I
HINDICA_D_6079_Transcript_3/3_m.140556_len:134	Serine proteinase (Precursor) OS=Heterodera glycines GN=sp-I
HINDICA_D_6256_Transcript_1/1_m.40057_len:353	Cathepsin B cysteine proteinase 6 OS=Ascaris suum
HINDICA_D_6314_Transcript_2/3_m.137274_len:823	Anosmin-1 OS=Ascaris suum
HINDICA_D_6314_Transcript_3/3_m.164324_len:795	Anosmin-1 OS=Ascaris suum
HINDICA_D_6325_Transcript_1/1_m.109729_len:193	Uncharacterized protein OS=Glycine max GN=Gma.57585
HINDICA_D_6571_Transcript_1/1_m.119666_len:268	Uncharacterized protein (Fragment) OS=Xenopus tropicalis
HINDICA_D_6814_Transcript_1/1_m.51893_len:263	Uncharacterized protein OS=Pristionchus pacificus GN=PPA28788
HINDICA_D_7585_Transcript_2/2_m.159293_len:284	ADAM 17 protease OS=Ascaris suum
HINDICA_D_7613_Transcript_1/1_m.102343_len:266	Serine proteinase (Precursor) OS=Heterodera glycines GN=sp-III
HINDICA_D_8724_Transcript_1/1_m.15224_len:158	Prolyl carboxy peptidase like protein 5 OS=Ascaris suum
HINDICA_D_8881_Transcript_1/1_m.10798_len:151	Onchocystatin OS=Ascaris suum
HINDICA_D_907_Transcript_1/1_m.5989_len:407	Peptidase A22B family protein OS=Loa loa
HINDICA_D_9101_Transcript_1/1_m.36542_len:372	Rhomboid family protein OS=Wuchereria bancrofti
HINDICA_D_917_Transcript_1/1_m.35204_len:397	Serine proteinase (Precursor) OS=Heterodera glycines GN=sp-I
HINDICA_D_9624_Transcript_1/1_m.4735_len:91	Putative uncharacterized protein (Fragment) OS=Amblyomma maculatum
