# Supplementary material for: A transcriptomic insight into the infective juvenile stage of the insect parasitic nematode, Heterorhabditis indica
Source: BMC Genomics. 2016 Mar 1;17:166. doi: 10.1186/s12864-016-2510-z (PMC4774024; doi:10.1186/s12864-016-2510-z)
Supplement: Additional file 9: Table S6b. — SSR type and microsatellites present in H. indica. (XLSX 187 kb) [file 12864_2016_2510_MOESM9_ESM.xlsx]

## Sheet: SSR_transcripts_indica
Table S6b - SSR type and microsatellite analysis for H. indica.
Transcript ID	SSR nr.	SSR type	SSR	size	start	end
HINDICA_A_2_Transcript_1/1	1	p1	(A)10	10	2838	2847
HINDICA_A_12_Transcript_1/1	1	p1	(A)11	11	2602	2612
HINDICA_A_21_Transcript_1/2	1	p3	(AAT)7	21	363	383
HINDICA_A_33_Transcript_1/3	1	p1	(C)10	10	2969	2978
HINDICA_A_33_Transcript_2/3	1	p1	(C)10	10	2969	2978
HINDICA_A_33_Transcript_3/3	1	p1	(C)10	10	2969	2978
HINDICA_A_34_Transcript_1/2	1	p3	(GCA)5	15	2835	2849
HINDICA_A_34_Transcript_2/2	1	p3	(GCA)5	15	2808	2822
HINDICA_A_39_Transcript_1/1	1	c	(TA)6tgtataaa(T)10	30	838	867
HINDICA_A_41_Transcript_1/1	1	p1	(A)11	11	1	11
HINDICA_A_50_Transcript_1/1	1	p3	(CTT)5	15	418	432
HINDICA_A_56_Transcript_3/4	1	p1	(T)11	11	418	428
HINDICA_A_56_Transcript_4/4	1	p1	(T)10	10	274	283
HINDICA_A_86_Transcript_5/5	1	p1	(G)10	10	30	39
HINDICA_A_88_Transcript_1/3	1	p3	(TGA)5	15	11	25
HINDICA_A_89_Transcript_1/1	1	p3	(CGA)5	15	590	604
HINDICA_A_91_Transcript_1/2	1	p1	(T)10	10	1463	1472
HINDICA_A_96_Transcript_1/1	1	p3	(ATC)5	15	888	902
HINDICA_A_103_Transcript_1/3	1	p1	(A)11	11	1180	1190
HINDICA_A_103_Transcript_3/3	1	p1	(A)11	11	1414	1424
HINDICA_A_112_Transcript_1/1	1	p1	(A)11	11	1901	1911
HINDICA_A_124_Transcript_1/2	1	p1	(T)10	10	1373	1382
HINDICA_A_124_Transcript_2/2	1	p1	(T)10	10	1180	1189
HINDICA_A_125_Transcript_2/7	1	p1	(G)10	10	1768	1777
HINDICA_A_125_Transcript_2/7	2	p2	(AG)6	12	1922	1933
HINDICA_A_125_Transcript_3/7	1	p1	(G)10	10	438	447
HINDICA_A_125_Transcript_3/7	2	p2	(AG)6	12	592	603
HINDICA_A_125_Transcript_4/7	1	p1	(G)10	10	438	447
HINDICA_A_125_Transcript_4/7	2	p2	(AG)6	12	592	603
HINDICA_A_125_Transcript_5/7	1	p1	(A)10	10	1	10
HINDICA_A_135_Transcript_2/3	1	p1	(T)10	10	1	10
HINDICA_A_143_Transcript_1/1	1	p3	(GAC)5	15	1	15
HINDICA_A_172_Transcript_3/5	1	p1	(A)10	10	2454	2463
HINDICA_A_172_Transcript_5/5	1	p1	(A)10	10	2454	2463
HINDICA_A_174_Transcript_1/1	1	p3	(TAT)6	18	1195	1212
HINDICA_A_177_Transcript_1/1	1	p1	(T)10	10	1385	1394
HINDICA_A_186_Transcript_1/1	1	p1	(A)10	10	1218	1227
HINDICA_A_188_Transcript_1/1	1	p1	(G)10	10	592	601
HINDICA_A_190_Transcript_1/1	1	p1	(T)11	11	1	11
HINDICA_A_196_Transcript_2/4	1	p1	(G)10	10	1406	1415
HINDICA_A_198_Transcript_1/2	1	p1	(A)11	11	72	82
HINDICA_A_201_Transcript_2/4	1	p3	(GAG)5	15	1808	1822
HINDICA_A_201_Transcript_3/4	1	p3	(GAG)5	15	388	402
HINDICA_A_201_Transcript_4/4	1	p1	(C)14	14	1	14
HINDICA_A_201_Transcript_4/4	2	p3	(GAG)5	15	349	363
HINDICA_A_204_Transcript_2/2	1	p1	(T)10	10	1	10
HINDICA_A_207_Transcript_1/4	1	p2	(AG)6	12	71	82
HINDICA_A_208_Transcript_1/5	1	p3	(CAA)5	15	66	80
HINDICA_A_208_Transcript_2/5	1	p3	(CAA)5	15	66	80
HINDICA_A_208_Transcript_4/5	1	p3	(CAA)5	15	66	80
HINDICA_A_212_Transcript_1/1	1	p1	(A)10	10	32	41
HINDICA_A_221_Transcript_1/1	1	p3	(CAG)5	15	1944	1958
HINDICA_A_227_Transcript_1/2	1	p3	(CAA)6	18	829	846
HINDICA_A_227_Transcript_1/2	2	p1	(T)10	10	1726	1735
HINDICA_A_227_Transcript_2/2	1	p3	(CAA)6	18	134	151
HINDICA_A_227_Transcript_2/2	2	p1	(T)10	10	1031	1040
HINDICA_A_230_Transcript_1/1	1	p3	(CTG)6	18	582	599
HINDICA_A_231_Transcript_1/1	1	p1	(T)11	11	13	23
HINDICA_A_234_Transcript_1/1	1	p3	(TAA)5	15	39	53
HINDICA_A_235_Transcript_1/3	1	p1	(T)10	10	1442	1451
HINDICA_A_235_Transcript_2/3	1	p1	(T)10	10	1156	1165
HINDICA_A_235_Transcript_3/3	1	p1	(T)10	10	1431	1440
HINDICA_A_243_Transcript_1/2	1	c	(GA)10gtcagaga(AG)9	46	1382	1427
HINDICA_A_243_Transcript_2/2	1	c	(GA)10gtcagaga(AG)9	46	1498	1543
HINDICA_A_253_Transcript_1/1	1	p1	(T)10	10	1	10
HINDICA_A_260_Transcript_1/1	1	p3	(TTG)5	15	1193	1207
HINDICA_A_267_Transcript_1/1	1	p1	(G)11	11	1	11
HINDICA_A_269_Transcript_1/2	1	p3	(CCT)6	18	5734	5751
HINDICA_A_275_Transcript_1/5	1	p3	(GCG)5	15	3100	3114
HINDICA_A_275_Transcript_2/5	1	p3	(GCG)5	15	3090	3104
HINDICA_A_275_Transcript_4/5	1	p3	(GCG)5	15	3170	3184
HINDICA_A_275_Transcript_5/5	1	p3	(GCG)5	15	3170	3184
HINDICA_A_279_Transcript_1/2	1	p3	(CAA)5	15	231	245
HINDICA_A_279_Transcript_2/2	1	p3	(CAA)5	15	250	264
HINDICA_A_281_Transcript_1/1	1	p3	(GAG)5	15	1	15
HINDICA_A_283_Transcript_4/5	1	p3	(GGA)5	15	2801	2815
HINDICA_A_283_Transcript_5/5	1	p3	(GGA)5	15	1712	1726
HINDICA_A_292_Transcript_1/2	1	p1	(T)10	10	13	22
HINDICA_A_298_Transcript_3/4	1	p1	(A)10	10	69	78
HINDICA_A_298_Transcript_4/4	1	p1	(A)10	10	69	78
HINDICA_A_302_Transcript_1/2	1	p2	(CT)9	18	2309	2326
HINDICA_A_302_Transcript_2/2	1	p2	(CT)9	18	2309	2326
HINDICA_A_305_Transcript_1/2	1	p1	(G)10	10	47	56
HINDICA_A_311_Transcript_1/1	1	p3	(AGG)5	15	1137	1151
HINDICA_A_315_Transcript_1/1	1	p3	(GTG)5	15	1	15
HINDICA_A_316_Transcript_1/1	1	p3	(GAG)5	15	212	226
HINDICA_A_316_Transcript_1/1	2	p3	(CGC)5	15	333	347
HINDICA_A_324_Transcript_1/1	1	p3	(GCC)6	18	677	694
HINDICA_A_336_Transcript_1/1	1	p3	(GCA)5	15	1281	1295
HINDICA_A_337_Transcript_1/1	1	p3	(AGC)5	15	1254	1268
HINDICA_A_342_Transcript_1/1	1	p3	(TGT)5	15	62	76
HINDICA_A_368_Transcript_1/1	1	p2	(AT)6	12	57	68
HINDICA_A_371_Transcript_1/1	1	p1	(T)10	10	1	10
HINDICA_A_372_Transcript_1/1	1	p1	(T)10	10	63	72
HINDICA_A_373_Transcript_1/3	1	p3	(TTG)5	15	27	41
HINDICA_A_377_Transcript_1/1	1	p3	(AAC)5	15	183	197
HINDICA_A_394_Transcript_1/1	1	p3	(GCC)5	15	385	399
HINDICA_A_394_Transcript_1/1	2	p3	(GTC)7	21	1523	1543
HINDICA_A_396_Transcript_1/2	1	p1	(T)11	11	2957	2967
HINDICA_A_396_Transcript_2/2	1	p1	(T)11	11	2891	2901
HINDICA_A_399_Transcript_1/2	1	p2	(TC)6	12	1453	1464
HINDICA_A_412_Transcript_1/1	1	p1	(A)10	10	95	104
HINDICA_A_433_Transcript_3/3	1	p1	(T)10	10	65	74
HINDICA_A_443_Transcript_1/1	1	p3	(CTG)6	18	1203	1220
HINDICA_A_456_Transcript_1/3	1	p1	(C)20	20	3716	3735
HINDICA_A_456_Transcript_2/3	1	p1	(C)20	20	3980	3999
HINDICA_A_456_Transcript_3/3	1	p2	(TC)9	18	310	327
HINDICA_A_457_Transcript_2/7	1	p3	(CAG)6	18	2022	2039
HINDICA_A_457_Transcript_3/7	1	p3	(CAG)6	18	3236	3253
HINDICA_A_457_Transcript_4/7	1	p3	(CAG)6	18	1231	1248
HINDICA_A_457_Transcript_6/7	1	p3	(CAG)6	18	1365	1382
HINDICA_A_460_Transcript_1/1	1	p1	(T)11	11	1184	1194
HINDICA_A_471_Transcript_1/1	1	p3	(TCC)5	15	1072	1086
HINDICA_A_472_Transcript_1/1	1	p3	(CAA)5	15	1525	1539
HINDICA_A_487_Transcript_1/2	1	p3	(ACA)5	15	63	77
HINDICA_A_487_Transcript_2/2	1	p3	(ACA)5	15	63	77
HINDICA_A_490_Transcript_1/1	1	p1	(T)11	11	8	18
HINDICA_A_498_Transcript_3/6	1	p3	(CCT)5	15	194	208
HINDICA_A_498_Transcript_4/6	1	p3	(CCT)5	15	194	208
HINDICA_A_503_Transcript_1/1	1	p1	(A)11	11	1431	1441
HINDICA_A_512_Transcript_1/2	1	p3	(ACC)5	15	31	45
HINDICA_A_512_Transcript_1/2	2	p3	(GCT)5	15	390	404
HINDICA_A_512_Transcript_2/2	1	p3	(ACC)5	15	99	113
HINDICA_A_512_Transcript_2/2	2	p3	(GCT)5	15	470	484
HINDICA_A_519_Transcript_1/1	1	p1	(G)10	10	47	56
HINDICA_A_529_Transcript_1/1	1	p1	(A)16	16	1	16
HINDICA_A_535_Transcript_1/2	1	p3	(TTG)5	15	67	81
HINDICA_A_535_Transcript_2/2	1	c	(TTG)5cgcaagttgatggtgttggaa(TTG)5	51	59	109
HINDICA_A_539_Transcript_1/1	1	p3	(GCC)5	15	134	148
HINDICA_A_542_Transcript_3/3	1	p1	(T)11	11	286	296
HINDICA_A_545_Transcript_2/3	1	p1	(A)10	10	149	158
HINDICA_A_546_Transcript_1/4	1	p1	(G)14	14	1	14
HINDICA_A_546_Transcript_3/4	1	p1	(G)11	11	58	68
HINDICA_A_546_Transcript_4/4	1	p1	(G)12	12	52	63
HINDICA_A_551_Transcript_4/6	1	p3	(TTG)7	21	2160	2180
HINDICA_A_551_Transcript_5/6	1	p3	(TTG)7	21	2160	2180
HINDICA_A_551_Transcript_6/6	1	p3	(TTG)7	21	71	91
HINDICA_A_552_Transcript_1/1	1	p3	(AGC)5	15	786	800
HINDICA_A_556_Transcript_1/1	1	p1	(A)10	10	891	900
HINDICA_A_560_Transcript_1/1	1	p3	(TCC)5	15	114	128
HINDICA_A_575_Transcript_1/1	1	p1	(T)11	11	106	116
HINDICA_A_576_Transcript_2/4	1	p1	(A)10	10	1459	1468
HINDICA_A_576_Transcript_3/4	1	p1	(A)10	10	33	42
HINDICA_A_576_Transcript_4/4	1	p1	(A)10	10	31	40
HINDICA_A_578_Transcript_1/1	1	p1	(G)10	10	1	10
HINDICA_A_582_Transcript_1/2	1	c	(G)10taaaaaaccatctaatccatccatcgtcggacaatcgaacaaacaatca(TTG)5atgatggccacatgtccgtgttc(ATG)5	112	11	122
HINDICA_A_582_Transcript_2/2	1	c	(G)10taaaaaaaaccatctaatccatccatcgtcggacaatcgaacaaacaatca(TTG)5atgatggtcacatgtccgtgttc(ATG)6	117	30	146
HINDICA_A_594_Transcript_1/4	1	p3	(ACC)5	15	1	15
HINDICA_A_594_Transcript_1/4	2	p3	(CAA)6	18	597	614
HINDICA_A_594_Transcript_1/4	3	p3	(GGC)5	15	881	895
HINDICA_A_594_Transcript_2/4	1	p3	(ACC)5	15	1	15
HINDICA_A_594_Transcript_2/4	2	p3	(CAA)6	18	597	614
HINDICA_A_594_Transcript_2/4	3	p3	(GGC)5	15	881	895
HINDICA_A_599_Transcript_1/1	1	p1	(A)10	10	70	79
HINDICA_A_603_Transcript_1/1	1	p1	(T)10	10	16	25
HINDICA_A_616_Transcript_1/1	1	c	(T)10cattagatcgaatgcctt(A)10	38	1784	1821
HINDICA_A_623_Transcript_1/5	1	p3	(GGA)5	15	519	533
HINDICA_A_623_Transcript_2/5	1	p3	(GGA)5	15	519	533
HINDICA_A_632_Transcript_1/1	1	p3	(GGA)6	18	847	864
HINDICA_A_637_Transcript_1/1	1	p3	(GCA)5	15	1203	1217
HINDICA_A_637_Transcript_1/1	2	p3	(GAG)5	15	1346	1360
HINDICA_A_638_Transcript_2/2	1	p1	(T)10	10	1	10
HINDICA_A_646_Transcript_1/1	1	p1	(A)14	14	208	221
HINDICA_A_647_Transcript_1/2	1	p1	(A)10	10	308	317
HINDICA_A_647_Transcript_2/2	1	p1	(A)10	10	302	311
HINDICA_A_648_Transcript_1/1	1	p1	(A)11	11	52	62
HINDICA_A_654_Transcript_1/2	1	p1	(C)10	10	70	79
HINDICA_A_654_Transcript_2/2	1	p1	(C)11	11	64	74
HINDICA_A_658_Transcript_1/1	1	p3	(GCA)5	15	1582	1596
HINDICA_A_660_Transcript_1/1	1	p3	(GGA)5	15	61	75
HINDICA_A_665_Transcript_1/1	1	p1	(T)10	10	1542	1551
HINDICA_A_678_Transcript_1/1	1	p1	(T)10	10	1	10
HINDICA_A_682_Transcript_1/1	1	p2	(TC)6	12	1139	1150
HINDICA_A_698_Transcript_1/1	1	p3	(GCA)5	15	734	748
HINDICA_A_704_Transcript_1/1	1	p1	(T)10	10	1	10
HINDICA_A_711_Transcript_1/1	1	p1	(T)11	11	222	232
HINDICA_A_725_Transcript_2/2	1	p1	(G)10	10	198	207
HINDICA_A_736_Transcript_1/3	1	p1	(T)12	12	242	253
HINDICA_A_749_Transcript_1/3	1	c	(GCT)5gcggggactgctgaatgtgc(TGT)6	53	3877	3929
HINDICA_A_749_Transcript_2/3	1	c	(GCT)5gcggggactgctgaatgtgc(TGT)6	53	1037	1089
HINDICA_A_749_Transcript_3/3	1	c	(GCT)5gcggggactgctgaatgtgc(TGT)6	53	3877	3929
HINDICA_A_760_Transcript_1/1	1	p1	(T)10	10	1	10
HINDICA_A_770_Transcript_1/1	1	p2	(TG)6	12	208	219
HINDICA_A_776_Transcript_2/5	1	c	(TC)6tttctctctg(TC)6tgtg(TC)12tgtccctctcccttt(TC)9c(CT)8	112	2369	2480
HINDICA_A_776_Transcript_3/5	1	c	(TC)6tttctctctg(TC)6tgtg(TC)12tgtccctctcccttt(TC)9c(CT)8	112	872	983
HINDICA_A_776_Transcript_4/5	1	c	(TC)6tttctctctg(TC)6tgtg(TC)12tgtccctctcccttt(TC)9c(CT)8	112	1110	1221
HINDICA_A_782_Transcript_1/1	1	p1	(T)11	11	66	76
HINDICA_A_785_Transcript_1/1	1	p3	(TGG)5	15	714	728
HINDICA_A_807_Transcript_1/1	1	p1	(C)11	11	237	247
HINDICA_A_809_Transcript_1/3	1	p3	(CTG)6	18	109	126
HINDICA_A_809_Transcript_2/3	1	p3	(CTG)6	18	221	238
HINDICA_A_809_Transcript_3/3	1	p3	(CTG)6	18	25	42
HINDICA_A_811_Transcript_1/1	1	c	(CGT)6tgttgcgctggtcgttgtgtcgacaatggcgccggccgaattcaaaggcaccgttggccctccgttggggggaccattgccattgtgaatgatgatga(TGT)8	140	2954	3093
HINDICA_A_820_Transcript_1/1	1	p1	(T)10	10	74	83
HINDICA_A_823_Transcript_1/1	1	p1	(G)14	14	4	17
HINDICA_A_825_Transcript_1/1	1	p3	(ACA)5	15	703	717
HINDICA_A_835_Transcript_3/3	1	p1	(A)10	10	1	10
HINDICA_A_850_Transcript_2/4	1	p3	(TTC)5	15	5	19
HINDICA_A_850_Transcript_3/4	1	p3	(TTC)5	15	5	19
HINDICA_A_853_Transcript_1/2	1	p3	(TGT)6	18	1975	1992
HINDICA_A_853_Transcript_1/2	2	p3	(TGT)5	15	3150	3164
HINDICA_A_853_Transcript_2/2	1	p3	(TGT)6	18	1975	1992
HINDICA_A_853_Transcript_2/2	2	p3	(TGT)5	15	3150	3164
HINDICA_A_862_Transcript_1/1	1	p1	(T)11	11	2	12
HINDICA_A_862_Transcript_1/1	2	p1	(T)10	10	4588	4597
HINDICA_A_863_Transcript_1/1	1	p1	(T)10	10	11	20
HINDICA_A_864_Transcript_1/1	1	p3	(ATT)6	18	3249	3266
HINDICA_A_877_Transcript_1/1	1	p1	(T)13	13	1	13
HINDICA_A_882_Transcript_1/1	1	p1	(A)13	13	310	322
HINDICA_A_910_Transcript_1/1	1	p1	(T)10	10	1	10
HINDICA_A_918_Transcript_1/1	1	p2	(GA)6	12	15	26
HINDICA_A_935_Transcript_1/2	1	p1	(A)10	10	249	258
HINDICA_A_935_Transcript_1/2	2	p1	(G)10	10	360	369
HINDICA_A_935_Transcript_2/2	1	p1	(G)11	11	276	286
HINDICA_A_935_Transcript_2/2	2	p1	(A)10	10	453	462
HINDICA_A_935_Transcript_2/2	3	p1	(G)10	10	564	573
HINDICA_A_937_Transcript_1/2	1	p3	(ACG)5	15	61	75
HINDICA_A_937_Transcript_2/2	1	p3	(ACG)6	18	83	100
HINDICA_A_947_Transcript_1/3	1	p3	(AGG)5	15	1420	1434
HINDICA_A_947_Transcript_2/3	1	p3	(AGG)5	15	1420	1434
HINDICA_A_947_Transcript_3/3	1	p3	(AGG)5	15	28	42
HINDICA_A_955_Transcript_1/1	1	p1	(A)10	10	77	86
HINDICA_A_956_Transcript_1/2	1	p3	(GAG)5	15	50	64
HINDICA_A_960_Transcript_1/1	1	p3	(CAG)5	15	1059	1073
HINDICA_A_961_Transcript_1/1	1	p3	(TGG)5	15	82	96
HINDICA_A_962_Transcript_1/4	1	c*	(C)10(CCA)5*	23	487	509
HINDICA_A_962_Transcript_2/4	1	c*	(C)10(CCA)5*	23	143	165
HINDICA_A_967_Transcript_1/3	1	p1	(G)10	10	615	624
HINDICA_A_967_Transcript_2/3	1	p1	(A)11	11	1487	1497
HINDICA_A_967_Transcript_3/3	1	p1	(A)11	11	1063	1073
HINDICA_A_975_Transcript_1/3	1	p1	(C)10	10	318	327
HINDICA_A_975_Transcript_1/3	2	p1	(C)10	10	587	596
HINDICA_A_975_Transcript_3/3	1	p1	(C)10	10	318	327
HINDICA_A_975_Transcript_3/3	2	p1	(C)10	10	587	596
HINDICA_A_987_Transcript_1/1	1	p3	(GAT)5	15	197	211
HINDICA_A_991_Transcript_1/4	1	p1	(T)10	10	1	10
HINDICA_A_991_Transcript_3/4	1	p3	(ATA)5	15	1158	1172
HINDICA_A_992_Transcript_1/1	1	p1	(T)11	11	184	194
HINDICA_A_997_Transcript_1/1	1	p3	(TGT)7	21	1	21
HINDICA_A_998_Transcript_1/1	1	p1	(A)11	11	69	79
HINDICA_A_998_Transcript_1/1	2	p1	(G)10	10	304	313
HINDICA_A_1001_Transcript_1/2	1	p3	(TTG)6	18	1019	1036
HINDICA_A_1001_Transcript_1/2	2	p3	(CCG)5	15	1322	1336
HINDICA_A_1006_Transcript_1/4	1	p3	(ACA)7	21	1747	1767
HINDICA_A_1006_Transcript_2/4	1	p3	(ACA)7	21	1727	1747
HINDICA_A_1006_Transcript_3/4	1	p3	(ACA)7	21	1727	1747
HINDICA_A_1006_Transcript_4/4	1	p1	(A)10	10	28	37
HINDICA_A_1006_Transcript_4/4	2	p3	(ACA)7	21	1905	1925
HINDICA_A_1013_Transcript_4/4	1	p1	(A)10	10	1673	1682
HINDICA_A_1014_Transcript_3/7	1	p3	(CAA)5	15	654	668
HINDICA_A_1014_Transcript_4/7	1	p3	(CAA)5	15	654	668
HINDICA_A_1014_Transcript_5/7	1	c	(CAA)6ccagcagcagcaccagtaccagcaactttatcagtcgcaa(CAG)5	73	793	865
HINDICA_A_1014_Transcript_5/7	2	p3	(CAA)7	21	978	998
HINDICA_A_1014_Transcript_5/7	3	p3	(CAA)5	15	3658	3672
HINDICA_A_1014_Transcript_6/7	1	c	(CAA)6ccagcagcagcaccagtaccagcaactttatcagtcgcaa(CAG)5	73	793	865
HINDICA_A_1014_Transcript_6/7	2	p3	(CAA)7	21	978	998
HINDICA_A_1014_Transcript_7/7	1	p3	(CAA)5	15	725	739
HINDICA_A_1034_Transcript_1/2	1	p1	(A)10	10	615	624
HINDICA_A_1034_Transcript_1/2	2	c	(C)10(A)10	20	823	842
HINDICA_A_1034_Transcript_2/2	1	p1	(A)10	10	448	457
HINDICA_A_1034_Transcript_2/2	2	c	(C)10(A)10	20	656	675
HINDICA_A_1039_Transcript_1/1	1	p3	(CAG)5	15	1276	1290
HINDICA_A_1039_Transcript_1/1	2	p3	(CGA)5	15	1951	1965
HINDICA_A_1061_Transcript_1/1	1	p1	(G)10	10	8	17
HINDICA_A_1062_Transcript_1/2	1	p5	(TTTTG)5	25	526	550
HINDICA_A_1062_Transcript_2/2	1	p5	(TTTTG)5	25	663	687
HINDICA_A_1066_Transcript_1/1	1	p3	(GTT)6	18	2953	2970
HINDICA_A_1069_Transcript_1/1	1	p1	(T)10	10	11	20
HINDICA_A_1070_Transcript_1/3	1	p3	(GAG)5	15	574	588
HINDICA_A_1070_Transcript_2/3	1	p3	(GAG)5	15	757	771
HINDICA_A_1071_Transcript_1/2	1	p1	(T)12	12	1	12
HINDICA_A_1071_Transcript_2/2	1	p1	(T)12	12	1	12
HINDICA_A_1074_Transcript_1/1	1	p1	(A)12	12	10	21
HINDICA_A_1078_Transcript_1/1	1	p4	(AATA)5	20	17	36
HINDICA_A_1088_Transcript_1/1	1	p3	(TGA)5	15	473	487
HINDICA_A_1108_Transcript_1/3	1	p1	(A)24	24	1	24
HINDICA_A_1108_Transcript_1/3	2	p3	(CGA)5	15	256	270
HINDICA_A_1108_Transcript_1/3	3	p3	(TGG)5	15	2452	2466
HINDICA_A_1108_Transcript_1/3	4	p3	(AAC)11	33	2702	2734
HINDICA_A_1108_Transcript_2/3	1	p1	(A)24	24	1	24
HINDICA_A_1108_Transcript_2/3	2	p3	(CGA)5	15	256	270
HINDICA_A_1108_Transcript_2/3	3	p3	(TGG)5	15	2452	2466
HINDICA_A_1108_Transcript_2/3	4	p3	(AAC)11	33	2702	2734
HINDICA_A_1119_Transcript_1/1	1	p3	(GTC)6	18	26	43
HINDICA_A_1129_Transcript_1/1	1	p1	(T)11	11	1	11
HINDICA_A_1131_Transcript_1/3	1	p1	(A)10	10	39	48
HINDICA_A_1131_Transcript_2/3	1	p1	(A)10	10	39	48
HINDICA_A_1134_Transcript_3/3	1	p1	(G)10	10	29	38
HINDICA_A_1141_Transcript_1/1	1	p3	(TGC)6	18	177	194
HINDICA_A_1141_Transcript_1/1	2	p3	(GTT)5	15	1478	1492
HINDICA_A_1145_Transcript_1/1	1	p3	(GTT)5	15	1079	1093
HINDICA_A_1149_Transcript_1/1	1	p3	(TTG)6	18	1	18
HINDICA_A_1152_Transcript_1/1	1	p2	(CA)8	16	131	146
HINDICA_A_1155_Transcript_1/2	1	p1	(T)12	12	579	590
HINDICA_A_1155_Transcript_2/2	1	p1	(T)12	12	708	719
HINDICA_A_1158_Transcript_1/3	1	p1	(T)10	10	182	191
HINDICA_A_1159_Transcript_1/1	1	p3	(TGG)5	15	2080	2094
HINDICA_A_1160_Transcript_1/1	1	p3	(TTG)5	15	237	251
HINDICA_A_1162_Transcript_1/1	1	p3	(AGT)5	15	1	15
HINDICA_A_1167_Transcript_1/1	1	p1	(G)10	10	150	159
HINDICA_A_1177_Transcript_1/1	1	p3	(GGA)5	15	884	898
HINDICA_A_1200_Transcript_1/3	1	p1	(T)12	12	2618	2629
HINDICA_A_1200_Transcript_2/3	1	p1	(T)12	12	2618	2629
HINDICA_A_1207_Transcript_1/2	1	p1	(A)11	11	22	32
HINDICA_A_1207_Transcript_2/2	1	p1	(A)11	11	26	36
HINDICA_A_1210_Transcript_1/4	1	p3	(TCG)5	15	1008	1022
HINDICA_A_1210_Transcript_2/4	1	p3	(TCG)6	18	1008	1025
HINDICA_A_1210_Transcript_3/4	1	p3	(TCG)6	18	150	167
HINDICA_A_1218_Transcript_2/2	1	p1	(T)10	10	327	336
HINDICA_A_1224_Transcript_1/2	1	p1	(A)15	15	1649	1663
HINDICA_A_1224_Transcript_2/2	1	p1	(T)10	10	186	195
HINDICA_A_1224_Transcript_2/2	2	p1	(A)15	15	1623	1637
HINDICA_A_1227_Transcript_1/1	1	p1	(A)11	11	1072	1082
HINDICA_A_1249_Transcript_1/2	1	p3	(CTC)5	15	51	65
HINDICA_A_1249_Transcript_2/2	1	p3	(CTC)5	15	51	65
HINDICA_A_1255_Transcript_1/1	1	p3	(CAA)5	15	1	15
HINDICA_A_1257_Transcript_1/1	1	p3	(GAG)5	15	2989	3003
HINDICA_A_1259_Transcript_1/1	1	p3	(GAG)5	15	1029	1043
HINDICA_A_1262_Transcript_1/1	1	p3	(CAA)5	15	1675	1689
HINDICA_A_1265_Transcript_1/1	1	p1	(G)11	11	1	11
HINDICA_A_1266_Transcript_2/3	1	p3	(TGC)5	15	433	447
HINDICA_A_1266_Transcript_3/3	1	c	(TGT)5(TGC)6	33	425	457
HINDICA_A_1278_Transcript_1/2	1	p1	(A)10	10	70	79
HINDICA_A_1278_Transcript_1/2	2	p1	(A)10	10	198	207
HINDICA_A_1278_Transcript_2/2	1	p1	(A)14	14	62	75
HINDICA_A_1278_Transcript_2/2	2	p1	(A)10	10	194	203
HINDICA_A_1279_Transcript_1/1	1	p1	(G)10	10	152	161
HINDICA_A_1285_Transcript_1/1	1	p3	(TCC)5	15	1404	1418
HINDICA_A_1286_Transcript_1/1	1	p3	(TCC)5	15	198	212
HINDICA_A_1293_Transcript_1/2	1	p3	(CCA)5	15	2689	2703
HINDICA_A_1293_Transcript_1/2	2	p1	(C)13	13	2825	2837
HINDICA_A_1293_Transcript_2/2	1	p3	(CCA)5	15	2689	2703
HINDICA_A_1294_Transcript_1/1	1	p1	(T)10	10	2083	2092
HINDICA_A_1303_Transcript_1/3	1	p1	(C)14	14	7	20
HINDICA_A_1303_Transcript_2/3	1	p1	(C)24	24	317	340
HINDICA_A_1303_Transcript_3/3	1	p1	(C)11	11	317	327
HINDICA_A_1309_Transcript_1/2	1	p3	(TGG)5	15	893	907
HINDICA_A_1309_Transcript_2/2	1	p3	(TGG)5	15	894	908
HINDICA_A_1320_Transcript_1/1	1	p2	(TC)8	16	2183	2198
HINDICA_A_1328_Transcript_1/1	1	p1	(T)10	10	122	131
HINDICA_A_1331_Transcript_1/1	1	p2	(GT)7	14	241	254
HINDICA_A_1357_Transcript_1/1	1	p3	(TTG)5	15	1005	1019
HINDICA_A_1358_Transcript_1/1	1	p1	(T)10	10	159	168
HINDICA_A_1361_Transcript_1/2	1	p3	(CCA)5	15	735	749
HINDICA_A_1361_Transcript_2/2	1	p3	(CCA)5	15	684	698
HINDICA_A_1362_Transcript_1/1	1	p2	(AG)6	12	1294	1305
HINDICA_A_1367_Transcript_1/1	1	p3	(TCG)5	15	1	15
HINDICA_A_1367_Transcript_1/1	2	p3	(TTG)5	15	1035	1049
HINDICA_A_1368_Transcript_1/1	1	p3	(CTG)5	15	358	372
HINDICA_A_1372_Transcript_1/2	1	p1	(A)10	10	1	10
HINDICA_A_1376_Transcript_1/1	1	p1	(T)13	13	292	304
HINDICA_A_1380_Transcript_1/2	1	p1	(A)10	10	65	74
HINDICA_A_1380_Transcript_2/2	1	c	(A)10ggtccaattttaattac(A)10	37	8	44
HINDICA_A_1387_Transcript_1/1	1	p1	(G)10	10	61	70
HINDICA_A_1405_Transcript_1/2	1	c	(A)10tta(T)10	23	150	172
HINDICA_A_1405_Transcript_1/2	2	p1	(T)10	10	321	330
HINDICA_A_1405_Transcript_2/2	1	p2	(AC)6	12	8	19
HINDICA_A_1405_Transcript_2/2	2	c	(A)10tta(T)10	23	140	162
HINDICA_A_1405_Transcript_2/2	3	p1	(T)10	10	311	320
HINDICA_A_1407_Transcript_1/1	1	p1	(A)10	10	62	71
HINDICA_A_1411_Transcript_1/1	1	p1	(T)12	12	1	12
HINDICA_A_1419_Transcript_1/1	1	p1	(T)10	10	2203	2212
HINDICA_A_1421_Transcript_1/3	1	p3	(CCT)6	18	295	312
HINDICA_A_1421_Transcript_2/3	1	p3	(CCT)6	18	495	512
HINDICA_A_1422_Transcript_1/1	1	p1	(T)10	10	1	10
HINDICA_A_1429_Transcript_1/1	1	p3	(TGC)5	15	522	536
HINDICA_A_1436_Transcript_1/4	1	p3	(TGT)7	21	869	889
HINDICA_A_1436_Transcript_2/4	1	p3	(TGT)7	21	273	293
HINDICA_A_1436_Transcript_3/4	1	p3	(TTG)6	18	2006	2023
HINDICA_A_1436_Transcript_4/4	1	p3	(TTG)6	18	2006	2023
HINDICA_A_1449_Transcript_1/1	1	p1	(A)13	13	1	13
HINDICA_A_1449_Transcript_1/1	2	p3	(CGT)5	15	526	540
HINDICA_A_1449_Transcript_1/1	3	p1	(A)11	11	1092	1102
HINDICA_A_1455_Transcript_1/1	1	p1	(A)10	10	699	708
HINDICA_A_1457_Transcript_1/1	1	p1	(T)10	10	1	10
HINDICA_A_1458_Transcript_1/1	1	p1	(T)10	10	1	10
HINDICA_A_1462_Transcript_1/1	1	p3	(GCA)5	15	1568	1582
HINDICA_A_1462_Transcript_1/1	2	p3	(GGC)5	15	2958	2972
HINDICA_A_1467_Transcript_1/2	1	p3	(CGA)5	15	1455	1469
HINDICA_A_1467_Transcript_1/2	2	p3	(ACG)5	15	1901	1915
HINDICA_A_1467_Transcript_2/2	1	p3	(CGA)5	15	1455	1469
HINDICA_A_1467_Transcript_2/2	2	p3	(ACG)5	15	1901	1915
HINDICA_A_1495_Transcript_1/1	1	p1	(G)10	10	223	232
HINDICA_A_1498_Transcript_1/4	1	p3	(AAT)7	21	236	256
HINDICA_A_1498_Transcript_2/4	1	p1	(T)11	11	1	11
HINDICA_A_1498_Transcript_2/4	2	p3	(AAT)7	21	565	585
HINDICA_A_1498_Transcript_3/4	1	p1	(T)11	11	1	11
HINDICA_A_1499_Transcript_1/1	1	p3	(GAG)5	15	510	524
HINDICA_A_1512_Transcript_1/1	1	p3	(TCC)5	15	1	15
HINDICA_A_1516_Transcript_2/2	1	p1	(G)10	10	102	111
HINDICA_A_1522_Transcript_1/3	1	p1	(A)11	11	66	76
HINDICA_A_1522_Transcript_2/3	1	p1	(A)11	11	66	76
HINDICA_A_1535_Transcript_1/2	1	p1	(A)10	10	482	491
HINDICA_A_1542_Transcript_1/1	1	p3	(GAG)6	18	1	18
HINDICA_A_1557_Transcript_1/1	1	p3	(TCC)5	15	506	520
HINDICA_A_1558_Transcript_1/1	1	c	(CTG)8(TTG)7	45	1732	1776
HINDICA_A_1560_Transcript_1/2	1	p1	(T)11	11	524	534
HINDICA_A_1560_Transcript_2/2	1	p1	(T)11	11	536	546
HINDICA_A_1563_Transcript_2/3	1	p3	(GCT)6	18	1137	1154
HINDICA_A_1563_Transcript_2/3	2	p3	(TGT)6	18	1456	1473
HINDICA_A_1563_Transcript_2/3	3	p3	(TGG)5	15	2903	2917
HINDICA_A_1563_Transcript_2/3	4	p3	(TTG)5	15	3796	3810
HINDICA_A_1563_Transcript_3/3	1	p3	(GCT)6	18	387	404
HINDICA_A_1563_Transcript_3/3	2	p3	(TGT)6	18	706	723
HINDICA_A_1563_Transcript_3/3	3	p3	(TGG)5	15	2153	2167
HINDICA_A_1563_Transcript_3/3	4	p3	(TTG)5	15	3046	3060
HINDICA_A_1564_Transcript_1/4	1	p3	(GGA)5	15	902	916
HINDICA_A_1564_Transcript_2/4	1	p3	(GGA)5	15	1426	1440
HINDICA_A_1564_Transcript_4/4	1	p3	(GGA)5	15	828	842
HINDICA_A_1570_Transcript_1/3	1	p3	(GTT)5	15	1	15
HINDICA_A_1577_Transcript_1/2	1	p3	(GAG)5	15	1157	1171
HINDICA_A_1577_Transcript_2/2	1	p3	(GAG)5	15	298	312
HINDICA_A_1593_Transcript_1/1	1	p1	(A)10	10	1	10
HINDICA_A_1602_Transcript_1/1	1	p1	(A)11	11	595	605
HINDICA_A_1603_Transcript_1/1	1	p1	(A)10	10	555	564
HINDICA_A_1605_Transcript_1/1	1	p3	(CCT)5	15	635	649
HINDICA_A_1612_Transcript_1/1	1	p4	(TTCG)6	24	61	84
HINDICA_A_1628_Transcript_1/1	1	c	(A)10gtaaaaacctaaaaatcccagccttattgtcacaatattttac(T)10	63	7	69
HINDICA_A_1629_Transcript_1/5	1	p3	(TTG)6	18	1	18
HINDICA_A_1629_Transcript_2/5	1	p3	(TTG)5	15	1	15
HINDICA_A_1638_Transcript_1/1	1	p1	(A)10	10	121	130
HINDICA_A_1641_Transcript_1/2	1	p3	(TCC)5	15	613	627
HINDICA_A_1641_Transcript_2/2	1	p3	(TCC)5	15	613	627
HINDICA_A_1647_Transcript_2/2	1	p1	(C)10	10	34	43
HINDICA_A_1648_Transcript_1/1	1	p1	(C)10	10	284	293
HINDICA_A_1650_Transcript_1/3	1	p1	(T)12	12	1	12
HINDICA_A_1650_Transcript_2/3	1	p1	(T)15	15	1	15
HINDICA_A_1650_Transcript_3/3	1	p1	(T)15	15	1	15
HINDICA_A_1657_Transcript_1/1	1	p1	(T)10	10	1	10
HINDICA_A_1659_Transcript_1/1	1	p3	(AAG)5	15	159	173
HINDICA_A_1664_Transcript_1/2	1	p3	(CAC)5	15	294	308
HINDICA_A_1665_Transcript_1/1	1	p3	(GCT)5	15	606	620
HINDICA_A_1666_Transcript_2/2	1	p1	(T)10	10	66	75
HINDICA_A_1669_Transcript_1/1	1	p1	(T)10	10	262	271
HINDICA_A_1680_Transcript_1/1	1	p1	(A)10	10	1616	1625
HINDICA_A_1693_Transcript_1/1	1	p1	(T)10	10	60	69
HINDICA_A_1699_Transcript_1/2	1	p3	(CTG)5	15	149	163
HINDICA_A_1706_Transcript_1/2	1	p3	(GTT)6	18	1787	1804
HINDICA_A_1706_Transcript_2/2	1	p3	(GTT)6	18	1683	1700
HINDICA_A_1708_Transcript_1/1	1	c	(A)11taataaaattatctaatgatgttgagaaatgatttaccaataaaaatggaggaaaagtacgctttgaatttttcattttgttc(TTG)5	109	1390	1498
HINDICA_A_1710_Transcript_2/3	1	c	(TCA)5acaccaacaaagttaactgtggccttctctatatcactcttctcatcagtgggcccttcgttgacactcccgctgaaaatgttgtttttgccctccc(GTT)5	127	1939	2065
HINDICA_A_1710_Transcript_3/3	1	c	(TCA)5acaccaacaaagttaactgtggccttctctatatcactcttctcatcagtgggcccttcgttgacactcccgctgaaaatgttgtttttgccctccc(GTT)5	127	1647	1773
HINDICA_A_1716_Transcript_1/2	1	p3	(GGA)5	15	253	267
HINDICA_A_1716_Transcript_2/2	1	p3	(GGA)5	15	257	271
HINDICA_A_1719_Transcript_1/1	1	p3	(CAT)5	15	384	398
HINDICA_A_1721_Transcript_1/1	1	p1	(A)12	12	1002	1013
HINDICA_A_1724_Transcript_1/1	1	p1	(T)10	10	8	17
HINDICA_A_1734_Transcript_1/1	1	p1	(T)10	10	1	10
HINDICA_A_1735_Transcript_1/1	1	p1	(T)10	10	10	19
HINDICA_A_1739_Transcript_3/3	1	p1	(G)10	10	45	54
HINDICA_A_1740_Transcript_1/1	1	c	(GAT)6ggatgagaatgaggaggaggggagtaatggagt(TGG)5	66	280	345
HINDICA_A_1746_Transcript_1/1	1	p3	(GAG)5	15	162	176
HINDICA_A_1749_Transcript_1/2	1	p1	(A)12	12	1018	1029
HINDICA_A_1749_Transcript_2/2	1	p1	(A)12	12	1022	1033
HINDICA_A_1753_Transcript_2/5	1	c	(AAC)9gc(CAA)5	44	129	172
HINDICA_A_1753_Transcript_3/5	1	c	(AAC)9gc(CAA)5	44	129	172
HINDICA_A_1759_Transcript_1/1	1	p3	(AAC)5	15	51	65
HINDICA_A_1759_Transcript_1/1	2	p3	(ACA)6	18	3066	3083
HINDICA_A_1774_Transcript_1/4	1	p3	(GCC)6	18	422	439
HINDICA_A_1774_Transcript_1/4	2	p3	(TCC)5	15	728	742
HINDICA_A_1774_Transcript_1/4	3	p3	(GCC)5	15	1298	1312
HINDICA_A_1774_Transcript_2/4	1	p3	(GCC)6	18	422	439
HINDICA_A_1774_Transcript_2/4	2	p3	(TCC)5	15	728	742
HINDICA_A_1774_Transcript_2/4	3	p3	(GCC)5	15	1298	1312
HINDICA_A_1774_Transcript_3/4	1	p3	(GCC)6	18	970	987
HINDICA_A_1774_Transcript_3/4	2	p3	(TCC)5	15	1276	1290
HINDICA_A_1774_Transcript_3/4	3	p3	(GCC)5	15	1846	1860
HINDICA_A_1775_Transcript_1/2	1	p1	(T)11	11	1	11
HINDICA_A_1791_Transcript_1/3	1	p1	(T)10	10	61	70
HINDICA_A_1795_Transcript_1/2	1	p1	(T)10	10	1	10
HINDICA_A_1796_Transcript_1/1	1	p3	(ACG)5	15	229	243
HINDICA_A_1797_Transcript_1/1	1	p2	(GA)6	12	1	12
HINDICA_A_1797_Transcript_1/1	2	p2	(TC)6	12	1343	1354
HINDICA_A_1810_Transcript_1/1	1	p3	(GAG)6	18	528	545
HINDICA_A_1821_Transcript_2/2	1	p1	(T)11	11	1	11
HINDICA_A_1822_Transcript_1/1	1	p3	(TTG)6	18	1	18
HINDICA_A_1829_Transcript_1/1	1	p1	(T)11	11	1	11
HINDICA_A_1854_Transcript_1/1	1	p1	(T)11	11	1	11
HINDICA_A_1860_Transcript_1/1	1	p2	(AG)6	12	141	152
HINDICA_A_1863_Transcript_1/1	1	p1	(T)10	10	1	10
HINDICA_A_1874_Transcript_1/1	1	p3	(TGC)6	18	1235	1252
HINDICA_A_1877_Transcript_1/1	1	p1	(G)10	10	247	256
HINDICA_A_1886_Transcript_1/3	1	p1	(A)10	10	1715	1724
HINDICA_A_1886_Transcript_2/3	1	p1	(A)10	10	1969	1978
HINDICA_A_1891_Transcript_1/1	1	p3	(TGA)5	15	2948	2962
HINDICA_A_1894_Transcript_1/1	1	p3	(TCC)6	18	933	950
HINDICA_A_1904_Transcript_1/1	1	p1	(T)12	12	1	12
HINDICA_A_1907_Transcript_1/2	1	p3	(ACG)5	15	69	83
HINDICA_A_1907_Transcript_1/2	2	p3	(CAG)5	15	385	399
HINDICA_A_1907_Transcript_2/2	1	p3	(CAG)5	15	378	392
HINDICA_A_1917_Transcript_1/1	1	p3	(GTT)6	18	1284	1301
HINDICA_A_1925_Transcript_1/2	1	p1	(T)10	10	1	10
HINDICA_A_1926_Transcript_1/2	1	p1	(C)10	10	111	120
HINDICA_A_1928_Transcript_1/1	1	p1	(C)10	10	1098	1107
HINDICA_A_1945_Transcript_1/2	1	p1	(T)12	12	67	78
HINDICA_A_1945_Transcript_2/2	1	p1	(T)13	13	63	75
HINDICA_A_1957_Transcript_1/1	1	p1	(A)10	10	1446	1455
HINDICA_A_1958_Transcript_1/1	1	p3	(TTG)5	15	1827	1841
HINDICA_A_1960_Transcript_1/1	1	p1	(A)11	11	673	683
HINDICA_A_1969_Transcript_1/1	1	p3	(CTG)5	15	2205	2219
HINDICA_A_1973_Transcript_1/1	1	p1	(A)10	10	951	960
HINDICA_A_1977_Transcript_2/2	1	p1	(A)10	10	2158	2167
HINDICA_A_1986_Transcript_1/3	1	p3	(AGG)5	15	30	44
HINDICA_A_1986_Transcript_2/3	1	p3	(AGG)7	21	1172	1192
HINDICA_A_1986_Transcript_3/3	1	p3	(AGG)7	21	1172	1192
HINDICA_A_1988_Transcript_1/1	1	p1	(A)11	11	2152	2162
HINDICA_A_1994_Transcript_1/1	1	p1	(T)10	10	1	10
HINDICA_A_2002_Transcript_1/4	1	p3	(CAC)5	15	1323	1337
HINDICA_A_2002_Transcript_3/4	1	p3	(CAC)5	15	1818	1832
HINDICA_A_2003_Transcript_1/2	1	p3	(GAT)5	15	1045	1059
HINDICA_A_2003_Transcript_2/2	1	p3	(GAT)5	15	1061	1075
HINDICA_A_2008_Transcript_1/1	1	p1	(A)14	14	11	24
HINDICA_A_2010_Transcript_1/1	1	p3	(GTT)8	24	171	194
HINDICA_A_2015_Transcript_1/1	1	p3	(CAA)7	21	184	204
HINDICA_A_2018_Transcript_1/1	1	p3	(GGA)5	15	345	359
HINDICA_A_2046_Transcript_1/1	1	p1	(T)17	17	2	18
HINDICA_A_2058_Transcript_1/1	1	c	(A)12gtcacaatatagtggaaaatgatcagtaagagaagcataataaggccaaggggaagaagcgtccgaggaaaaaagggggcaaa(G)10	105	1	105
HINDICA_A_2059_Transcript_1/3	1	p3	(GAG)6	18	420	437
HINDICA_A_2059_Transcript_2/3	1	p3	(GAG)6	18	420	437
HINDICA_A_2060_Transcript_2/2	1	p1	(T)10	10	1	10
HINDICA_A_2062_Transcript_1/1	1	p1	(A)12	12	394	405
HINDICA_A_2068_Transcript_2/4	1	p3	(TGT)6	18	74	91
HINDICA_A_2068_Transcript_3/4	1	p3	(TGT)6	18	1504	1521
HINDICA_A_2068_Transcript_4/4	1	p3	(TGT)6	18	1504	1521
HINDICA_A_2078_Transcript_1/1	1	p1	(A)17	17	1	17
HINDICA_A_2083_Transcript_1/1	1	p3	(AAC)5	15	334	348
HINDICA_A_2087_Transcript_1/1	1	p3	(CTG)5	15	1267	1281
HINDICA_A_2093_Transcript_1/1	1	p1	(A)11	11	136	146
HINDICA_A_2111_Transcript_1/4	1	p1	(T)10	10	960	969
HINDICA_A_2111_Transcript_2/4	1	p1	(T)10	10	643	652
HINDICA_A_2111_Transcript_3/4	1	p1	(T)10	10	727	736
HINDICA_A_2111_Transcript_4/4	1	p1	(T)10	10	835	844
HINDICA_A_2112_Transcript_1/5	1	p1	(G)10	10	541	550
HINDICA_A_2112_Transcript_2/5	1	p1	(G)10	10	468	477
HINDICA_A_2112_Transcript_3/5	1	p1	(G)10	10	43	52
HINDICA_A_2112_Transcript_5/5	1	p1	(G)12	12	547	558
HINDICA_A_2116_Transcript_1/2	1	p3	(TTG)6	18	1	18
HINDICA_A_2116_Transcript_2/2	1	p3	(TTG)6	18	1	18
HINDICA_A_2122_Transcript_1/1	1	p3	(TGC)5	15	149	163
HINDICA_A_2124_Transcript_1/1	1	c	(TCA)6gcacattccacgcgggaagtgaacggcaactgcatccgagcggaggaggtttacgaacgggacgaggc(GGA)5	101	564	664
HINDICA_A_2137_Transcript_1/5	1	p1	(C)10	10	16	25
HINDICA_A_2137_Transcript_3/5	1	p1	(C)10	10	16	25
HINDICA_A_2139_Transcript_1/1	1	p1	(A)10	10	1308	1317
HINDICA_A_2146_Transcript_1/1	1	p1	(T)10	10	18	27
HINDICA_A_2169_Transcript_1/2	1	p1	(A)10	10	510	519
HINDICA_A_2169_Transcript_2/2	1	p1	(G)23	23	1	23
HINDICA_A_2169_Transcript_2/2	2	p1	(A)10	10	521	530
HINDICA_A_2172_Transcript_1/1	1	p1	(A)10	10	125	134
HINDICA_A_2173_Transcript_1/1	1	p1	(T)10	10	1	10
HINDICA_A_2183_Transcript_1/2	1	p3	(GCG)6	18	1029	1046
HINDICA_A_2183_Transcript_2/2	1	p1	(C)15	15	1055	1069
HINDICA_A_2184_Transcript_1/3	1	p3	(TCC)5	15	201	215
HINDICA_A_2184_Transcript_1/3	2	p3	(CAA)7	21	396	416
HINDICA_A_2184_Transcript_2/3	1	p3	(TCC)5	15	201	215
HINDICA_A_2184_Transcript_2/3	2	p3	(CAA)7	21	396	416
HINDICA_A_2184_Transcript_3/3	1	p3	(CAA)5	15	49	63
HINDICA_A_2189_Transcript_1/1	1	p1	(T)11	11	42	52
HINDICA_A_2193_Transcript_1/1	1	p1	(G)10	10	27	36
HINDICA_A_2194_Transcript_1/4	1	p2	(TA)6	12	730	741
HINDICA_A_2194_Transcript_2/4	1	p2	(TA)6	12	714	725
HINDICA_A_2194_Transcript_3/4	1	p1	(T)12	12	1	12
HINDICA_A_2194_Transcript_4/4	1	p1	(T)12	12	1	12
HINDICA_A_2194_Transcript_4/4	2	p2	(TA)6	12	1183	1194
HINDICA_A_2200_Transcript_1/1	1	p1	(A)17	17	1540	1556
HINDICA_A_2201_Transcript_1/5	1	p2	(AG)6	12	1	12
HINDICA_A_2201_Transcript_2/5	1	p2	(AG)6	12	1	12
HINDICA_A_2204_Transcript_1/1	1	p3	(CTC)6	18	1	18
HINDICA_A_2206_Transcript_1/1	1	p3	(CTC)5	15	1281	1295
HINDICA_A_2220_Transcript_1/1	1	p1	(T)10	10	385	394
HINDICA_A_2230_Transcript_3/4	1	p1	(A)10	10	333	342
HINDICA_A_2230_Transcript_4/4	1	p1	(A)10	10	333	342
HINDICA_A_2234_Transcript_1/2	1	p3	(CTC)5	15	2090	2104
HINDICA_A_2234_Transcript_2/2	1	p3	(CTC)5	15	2090	2104
HINDICA_A_2238_Transcript_1/1	1	p1	(T)13	13	1236	1248
HINDICA_A_2248_Transcript_1/1	1	p1	(A)10	10	335	344
HINDICA_A_2252_Transcript_1/1	1	p3	(TTG)6	18	3179	3196
HINDICA_A_2265_Transcript_1/4	1	p3	(CAG)5	15	348	362
HINDICA_A_2265_Transcript_2/4	1	p3	(CAG)5	15	348	362
HINDICA_A_2265_Transcript_3/4	1	p3	(CAG)5	15	348	362
HINDICA_A_2265_Transcript_3/4	2	p3	(ACG)5	15	544	558
HINDICA_A_2265_Transcript_4/4	1	p3	(ACG)5	15	69	83
HINDICA_A_2267_Transcript_1/5	1	p3	(CAG)5	15	1228	1242
HINDICA_A_2267_Transcript_2/5	1	p3	(CAG)5	15	1228	1242
HINDICA_A_2267_Transcript_3/5	1	p3	(CAG)5	15	1228	1242
HINDICA_A_2274_Transcript_1/1	1	p1	(A)10	10	41	50
HINDICA_A_2275_Transcript_1/2	1	p3	(CTG)9	27	462	488
HINDICA_A_2275_Transcript_2/2	1	p3	(CTG)9	27	462	488
HINDICA_A_2276_Transcript_1/2	1	p1	(A)10	10	713	722
HINDICA_A_2276_Transcript_2/2	1	p1	(A)10	10	782	791
HINDICA_A_2289_Transcript_1/3	1	p1	(A)13	13	1	13
HINDICA_A_2289_Transcript_3/3	1	p1	(A)13	13	1	13
HINDICA_A_2294_Transcript_2/2	1	p1	(T)10	10	821	830
HINDICA_A_2304_Transcript_1/2	1	p3	(GAG)5	15	1923	1937
HINDICA_A_2304_Transcript_2/2	1	p3	(GAG)5	15	1925	1939
HINDICA_A_2313_Transcript_1/1	1	p1	(A)10	10	8	17
HINDICA_A_2315_Transcript_1/1	1	p3	(CAG)7	21	1131	1151
HINDICA_A_2320_Transcript_1/1	1	p1	(T)10	10	39	48
HINDICA_A_2354_Transcript_1/1	1	p1	(A)11	11	6223	6233
HINDICA_A_2363_Transcript_1/2	1	p1	(A)12	12	1	12
HINDICA_A_2365_Transcript_1/1	1	p3	(TTG)6	18	51	68
HINDICA_A_2383_Transcript_1/2	1	p1	(A)11	11	24	34
HINDICA_A_2383_Transcript_1/2	2	p1	(A)10	10	2479	2488
HINDICA_A_2383_Transcript_2/2	1	p1	(A)10	10	2343	2352
HINDICA_A_2387_Transcript_1/1	1	p1	(G)15	15	1	15
HINDICA_A_2392_Transcript_1/1	1	p1	(A)10	10	61	70
HINDICA_A_2393_Transcript_1/3	1	p1	(T)12	12	68	79
HINDICA_A_2394_Transcript_1/5	1	p3	(TCC)5	15	138	152
HINDICA_A_2394_Transcript_1/5	2	p3	(TTG)7	21	1732	1752
HINDICA_A_2394_Transcript_1/5	3	p3	(TCC)5	15	4813	4827
HINDICA_A_2394_Transcript_2/5	1	p3	(TTG)7	21	62	82
HINDICA_A_2394_Transcript_2/5	2	p3	(TCC)5	15	3143	3157
HINDICA_A_2394_Transcript_3/5	1	p3	(TTG)7	21	62	82
HINDICA_A_2394_Transcript_3/5	2	p3	(TCC)5	15	3143	3157
HINDICA_A_2394_Transcript_4/5	1	p3	(TTG)7	21	48	68
HINDICA_A_2394_Transcript_4/5	2	p3	(TCC)5	15	3129	3143
HINDICA_A_2395_Transcript_1/1	1	p3	(GTC)5	15	2312	2326
HINDICA_A_2404_Transcript_1/2	1	p3	(TCA)8	24	3055	3078
HINDICA_A_2404_Transcript_2/2	1	p3	(TCA)8	24	3226	3249
HINDICA_A_2419_Transcript_1/1	1	p1	(T)10	10	1563	1572
HINDICA_A_2420_Transcript_1/1	1	p3	(GTT)14	42	653	694
HINDICA_A_2421_Transcript_1/2	1	p3	(ATT)6	18	360	377
HINDICA_A_2421_Transcript_2/2	1	p3	(ATT)6	18	412	429
HINDICA_A_2425_Transcript_1/1	1	p3	(GAG)5	15	930	944
HINDICA_A_2432_Transcript_1/1	1	p3	(CAA)6	18	462	479
HINDICA_A_2434_Transcript_1/1	1	p2	(CA)6	12	1741	1752
HINDICA_A_2442_Transcript_1/2	1	p3	(CAA)5	15	1	15
HINDICA_A_2442_Transcript_1/2	2	p3	(ACA)5	15	1242	1256
HINDICA_A_2442_Transcript_2/2	1	p3	(CAA)5	15	1	15
HINDICA_A_2442_Transcript_2/2	2	p3	(ACA)5	15	1242	1256
HINDICA_A_2449_Transcript_1/1	1	p1	(T)10	10	1	10
HINDICA_A_2451_Transcript_1/2	1	p1	(A)11	11	201	211
HINDICA_A_2451_Transcript_2/2	1	p1	(A)11	11	324	334
HINDICA_A_2453_Transcript_1/3	1	p3	(GTG)5	15	1188	1202
HINDICA_A_2453_Transcript_2/3	1	p3	(GTG)5	15	2026	2040
HINDICA_A_2453_Transcript_3/3	1	p3	(GTG)5	15	1722	1736
HINDICA_A_2468_Transcript_1/3	1	p3	(CAA)6	18	1359	1376
HINDICA_A_2468_Transcript_2/3	1	p3	(CAA)6	18	1418	1435
HINDICA_A_2468_Transcript_3/3	1	p3	(CAA)6	18	1271	1288
HINDICA_A_2476_Transcript_1/1	1	p4	(CAAA)5	20	385	404
HINDICA_A_2481_Transcript_1/4	1	p1	(A)10	10	1	10
HINDICA_A_2499_Transcript_1/1	1	p3	(GAG)5	15	130	144
HINDICA_A_2500_Transcript_1/3	1	p3	(GAG)6	18	3217	3234
HINDICA_A_2500_Transcript_2/3	1	p3	(GAG)6	18	3217	3234
HINDICA_A_2500_Transcript_3/3	1	p3	(GAG)6	18	3217	3234
HINDICA_A_2514_Transcript_1/2	1	c	(T)10gctttttttaaatttaatcttaattcactttttcgtcttttattgcaatgcctttcttcaattcttgccctggattatt(A)16	105	1131	1235
HINDICA_A_2514_Transcript_2/2	1	c	(T)10gctttttttaaatttaatcttaattcactttttcgtcttttattgcaatgcctttcttcaattcttgccctggattatt(A)16	105	1207	1311
HINDICA_A_2518_Transcript_1/2	1	p3	(TCG)5	15	1	15
HINDICA_A_2518_Transcript_2/2	1	p3	(TCG)5	15	1	15
HINDICA_A_2521_Transcript_1/2	1	p1	(G)10	10	1538	1547
HINDICA_A_2521_Transcript_2/2	1	p1	(G)13	13	1538	1550
HINDICA_A_2524_Transcript_1/1	1	p4	(AGTG)5	20	452	471
HINDICA_A_2524_Transcript_1/1	2	p3	(CGT)7	21	578	598
HINDICA_A_2531_Transcript_1/1	1	p1	(C)10	10	1134	1143
HINDICA_A_2533_Transcript_1/1	1	p1	(T)12	12	1235	1246
HINDICA_A_2545_Transcript_1/1	1	p3	(AAC)5	15	1096	1110
HINDICA_A_2557_Transcript_1/1	1	p3	(AGC)5	15	967	981
HINDICA_A_2568_Transcript_1/1	1	p1	(A)11	11	1354	1364
HINDICA_A_2569_Transcript_1/4	1	p3	(GCA)5	15	1324	1338
HINDICA_A_2569_Transcript_1/4	2	p1	(C)11	11	2026	2036
HINDICA_A_2569_Transcript_2/4	1	p3	(GCA)5	15	1324	1338
HINDICA_A_2575_Transcript_1/1	1	p1	(A)10	10	1	10
HINDICA_A_2579_Transcript_1/1	1	p3	(GAC)5	15	391	405
HINDICA_A_2586_Transcript_1/2	1	c	(A)11gaaaaagaccgaatcattgatttaaaaaaacgcagccatctcc(G)10	64	109	172
HINDICA_A_2586_Transcript_2/2	1	p1	(A)11	11	75	85
HINDICA_A_2588_Transcript_2/4	1	p1	(T)10	10	1	10
HINDICA_A_2599_Transcript_1/1	1	c	(CCG)6cattcggctacggttgggcagccaaatacacagcactacgccatgtgcacctatgagaa(CAG)5	92	2031	2122
HINDICA_A_2599_Transcript_1/1	2	p3	(GCA)6	18	2300	2317
HINDICA_A_2599_Transcript_1/1	3	p1	(C)16	16	2807	2822
HINDICA_A_2605_Transcript_1/2	1	p1	(A)10	10	1	10
HINDICA_A_2605_Transcript_1/2	2	p3	(GTC)5	15	124	138
HINDICA_A_2605_Transcript_1/2	3	p3	(TTG)5	15	3004	3018
HINDICA_A_2605_Transcript_2/2	1	p3	(GTC)5	15	196	210
HINDICA_A_2605_Transcript_2/2	2	p3	(TTG)5	15	3076	3090
HINDICA_A_2615_Transcript_1/1	1	p3	(GCT)5	15	212	226
HINDICA_A_2639_Transcript_1/1	1	p3	(ACC)6	18	1499	1516
HINDICA_A_2639_Transcript_1/1	2	p3	(ACA)5	15	2869	2883
HINDICA_A_2647_Transcript_1/1	1	c	(A)10tttgg(A)10	25	2735	2759
HINDICA_A_2657_Transcript_1/1	1	p3	(TGC)5	15	192	206
HINDICA_A_2669_Transcript_1/3	1	p1	(T)11	11	895	905
HINDICA_A_2669_Transcript_2/3	1	p1	(T)11	11	895	905
HINDICA_A_2669_Transcript_3/3	1	p1	(T)11	11	895	905
HINDICA_A_2676_Transcript_1/2	1	p1	(C)10	10	2455	2464
HINDICA_A_2676_Transcript_2/2	1	p1	(C)10	10	2400	2409
HINDICA_A_2678_Transcript_1/1	1	p1	(T)19	19	15	33
HINDICA_A_2689_Transcript_1/1	1	p1	(A)11	11	83	93
HINDICA_A_2691_Transcript_1/1	1	p1	(T)11	11	1	11
HINDICA_A_2691_Transcript_1/1	2	p1	(A)10	10	314	323
HINDICA_A_2694_Transcript_1/1	1	p3	(GAG)6	18	36	53
HINDICA_A_2695_Transcript_1/2	1	p1	(A)10	10	1584	1593
HINDICA_A_2695_Transcript_2/2	1	p1	(A)10	10	1585	1594
HINDICA_A_2698_Transcript_1/1	1	p1	(A)11	11	2273	2283
HINDICA_A_2711_Transcript_1/1	1	p3	(AAC)5	15	2060	2074
HINDICA_A_2726_Transcript_1/1	1	p3	(ACA)5	15	1	15
HINDICA_A_2730_Transcript_1/2	1	p1	(A)12	12	1	12
HINDICA_A_2730_Transcript_2/2	1	p1	(A)10	10	73	82
HINDICA_A_2732_Transcript_2/2	1	p1	(T)11	11	62	72
HINDICA_A_2739_Transcript_1/3	1	c	(CAA)5catcaggggtagaacaccgtcacccgc(TGG)5	57	88	144
HINDICA_A_2739_Transcript_3/3	1	c	(CAA)5catcaggggtagaacaccgtcacccgc(TGG)5	57	88	144
HINDICA_A_2743_Transcript_1/1	1	p3	(TGC)6	18	1166	1183
HINDICA_A_2743_Transcript_1/1	2	p3	(GCG)5	15	1835	1849
HINDICA_A_2745_Transcript_4/5	1	p1	(T)11	11	932	942
HINDICA_A_2762_Transcript_5/5	1	p1	(A)10	10	772	781
HINDICA_A_2766_Transcript_1/7	1	p2	(GT)10	20	59	78
HINDICA_A_2766_Transcript_2/7	1	p2	(GT)10	20	59	78
HINDICA_A_2766_Transcript_5/7	1	p3	(TGG)5	15	3001	3015
HINDICA_A_2766_Transcript_6/7	1	p3	(TGG)5	15	3791	3805
HINDICA_A_2766_Transcript_7/7	1	p3	(TGG)5	15	3791	3805
HINDICA_A_2775_Transcript_1/1	1	p1	(A)14	14	1	14
HINDICA_A_2779_Transcript_4/5	1	p3	(TGG)5	15	4463	4477
HINDICA_A_2779_Transcript_5/5	1	p3	(TGG)5	15	94	108
HINDICA_A_2788_Transcript_1/1	1	p1	(T)10	10	1	10
HINDICA_A_2794_Transcript_1/1	1	p1	(T)12	12	145	156
HINDICA_A_2797_Transcript_1/2	1	c	(T)10cttcataaaactgattgagagc(A)11	43	1	43
HINDICA_A_2797_Transcript_2/2	1	p1	(A)11	11	31	41
HINDICA_A_2818_Transcript_1/1	1	p1	(T)13	13	11	23
HINDICA_A_2832_Transcript_1/1	1	p3	(GGT)5	15	202	216
HINDICA_A_2833_Transcript_2/3	1	p1	(A)10	10	183	192
HINDICA_A_2840_Transcript_1/2	1	p1	(T)10	10	80	89
HINDICA_A_2840_Transcript_2/2	1	p1	(T)10	10	80	89
HINDICA_A_2842_Transcript_1/1	1	p3	(GAG)5	15	2987	3001
HINDICA_A_2848_Transcript_1/2	1	p3	(TTA)6	18	1109	1126
HINDICA_A_2848_Transcript_2/2	1	p3	(TTA)5	15	1106	1120
HINDICA_A_2850_Transcript_1/1	1	p3	(AAT)6	18	35	52
HINDICA_A_2851_Transcript_1/3	1	p1	(T)10	10	1	10
HINDICA_A_2851_Transcript_1/3	2	c	(T)10gtccgttagcccctgaagtcggtccatttgtaaaca(GAT)7	67	185	251
HINDICA_A_2851_Transcript_1/3	3	p3	(GCT)5	15	1500	1514
HINDICA_A_2851_Transcript_1/3	4	p3	(GTT)5	15	1998	2012
HINDICA_A_2851_Transcript_1/3	5	p3	(TGT)5	15	2723	2737
HINDICA_A_2851_Transcript_2/3	1	c	(T)12gtccgttagcccctgaagtcggtccatttgtaaaca(GAT)7	69	63	131
HINDICA_A_2851_Transcript_2/3	2	p3	(GCT)5	15	1380	1394
HINDICA_A_2851_Transcript_2/3	3	p3	(GTT)5	15	1878	1892
HINDICA_A_2851_Transcript_2/3	4	p3	(TGT)5	15	2603	2617
HINDICA_A_2851_Transcript_3/3	1	p3	(GCT)5	15	1337	1351
HINDICA_A_2851_Transcript_3/3	2	p3	(GTT)5	15	1835	1849
HINDICA_A_2851_Transcript_3/3	3	p3	(TGT)5	15	2560	2574
HINDICA_A_2862_Transcript_1/2	1	p1	(A)13	13	1	13
HINDICA_A_2862_Transcript_2/2	1	p1	(A)10	10	73	82
HINDICA_A_2871_Transcript_4/4	1	p1	(A)10	10	25	34
HINDICA_A_2873_Transcript_1/1	1	p1	(T)10	10	306	315
HINDICA_A_2877_Transcript_1/1	1	p1	(A)14	14	42	55
HINDICA_A_2879_Transcript_1/3	1	p3	(TGT)5	15	711	725
HINDICA_A_2880_Transcript_1/2	1	p1	(T)10	10	235	244
HINDICA_A_2880_Transcript_2/2	1	p1	(T)10	10	367	376
HINDICA_A_2884_Transcript_1/1	1	p1	(T)11	11	1049	1059
HINDICA_A_2885_Transcript_1/1	1	p3	(AGG)7	21	418	438
HINDICA_A_2885_Transcript_1/1	2	p3	(CTC)5	15	2036	2050
HINDICA_A_2888_Transcript_1/1	1	p3	(ACC)5	15	260	274
HINDICA_A_2891_Transcript_1/1	1	p1	(T)10	10	2659	2668
HINDICA_A_2898_Transcript_4/4	1	p1	(T)11	11	71	81
HINDICA_A_2909_Transcript_1/3	1	p3	(TAT)5	15	2629	2643
HINDICA_A_2909_Transcript_2/3	1	p3	(TAT)5	15	2629	2643
HINDICA_A_2909_Transcript_3/3	1	p3	(TAT)5	15	2629	2643
HINDICA_A_2926_Transcript_1/2	1	p1	(A)12	12	16	27
HINDICA_A_2926_Transcript_2/2	1	p1	(A)12	12	46	57
HINDICA_A_2934_Transcript_1/1	1	p1	(T)10	10	483	492
HINDICA_A_2939_Transcript_1/3	1	p3	(CCA)5	15	2867	2881
HINDICA_A_2939_Transcript_1/3	2	p1	(T)10	10	4966	4975
HINDICA_A_2939_Transcript_1/3	3	p3	(TTG)5	15	5247	5261
HINDICA_A_2939_Transcript_2/3	1	p3	(CCA)5	15	2676	2690
HINDICA_A_2939_Transcript_2/3	2	p1	(T)10	10	4775	4784
HINDICA_A_2939_Transcript_2/3	3	p3	(TTG)5	15	5056	5070
HINDICA_A_2939_Transcript_3/3	1	p3	(CCA)5	15	2675	2689
HINDICA_A_2939_Transcript_3/3	2	p1	(T)10	10	4774	4783
HINDICA_A_2939_Transcript_3/3	3	p3	(TTG)6	18	5055	5072
HINDICA_A_2952_Transcript_1/1	1	p3	(AGG)5	15	333	347
HINDICA_A_2960_Transcript_3/4	1	p3	(TCC)7	21	72	92
HINDICA_A_2960_Transcript_4/4	1	p3	(TCC)7	21	72	92
HINDICA_A_2970_Transcript_1/1	1	p3	(CTC)5	15	435	449
HINDICA_A_2970_Transcript_1/1	2	p1	(C)10	10	845	854
HINDICA_A_2971_Transcript_1/1	1	p1	(A)11	11	266	276
HINDICA_A_2980_Transcript_1/4	1	p3	(GAG)5	15	793	807
HINDICA_A_2980_Transcript_2/4	1	p3	(GAG)5	15	793	807
HINDICA_A_2980_Transcript_4/4	1	p3	(GAG)5	15	793	807
HINDICA_A_2983_Transcript_1/5	1	p3	(GCG)5	15	509	523
HINDICA_A_2983_Transcript_2/5	1	p3	(GCG)5	15	554	568
HINDICA_A_2983_Transcript_3/5	1	p3	(GCG)5	15	509	523
HINDICA_A_2983_Transcript_5/5	1	p3	(GCG)5	15	1288	1302
HINDICA_A_2997_Transcript_1/1	1	p1	(T)10	10	1	10
HINDICA_A_3004_Transcript_1/1	1	p2	(TC)8	16	967	982
HINDICA_A_3010_Transcript_1/2	1	p1	(T)12	12	65	76
HINDICA_A_3010_Transcript_2/2	1	p1	(T)12	12	65	76
HINDICA_A_3017_Transcript_1/4	1	p1	(A)11	11	61	71
HINDICA_A_3017_Transcript_2/4	1	p1	(A)10	10	1	10
HINDICA_A_3017_Transcript_4/4	1	p1	(A)10	10	70	79
HINDICA_A_3029_Transcript_2/4	1	p3	(GGA)5	15	825	839
HINDICA_A_3029_Transcript_3/4	1	p3	(GGA)5	15	509	523
HINDICA_A_3029_Transcript_4/4	1	p3	(GGA)5	15	1249	1263
HINDICA_A_3041_Transcript_1/1	1	p1	(T)11	11	728	738
HINDICA_A_3047_Transcript_1/1	1	p1	(A)11	11	729	739
HINDICA_A_3051_Transcript_1/1	1	p3	(GAC)5	15	470	484
HINDICA_A_3055_Transcript_1/2	1	p1	(G)10	10	45	54
HINDICA_A_3055_Transcript_2/2	1	p1	(G)10	10	45	54
HINDICA_A_3062_Transcript_1/4	1	p1	(A)16	16	18	33
HINDICA_A_3062_Transcript_3/4	1	p1	(A)16	16	18	33
HINDICA_A_3065_Transcript_3/4	1	p1	(T)10	10	1	10
HINDICA_A_3073_Transcript_1/1	1	p1	(G)10	10	298	307
HINDICA_A_3080_Transcript_1/2	1	p1	(G)10	10	55	64
HINDICA_A_3085_Transcript_1/1	1	p3	(TGC)5	15	229	243
HINDICA_A_3109_Transcript_1/1	1	p2	(TC)8	16	1682	1697
HINDICA_A_3109_Transcript_1/1	2	p1	(T)11	11	2129	2139
HINDICA_A_3110_Transcript_1/1	1	p1	(T)11	11	1	11
HINDICA_A_3114_Transcript_1/1	1	p1	(A)10	10	331	340
HINDICA_A_3122_Transcript_1/1	1	p3	(TCC)5	15	428	442
HINDICA_A_3122_Transcript_1/1	2	p2	(AG)9	18	1213	1230
HINDICA_A_3122_Transcript_1/1	3	p3	(TCC)5	15	1399	1413
HINDICA_A_3141_Transcript_1/2	1	p1	(T)15	15	366	380
HINDICA_A_3141_Transcript_2/2	1	p1	(T)12	12	366	377
HINDICA_A_3147_Transcript_1/1	1	p3	(GCA)5	15	609	623
HINDICA_A_3153_Transcript_1/1	1	p3	(TTG)5	15	2153	2167
HINDICA_A_3158_Transcript_1/1	1	p1	(C)11	11	1	11
HINDICA_A_3158_Transcript_1/1	2	p3	(CGC)5	15	618	632
HINDICA_A_3158_Transcript_1/1	3	c	(GAG)5gacaacggcacttccgaagggtg(GCC)8	62	1241	1302
HINDICA_A_3168_Transcript_1/1	1	p3	(CTC)5	15	291	305
HINDICA_A_3173_Transcript_1/1	1	p1	(T)10	10	151	160
HINDICA_A_3176_Transcript_1/1	1	p1	(A)10	10	28	37
HINDICA_A_3183_Transcript_1/3	1	p1	(T)17	17	1	17
HINDICA_A_3183_Transcript_2/3	1	p1	(T)17	17	1	17
HINDICA_A_3187_Transcript_1/4	1	p1	(A)11	11	229	239
HINDICA_A_3187_Transcript_2/4	1	p1	(A)11	11	228	238
HINDICA_A_3187_Transcript_4/4	1	p1	(A)11	11	315	325
HINDICA_A_3195_Transcript_1/2	1	p1	(C)17	17	606	622
HINDICA_A_3195_Transcript_2/2	1	p1	(C)17	17	547	563
HINDICA_A_3201_Transcript_1/4	1	p1	(G)17	17	1	17
HINDICA_A_3201_Transcript_2/4	1	p1	(G)10	10	323	332
HINDICA_A_3201_Transcript_3/4	1	p1	(A)16	16	29	44
HINDICA_A_3201_Transcript_3/4	2	p1	(G)10	10	435	444
HINDICA_A_3201_Transcript_4/4	1	p1	(A)16	16	29	44
HINDICA_A_3201_Transcript_4/4	2	p1	(G)10	10	435	444
HINDICA_A_3207_Transcript_1/1	1	c	(CTG)5atgcttcttctgttttgcttctgagtatcattttgccctcccca(T)10	69	168	236
HINDICA_A_3212_Transcript_1/1	1	p3	(CCA)5	15	151	165
HINDICA_A_3215_Transcript_1/2	1	p1	(A)12	12	4	15
HINDICA_A_3216_Transcript_1/1	1	p1	(T)11	11	391	401
HINDICA_A_3219_Transcript_1/1	1	p1	(T)15	15	11	25
HINDICA_A_3220_Transcript_1/1	1	p1	(T)11	11	216	226
HINDICA_A_3236_Transcript_1/4	1	p3	(CTC)5	15	11798	11812
HINDICA_A_3236_Transcript_2/4	1	p3	(CTC)5	15	4685	4699
HINDICA_A_3236_Transcript_4/4	1	p1	(T)10	10	1	10
HINDICA_A_3245_Transcript_1/3	1	p1	(T)14	14	321	334
HINDICA_A_3245_Transcript_2/3	1	p1	(T)14	14	321	334
HINDICA_A_3245_Transcript_3/3	1	p1	(T)13	13	38	50
HINDICA_A_3255_Transcript_1/1	1	p3	(TTG)5	15	571	585
HINDICA_A_3255_Transcript_1/1	2	p3	(TGT)5	15	2982	2996
HINDICA_A_3255_Transcript_1/1	3	p3	(TTG)6	18	3868	3885
HINDICA_A_3255_Transcript_1/1	4	p3	(GCC)5	15	4502	4516
HINDICA_A_3255_Transcript_1/1	5	p3	(CTG)5	15	4675	4689
HINDICA_A_3264_Transcript_1/1	1	p1	(A)10	10	393	402
HINDICA_A_3266_Transcript_1/2	1	p3	(GAG)5	15	2701	2715
HINDICA_A_3266_Transcript_1/2	2	p1	(T)13	13	3172	3184
HINDICA_A_3266_Transcript_2/2	1	p3	(GAG)5	15	2508	2522
HINDICA_A_3266_Transcript_2/2	2	p1	(T)13	13	2979	2991
HINDICA_A_3271_Transcript_1/1	1	p1	(C)10	10	461	470
HINDICA_A_3282_Transcript_2/5	1	p3	(GCC)5	15	777	791
HINDICA_A_3282_Transcript_3/5	1	p3	(GCC)5	15	777	791
HINDICA_A_3285_Transcript_1/1	1	p3	(TTA)5	15	542	556
HINDICA_A_3297_Transcript_1/3	1	p3	(ATG)5	15	812	826
HINDICA_A_3297_Transcript_2/3	1	p3	(CCA)7	21	1	21
HINDICA_A_3297_Transcript_2/3	2	p3	(CAA)6	18	1953	1970
HINDICA_A_3297_Transcript_3/3	1	p3	(CCA)7	21	1	21
HINDICA_A_3297_Transcript_3/3	2	p3	(CAA)6	18	1953	1970
HINDICA_A_3312_Transcript_1/1	1	p1	(A)10	10	1	10
HINDICA_A_3312_Transcript_1/1	2	p3	(GAG)5	15	932	946
HINDICA_A_3322_Transcript_1/1	1	p1	(A)11	11	354	364
HINDICA_A_3323_Transcript_1/1	1	p3	(GAC)7	21	720	740
HINDICA_A_3328_Transcript_3/7	1	c	(TCC)5tcatcttcgtccaccgaaaatggggacaatgatggcacaggtggcgaaggcggcggc(GGT)5	87	93	179
HINDICA_A_3328_Transcript_4/7	1	c	(TCC)5tcatcttcgtccaccgaaaatggggacaatgatggcacaggtggcgaaggcggcggc(GGT)5	87	93	179
HINDICA_A_3328_Transcript_5/7	1	p3	(GCT)5	15	203	217
HINDICA_A_3328_Transcript_5/7	2	c	(TCC)5tcatcttcgtccaccgaaaatggggacaatgatggcacaggtggcgaaggcggcggc(GGT)5	87	665	751
HINDICA_A_3328_Transcript_6/7	1	p3	(GCT)5	15	203	217
HINDICA_A_3328_Transcript_7/7	1	p3	(GCT)5	15	203	217
HINDICA_A_3328_Transcript_7/7	2	p3	(TCC)6	18	665	682
HINDICA_A_3336_Transcript_1/1	1	p3	(GCA)5	15	300	314
HINDICA_A_3341_Transcript_2/2	1	p1	(T)11	11	10	20
HINDICA_A_3356_Transcript_1/2	1	p1	(A)10	10	181	190
HINDICA_A_3365_Transcript_1/2	1	p1	(T)10	10	404	413
HINDICA_A_3365_Transcript_2/2	1	p1	(T)11	11	17	27
HINDICA_A_3366_Transcript_1/1	1	p3	(AGG)5	15	1	15
HINDICA_A_3376_Transcript_1/3	1	p3	(GAG)5	15	490	504
HINDICA_A_3376_Transcript_2/3	1	p3	(GAG)5	15	1015	1029
HINDICA_A_3382_Transcript_1/1	1	p3	(CAG)6	18	1055	1072
HINDICA_A_3382_Transcript_1/1	2	p3	(GAC)5	15	1403	1417
HINDICA_A_3382_Transcript_1/1	3	c	(CAA)6(CCA)5	33	2674	2706
HINDICA_A_3382_Transcript_1/1	4	p3	(CGA)5	15	4113	4127
HINDICA_A_3382_Transcript_1/1	5	p3	(CAA)5	15	4505	4519
HINDICA_A_3387_Transcript_1/1	1	p3	(GCG)5	15	1422	1436
HINDICA_A_3402_Transcript_1/1	1	p1	(C)11	11	622	632
HINDICA_A_3413_Transcript_1/1	1	p3	(TCC)5	15	1183	1197
HINDICA_A_3413_Transcript_1/1	2	p1	(C)10	10	1436	1445
HINDICA_A_3414_Transcript_2/2	1	p1	(T)10	10	9	18
HINDICA_A_3416_Transcript_1/4	1	p3	(AGC)5	15	72	86
HINDICA_A_3416_Transcript_3/4	1	p3	(AGC)5	15	111	125
HINDICA_A_3416_Transcript_4/4	1	p3	(AGC)5	15	197	211
HINDICA_A_3450_Transcript_1/1	1	p3	(CAG)7	21	1264	1284
HINDICA_A_3451_Transcript_1/1	1	p3	(GGA)5	15	723	737
HINDICA_A_3452_Transcript_1/3	1	p1	(T)11	11	1	11
HINDICA_A_3457_Transcript_1/1	1	p3	(ACG)5	15	811	825
HINDICA_A_3466_Transcript_1/1	1	p2	(AG)8	16	151	166
HINDICA_A_3473_Transcript_1/3	1	p1	(T)11	11	774	784
HINDICA_A_3473_Transcript_2/3	1	p1	(T)11	11	659	669
HINDICA_A_3473_Transcript_3/3	1	p1	(T)11	11	646	656
HINDICA_A_3480_Transcript_1/1	1	p1	(T)11	11	635	645
HINDICA_A_3485_Transcript_2/6	1	p3	(CTC)5	15	120	134
HINDICA_A_3485_Transcript_4/6	1	p3	(CTC)5	15	1185	1199
HINDICA_A_3485_Transcript_5/6	1	p3	(CTC)5	15	1185	1199
HINDICA_A_3493_Transcript_2/6	1	p3	(GGA)6	18	5261	5278
HINDICA_A_3493_Transcript_3/6	1	p3	(GGA)6	18	4516	4533
HINDICA_A_3493_Transcript_4/6	1	p3	(GGA)6	18	4516	4533
HINDICA_A_3493_Transcript_6/6	1	p3	(GGA)6	18	4505	4522
HINDICA_A_3494_Transcript_1/2	1	p1	(C)11	11	2379	2389
HINDICA_A_3494_Transcript_2/2	1	p1	(C)13	13	1	13
HINDICA_A_3500_Transcript_1/2	1	p1	(T)13	13	145	157
HINDICA_A_3500_Transcript_2/2	1	p1	(T)12	12	145	156
HINDICA_A_3505_Transcript_1/2	1	p1	(T)10	10	88	97
HINDICA_A_3506_Transcript_1/2	1	p1	(A)13	13	14	26
HINDICA_A_3506_Transcript_1/2	2	p3	(TCG)6	18	1744	1761
HINDICA_A_3506_Transcript_2/2	1	p3	(TCG)6	18	1685	1702
HINDICA_A_3508_Transcript_1/1	1	p1	(T)15	15	298	312
HINDICA_A_3520_Transcript_1/1	1	p1	(T)15	15	336	350
HINDICA_A_3522_Transcript_1/1	1	p3	(TGC)5	15	1506	1520
HINDICA_A_3546_Transcript_1/2	1	p1	(A)10	10	1622	1631
HINDICA_A_3546_Transcript_2/2	1	p1	(A)10	10	1553	1562
HINDICA_A_3560_Transcript_1/1	1	p3	(TCC)5	15	655	669
HINDICA_A_3562_Transcript_1/3	1	p2	(AG)6	12	1154	1165
HINDICA_A_3562_Transcript_1/3	2	p2	(AG)6	12	1306	1317
HINDICA_A_3562_Transcript_2/3	1	p2	(AG)6	12	1084	1095
HINDICA_A_3562_Transcript_2/3	2	p2	(AG)6	12	1236	1247
HINDICA_A_3562_Transcript_3/3	1	p2	(AG)6	12	1325	1336
HINDICA_A_3562_Transcript_3/3	2	p2	(AG)6	12	1477	1488
HINDICA_A_3573_Transcript_1/1	1	p3	(AGC)7	21	121	141
HINDICA_A_3575_Transcript_1/1	1	p3	(TCC)5	15	1742	1756
HINDICA_A_3576_Transcript_1/1	1	p3	(TGT)5	15	1042	1056
HINDICA_A_3578_Transcript_1/2	1	p1	(G)10	10	14	23
HINDICA_A_3578_Transcript_2/2	1	p1	(G)10	10	14	23
HINDICA_A_3579_Transcript_5/5	1	p1	(T)13	13	1	13
HINDICA_A_3584_Transcript_2/2	1	p1	(C)10	10	16	25
HINDICA_A_3586_Transcript_1/1	1	p1	(A)13	13	1	13
HINDICA_A_3596_Transcript_1/1	1	p1	(A)11	11	31	41
HINDICA_A_3600_Transcript_1/3	1	p3	(GAG)6	18	3210	3227
HINDICA_A_3600_Transcript_2/3	1	p3	(GAG)6	18	3215	3232
HINDICA_A_3600_Transcript_3/3	1	p3	(GAG)6	18	3209	3226
HINDICA_A_3604_Transcript_1/1	1	p1	(G)10	10	1	10
HINDICA_A_3614_Transcript_1/6	1	p1	(T)10	10	69	78
HINDICA_A_3614_Transcript_1/6	2	p1	(T)11	11	334	344
HINDICA_A_3614_Transcript_5/6	1	p1	(T)10	10	69	78
HINDICA_A_3614_Transcript_5/6	2	p1	(T)10	10	334	343
HINDICA_A_3614_Transcript_6/6	1	p1	(T)10	10	87	96
HINDICA_A_3618_Transcript_3/3	1	p2	(TC)6	12	106	117
HINDICA_A_3620_Transcript_1/1	1	p1	(T)10	10	1	10
HINDICA_A_3621_Transcript_1/1	1	p1	(G)10	10	27	36
HINDICA_A_3627_Transcript_3/3	1	p1	(T)13	13	1	13
HINDICA_A_3642_Transcript_1/1	1	p3	(TGT)5	15	344	358
HINDICA_A_3651_Transcript_1/1	1	p1	(T)13	13	1	13
HINDICA_A_3655_Transcript_2/3	1	p3	(GCA)5	15	5813	5827
HINDICA_A_3655_Transcript_3/3	1	p3	(GCA)5	15	5813	5827
HINDICA_A_3656_Transcript_1/2	1	p1	(C)12	12	636	647
HINDICA_A_3656_Transcript_2/2	1	p1	(C)12	12	586	597
HINDICA_A_3660_Transcript_1/1	1	p1	(A)13	13	1049	1061
HINDICA_A_3664_Transcript_3/4	1	p3	(TCC)5	15	274	288
HINDICA_A_3678_Transcript_2/2	1	p1	(G)10	10	6	15
HINDICA_A_3679_Transcript_2/2	1	p1	(A)10	10	650	659
HINDICA_A_3681_Transcript_2/2	1	p1	(A)10	10	38	47
HINDICA_A_3682_Transcript_1/1	1	p3	(CAA)7	21	1198	1218
HINDICA_A_3682_Transcript_1/1	2	c	(GGT)5ggaaacggcggaagac(GAG)5	46	2345	2390
HINDICA_A_3682_Transcript_1/1	3	c	(ACC)6ccctagtcatatctattcaaatccgatcgatactcaaaaatgaacaaa(AC)10	86	3391	3476
HINDICA_A_3685_Transcript_1/1	1	p3	(GCC)5	15	97	111
HINDICA_A_3685_Transcript_1/1	2	p3	(CAA)5	15	718	732
HINDICA_A_3706_Transcript_1/3	1	p2	(TG)6	12	45	56
HINDICA_A_3706_Transcript_1/3	2	p1	(T)14	14	455	468
HINDICA_A_3706_Transcript_2/3	1	p1	(A)14	14	1	14
HINDICA_A_3706_Transcript_2/3	2	p1	(T)14	14	525	538
HINDICA_A_3706_Transcript_3/3	1	p1	(A)14	14	1	14
HINDICA_A_3706_Transcript_3/3	2	p1	(T)10	10	525	534
HINDICA_A_3709_Transcript_1/1	1	p1	(G)10	10	56	65
HINDICA_A_3719_Transcript_1/2	1	p2	(AG)9	18	234	251
HINDICA_A_3719_Transcript_2/2	1	p1	(A)11	11	1	11
HINDICA_A_3719_Transcript_2/2	2	p2	(AG)9	18	235	252
HINDICA_A_3720_Transcript_1/2	1	p1	(A)13	13	25	37
HINDICA_A_3720_Transcript_2/2	1	p1	(A)10	10	7	16
HINDICA_A_3725_Transcript_1/1	1	p1	(T)10	10	1157	1166
HINDICA_A_3735_Transcript_1/3	1	p1	(G)10	10	331	340
HINDICA_A_3735_Transcript_2/3	1	p1	(G)10	10	64	73
HINDICA_A_3735_Transcript_3/3	1	p1	(G)10	10	293	302
HINDICA_A_3746_Transcript_1/2	1	p1	(A)10	10	197	206
HINDICA_A_3746_Transcript_2/2	1	p1	(A)11	11	55	65
HINDICA_A_3749_Transcript_1/1	1	p1	(A)11	11	106	116
HINDICA_A_3760_Transcript_2/4	1	p1	(T)11	11	1	11
HINDICA_A_3760_Transcript_3/4	1	p1	(T)11	11	197	207
HINDICA_A_3760_Transcript_4/4	1	p1	(T)12	12	117	128
HINDICA_A_3771_Transcript_1/2	1	p1	(C)10	10	316	325
HINDICA_A_3771_Transcript_2/2	1	p1	(C)10	10	316	325
HINDICA_A_3773_Transcript_1/3	1	p3	(CTG)5	15	1	15
HINDICA_A_3773_Transcript_1/3	2	p3	(TCC)6	18	2330	2347
HINDICA_A_3773_Transcript_3/3	1	p3	(CTG)5	15	1	15
HINDICA_A_3773_Transcript_3/3	2	p3	(TCC)6	18	2330	2347
HINDICA_A_3774_Transcript_1/1	1	p2	(CA)10	20	33	52
HINDICA_A_3774_Transcript_1/1	2	p1	(G)10	10	1402	1411
HINDICA_A_3781_Transcript_2/2	1	p1	(T)13	13	1	13
HINDICA_A_3782_Transcript_1/1	1	p1	(T)10	10	1	10
HINDICA_A_3784_Transcript_1/1	1	p1	(G)10	10	48	57
HINDICA_A_3803_Transcript_1/1	1	p1	(A)17	17	17	33
HINDICA_A_3810_Transcript_4/4	1	p1	(A)10	10	53	62
HINDICA_A_3818_Transcript_1/1	1	p3	(ACA)9	27	51	77
HINDICA_A_3826_Transcript_1/1	1	p1	(A)10	10	1640	1649
HINDICA_A_3837_Transcript_1/1	1	p3	(GCA)5	15	70	84
HINDICA_A_3839_Transcript_1/1	1	p3	(CAA)5	15	396	410
HINDICA_A_3839_Transcript_1/1	2	p3	(CAA)6	18	1510	1527
HINDICA_A_3842_Transcript_1/1	1	p2	(AG)10	20	476	495
HINDICA_A_3844_Transcript_1/2	1	p1	(A)17	17	55	71
HINDICA_A_3850_Transcript_1/1	1	p3	(TTC)5	15	634	648
HINDICA_A_3855_Transcript_1/2	1	p2	(AG)8	16	931	946
HINDICA_A_3855_Transcript_2/2	1	p2	(AG)8	16	1152	1167
HINDICA_A_3856_Transcript_1/1	1	p3	(GCT)5	15	153	167
HINDICA_A_3868_Transcript_1/1	1	c	(TGT)7tcatcatcgccctgcccagcggcggcagtaccactgctgccaaattgttgcggtgccatcgtcgtcgcctgtcgcatcatt(TGC)5	117	175	291
HINDICA_A_3868_Transcript_1/1	2	p3	(GTT)6	18	1571	1588
HINDICA_A_3868_Transcript_1/1	3	c	(CGC)5tgcagccattgcctgc(TGT)7	52	1860	1911
HINDICA_A_3876_Transcript_1/1	1	p3	(GTT)5	15	470	484
HINDICA_A_3876_Transcript_1/1	2	p3	(GTG)5	15	864	878
HINDICA_A_3877_Transcript_1/2	1	p5	(GGAAG)5	25	20	44
HINDICA_A_3877_Transcript_2/2	1	p5	(GGAAG)5	25	16	40
HINDICA_A_3891_Transcript_1/1	1	p3	(CCT)6	18	469	486
HINDICA_A_3893_Transcript_2/2	1	p1	(T)11	11	64	74
HINDICA_A_3899_Transcript_4/6	1	p1	(A)12	12	657	668
HINDICA_A_3905_Transcript_1/1	1	p1	(G)10	10	207	216
HINDICA_A_3907_Transcript_1/1	1	p3	(ATT)6	18	83	100
HINDICA_A_3922_Transcript_2/2	1	p1	(T)10	10	1	10
HINDICA_A_3924_Transcript_1/4	1	p1	(A)10	10	669	678
HINDICA_A_3924_Transcript_2/4	1	p1	(A)10	10	377	386
HINDICA_A_3924_Transcript_4/4	1	p1	(A)10	10	566	575
HINDICA_A_3927_Transcript_1/1	1	p1	(A)11	11	1	11
HINDICA_A_3928_Transcript_1/1	1	p3	(TGT)6	18	1033	1050
HINDICA_A_3932_Transcript_3/4	1	p1	(A)13	13	32	44
HINDICA_A_3932_Transcript_4/4	1	p1	(A)13	13	34	46
HINDICA_A_3936_Transcript_3/4	1	p3	(CGA)5	15	1125	1139
HINDICA_A_3936_Transcript_4/4	1	p3	(CGA)5	15	535	549
HINDICA_A_3940_Transcript_2/3	1	p1	(T)10	10	18	27
HINDICA_A_3940_Transcript_3/3	1	p1	(T)10	10	18	27
HINDICA_A_3943_Transcript_1/1	1	c	(CTG)5ttgt(TGC)5	34	782	815
HINDICA_A_3946_Transcript_1/1	1	p1	(T)10	10	1361	1370
HINDICA_A_3951_Transcript_1/2	1	p2	(AG)8	16	1257	1272
HINDICA_A_3951_Transcript_2/2	1	p2	(AG)8	16	1184	1199
HINDICA_A_3952_Transcript_1/1	1	p3	(CAA)6	18	1	18
HINDICA_A_3955_Transcript_1/1	1	p1	(A)10	10	1149	1158
HINDICA_A_3957_Transcript_2/2	1	p1	(T)10	10	1	10
HINDICA_A_3966_Transcript_1/1	1	p3	(TTA)23	69	1	69
HINDICA_A_3967_Transcript_1/1	1	p3	(GGA)6	18	589	606
HINDICA_A_3975_Transcript_1/1	1	p2	(TG)6	12	1535	1546
HINDICA_A_3976_Transcript_2/3	1	p1	(A)10	10	76	85
HINDICA_A_3983_Transcript_3/3	1	p1	(G)10	10	84	93
HINDICA_A_3989_Transcript_2/2	1	p1	(A)10	10	99	108
HINDICA_A_3993_Transcript_1/1	1	p3	(TTG)5	15	451	465
HINDICA_A_3997_Transcript_1/1	1	p1	(A)11	11	350	360
HINDICA_A_3998_Transcript_1/2	1	p1	(T)10	10	724	733
HINDICA_A_3998_Transcript_2/2	1	p1	(T)10	10	867	876
HINDICA_A_3999_Transcript_1/1	1	p1	(A)10	10	1806	1815
HINDICA_A_4000_Transcript_1/1	1	p1	(A)10	10	73	82
HINDICA_A_4002_Transcript_1/1	1	p1	(T)10	10	60	69
HINDICA_A_4012_Transcript_1/2	1	p1	(T)12	12	1	12
HINDICA_A_4013_Transcript_3/8	1	p3	(TCC)5	15	646	660
HINDICA_A_4013_Transcript_4/8	1	p3	(TCC)5	15	71	85
HINDICA_A_4013_Transcript_7/8	1	p3	(TCC)5	15	209	223
HINDICA_A_4019_Transcript_1/2	1	p3	(TCC)6	18	1	18
HINDICA_A_4019_Transcript_1/2	2	p3	(CTT)5	15	122	136
HINDICA_A_4019_Transcript_2/2	1	p3	(TCC)6	18	1	18
HINDICA_A_4019_Transcript_2/2	2	p3	(CTT)5	15	122	136
HINDICA_A_4027_Transcript_1/1	1	p3	(GTG)5	15	284	298
HINDICA_A_4027_Transcript_1/1	2	p3	(CCT)6	18	435	452
HINDICA_A_4027_Transcript_1/1	3	p3	(CCA)5	15	882	896
HINDICA_A_4030_Transcript_1/1	1	p1	(A)12	12	1	12
HINDICA_A_4030_Transcript_1/1	2	c	(TGTT)5ttgttgatttgccacttttcttccttatttattcttcagcattcattcacgacacagcgacacatttgaccacaggcc(A)11	109	457	565
HINDICA_A_4030_Transcript_1/1	3	p1	(C)14	14	1009	1022
HINDICA_A_4038_Transcript_1/1	1	p3	(CAA)10	30	129	158
HINDICA_A_4040_Transcript_1/2	1	p3	(AGG)6	18	4715	4732
HINDICA_A_4040_Transcript_1/2	2	p3	(GAT)6	18	5308	5325
HINDICA_A_4040_Transcript_2/2	1	p3	(AGG)6	18	4715	4732
HINDICA_A_4040_Transcript_2/2	2	p3	(GAT)6	18	5308	5325
HINDICA_A_4045_Transcript_1/1	1	p3	(CTG)5	15	1160	1174
HINDICA_A_4048_Transcript_1/1	1	p3	(ACA)6	18	1382	1399
HINDICA_A_4053_Transcript_1/1	1	p1	(A)11	11	1	11
HINDICA_A_4055_Transcript_2/3	1	p1	(G)10	10	22	31
HINDICA_A_4060_Transcript_1/6	1	p1	(A)10	10	48	57
HINDICA_A_4063_Transcript_1/2	1	p1	(T)16	16	1	16
HINDICA_A_4067_Transcript_1/1	1	p2	(TA)6	12	17	28
HINDICA_A_4069_Transcript_1/1	1	p3	(GAG)5	15	3657	3671
HINDICA_A_4077_Transcript_1/1	1	p1	(C)11	11	73	83
HINDICA_A_4086_Transcript_1/1	1	p4	(GAAA)5	20	1218	1237
HINDICA_A_4094_Transcript_1/4	1	p2	(AG)14	28	642	669
HINDICA_A_4094_Transcript_2/4	1	p2	(AG)14	28	625	652
HINDICA_A_4094_Transcript_3/4	1	p2	(AG)14	28	621	648
HINDICA_A_4094_Transcript_4/4	1	p2	(AG)14	28	621	648
HINDICA_A_4096_Transcript_1/4	1	p1	(G)13	13	372	384
HINDICA_A_4096_Transcript_2/4	1	c	(CCT)6ctccactcttttccccttccgcgtagctgtggtcaattgttagtgacatttggtccc(CCT)6	93	701	793
HINDICA_A_4096_Transcript_2/4	2	c	(CTC)5tccgtccactacgtccacgtcgctgtccggcgccgagtgaaggccccgttgagcgagcacaaactgagtgatcccagtcgcctcgc(CCT)5	116	981	1096
HINDICA_A_4096_Transcript_2/4	3	p3	(TGT)5	15	1426	1440
HINDICA_A_4096_Transcript_3/4	1	c	(CCT)6ctccactcttttccccttccgcgtagctgtggtcaattgttagtgacatttggtccc(CCT)6	93	406	498
HINDICA_A_4096_Transcript_3/4	2	c	(CTC)5tccgtccactacgtccacgtcgctgtccggcgccgagtgaaggccccgttgagcgagcacaaactgagtgatcccagtcgcctcgc(CCT)5	116	686	801
HINDICA_A_4096_Transcript_3/4	3	p3	(TGT)5	15	1131	1145
HINDICA_A_4106_Transcript_1/1	1	p3	(CAG)7	21	262	282
HINDICA_A_4106_Transcript_1/1	2	p3	(CAG)7	21	1029	1049
HINDICA_A_4106_Transcript_1/1	3	p3	(GAG)5	15	1525	1539
HINDICA_A_4106_Transcript_1/1	4	p3	(GCA)7	21	2397	2417
HINDICA_A_4108_Transcript_1/2	1	p1	(T)10	10	2	11
HINDICA_A_4109_Transcript_1/1	1	p1	(G)10	10	1	10
HINDICA_A_4112_Transcript_4/5	1	p1	(T)10	10	1006	1015
HINDICA_A_4112_Transcript_5/5	1	p1	(T)10	10	214	223
HINDICA_A_4114_Transcript_1/1	1	p3	(CAA)5	15	467	481
HINDICA_A_4122_Transcript_1/2	1	p1	(C)10	10	487	496
HINDICA_A_4122_Transcript_2/2	1	p1	(C)10	10	344	353
HINDICA_A_4132_Transcript_1/1	1	p2	(TG)11	22	49	70
HINDICA_A_4148_Transcript_2/4	1	p1	(T)11	11	369	379
HINDICA_A_4148_Transcript_3/4	1	p1	(T)11	11	92	102
HINDICA_A_4148_Transcript_4/4	1	p1	(T)11	11	89	99
HINDICA_A_4149_Transcript_1/1	1	p1	(T)10	10	467	476
HINDICA_A_4164_Transcript_1/1	1	p1	(A)10	10	939	948
HINDICA_A_4170_Transcript_1/5	1	p2	(CT)11	22	161	182
HINDICA_A_4171_Transcript_1/1	1	p1	(G)10	10	1	10
HINDICA_A_4172_Transcript_1/1	1	p1	(A)10	10	61	70
HINDICA_A_4184_Transcript_1/1	1	p1	(G)10	10	78	87
HINDICA_A_4188_Transcript_1/5	1	p3	(TTG)5	15	229	243
HINDICA_A_4188_Transcript_2/5	1	p3	(TTG)5	15	219	233
HINDICA_A_4188_Transcript_3/5	1	p3	(TTG)5	15	219	233
HINDICA_A_4188_Transcript_4/5	1	p3	(TTG)5	15	574	588
HINDICA_A_4191_Transcript_1/3	1	p3	(ATG)5	15	991	1005
HINDICA_A_4191_Transcript_2/3	1	p3	(ATG)5	15	991	1005
HINDICA_A_4191_Transcript_3/3	1	p3	(ATG)5	15	991	1005
HINDICA_A_4200_Transcript_2/2	1	p1	(G)10	10	46	55
HINDICA_A_4205_Transcript_1/3	1	p1	(T)10	10	1	10
HINDICA_A_4205_Transcript_2/3	1	p1	(A)10	10	253	262
HINDICA_A_4209_Transcript_1/2	1	p3	(GGA)6	18	1167	1184
HINDICA_A_4209_Transcript_2/2	1	p3	(GGA)6	18	572	589
HINDICA_A_4214_Transcript_2/2	1	p1	(T)10	10	74	83
HINDICA_A_4216_Transcript_1/1	1	p1	(T)11	11	1238	1248
HINDICA_A_4219_Transcript_1/2	1	p3	(CCG)5	15	5	19
HINDICA_A_4219_Transcript_2/2	1	p3	(CCG)5	15	84	98
HINDICA_A_4220_Transcript_1/4	1	c	(GTG)5atggtggcgatgcgttcgttgcgggtg(GTC)5	57	557	613
HINDICA_A_4220_Transcript_2/4	1	c	(GTG)5atggtggcgatgcgttcgttgcgggtg(GTC)5	57	381	437
HINDICA_A_4220_Transcript_3/4	1	c	(GTG)5atggtggcgatgcgttcgttgcgggtg(GTC)5	57	456	512
HINDICA_A_4220_Transcript_4/4	1	c	(GTG)5atggtggcgatgcgttcgttgcgggtg(GTC)5	57	580	636
HINDICA_A_4235_Transcript_1/2	1	p1	(A)10	10	1416	1425
HINDICA_A_4240_Transcript_1/1	1	p1	(T)10	10	19	28
HINDICA_A_4246_Transcript_1/1	1	p3	(CAG)6	18	1382	1399
HINDICA_A_4249_Transcript_1/2	1	p1	(A)11	11	1263	1273
HINDICA_A_4249_Transcript_2/2	1	p1	(A)11	11	1049	1059
HINDICA_A_4264_Transcript_1/2	1	p1	(A)13	13	1	13
HINDICA_A_4276_Transcript_1/1	1	p1	(T)10	10	62	71
HINDICA_A_4279_Transcript_2/10	1	p1	(A)10	10	1	10
HINDICA_A_4279_Transcript_4/10	1	p1	(A)14	14	2	15
HINDICA_A_4279_Transcript_5/10	1	p1	(A)10	10	1	10
HINDICA_A_4279_Transcript_9/10	1	p1	(A)10	10	663	672
HINDICA_A_4287_Transcript_2/5	1	p3	(TGC)5	15	268	282
HINDICA_A_4287_Transcript_2/5	2	p3	(CCA)5	15	970	984
HINDICA_A_4287_Transcript_2/5	3	p3	(TGT)7	21	3166	3186
HINDICA_A_4287_Transcript_2/5	4	p3	(TGT)6	18	4042	4059
HINDICA_A_4287_Transcript_3/5	1	p3	(TGC)5	15	268	282
HINDICA_A_4287_Transcript_3/5	2	p3	(CCA)5	15	970	984
HINDICA_A_4287_Transcript_3/5	3	p3	(TGT)7	21	3166	3186
HINDICA_A_4287_Transcript_4/5	1	p3	(TGC)5	15	268	282
HINDICA_A_4287_Transcript_4/5	2	p3	(CCA)5	15	970	984
HINDICA_A_4287_Transcript_4/5	3	p3	(TGT)7	21	3166	3186
HINDICA_A_4287_Transcript_4/5	4	p3	(TGT)6	18	4042	4059
HINDICA_A_4287_Transcript_5/5	1	p3	(TGC)5	15	268	282
HINDICA_A_4287_Transcript_5/5	2	p3	(CCA)5	15	970	984
HINDICA_A_4287_Transcript_5/5	3	p3	(TGT)7	21	3166	3186
HINDICA_A_4287_Transcript_5/5	4	p3	(TGT)6	18	4042	4059
HINDICA_A_4294_Transcript_1/3	1	p3	(CAG)6	18	1	18
HINDICA_A_4294_Transcript_1/3	2	c	(CTC)5gtccaatgcccaccagcagcatcagaatggcaaagtgcccaaactgtccgcggaagggcccacaa(CGG)5	95	1446	1540
HINDICA_A_4294_Transcript_2/3	1	p3	(CAG)6	18	1	18
HINDICA_A_4294_Transcript_2/3	2	c	(CTC)5gtccaatgcccaccagcagcatcagaatggcaaagtgcccaaactgtccgcggaagggcccacaa(CGG)5	95	1446	1540
HINDICA_A_4294_Transcript_3/3	1	p3	(CAG)6	18	1	18
HINDICA_A_4294_Transcript_3/3	2	c	(CTC)5gtccaatgcccaccagcagcatcagaatggcaaagtgcccaaactgtccgcggaagggcccacaa(CGG)5	95	1446	1540
HINDICA_A_4297_Transcript_1/1	1	p3	(TCC)5	15	767	781
HINDICA_A_4307_Transcript_1/3	1	p3	(TCC)5	15	1507	1521
HINDICA_A_4307_Transcript_3/3	1	p3	(TCC)5	15	2611	2625
HINDICA_A_4326_Transcript_1/1	1	p1	(T)12	12	59	70
HINDICA_A_4331_Transcript_1/4	1	p2	(GA)7	14	92	105
HINDICA_A_4338_Transcript_1/1	1	p1	(A)10	10	26	35
HINDICA_A_4365_Transcript_8/9	1	p1	(C)10	10	17	26
HINDICA_A_4366_Transcript_1/1	1	p3	(TTG)7	21	310	330
HINDICA_A_4376_Transcript_1/1	1	p1	(G)10	10	1921	1930
HINDICA_A_4378_Transcript_1/2	1	p1	(T)11	11	294	304
HINDICA_A_4378_Transcript_2/2	1	p1	(T)11	11	298	308
HINDICA_A_4383_Transcript_1/1	1	p1	(C)13	13	5	17
HINDICA_A_4387_Transcript_1/2	1	p1	(A)10	10	1368	1377
HINDICA_A_4399_Transcript_3/4	1	p1	(T)10	10	1972	1981
HINDICA_A_4399_Transcript_4/4	1	p1	(T)10	10	1412	1421
HINDICA_A_4403_Transcript_1/4	1	p1	(C)10	10	334	343
HINDICA_A_4403_Transcript_2/4	1	p1	(C)11	11	334	344
HINDICA_A_4403_Transcript_2/4	2	p1	(A)11	11	1089	1099
HINDICA_A_4411_Transcript_1/1	1	p1	(C)10	10	781	790
HINDICA_A_4412_Transcript_1/1	1	p1	(T)11	11	1729	1739
HINDICA_A_4414_Transcript_1/1	1	p3	(ATG)5	15	612	626
HINDICA_A_4427_Transcript_1/2	1	p3	(GAG)5	15	229	243
HINDICA_A_4427_Transcript_2/2	1	p3	(GAG)5	15	106	120
HINDICA_A_4432_Transcript_1/1	1	p3	(CCG)6	18	1225	1242
HINDICA_A_4439_Transcript_1/1	1	p1	(T)10	10	302	311
HINDICA_A_4440_Transcript_1/3	1	p1	(A)10	10	1059	1068
HINDICA_A_4443_Transcript_2/3	1	p1	(A)10	10	49	58
HINDICA_A_4443_Transcript_3/3	1	p1	(A)10	10	49	58
HINDICA_A_4448_Transcript_1/3	1	p3	(CCA)6	18	58	75
HINDICA_A_4448_Transcript_1/3	2	p3	(GGA)5	15	291	305
HINDICA_A_4448_Transcript_2/3	1	p3	(CCA)7	21	255	275
HINDICA_A_4448_Transcript_2/3	2	p3	(GGA)5	15	491	505
HINDICA_A_4448_Transcript_3/3	1	p3	(CCA)7	21	361	381
HINDICA_A_4450_Transcript_1/1	1	p1	(A)13	13	140	152
HINDICA_A_4450_Transcript_1/1	2	c	(TGT)5tgctggggcgtgtgcggtgttgtgcccatgcatgccgcggcactcatctgttgt(TGC)5tgttgatggcacagcatttgctgatgctggaactgcaattgttgca(GTT)6gcagttgctgttgctgcatcatcatcaccatgttgttgca(GTT)5	203	702	904
HINDICA_A_4450_Transcript_1/1	3	p1	(A)14	14	2853	2866
HINDICA_A_4455_Transcript_1/2	1	p3	(GAG)5	15	561	575
HINDICA_A_4456_Transcript_1/1	1	p3	(GGA)5	15	459	473
HINDICA_A_4458_Transcript_1/1	1	p1	(A)10	10	24	33
HINDICA_A_4459_Transcript_1/1	1	c	(AG)8ggggcgagagagagagg(GA)8aagagagagagg(GA)10	81	75	155
HINDICA_A_4468_Transcript_2/2	1	p1	(A)15	15	20	34
HINDICA_A_4473_Transcript_1/2	1	p1	(A)10	10	8	17
HINDICA_A_4473_Transcript_1/2	2	p1	(A)10	10	618	627
HINDICA_A_4473_Transcript_2/2	1	p1	(A)10	10	551	560
HINDICA_A_4474_Transcript_1/3	1	p3	(CAA)5	15	1566	1580
HINDICA_A_4474_Transcript_2/3	1	p3	(CAA)5	15	1500	1514
HINDICA_A_4474_Transcript_3/3	1	p3	(CAA)5	15	1573	1587
HINDICA_A_4477_Transcript_1/1	1	p1	(T)12	12	1	12
HINDICA_A_4481_Transcript_1/1	1	c	(CCT)5t(CTC)5	31	962	992
HINDICA_A_4494_Transcript_2/3	1	p1	(A)12	12	20	31
HINDICA_A_4496_Transcript_1/2	1	p1	(A)11	11	1	11
HINDICA_A_4496_Transcript_2/2	1	p1	(A)11	11	1	11
HINDICA_A_4497_Transcript_2/2	1	p1	(G)10	10	17	26
HINDICA_A_4501_Transcript_1/3	1	p3	(GGT)5	15	1240	1254
HINDICA_A_4501_Transcript_2/3	1	p3	(GGT)5	15	1089	1103
HINDICA_A_4501_Transcript_3/3	1	p1	(C)10	10	18	27
HINDICA_A_4501_Transcript_3/3	2	p3	(GGT)5	15	1518	1532
HINDICA_A_4502_Transcript_1/8	1	p3	(CTG)5	15	284	298
HINDICA_A_4502_Transcript_2/8	1	p3	(CTG)5	15	693	707
HINDICA_A_4502_Transcript_3/8	1	p3	(CTG)5	15	410	424
HINDICA_A_4502_Transcript_4/8	1	p3	(CTG)5	15	257	271
HINDICA_A_4512_Transcript_1/1	1	p3	(CTG)5	15	1	15
HINDICA_A_4513_Transcript_1/1	1	p1	(A)10	10	1078	1087
HINDICA_A_4517_Transcript_2/2	1	p1	(C)10	10	22	31
HINDICA_A_4518_Transcript_2/3	1	p1	(G)10	10	76	85
HINDICA_A_4519_Transcript_4/5	1	p3	(CTG)5	15	700	714
HINDICA_A_4519_Transcript_5/5	1	p3	(CTG)5	15	700	714
HINDICA_A_4523_Transcript_1/2	1	p3	(TCC)5	15	828	842
HINDICA_A_4523_Transcript_2/2	1	p3	(TCC)5	15	828	842
HINDICA_A_4526_Transcript_2/3	1	p1	(T)10	10	1	10
HINDICA_A_4530_Transcript_1/1	1	p3	(CTC)6	18	147	164
HINDICA_A_4533_Transcript_1/2	1	p1	(A)15	15	1	15
HINDICA_A_4537_Transcript_1/2	1	p3	(ACA)6	18	1054	1071
HINDICA_A_4537_Transcript_2/2	1	p3	(ACA)6	18	982	999
HINDICA_A_4540_Transcript_2/3	1	p2	(AG)6	12	83	94
HINDICA_A_4543_Transcript_2/4	1	p4	(CATC)5	20	593	612
HINDICA_A_4543_Transcript_4/4	1	p4	(CATC)5	20	698	717
HINDICA_A_4545_Transcript_1/2	1	p1	(G)10	10	823	832
HINDICA_A_4545_Transcript_2/2	1	p1	(G)10	10	548	557
HINDICA_A_4554_Transcript_1/1	1	p1	(A)10	10	457	466
HINDICA_A_4557_Transcript_1/4	1	p1	(C)15	15	11	25
HINDICA_A_4557_Transcript_1/4	2	p3	(ATT)6	18	240	257
HINDICA_A_4557_Transcript_2/4	1	p1	(C)15	15	11	25
HINDICA_A_4557_Transcript_2/4	2	p3	(ATT)9	27	240	266
HINDICA_A_4557_Transcript_3/4	1	p1	(C)14	14	263	276
HINDICA_A_4557_Transcript_3/4	2	p3	(ATT)9	27	491	517
HINDICA_A_4557_Transcript_4/4	1	p1	(C)10	10	267	276
HINDICA_A_4559_Transcript_1/2	1	c	(A)10tgttttattcgtcggcattccaagtggcccctctattcgcctttttctgcattttgtcacttccttcgctttctaaaacatgcgcttccaatggcattt(GCG)5	124	215	338
HINDICA_A_4559_Transcript_2/2	1	c	(A)10tgttttattcgtcggcattccaagtggcccctctattcgcctttttctgcattttgtcacttccttcgctttctaaaacatgcgcttccaatggcattt(GCG)5	124	10	133
HINDICA_A_4560_Transcript_1/3	1	p3	(GAC)5	15	381	395
HINDICA_A_4560_Transcript_2/3	1	p3	(GAC)5	15	381	395
HINDICA_A_4562_Transcript_1/1	1	p3	(GAC)5	15	220	234
HINDICA_A_4562_Transcript_1/1	2	p3	(CAA)5	15	964	978
HINDICA_A_4562_Transcript_1/1	3	p3	(CAA)6	18	1900	1917
HINDICA_A_4566_Transcript_1/3	1	p1	(C)10	10	1432	1441
HINDICA_A_4566_Transcript_2/3	1	p1	(C)10	10	1534	1543
HINDICA_A_4566_Transcript_3/3	1	p1	(C)10	10	1589	1598
HINDICA_A_4567_Transcript_1/1	1	p1	(C)10	10	522	531
HINDICA_A_4568_Transcript_1/2	1	p1	(A)11	11	59	69
HINDICA_A_4570_Transcript_1/5	1	p1	(T)10	10	1	10
HINDICA_A_4570_Transcript_1/5	2	p1	(A)10	10	596	605
HINDICA_A_4570_Transcript_2/5	1	p1	(A)10	10	42	51
HINDICA_A_4570_Transcript_3/5	1	p1	(A)10	10	42	51
HINDICA_A_4570_Transcript_4/5	1	p1	(A)10	10	49	58
HINDICA_A_4570_Transcript_5/5	1	p1	(A)10	10	684	693
HINDICA_A_4594_Transcript_2/2	1	p1	(A)10	10	10	19
HINDICA_A_4608_Transcript_1/1	1	p3	(CGG)5	15	832	846
HINDICA_A_4609_Transcript_1/5	1	p1	(T)10	10	370	379
HINDICA_A_4609_Transcript_2/5	1	p1	(T)10	10	21	30
HINDICA_A_4609_Transcript_3/5	1	p1	(T)10	10	125	134
HINDICA_A_4609_Transcript_4/5	1	p1	(T)10	10	369	378
HINDICA_A_4609_Transcript_5/5	1	p1	(T)10	10	369	378
HINDICA_A_4613_Transcript_1/1	1	p3	(TGC)5	15	1057	1071
HINDICA_A_4619_Transcript_1/1	1	p3	(TGT)5	15	965	979
HINDICA_A_4621_Transcript_1/3	1	p1	(A)12	12	70	81
HINDICA_A_4625_Transcript_1/1	1	p1	(T)17	17	374	390
HINDICA_A_4627_Transcript_1/2	1	p3	(TCC)7	21	227	247
HINDICA_A_4627_Transcript_2/2	1	p3	(TCC)7	21	227	247
HINDICA_A_4628_Transcript_1/6	1	p3	(TCG)5	15	703	717
HINDICA_A_4628_Transcript_2/6	1	p3	(TCG)5	15	84	98
HINDICA_A_4628_Transcript_3/6	1	p3	(GCC)5	15	539	553
HINDICA_A_4628_Transcript_4/6	1	p3	(GCC)5	15	539	553
HINDICA_A_4628_Transcript_4/6	2	p3	(TCG)5	15	2658	2672
HINDICA_A_4628_Transcript_5/6	1	p3	(GCC)5	15	814	828
HINDICA_A_4629_Transcript_1/3	1	p1	(G)11	11	73	83
HINDICA_A_4629_Transcript_2/3	1	p1	(G)11	11	73	83
HINDICA_A_4631_Transcript_1/4	1	p1	(C)10	10	267	276
HINDICA_A_4631_Transcript_1/4	2	p3	(CTG)5	15	1078	1092
HINDICA_A_4631_Transcript_2/4	1	p3	(CTG)5	15	720	734
HINDICA_A_4635_Transcript_2/5	1	p3	(CAA)8	24	996	1019
HINDICA_A_4635_Transcript_2/5	2	p3	(AAC)6	18	1531	1548
HINDICA_A_4635_Transcript_2/5	3	c	(GAT)7gccgacaggcg(CCA)5	47	1974	2020
HINDICA_A_4635_Transcript_3/5	1	p3	(CAA)8	24	311	334
HINDICA_A_4635_Transcript_3/5	2	p3	(AAC)6	18	846	863
HINDICA_A_4635_Transcript_3/5	3	c	(GAT)7gccgacaggcg(CCA)5	47	1289	1335
HINDICA_A_4635_Transcript_4/5	1	p3	(CAA)8	24	311	334
HINDICA_A_4635_Transcript_4/5	2	p3	(AAC)6	18	846	863
HINDICA_A_4635_Transcript_4/5	3	c	(GAT)7gccgacaggcg(CCA)5	47	1289	1335
HINDICA_A_4635_Transcript_5/5	1	p3	(CAA)8	24	414	437
HINDICA_A_4635_Transcript_5/5	2	p3	(AAC)6	18	949	966
HINDICA_A_4635_Transcript_5/5	3	c	(GAT)7gccgacaggcg(CCA)5	47	1392	1438
HINDICA_A_4644_Transcript_4/5	1	p3	(TTG)5	15	1	15
HINDICA_A_4644_Transcript_5/5	1	p3	(TTG)5	15	1	15
HINDICA_A_4647_Transcript_1/1	1	p1	(A)14	14	2	15
HINDICA_A_4650_Transcript_1/1	1	p1	(A)10	10	56	65
HINDICA_A_4653_Transcript_1/1	1	p1	(T)11	11	17	27
HINDICA_A_4653_Transcript_1/1	2	p4	(AAAT)6	24	516	539
HINDICA_A_4667_Transcript_1/1	1	p2	(TG)8	16	265	280
HINDICA_A_4672_Transcript_1/3	1	p3	(CAG)5	15	317	331
HINDICA_A_4682_Transcript_1/2	1	c	(TGT)5tgctgctgctgtaaccgc(TGT)7	54	934	987
HINDICA_A_4685_Transcript_1/3	1	p1	(C)10	10	1057	1066
HINDICA_A_4685_Transcript_2/3	1	p1	(C)10	10	986	995
HINDICA_A_4685_Transcript_3/3	1	p1	(C)10	10	1162	1171
HINDICA_A_4691_Transcript_1/2	1	p3	(CTG)6	18	1851	1868
HINDICA_A_4691_Transcript_2/2	1	p3	(CTG)6	18	1822	1839
HINDICA_A_4694_Transcript_1/4	1	p1	(G)10	10	161	170
HINDICA_A_4694_Transcript_2/4	1	p1	(G)10	10	161	170
HINDICA_A_4703_Transcript_1/1	1	p3	(TCC)7	21	818	838
HINDICA_A_4703_Transcript_1/1	2	p3	(CTT)5	15	2088	2102
HINDICA_A_4704_Transcript_1/3	1	p3	(CAG)5	15	302	316
HINDICA_A_4704_Transcript_2/3	1	p3	(CAG)5	15	238	252
HINDICA_A_4704_Transcript_3/3	1	p3	(CAG)5	15	312	326
HINDICA_A_4711_Transcript_1/2	1	p1	(C)10	10	61	70
HINDICA_A_4716_Transcript_2/5	1	p1	(A)10	10	904	913
HINDICA_A_4716_Transcript_3/5	1	p1	(A)10	10	158	167
HINDICA_A_4716_Transcript_4/5	1	p1	(A)10	10	158	167
HINDICA_A_4716_Transcript_4/5	2	p1	(C)10	10	2347	2356
HINDICA_A_4716_Transcript_5/5	1	p1	(A)10	10	237	246
HINDICA_A_4717_Transcript_1/1	1	p3	(GTT)5	15	512	526
HINDICA_A_4717_Transcript_1/1	2	p3	(TGT)5	15	832	846
HINDICA_A_4721_Transcript_1/1	1	p3	(ATA)5	15	335	349
HINDICA_A_4722_Transcript_1/2	1	p1	(A)13	13	78	90
HINDICA_A_4722_Transcript_1/2	2	p3	(CTG)7	21	394	414
HINDICA_A_4722_Transcript_2/2	1	p1	(A)11	11	28	38
HINDICA_A_4722_Transcript_2/2	2	p3	(CTG)7	21	342	362
HINDICA_A_4737_Transcript_1/1	1	p3	(GCT)5	15	4	18
HINDICA_A_4740_Transcript_1/1	1	p1	(C)11	11	2106	2116
HINDICA_A_4741_Transcript_1/2	1	p2	(AG)7	14	1	14
HINDICA_A_4744_Transcript_1/1	1	p1	(C)10	10	316	325
HINDICA_A_4748_Transcript_1/2	1	p3	(CAG)6	18	159	176
HINDICA_A_4748_Transcript_1/2	2	c	(CTG)5gcctccagcagcagcagaagctgaatgagtacggtatgctgctccaccgtcattgttacagtagtaac(TGT)5tgcca(GTC)5	118	775	892
HINDICA_A_4748_Transcript_1/2	3	p3	(AGC)6	18	1141	1158
HINDICA_A_4748_Transcript_2/2	1	p3	(CAG)6	18	159	176
HINDICA_A_4748_Transcript_2/2	2	c	(CTG)5gcctccagcagcagcagaagctgaatgagtacggtatgctgctccaccgtcattgttacagtagtaac(TGT)5tgcca(GTC)5	118	775	892
HINDICA_A_4748_Transcript_2/2	3	p3	(AGC)6	18	1141	1158
HINDICA_A_4752_Transcript_1/1	1	p1	(G)10	10	162	171
HINDICA_A_4754_Transcript_1/2	1	p1	(G)10	10	685	694
HINDICA_A_4755_Transcript_1/1	1	p3	(TGC)5	15	1057	1071
HINDICA_A_4757_Transcript_4/5	1	p1	(T)10	10	192	201
HINDICA_A_4759_Transcript_1/2	1	p1	(A)10	10	147	156
HINDICA_A_4767_Transcript_1/3	1	p1	(G)10	10	1	10
HINDICA_A_4792_Transcript_1/1	1	p3	(CTG)8	24	942	965
HINDICA_A_4802_Transcript_1/3	1	p3	(GCA)5	15	295	309
HINDICA_A_4802_Transcript_2/3	1	p3	(GCA)5	15	224	238
HINDICA_A_4802_Transcript_3/3	1	p3	(GCA)5	15	420	434
HINDICA_A_4803_Transcript_1/2	1	p1	(A)10	10	393	402
HINDICA_A_4803_Transcript_2/2	1	p1	(A)10	10	393	402
HINDICA_A_4804_Transcript_1/3	1	p1	(A)11	11	65	75
HINDICA_A_4804_Transcript_2/3	1	p1	(A)11	11	65	75
HINDICA_A_4804_Transcript_3/3	1	p1	(A)11	11	65	75
HINDICA_A_4808_Transcript_1/1	1	p1	(T)10	10	586	595
HINDICA_A_4809_Transcript_1/1	1	p1	(T)10	10	2397	2406
HINDICA_A_4812_Transcript_1/1	1	p3	(CAG)6	18	407	424
HINDICA_A_4812_Transcript_1/1	2	c	(CAC)6a(ACAACC)7	61	1766	1826
HINDICA_A_4822_Transcript_1/1	1	p1	(T)12	12	1	12
HINDICA_A_4825_Transcript_1/1	1	p1	(G)10	10	124	133
HINDICA_A_4830_Transcript_1/1	1	p3	(GGT)7	21	8	28
HINDICA_A_4830_Transcript_1/1	2	p1	(T)17	17	2010	2026
HINDICA_A_4835_Transcript_1/1	1	p1	(G)10	10	53	62
HINDICA_A_4842_Transcript_1/3	1	p1	(T)11	11	1	11
HINDICA_A_4849_Transcript_1/5	1	p1	(A)10	10	4	13
HINDICA_A_4849_Transcript_2/5	1	p1	(A)10	10	4	13
HINDICA_A_4852_Transcript_1/1	1	p1	(A)11	11	1044	1054
HINDICA_A_4855_Transcript_1/2	1	p1	(T)12	12	95	106
HINDICA_A_4856_Transcript_1/1	1	p1	(T)11	11	760	770
HINDICA_A_4856_Transcript_1/1	2	p1	(A)10	10	1268	1277
HINDICA_A_4856_Transcript_1/1	3	p3	(GCC)6	18	2060	2077
HINDICA_A_4856_Transcript_1/1	4	p3	(TTG)5	15	3236	3250
HINDICA_A_4867_Transcript_2/2	1	p1	(T)11	11	1	11
HINDICA_A_4869_Transcript_1/3	1	p1	(C)11	11	31	41
HINDICA_A_4869_Transcript_2/3	1	p1	(C)11	11	31	41
HINDICA_A_4891_Transcript_2/3	1	p3	(CGT)5	15	1260	1274
HINDICA_A_4891_Transcript_3/3	1	p3	(CGT)5	15	1151	1165
HINDICA_A_4899_Transcript_2/3	1	p4	(AACA)5	20	313	332
HINDICA_A_4904_Transcript_1/3	1	p1	(G)22	22	1	22
HINDICA_A_4904_Transcript_3/3	1	p1	(G)10	10	471	480
HINDICA_A_4905_Transcript_1/2	1	p3	(GCT)7	21	327	347
HINDICA_A_4905_Transcript_2/2	1	p3	(GCT)7	21	250	270
HINDICA_A_4916_Transcript_1/2	1	c*	(CA)6(A)10*	21	72	92
HINDICA_A_4916_Transcript_2/2	1	p2	(CA)8	16	105	120
HINDICA_A_4926_Transcript_1/2	1	p2	(TA)10	20	234	253
HINDICA_A_4926_Transcript_2/2	1	p1	(T)13	13	20	32
HINDICA_A_4926_Transcript_2/2	2	p2	(TA)10	20	271	290
HINDICA_A_4931_Transcript_1/1	1	p1	(A)15	15	1	15
HINDICA_A_4937_Transcript_1/2	1	p1	(A)13	13	473	485
HINDICA_A_4937_Transcript_2/2	1	p1	(A)13	13	566	578
HINDICA_A_4942_Transcript_1/1	1	p2	(GT)6	12	1	12
HINDICA_A_4946_Transcript_1/1	1	p1	(T)10	10	1	10
HINDICA_A_4948_Transcript_1/1	1	p3	(CTT)5	15	1	15
HINDICA_A_4950_Transcript_1/2	1	p1	(A)11	11	639	649
HINDICA_A_4950_Transcript_2/2	1	p1	(A)11	11	578	588
HINDICA_A_4959_Transcript_1/2	1	p3	(TCA)5	15	619	633
HINDICA_A_4959_Transcript_1/2	2	p4	(TTAT)6	24	2281	2304
HINDICA_A_4959_Transcript_2/2	1	p3	(TCA)5	15	332	346
HINDICA_A_4959_Transcript_2/2	2	p4	(TTAT)6	24	1994	2017
HINDICA_A_4965_Transcript_1/3	1	p3	(CCG)5	15	353	367
HINDICA_A_4965_Transcript_2/3	1	p3	(CCG)5	15	353	367
HINDICA_A_4965_Transcript_3/3	1	p3	(CCG)5	15	353	367
HINDICA_A_4971_Transcript_1/1	1	p3	(CAA)8	24	141	164
HINDICA_A_4978_Transcript_1/2	1	p1	(A)11	11	189	199
HINDICA_A_4978_Transcript_1/2	2	p1	(A)10	10	1545	1554
HINDICA_A_4978_Transcript_2/2	1	p1	(A)10	10	56	65
HINDICA_A_4978_Transcript_2/2	2	p1	(A)11	11	1411	1421
HINDICA_A_4979_Transcript_1/1	1	p3	(GAA)5	15	1619	1633
HINDICA_A_4981_Transcript_1/1	1	p3	(TGC)5	15	506	520
HINDICA_A_4985_Transcript_1/2	1	p1	(G)10	10	9	18
HINDICA_A_4985_Transcript_2/2	1	p1	(G)10	10	9	18
HINDICA_A_4986_Transcript_2/2	1	p1	(T)14	14	1	14
HINDICA_A_4992_Transcript_1/2	1	p3	(GCC)5	15	1227	1241
HINDICA_A_4992_Transcript_2/2	1	p3	(GCC)5	15	1212	1226
HINDICA_A_4993_Transcript_1/3	1	p3	(TGT)6	18	894	911
HINDICA_A_4993_Transcript_2/3	1	p3	(TGT)6	18	894	911
HINDICA_A_5000_Transcript_1/2	1	p4	(AACA)5	20	53	72
HINDICA_A_5001_Transcript_2/5	1	p3	(CCA)8	24	1499	1522
HINDICA_A_5001_Transcript_3/5	1	p3	(CCA)8	24	1677	1700
HINDICA_A_5001_Transcript_4/5	1	p3	(CCA)8	24	1681	1704
HINDICA_A_5008_Transcript_1/1	1	p3	(ACA)7	21	1000	1020
HINDICA_A_5008_Transcript_1/1	2	p3	(GAT)5	15	2312	2326
HINDICA_A_5023_Transcript_1/2	1	p3	(GTT)7	21	1993	2013
HINDICA_A_5023_Transcript_2/2	1	p3	(GTT)7	21	2018	2038
HINDICA_A_5027_Transcript_1/2	1	p3	(ACA)23	69	1	69
HINDICA_A_5027_Transcript_2/2	1	p3	(CAA)5	15	234	248
HINDICA_A_5031_Transcript_1/1	1	p3	(TCC)5	15	803	817
HINDICA_A_5039_Transcript_1/4	1	c	(C)11ttaaacgcacatatccccgtcca(T)10	44	130	173
HINDICA_A_5039_Transcript_2/4	1	c	(C)11ttaaacgcacatatccccgtcca(T)10	44	130	173
HINDICA_A_5041_Transcript_1/1	1	p3	(CGT)5	15	1168	1182
HINDICA_A_5049_Transcript_1/1	1	c	(CCT)7tgggttcgaagtcgtccgtctcctctccgtcttccttgtcggc(TGA)5	79	214	292
HINDICA_A_5050_Transcript_1/1	1	p1	(T)10	10	60	69
HINDICA_A_5051_Transcript_1/1	1	p2	(CA)6	12	43	54
HINDICA_A_5067_Transcript_1/4	1	p1	(G)11	11	62	72
HINDICA_A_5067_Transcript_3/4	1	p1	(G)10	10	889	898
HINDICA_A_5067_Transcript_4/4	1	p1	(G)10	10	889	898
HINDICA_A_5070_Transcript_2/3	1	c	(CAA)5cgacaataacaataagagtttcgcaacgccggtaggcaacaaccacgtcgacgacaaagcgctgcaggagcaccaaaaacag(CAA)7	118	514	631
HINDICA_A_5070_Transcript_3/3	1	c	(CAA)5cgacaataacaataagagtttcgcaacgccggtaggcaacaaccacgtcgacgacaaagcgctgcaggagcaccaaaaacag(CAA)7	118	306	423
HINDICA_A_5074_Transcript_1/2	1	p3	(GTC)5	15	7	21
HINDICA_A_5075_Transcript_1/1	1	p1	(C)15	15	22	36
HINDICA_A_5082_Transcript_1/1	1	p1	(A)10	10	61	70
HINDICA_A_5082_Transcript_1/1	2	p1	(A)10	10	456	465
HINDICA_A_5089_Transcript_1/1	1	p1	(A)11	11	43	53
HINDICA_A_5099_Transcript_2/2	1	p1	(A)12	12	67	78
HINDICA_A_5100_Transcript_1/2	1	p3	(CAA)7	21	69	89
HINDICA_A_5100_Transcript_1/2	2	p3	(AGC)7	21	2907	2927
HINDICA_A_5100_Transcript_2/2	1	p3	(CAA)6	18	56	73
HINDICA_A_5100_Transcript_2/2	2	p3	(AGC)7	21	2891	2911
HINDICA_A_5108_Transcript_1/1	1	p1	(A)11	11	56	66
HINDICA_A_5118_Transcript_1/4	1	p3	(AGG)5	15	1574	1588
HINDICA_A_5118_Transcript_2/4	1	p3	(AGG)5	15	1574	1588
HINDICA_A_5119_Transcript_1/1	1	p2	(AT)7	14	10	23
HINDICA_A_5121_Transcript_1/2	1	p1	(T)12	12	1063	1074
HINDICA_A_5121_Transcript_2/2	1	p1	(T)12	12	1054	1065
HINDICA_A_5125_Transcript_1/1	1	p1	(A)10	10	1815	1824
HINDICA_A_5135_Transcript_1/1	1	p1	(G)10	10	70	79
HINDICA_A_5145_Transcript_1/1	1	p3	(GGA)5	15	646	660
HINDICA_A_5148_Transcript_1/5	1	p1	(G)11	11	30	40
HINDICA_A_5148_Transcript_2/5	1	p1	(G)14	14	8	21
HINDICA_A_5148_Transcript_3/5	1	p1	(G)11	11	1	11
HINDICA_A_5148_Transcript_4/5	1	p1	(G)11	11	1	11
HINDICA_A_5159_Transcript_2/2	1	p3	(CCT)5	15	333	347
HINDICA_A_5160_Transcript_1/2	1	p1	(G)10	10	25	34
HINDICA_A_5160_Transcript_1/2	2	p1	(G)10	10	173	182
HINDICA_A_5160_Transcript_1/2	3	p1	(G)10	10	500	509
HINDICA_A_5160_Transcript_2/2	1	p1	(G)10	10	175	184
HINDICA_A_5163_Transcript_1/1	1	p1	(A)11	11	598	608
HINDICA_A_5165_Transcript_4/5	1	p3	(CGA)5	15	98	112
HINDICA_A_5165_Transcript_5/5	1	p3	(CGA)5	15	79	93
HINDICA_A_5169_Transcript_2/3	1	p1	(A)11	11	27	37
HINDICA_A_5169_Transcript_3/3	1	p1	(A)12	12	22	33
HINDICA_A_5185_Transcript_1/4	1	p1	(C)10	10	919	928
HINDICA_A_5185_Transcript_2/4	1	p1	(C)10	10	863	872
HINDICA_A_5185_Transcript_3/4	1	p1	(C)10	10	1675	1684
HINDICA_A_5188_Transcript_1/3	1	p3	(TTG)5	15	38	52
HINDICA_A_5192_Transcript_1/2	1	p3	(TCC)5	15	1279	1293
HINDICA_A_5192_Transcript_2/2	1	p3	(TCC)5	15	561	575
HINDICA_A_5199_Transcript_1/2	1	p1	(T)12	12	603	614
HINDICA_A_5199_Transcript_2/2	1	p1	(T)12	12	504	515
HINDICA_A_5216_Transcript_1/2	1	p3	(TGT)7	21	986	1006
HINDICA_A_5216_Transcript_2/2	1	p3	(TGT)7	21	948	968
HINDICA_A_5225_Transcript_1/1	1	p1	(C)10	10	2779	2788
HINDICA_A_5231_Transcript_1/2	1	p3	(AGG)5	15	838	852
HINDICA_A_5231_Transcript_1/2	2	p3	(TGT)5	15	1019	1033
HINDICA_A_5231_Transcript_1/2	3	c	(CAA)6ccgcaaaatggcactgatcagaaacacacgacaacgatgatgacgacaacggaatt(ATC)5	89	1488	1576
HINDICA_A_5231_Transcript_1/2	4	p1	(T)17	17	2010	2026
HINDICA_A_5231_Transcript_2/2	1	p3	(AGG)5	15	692	706
HINDICA_A_5231_Transcript_2/2	2	p3	(TGT)5	15	873	887
HINDICA_A_5231_Transcript_2/2	3	c	(CAA)6ccgcaaaatggcactgatcagaaacacacgacaacgatgatgacgacaacggaatt(ATC)5	89	1342	1430
HINDICA_A_5231_Transcript_2/2	4	p1	(T)17	17	1864	1880
HINDICA_A_5243_Transcript_1/3	1	p3	(CAA)5	15	272	286
HINDICA_A_5243_Transcript_2/3	1	p3	(CAA)5	15	545	559
HINDICA_A_5243_Transcript_3/3	1	p3	(CAA)5	15	515	529
HINDICA_A_5254_Transcript_1/1	1	p3	(GAG)5	15	7	21
HINDICA_A_5268_Transcript_1/1	1	c	(A)10c(T)10	21	7	27
HINDICA_A_5268_Transcript_1/1	2	p1	(A)10	10	725	734
HINDICA_A_5269_Transcript_1/1	1	p1	(T)12	12	17	28
HINDICA_A_5272_Transcript_1/3	1	c	(T)10atcttttacccttttcattttatgtgcagat(A)10	51	554	604
HINDICA_A_5272_Transcript_2/3	1	c	(T)10atcttttacccttttcattttatgtgcagat(A)10	51	441	491
HINDICA_A_5272_Transcript_3/3	1	c	(T)10atcttttacccttttcattttatgtgcagat(A)10	51	633	683
HINDICA_A_5273_Transcript_1/2	1	p1	(T)14	14	43	56
HINDICA_A_5273_Transcript_1/2	2	p3	(TTC)5	15	915	929
HINDICA_A_5273_Transcript_2/2	1	p1	(T)14	14	43	56
HINDICA_A_5276_Transcript_1/1	1	p1	(A)10	10	139	148
HINDICA_A_5277_Transcript_1/3	1	p1	(A)11	11	1797	1807
HINDICA_A_5277_Transcript_2/3	1	p1	(A)11	11	1645	1655
HINDICA_A_5277_Transcript_3/3	1	p1	(A)11	11	1704	1714
HINDICA_A_5278_Transcript_1/2	1	p1	(A)10	10	206	215
HINDICA_A_5280_Transcript_1/1	1	p1	(A)10	10	87	96
HINDICA_A_5282_Transcript_1/1	1	p1	(G)10	10	46	55
HINDICA_A_5291_Transcript_1/1	1	p4	(TCAC)6	24	121	144
HINDICA_A_5293_Transcript_1/1	1	p1	(T)10	10	77	86
HINDICA_A_5301_Transcript_1/6	1	p3	(CGA)6	18	220	237
HINDICA_A_5301_Transcript_2/6	1	p3	(CGA)6	18	220	237
HINDICA_A_5301_Transcript_2/6	2	p3	(GAT)5	15	1351	1365
HINDICA_A_5301_Transcript_3/6	1	p3	(GAT)6	18	914	931
HINDICA_A_5301_Transcript_5/6	1	p3	(GAT)5	15	914	928
HINDICA_A_5301_Transcript_6/6	1	p3	(GAT)5	15	1016	1030
HINDICA_A_5305_Transcript_1/1	1	p3	(TCC)6	18	1636	1653
HINDICA_A_5307_Transcript_1/3	1	p1	(T)10	10	40	49
HINDICA_A_5307_Transcript_1/3	2	p3	(GCA)7	21	249	269
HINDICA_A_5307_Transcript_2/3	1	p1	(T)10	10	40	49
HINDICA_A_5311_Transcript_1/2	1	p1	(T)11	11	246	256
HINDICA_A_5311_Transcript_2/2	1	p1	(T)12	12	11	22
HINDICA_A_5317_Transcript_1/3	1	p1	(T)17	17	288	304
HINDICA_A_5317_Transcript_2/3	1	p1	(T)17	17	288	304
HINDICA_A_5333_Transcript_1/3	1	p3	(TGC)5	15	15	29
HINDICA_A_5333_Transcript_2/3	1	p3	(TGC)5	15	15	29
HINDICA_A_5333_Transcript_2/3	2	p3	(CTG)5	15	1355	1369
HINDICA_A_5333_Transcript_2/3	3	p3	(TGC)6	18	1563	1580
HINDICA_A_5333_Transcript_2/3	4	c	(TGT)5tggataatgcctgctgctgaatttgcggtggtggtggtggcatttggcagcaaaaatgtgccgcccaaatggg(TGT)5	103	1779	1881
HINDICA_A_5333_Transcript_2/3	5	p3	(CTG)5	15	2312	2326
HINDICA_A_5333_Transcript_3/3	1	p3	(CTG)5	15	1162	1176
HINDICA_A_5333_Transcript_3/3	2	p3	(TGC)6	18	1370	1387
HINDICA_A_5333_Transcript_3/3	3	c	(TGT)5tggataatgcctgctgctgaatttgcggtggtggtggtggcatttggcagcaaaaatgtgccgcccaaatggg(TGT)5	103	1586	1688
HINDICA_A_5333_Transcript_3/3	4	p3	(CTG)5	15	2119	2133
HINDICA_A_5334_Transcript_3/4	1	p1	(T)11	11	31	41
HINDICA_A_5334_Transcript_4/4	1	p1	(T)11	11	31	41
HINDICA_A_5335_Transcript_1/3	1	p3	(CGT)5	15	712	726
HINDICA_A_5335_Transcript_1/3	2	p3	(CAG)5	15	875	889
HINDICA_A_5335_Transcript_2/3	1	p3	(CGT)5	15	710	724
HINDICA_A_5335_Transcript_2/3	2	p3	(CAG)5	15	873	887
HINDICA_A_5335_Transcript_3/3	1	p3	(CGT)5	15	710	724
HINDICA_A_5335_Transcript_3/3	2	p3	(CAG)5	15	873	887
HINDICA_A_5342_Transcript_1/2	1	p1	(T)10	10	1265	1274
HINDICA_A_5342_Transcript_2/2	1	p1	(T)10	10	1108	1117
HINDICA_A_5344_Transcript_2/3	1	p1	(T)10	10	486	495
HINDICA_A_5344_Transcript_3/3	1	p1	(T)10	10	363	372
HINDICA_A_5353_Transcript_1/1	1	p3	(TGT)5	15	993	1007
HINDICA_A_5355_Transcript_1/1	1	p3	(TTG)5	15	412	426
HINDICA_A_5366_Transcript_1/2	1	p1	(T)11	11	910	920
HINDICA_A_5366_Transcript_2/2	1	p1	(T)11	11	819	829
HINDICA_A_5385_Transcript_1/2	1	p1	(T)25	25	1	25
HINDICA_A_5385_Transcript_2/2	1	p1	(T)22	22	3	24
HINDICA_A_5386_Transcript_1/1	1	p2	(TC)7	14	1	14
HINDICA_A_5386_Transcript_1/1	2	p3	(AAT)6	18	487	504
HINDICA_A_5388_Transcript_2/3	1	p3	(ATG)6	18	1689	1706
HINDICA_A_5388_Transcript_3/3	1	p3	(ATG)6	18	327	344
HINDICA_A_5390_Transcript_1/4	1	p3	(CAA)5	15	1	15
HINDICA_A_5390_Transcript_1/4	2	p3	(CAA)5	15	629	643
HINDICA_A_5390_Transcript_3/4	1	c	(CAA)8cgacaataattggccatagcacaacatcggcactgaa(TGG)6tagaacaacaccatcggctccggcattgccaaggcccacaacaacagcagcaacaacaacaatactgttgccattgacaattgagactg(ATC)5	183	1247	1429
HINDICA_A_5404_Transcript_1/1	1	p1	(T)10	10	12	21
HINDICA_A_5407_Transcript_1/1	1	p1	(A)12	12	10	21
HINDICA_A_5407_Transcript_1/1	2	p1	(T)11	11	1307	1317
HINDICA_A_5407_Transcript_1/1	3	c	(A)10gaataaaaga(T)11	31	1465	1495
HINDICA_A_5413_Transcript_2/3	1	p3	(CTC)6	18	1471	1488
HINDICA_A_5413_Transcript_3/3	1	p3	(CTC)6	18	1035	1052
HINDICA_A_5442_Transcript_1/1	1	p1	(A)10	10	646	655
HINDICA_A_5444_Transcript_1/2	1	p1	(A)13	13	27	39
HINDICA_A_5444_Transcript_2/2	1	p1	(A)10	10	58	67
HINDICA_A_5446_Transcript_1/3	1	c	(T)10attattactaaattattttaagggttgtcaaatattttgtcggctttgtttc(TTAA)5	82	2	83
HINDICA_A_5446_Transcript_1/3	2	p3	(GCA)5	15	489	503
HINDICA_A_5446_Transcript_2/3	1	p4	(TTAA)5	20	42	61
HINDICA_A_5446_Transcript_2/3	2	p3	(GCA)5	15	467	481
HINDICA_A_5446_Transcript_3/3	1	p4	(TTAA)5	20	37	56
HINDICA_A_5446_Transcript_3/3	2	p3	(GCA)5	15	462	476
HINDICA_A_5458_Transcript_1/1	1	p3	(ACA)5	15	453	467
HINDICA_A_5458_Transcript_1/1	2	p3	(GCT)7	21	799	819
HINDICA_A_5459_Transcript_1/5	1	p3	(GCC)6	18	553	570
HINDICA_A_5459_Transcript_2/5	1	p3	(GCC)6	18	382	399
HINDICA_A_5459_Transcript_3/5	1	p3	(GCC)6	18	546	563
HINDICA_A_5459_Transcript_4/5	1	p3	(GCC)6	18	546	563
HINDICA_A_5459_Transcript_5/5	1	p3	(GCC)6	18	553	570
HINDICA_A_5463_Transcript_1/2	1	p1	(C)10	10	1704	1713
HINDICA_A_5470_Transcript_1/2	1	p1	(A)14	14	87	100
HINDICA_A_5470_Transcript_1/2	2	p1	(C)10	10	253	262
HINDICA_A_5470_Transcript_2/2	1	p1	(A)14	14	87	100
HINDICA_A_5470_Transcript_2/2	2	p1	(C)10	10	253	262
HINDICA_A_5470_Transcript_2/2	3	p1	(A)16	16	915	930
HINDICA_A_5478_Transcript_1/1	1	p1	(G)10	10	1003	1012
HINDICA_A_5480_Transcript_1/2	1	p1	(A)10	10	27	36
HINDICA_A_5490_Transcript_1/1	1	p1	(T)10	10	2	11
HINDICA_A_5507_Transcript_1/3	1	p1	(A)11	11	2855	2865
HINDICA_A_5507_Transcript_2/3	1	p1	(A)11	11	3020	3030
HINDICA_A_5509_Transcript_1/5	1	p1	(T)11	11	1	11
HINDICA_A_5509_Transcript_2/5	1	p1	(T)11	11	1	11
HINDICA_A_5509_Transcript_4/5	1	p1	(T)11	11	1	11
HINDICA_A_5513_Transcript_1/1	1	p1	(A)12	12	40	51
HINDICA_A_5562_Transcript_1/1	1	p3	(CTG)5	15	50	64
HINDICA_A_5578_Transcript_1/1	1	p1	(C)10	10	34	43
HINDICA_A_5581_Transcript_1/3	1	p1	(A)12	12	15	26
HINDICA_A_5581_Transcript_1/3	2	p3	(TCC)5	15	1044	1058
HINDICA_A_5581_Transcript_2/3	1	p3	(TCC)5	15	262	276
HINDICA_A_5581_Transcript_3/3	1	p1	(A)12	12	15	26
HINDICA_A_5584_Transcript_1/1	1	c	(A)12ccctgtgattttggggggccaacggaaaattggagtttttgttgttttgttttt(TTA)5	81	1	81
HINDICA_A_5590_Transcript_1/6	1	p3	(GTC)6	18	1057	1074
HINDICA_A_5590_Transcript_2/6	1	p3	(GTC)6	18	1057	1074
HINDICA_A_5590_Transcript_5/6	1	p3	(GTC)6	18	1695	1712
HINDICA_A_5590_Transcript_6/6	1	p3	(GTC)6	18	1695	1712
HINDICA_A_5598_Transcript_1/1	1	p1	(A)12	12	253	264
HINDICA_A_5602_Transcript_1/1	1	p3	(CTG)5	15	910	924
HINDICA_A_5606_Transcript_1/2	1	p1	(A)10	10	30	39
HINDICA_A_5606_Transcript_2/2	1	p1	(A)10	10	30	39
HINDICA_A_5611_Transcript_1/1	1	p2	(AG)6	12	1494	1505
HINDICA_A_5612_Transcript_1/5	1	p3	(ATC)5	15	564	578
HINDICA_A_5612_Transcript_1/5	2	p3	(TGC)5	15	1073	1087
HINDICA_A_5612_Transcript_2/5	1	c	(G)14tactt(TG)8ttcaccggggtaccccaaaaaattgcatttcccaaaagcaacagcaaaaaaaccacaacagcacacgacagacattgaacc(ACA)6	134	1	134
HINDICA_A_5612_Transcript_2/5	2	c	(TTG)6cggaaaatgggcggaggaggacgccggcaatggtaaaaat(GCC)5	73	648	720
HINDICA_A_5612_Transcript_2/5	3	p3	(ATC)5	15	1569	1583
HINDICA_A_5612_Transcript_2/5	4	p3	(TGC)5	15	2078	2092
HINDICA_A_5612_Transcript_2/5	5	p3	(GAC)6	18	2401	2418
HINDICA_A_5612_Transcript_2/5	6	p3	(ACC)5	15	2595	2609
HINDICA_A_5612_Transcript_2/5	7	p3	(TGT)5	15	3058	3072
HINDICA_A_5612_Transcript_2/5	8	p3	(GTG)7	21	3282	3302
HINDICA_A_5612_Transcript_3/5	1	p3	(TGC)5	15	63	77
HINDICA_A_5612_Transcript_3/5	2	p3	(GAC)6	18	386	403
HINDICA_A_5612_Transcript_3/5	3	p3	(ACC)5	15	580	594
HINDICA_A_5612_Transcript_3/5	4	p3	(TGT)5	15	1043	1057
HINDICA_A_5612_Transcript_3/5	5	p3	(GTG)7	21	1267	1287
HINDICA_A_5612_Transcript_4/5	1	c	(G)14tactt(TG)8ttcaccggggtaccccaaaaaattgcatttcccaaaagcaacagcaaaaaaaccacaacagcacacgacagacattgaacc(ACA)6	134	1	134
HINDICA_A_5612_Transcript_4/5	2	c	(TTG)6cggaaaatgggcggaggaggacgccggcaatggtaaaaat(GCC)5	73	648	720
HINDICA_A_5612_Transcript_4/5	3	p3	(ATC)5	15	1569	1583
HINDICA_A_5612_Transcript_4/5	4	p3	(TGC)5	15	2072	2086
HINDICA_A_5612_Transcript_4/5	5	p3	(GAC)6	18	2395	2412
HINDICA_A_5612_Transcript_4/5	6	p3	(ACC)5	15	2589	2603
HINDICA_A_5612_Transcript_4/5	7	p3	(TGT)5	15	3052	3066
HINDICA_A_5612_Transcript_4/5	8	p3	(GTG)7	21	3276	3296
HINDICA_A_5612_Transcript_5/5	1	p3	(ATC)5	15	647	661
HINDICA_A_5617_Transcript_1/3	1	p3	(TGG)6	18	1419	1436
HINDICA_A_5617_Transcript_1/3	2	p3	(TGC)5	15	2814	2828
HINDICA_A_5617_Transcript_2/3	1	p3	(TGG)6	18	1419	1436
HINDICA_A_5617_Transcript_3/3	1	p3	(TGG)6	18	1419	1436
HINDICA_A_5618_Transcript_1/1	1	p1	(T)10	10	228	237
HINDICA_A_5624_Transcript_1/1	1	c	(CAA)6atgccaccgtcagcagcagcgatgggacgagggggcggcggcgtcggaccattgccctcgcaacaccaccacaaaccgcaacagttgcag(CAA)5	123	1733	1855
HINDICA_A_5625_Transcript_1/1	1	p1	(A)10	10	9	18
HINDICA_A_5664_Transcript_3/3	1	p1	(T)11	11	663	673
HINDICA_A_5680_Transcript_1/1	1	p3	(GTC)5	15	120	134
HINDICA_A_5698_Transcript_1/6	1	p3	(CAG)5	15	1368	1382
HINDICA_A_5698_Transcript_2/6	1	p3	(CAG)5	15	762	776
HINDICA_A_5698_Transcript_3/6	1	p3	(CAG)7	21	93	113
HINDICA_A_5698_Transcript_3/6	2	p3	(CAG)5	15	683	697
HINDICA_A_5698_Transcript_4/6	1	p3	(CAG)7	21	93	113
HINDICA_A_5698_Transcript_4/6	2	p3	(CAG)5	15	683	697
HINDICA_A_5698_Transcript_5/6	1	p3	(CAG)5	15	106	120
HINDICA_A_5698_Transcript_6/6	1	p3	(CAG)7	21	833	853
HINDICA_A_5698_Transcript_6/6	2	p3	(CAG)5	15	1423	1437
HINDICA_A_5699_Transcript_1/1	1	p1	(T)10	10	3517	3526
HINDICA_A_5700_Transcript_1/1	1	p3	(CGT)5	15	90	104
HINDICA_A_5710_Transcript_1/1	1	p1	(A)10	10	70	79
HINDICA_A_5718_Transcript_1/1	1	p3	(GAG)5	15	105	119
HINDICA_A_5723_Transcript_1/1	1	p4	(TTAT)5	20	21	40
HINDICA_A_5734_Transcript_1/4	1	p1	(C)10	10	47	56
HINDICA_A_5734_Transcript_1/4	2	p4	(ATTA)5	20	309	328
HINDICA_A_5734_Transcript_2/4	1	p4	(ATTA)5	20	104	123
HINDICA_A_5734_Transcript_2/4	2	p1	(C)10	10	303	312
HINDICA_A_5734_Transcript_3/4	1	p1	(C)10	10	110	119
HINDICA_A_5734_Transcript_3/4	2	p4	(ATTA)5	20	371	390
HINDICA_A_5734_Transcript_4/4	1	p1	(C)10	10	110	119
HINDICA_A_5751_Transcript_1/1	1	p1	(T)13	13	69	81
HINDICA_A_5751_Transcript_1/1	2	p3	(CTG)5	15	215	229
HINDICA_A_5756_Transcript_1/1	1	p1	(A)11	11	1	11
HINDICA_A_5772_Transcript_1/1	1	p1	(T)10	10	389	398
HINDICA_A_5774_Transcript_1/1	1	p1	(T)10	10	653	662
HINDICA_A_5786_Transcript_1/1	1	p2	(TC)6	12	1	12
HINDICA_A_5786_Transcript_1/1	2	p1	(A)11	11	123	133
HINDICA_A_5786_Transcript_1/1	3	p3	(TCA)5	15	368	382
HINDICA_A_5802_Transcript_1/1	1	p3	(TGC)5	15	628	642
HINDICA_A_5806_Transcript_1/1	1	p3	(TTC)6	18	1704	1721
HINDICA_A_5809_Transcript_1/1	1	p3	(GAG)5	15	305	319
HINDICA_A_5822_Transcript_1/2	1	p3	(ACA)6	18	61	78
HINDICA_A_5822_Transcript_2/2	1	p1	(T)12	12	194	205
HINDICA_A_5823_Transcript_1/2	1	p1	(C)10	10	334	343
HINDICA_A_5823_Transcript_1/2	2	p3	(CCA)5	15	505	519
HINDICA_A_5823_Transcript_2/2	1	p3	(CCA)5	15	244	258
HINDICA_A_5836_Transcript_1/1	1	p3	(TTG)5	15	1321	1335
HINDICA_A_5844_Transcript_1/1	1	p3	(GAC)6	18	894	911
HINDICA_A_5844_Transcript_1/1	2	p2	(AG)6	12	1014	1025
HINDICA_A_5847_Transcript_1/1	1	p3	(GGA)5	15	990	1004
HINDICA_A_5856_Transcript_1/1	1	p3	(CTG)6	18	831	848
HINDICA_A_5861_Transcript_1/1	1	p3	(TGC)5	15	237	251
HINDICA_A_5865_Transcript_1/3	1	p3	(GTT)5	15	1243	1257
HINDICA_A_5865_Transcript_2/3	1	p3	(GTT)5	15	1243	1257
HINDICA_A_5865_Transcript_2/3	2	p3	(CAC)5	15	1515	1529
HINDICA_A_5865_Transcript_3/3	1	p3	(TGC)5	15	1	15
HINDICA_A_5865_Transcript_3/3	2	p3	(CAC)5	15	167	181
HINDICA_A_5880_Transcript_1/1	1	p1	(A)12	12	210	221
HINDICA_A_5883_Transcript_4/6	1	p1	(A)12	12	26	37
HINDICA_A_5901_Transcript_1/1	1	p3	(TTG)6	18	1	18
HINDICA_A_5904_Transcript_1/2	1	p3	(CCT)6	18	1577	1594
HINDICA_A_5904_Transcript_2/2	1	p3	(CCT)6	18	1712	1729
HINDICA_A_5905_Transcript_1/1	1	c	(ACG)6cattcttctcgtgaatttggaaac(A)16	58	3802	3859
HINDICA_A_5911_Transcript_1/2	1	p1	(T)10	10	12	21
HINDICA_A_5912_Transcript_1/1	1	p3	(CTG)5	15	574	588
HINDICA_A_5917_Transcript_1/1	1	p3	(CCG)5	15	386	400
HINDICA_A_5921_Transcript_1/1	1	p3	(TCC)5	15	2	16
HINDICA_A_5926_Transcript_2/3	1	p3	(CGT)5	15	923	937
HINDICA_A_5926_Transcript_3/3	1	p3	(CGT)5	15	472	486
HINDICA_A_5927_Transcript_1/1	1	p3	(GAC)5	15	1657	1671
HINDICA_A_5929_Transcript_1/3	1	c	(CT)7ttctctctctttt(TC)8tt(TC)7	59	318	376
HINDICA_A_5929_Transcript_2/3	1	c	(TC)8cctctctctt(TC)7	40	1	40
HINDICA_A_5929_Transcript_3/3	1	c	(CT)7ttctctctctttt(TC)8tt(TC)7	59	163	221
HINDICA_A_5930_Transcript_2/5	1	p3	(GAG)8	24	1255	1278
HINDICA_A_5930_Transcript_3/5	1	p3	(GAG)8	24	1571	1594
HINDICA_A_5930_Transcript_4/5	1	p3	(GAG)8	24	1709	1732
HINDICA_A_5930_Transcript_5/5	1	p3	(GAG)8	24	1356	1379
HINDICA_A_5938_Transcript_2/2	1	p2	(AG)11	22	1680	1701
HINDICA_A_5946_Transcript_1/1	1	p1	(T)10	10	360	369
HINDICA_A_5948_Transcript_1/1	1	p1	(T)10	10	373	382
HINDICA_A_5950_Transcript_1/1	1	p1	(A)11	11	291	301
HINDICA_A_5952_Transcript_3/3	1	p1	(A)15	15	30	44
HINDICA_A_5954_Transcript_1/1	1	p1	(G)12	12	4	15
HINDICA_A_5956_Transcript_1/5	1	p1	(T)10	10	238	247
HINDICA_A_5956_Transcript_4/5	1	p1	(G)10	10	937	946
HINDICA_A_5956_Transcript_5/5	1	p1	(G)10	10	393	402
HINDICA_A_5959_Transcript_2/5	1	p1	(A)10	10	852	861
HINDICA_A_5959_Transcript_3/5	1	p1	(A)10	10	431	440
HINDICA_A_5959_Transcript_4/5	1	p1	(A)10	10	947	956
HINDICA_A_5959_Transcript_5/5	1	p1	(A)10	10	605	614
HINDICA_A_5966_Transcript_1/1	1	p3	(GGT)5	15	230	244
HINDICA_A_5969_Transcript_1/1	1	c	(GCA)5(ACA)5	30	134	163
HINDICA_A_5970_Transcript_1/1	1	p3	(AGG)5	15	418	432
HINDICA_A_5972_Transcript_1/2	1	p3	(GGA)7	21	1464	1484
HINDICA_A_5972_Transcript_2/2	1	p3	(GGA)7	21	1450	1470
HINDICA_A_5977_Transcript_4/5	1	p1	(A)10	10	229	238
HINDICA_A_5977_Transcript_5/5	1	p1	(A)10	10	3433	3442
HINDICA_A_5980_Transcript_1/1	1	p3	(TCC)6	18	1718	1735
HINDICA_A_5980_Transcript_1/1	2	p3	(CAG)6	18	2415	2432
HINDICA_A_5986_Transcript_1/1	1	p3	(ATT)5	15	64	78
HINDICA_A_5990_Transcript_1/1	1	p1	(T)11	11	1	11
HINDICA_A_5991_Transcript_1/1	1	c	(T)10gcaatttggcgaaggttccg(T)11	41	1209	1249
HINDICA_A_6001_Transcript_1/1	1	p3	(CAA)8	24	301	324
HINDICA_A_6002_Transcript_1/1	1	p1	(A)17	17	695	711
HINDICA_A_6007_Transcript_1/1	1	p1	(A)10	10	1467	1476
HINDICA_A_6013_Transcript_1/1	1	p3	(CTC)6	18	1208	1225
HINDICA_A_6024_Transcript_1/1	1	p1	(G)10	10	75	84
HINDICA_A_6033_Transcript_1/2	1	p1	(A)11	11	291	301
HINDICA_A_6033_Transcript_2/2	1	p1	(A)11	11	291	301
HINDICA_A_6039_Transcript_1/2	1	p1	(T)10	10	1	10
HINDICA_A_6049_Transcript_1/1	1	p1	(T)11	11	1	11
HINDICA_A_6057_Transcript_1/1	1	p2	(AC)11	22	1823	1844
HINDICA_A_6061_Transcript_1/2	1	c	(GA)8aaataaa(AG)11aaaataaa(AG)10	73	520	592
HINDICA_A_6065_Transcript_1/1	1	p3	(TGC)5	15	16	30
HINDICA_A_6083_Transcript_1/2	1	p1	(A)10	10	405	414
HINDICA_A_6083_Transcript_2/2	1	p1	(A)10	10	373	382
HINDICA_A_6088_Transcript_1/2	1	p1	(G)10	10	610	619
HINDICA_A_6088_Transcript_2/2	1	p1	(G)10	10	430	439
HINDICA_A_6092_Transcript_1/1	1	p1	(C)10	10	1	10
HINDICA_A_6092_Transcript_1/1	2	p3	(TCC)5	15	2124	2138
HINDICA_A_6108_Transcript_3/6	1	p3	(CGA)5	15	556	570
HINDICA_A_6108_Transcript_4/6	1	p3	(CGA)5	15	1039	1053
HINDICA_A_6117_Transcript_1/1	1	p1	(T)10	10	1918	1927
HINDICA_A_6121_Transcript_1/2	1	p1	(G)11	11	390	400
HINDICA_A_6121_Transcript_2/2	1	p1	(G)11	11	311	321
HINDICA_A_6136_Transcript_1/1	1	p1	(T)15	15	12	26
HINDICA_A_6154_Transcript_1/1	1	p3	(AAC)5	15	67	81
HINDICA_A_6159_Transcript_1/1	1	p1	(T)10	10	171	180
HINDICA_A_6162_Transcript_1/1	1	p3	(GGA)5	15	1242	1256
HINDICA_A_6183_Transcript_1/1	1	p3	(TGC)5	15	56	70
HINDICA_A_6183_Transcript_1/1	2	p3	(GAC)6	18	180	197
HINDICA_A_6187_Transcript_1/1	1	p1	(C)10	10	17	26
HINDICA_A_6188_Transcript_1/1	1	p1	(C)14	14	1	14
HINDICA_A_6189_Transcript_1/2	1	p1	(A)10	10	287	296
HINDICA_A_6191_Transcript_1/1	1	p1	(T)12	12	224	235
HINDICA_A_6195_Transcript_2/2	1	p3	(GAG)5	15	9	23
HINDICA_A_6200_Transcript_1/1	1	p1	(A)10	10	46	55
HINDICA_A_6204_Transcript_1/1	1	p1	(T)10	10	1145	1154
HINDICA_A_6208_Transcript_2/2	1	p1	(C)10	10	11	20
HINDICA_A_6212_Transcript_1/1	1	p1	(T)14	14	516	529
HINDICA_A_6217_Transcript_1/1	1	c	(AG)9aaagggggaaagagagaaagggagagtcagagaagggagcgagagagagaagggagtggggggaagatacaatgat(AG)6	106	158	263
HINDICA_A_6217_Transcript_1/1	2	p3	(TGG)7	21	829	849
HINDICA_A_6221_Transcript_1/2	1	p3	(AAT)5	15	1	15
HINDICA_A_6221_Transcript_1/2	2	p3	(GGT)5	15	861	875
HINDICA_A_6221_Transcript_2/2	1	p3	(GGT)5	15	8	22
HINDICA_A_6240_Transcript_1/2	1	p2	(GA)11	22	228	249
HINDICA_A_6243_Transcript_1/1	1	p1	(T)10	10	416	425
HINDICA_A_6250_Transcript_1/1	1	p3	(TTG)5	15	1	15
HINDICA_A_6250_Transcript_1/1	2	p3	(GTT)5	15	420	434
HINDICA_A_6277_Transcript_1/3	1	p3	(GAT)6	18	598	615
HINDICA_A_6277_Transcript_3/3	1	p3	(GAT)6	18	808	825
HINDICA_A_6279_Transcript_1/1	1	p3	(TCC)5	15	840	854
HINDICA_A_6280_Transcript_1/2	1	p3	(CTC)5	15	89	103
HINDICA_A_6292_Transcript_1/1	1	p1	(T)10	10	1303	1312
HINDICA_A_6300_Transcript_1/1	1	p3	(GGC)5	15	178	192
HINDICA_A_6301_Transcript_1/1	1	p2	(TC)7	14	347	360
HINDICA_A_6325_Transcript_1/1	1	p1	(A)11	11	710	720
HINDICA_A_6336_Transcript_1/1	1	p1	(A)12	12	696	707
HINDICA_A_6340_Transcript_2/2	1	p3	(AAC)5	15	142	156
HINDICA_A_6340_Transcript_2/2	2	p1	(A)10	10	258	267
HINDICA_A_6347_Transcript_1/1	1	c	(GCT)5ggtggaagttgatggcaattttcaccgagtcggcgtcgtccacgtccgtcgtggtgccgctttccgcctcaatcact(TCC)5	107	1	107
HINDICA_A_6347_Transcript_1/1	2	c	(A)12tccgtttta(TTG)5	36	1175	1210
HINDICA_A_6352_Transcript_1/1	1	p3	(CTG)5	15	67	81
HINDICA_A_6354_Transcript_1/1	1	p3	(ATA)6	18	72	89
HINDICA_A_6354_Transcript_1/1	2	p2	(AG)6	12	198	209
HINDICA_A_6372_Transcript_1/1	1	p3	(TGC)5	15	779	793
HINDICA_A_6385_Transcript_1/1	1	p1	(A)10	10	121	130
HINDICA_A_6385_Transcript_1/1	2	p3	(GCC)5	15	1130	1144
HINDICA_A_6395_Transcript_1/1	1	p1	(T)10	10	2033	2042
HINDICA_A_6415_Transcript_1/1	1	p1	(A)10	10	471	480
HINDICA_A_6416_Transcript_1/1	1	p3	(CCA)5	15	49	63
HINDICA_A_6418_Transcript_1/1	1	p1	(C)10	10	577	586
HINDICA_A_6431_Transcript_1/1	1	p3	(TTG)6	18	146	163
HINDICA_A_6438_Transcript_1/2	1	p3	(CAG)5	15	543	557
HINDICA_A_6438_Transcript_2/2	1	p3	(CAG)5	15	541	555
HINDICA_A_6441_Transcript_1/1	1	p1	(T)11	11	1939	1949
HINDICA_A_6460_Transcript_1/1	1	p1	(A)12	12	1447	1458
HINDICA_A_6464_Transcript_1/1	1	p1	(C)16	16	235	250
HINDICA_A_6476_Transcript_1/1	1	p1	(A)10	10	10	19
HINDICA_A_6480_Transcript_1/3	1	p3	(GGA)5	15	159	173
HINDICA_A_6480_Transcript_2/3	1	p3	(GGA)5	15	732	746
HINDICA_A_6481_Transcript_1/1	1	p3	(GAG)5	15	1	15
HINDICA_A_6485_Transcript_1/1	1	p3	(TGC)5	15	698	712
HINDICA_A_6487_Transcript_1/3	1	p3	(TGG)7	21	944	964
HINDICA_A_6487_Transcript_2/3	1	p3	(TGG)7	21	944	964
HINDICA_A_6494_Transcript_1/1	1	p3	(CTG)5	15	34	48
HINDICA_A_6496_Transcript_1/1	1	p1	(C)12	12	1006	1017
HINDICA_A_6500_Transcript_1/2	1	p1	(A)12	12	1578	1589
HINDICA_A_6500_Transcript_1/2	2	p3	(GTT)9	27	2308	2334
HINDICA_A_6507_Transcript_1/1	1	p1	(C)12	12	91	102
HINDICA_A_6509_Transcript_1/1	1	c	(A)10ttatgagaagtg(T)12	34	42	75
HINDICA_A_6516_Transcript_1/1	1	p3	(CTG)5	15	2240	2254
HINDICA_A_6517_Transcript_1/1	1	c	(GGT)9cgttgattgggcgttcatcggcgggtcagcatgaacagcagctggtgctgctttggactgttcatcaacagacagttcagcaactgcttgc(TGT)9	145	123	267
HINDICA_A_6525_Transcript_1/2	1	c	(ATG)5(AGG)6	33	535	567
HINDICA_A_6525_Transcript_2/2	1	c	(ATG)6(AGG)6	36	531	566
HINDICA_A_6534_Transcript_1/1	1	p1	(T)14	14	1	14
HINDICA_A_6541_Transcript_1/1	1	p1	(T)12	12	364	375
HINDICA_A_6548_Transcript_1/1	1	p1	(A)11	11	220	230
HINDICA_A_6549_Transcript_1/1	1	p1	(A)11	11	23	33
HINDICA_A_6560_Transcript_1/1	1	p3	(CCT)6	18	84	101
HINDICA_A_6570_Transcript_1/1	1	p1	(A)16	16	1	16
HINDICA_A_6570_Transcript_1/1	2	p1	(C)10	10	942	951
HINDICA_A_6578_Transcript_1/2	1	p3	(GGA)6	18	515	532
HINDICA_A_6578_Transcript_1/2	2	p1	(C)10	10	1170	1179
HINDICA_A_6578_Transcript_2/2	1	p3	(GGA)6	18	494	511
HINDICA_A_6578_Transcript_2/2	2	p1	(C)10	10	1149	1158
HINDICA_A_6584_Transcript_1/2	1	p2	(AG)9	18	211	228
HINDICA_A_6584_Transcript_2/2	1	p2	(AG)8	16	209	224
HINDICA_A_6595_Transcript_1/4	1	p1	(A)10	10	477	486
HINDICA_A_6595_Transcript_2/4	1	p1	(A)10	10	522	531
HINDICA_A_6595_Transcript_3/4	1	p1	(A)10	10	505	514
HINDICA_A_6595_Transcript_4/4	1	p1	(A)10	10	384	393
HINDICA_A_6598_Transcript_1/3	1	p3	(TGT)6	18	1259	1276
HINDICA_A_6598_Transcript_2/3	1	p3	(TGT)6	18	1081	1098
HINDICA_A_6598_Transcript_3/3	1	p3	(TGT)6	18	1155	1172
HINDICA_A_6605_Transcript_1/1	1	p3	(CTC)5	15	144	158
HINDICA_A_6605_Transcript_1/1	2	p3	(TTG)5	15	829	843
HINDICA_A_6608_Transcript_1/1	1	p1	(T)12	12	159	170
HINDICA_A_6611_Transcript_1/1	1	p1	(T)10	10	333	342
HINDICA_A_6626_Transcript_2/3	1	p3	(CCG)6	18	2580	2597
HINDICA_A_6626_Transcript_3/3	1	p3	(CCG)6	18	1525	1542
HINDICA_A_6640_Transcript_1/4	1	p1	(G)10	10	670	679
HINDICA_A_6640_Transcript_2/4	1	p1	(G)10	10	450	459
HINDICA_A_6640_Transcript_3/4	1	p1	(G)10	10	607	616
HINDICA_A_6645_Transcript_1/3	1	p1	(A)11	11	287	297
HINDICA_A_6645_Transcript_2/3	1	p1	(A)11	11	269	279
HINDICA_A_6645_Transcript_3/3	1	p1	(A)11	11	573	583
HINDICA_A_6647_Transcript_1/1	1	p1	(T)12	12	140	151
HINDICA_A_6661_Transcript_1/4	1	p3	(CTC)7	21	56	76
HINDICA_A_6661_Transcript_2/4	1	p3	(CTC)7	21	75	95
HINDICA_A_6661_Transcript_3/4	1	p3	(CTC)7	21	75	95
HINDICA_A_6661_Transcript_4/4	1	p4	(TTAA)6	24	25	48
HINDICA_A_6661_Transcript_4/4	2	p3	(CTC)7	21	292	312
HINDICA_A_6671_Transcript_1/1	1	p3	(TCC)5	15	381	395
HINDICA_A_6673_Transcript_1/1	1	p1	(A)15	15	1	15
HINDICA_A_6677_Transcript_1/1	1	p1	(A)20	20	1	20
HINDICA_A_6696_Transcript_1/2	1	p1	(A)12	12	365	376
HINDICA_A_6696_Transcript_2/2	1	p1	(A)10	10	365	374
HINDICA_A_6698_Transcript_1/1	1	p1	(G)10	10	4	13
HINDICA_A_6706_Transcript_1/1	1	p1	(A)10	10	8	17
HINDICA_A_6712_Transcript_1/2	1	p3	(CCT)9	27	131	157
HINDICA_A_6712_Transcript_1/2	2	p1	(T)10	10	506	515
HINDICA_A_6712_Transcript_2/2	1	p3	(CCT)9	27	130	156
HINDICA_A_6712_Transcript_2/2	2	p1	(T)10	10	505	514
HINDICA_A_6730_Transcript_1/1	1	p3	(AGC)5	15	173	187
HINDICA_A_6742_Transcript_1/1	1	p3	(TCC)5	15	1	15
HINDICA_A_6749_Transcript_1/2	1	p1	(T)12	12	60	71
HINDICA_A_6751_Transcript_1/1	1	p3	(TTG)5	15	1129	1143
HINDICA_A_6762_Transcript_2/2	1	p1	(G)10	10	32	41
HINDICA_A_6765_Transcript_1/1	1	p3	(GAG)5	15	290	304
HINDICA_A_6781_Transcript_1/1	1	p3	(TTG)6	18	1	18
HINDICA_A_6781_Transcript_1/1	2	p1	(T)15	15	2660	2674
HINDICA_A_6794_Transcript_1/1	1	p1	(T)10	10	1398	1407
HINDICA_A_6797_Transcript_1/1	1	c	(C)10ttttg(A)10	25	302	326
HINDICA_A_6816_Transcript_1/2	1	p3	(CCT)5	15	1	15
HINDICA_A_6816_Transcript_2/2	1	p3	(CCT)5	15	1	15
HINDICA_A_6816_Transcript_2/2	2	p1	(A)11	11	930	940
HINDICA_A_6834_Transcript_1/1	1	p3	(ATA)5	15	125	139
HINDICA_A_6843_Transcript_1/2	1	p1	(C)12	12	10	21
HINDICA_A_6843_Transcript_1/2	2	p3	(CTC)5	15	643	657
HINDICA_A_6843_Transcript_2/2	1	p1	(C)10	10	18	27
HINDICA_A_6843_Transcript_2/2	2	p3	(CTC)5	15	649	663
HINDICA_A_6844_Transcript_1/1	1	p1	(C)11	11	1	11
HINDICA_A_6846_Transcript_2/4	1	p3	(TGT)6	18	1	18
HINDICA_A_6846_Transcript_3/4	1	p3	(TGT)6	18	1	18
HINDICA_A_6846_Transcript_4/4	1	p3	(TGT)6	18	1	18
HINDICA_A_6847_Transcript_1/1	1	p1	(A)14	14	1	14
HINDICA_A_6850_Transcript_2/5	1	c	(T)11(G)10	21	8	28
HINDICA_A_6850_Transcript_5/5	1	p1	(T)11	11	256	266
HINDICA_A_6861_Transcript_1/5	1	p3	(CTG)5	15	668	682
HINDICA_A_6861_Transcript_2/5	1	p3	(CTG)5	15	165	179
HINDICA_A_6874_Transcript_1/1	1	p3	(TGT)5	15	1	15
HINDICA_A_6878_Transcript_1/1	1	p1	(G)10	10	523	532
HINDICA_A_6880_Transcript_1/3	1	p1	(T)10	10	2841	2850
HINDICA_A_6880_Transcript_2/3	1	p3	(TTG)6	18	1	18
HINDICA_A_6881_Transcript_1/2	1	p3	(ATT)5	15	140	154
HINDICA_A_6881_Transcript_1/2	2	p3	(CTG)6	18	1190	1207
HINDICA_A_6881_Transcript_2/2	1	p3	(ATT)5	15	63	77
HINDICA_A_6881_Transcript_2/2	2	p3	(CTG)6	18	1113	1130
HINDICA_A_6917_Transcript_1/1	1	p1	(G)11	11	1831	1841
HINDICA_A_6922_Transcript_1/2	1	p1	(A)10	10	373	382
HINDICA_A_6922_Transcript_1/2	2	p2	(AG)9	18	613	630
HINDICA_A_6922_Transcript_2/2	1	p1	(A)10	10	645	654
HINDICA_A_6922_Transcript_2/2	2	p2	(AG)9	18	885	902
HINDICA_A_6926_Transcript_1/2	1	p3	(AAT)5	15	10	24
HINDICA_A_6929_Transcript_1/1	1	p1	(A)12	12	334	345
HINDICA_A_6931_Transcript_1/2	1	p1	(C)10	10	376	385
HINDICA_A_6934_Transcript_1/1	1	p3	(CTC)5	15	1	15
HINDICA_A_6936_Transcript_1/2	1	p3	(TTG)5	15	274	288
HINDICA_A_6936_Transcript_2/2	1	p3	(TTG)5	15	274	288
HINDICA_A_6950_Transcript_1/1	1	p3	(ATT)7	21	662	682
HINDICA_A_6952_Transcript_1/1	1	c	(CT)9cactcctcttgtctctcgca(CT)6	50	170	219
HINDICA_A_6956_Transcript_1/1	1	p1	(A)16	16	1	16
HINDICA_A_6973_Transcript_1/1	1	p1	(A)11	11	293	303
HINDICA_A_6977_Transcript_1/1	1	p1	(A)11	11	527	537
HINDICA_A_6984_Transcript_1/1	1	p1	(A)10	10	59	68
HINDICA_A_6985_Transcript_1/1	1	p1	(A)11	11	216	226
HINDICA_A_7007_Transcript_1/1	1	p1	(T)13	13	965	977
HINDICA_A_7014_Transcript_1/1	1	p3	(GGC)5	15	582	596
HINDICA_A_7019_Transcript_1/1	1	p3	(TAA)5	15	1374	1388
HINDICA_A_7020_Transcript_1/1	1	p1	(T)14	14	7	20
HINDICA_A_7028_Transcript_1/1	1	p1	(A)12	12	288	299
HINDICA_A_7032_Transcript_1/2	1	p3	(AGC)5	15	561	575
HINDICA_A_7032_Transcript_1/2	2	p1	(C)15	15	925	939
HINDICA_A_7032_Transcript_2/2	1	p3	(AGC)5	15	561	575
HINDICA_A_7033_Transcript_1/1	1	p3	(GTT)7	21	97	117
HINDICA_A_7039_Transcript_1/1	1	c	(CTG)5ttggttttcctcgtccgaccccgacgcaatttggacattggacgacgccac(GGA)7	87	610	696
HINDICA_A_7054_Transcript_1/1	1	p2	(AC)10	20	451	470
HINDICA_A_7076_Transcript_1/1	1	p3	(AAC)6	18	209	226
HINDICA_A_7079_Transcript_1/1	1	p1	(A)10	10	60	69
HINDICA_A_7093_Transcript_3/5	1	p1	(A)18	18	2	19
HINDICA_A_7100_Transcript_1/3	1	p1	(T)16	16	5	20
HINDICA_A_7100_Transcript_2/3	1	p1	(T)16	16	5	20
HINDICA_A_7100_Transcript_3/3	1	p1	(T)17	17	5	21
HINDICA_A_7110_Transcript_1/1	1	p1	(C)10	10	157	166
HINDICA_A_7116_Transcript_1/2	1	p1	(T)11	11	272	282
HINDICA_A_7116_Transcript_2/2	1	p1	(T)11	11	299	309
HINDICA_A_7126_Transcript_1/2	1	p1	(T)17	17	55	71
HINDICA_A_7126_Transcript_2/2	1	p1	(T)16	16	1	16
HINDICA_A_7127_Transcript_2/2	1	c	(T)11gaaatattgatttaaacggaatttcgggcaaatgattctcccccctccctcccctcttaaaatcca(T)11	88	37	124
HINDICA_A_7133_Transcript_1/3	1	p1	(A)10	10	60	69
HINDICA_A_7161_Transcript_1/2	1	p3	(AAC)6	18	71	88
HINDICA_A_7161_Transcript_2/2	1	p3	(AAC)5	15	64	78
HINDICA_A_7168_Transcript_1/1	1	p3	(GCT)6	18	163	180
HINDICA_A_7181_Transcript_1/1	1	p3	(GAG)5	15	423	437
HINDICA_A_7182_Transcript_1/1	1	p3	(ACA)5	15	122	136
HINDICA_A_7182_Transcript_1/1	2	p1	(T)11	11	2280	2290
HINDICA_A_7204_Transcript_1/1	1	p3	(TCC)6	18	157	174
HINDICA_A_7220_Transcript_4/8	1	p1	(T)10	10	540	549
HINDICA_A_7220_Transcript_5/8	1	p1	(T)10	10	231	240
HINDICA_A_7226_Transcript_1/1	1	p1	(T)10	10	1105	1114
HINDICA_A_7227_Transcript_1/1	1	p3	(CAA)5	15	157	171
HINDICA_A_7243_Transcript_1/1	1	p1	(T)11	11	1	11
HINDICA_A_7245_Transcript_1/1	1	p2	(TC)8	16	92	107
HINDICA_A_7259_Transcript_1/1	1	p3	(CCG)6	18	612	629
HINDICA_A_7271_Transcript_1/1	1	p4	(GAAC)5	20	946	965
HINDICA_A_7273_Transcript_1/1	1	p3	(AAC)5	15	887	901
HINDICA_A_7278_Transcript_1/1	1	p3	(GGA)7	21	2386	2406
HINDICA_A_7278_Transcript_1/1	2	p3	(GAC)6	18	3514	3531
HINDICA_A_7290_Transcript_1/1	1	p1	(T)10	10	191	200
HINDICA_A_7299_Transcript_1/1	1	p1	(A)14	14	28	41
HINDICA_A_7303_Transcript_1/1	1	p1	(C)10	10	171	180
HINDICA_A_7304_Transcript_1/1	1	p3	(ACA)5	15	1	15
HINDICA_A_7355_Transcript_1/1	1	p1	(G)10	10	446	455
HINDICA_A_7355_Transcript_1/1	2	p3	(GTC)5	15	2725	2739
HINDICA_A_7362_Transcript_1/2	1	p1	(A)10	10	338	347
[truncated: 1,428 more rows]

## Sheet: Microsatellite
MICROSATELLITE SEARCH
================================
Total number of sequences examined: 23827
Total size of examined sequences (bp): 20749541
Total number of identified SSRs: 3635
Number of SSR containing sequences: 2968
Number of sequences containing more than 1 SSR: 465
Number of SSRs present in compound formation: 209
Distribution to different repeat type classes
---------------------------------------------
Unit size	Number of SSRs
1	1694
2	229
3	1674
4	32
5	5
6	1
Frequency of identified SSR motifs
----------------------------------
Repeats	5	6	7	8	9	10	11	12	13	14	15	16	17	18	19	20	21	22	23	24	25	total
A	-	-	-	-	-	339	145	67	35	27	11	15	6	2	1	2				2		652
C	-	-	-	-	-	127	22	5	4	5	7	2	3			2	2	1		1		181
G	-	-	-	-	-	169	30	6	6	6	5		1			1		1	1			226
T	-	-	-	-	-	337	135	75	32	15	14	7	13	3	1	1		1			1	635
AC	-	4	2		1	3	1	1														12
AG	-	32	3	11	10	2	3			4												65
AT	-	2	2															1				5
CA	-	5	1	5		1																12
CT	-	11	4	3	4	1	1															24
GA	-	10	4	3	3	3	3	3				1								1		31
GT	-	2	2			2																6
TA	-	8	1			2					1											12
TC	-	16	10	10	5	2		4														47
TG	-	8	1	4		1	1															15
AAC	15	11	1		2		2					2						1				34
AAG	2																					2
AAT	7	4	3																			14
ACA	22	12	7		2														1			44
ACC	11	3																				14
ACG	11	3																				14
AGC	20	2	3																			25
AGG	25	5	4																			34
AGT	2																					2
ATA	5	2																				7
ATC	9																					9
ATG	9	4																				13
ATT	4	5	1	1	2																	13
CAA	75	29	14	7		1																126
CAC	13	1	2																			16
CAG	65	21	12																			98
CAT	1	1																				2
CCA	25	6	4	3																		38
CCG	15	6		1																		22
CCT	17	16	2		2																	37
CGA	18	5																				23
CGC	5																					5
CGG	14	1	1																			16
CGT	13	3	1																			17
CTC	41	10	5																			56
CTG	55	18	4	4	2																	83
CTT	8	1																				9
GAA	10	1																				11
GAC	12	14	2																			28
GAG	58	19	1	5																		83
GAT	9	7	6																			22
GCA	37	8	4																			49
GCC	23	11	1	1																		36
GCG	18	1																				19
GCT	27	7	4																			38
GGA	49	16	5																			70
GGC	12	1																				13
GGT	15		1		1																	17
GTC	20	5	4																			29
GTG	12		3																			15
GTT	36	13	6	2	1					1												59
TAA	3	3	1																			7
TAT	4	3																				7
TCA	8	1		2																		11
TCC	62	15	7	1																		85
TCG	11	5		1																		17
TGA	6	1																				7
TGC	40	10																				50
TGG	23	6	3																			32
TGT	44	30	13	1	1																	89
TTA	7	1	2																1			11
TTC	4	1																				5
TTG	53	22	12	3	1																	91
AAAT		1																				1
AACA	2																					2
AATA	3																					3
AATG	1																					1
AGGG	1																					1
AGTG	1																					1
ATTA	3	1																				4
CAAA	1																					1
CATC	2																					2
CCAA	1																					1
GAAA	1																					1
GAAC	1																					1
TATT	1																					1
TCAC		1																				1
TGAT	2																					2
TGTT	1																					1
TTAA	3	1																				4
TTAT	1	2																				3
TTCG		1																				1
GGAAG	2																					2
TTCCC	1																					1
TTTTG	2																					2
ACAACC			1																			1
Frequency of classified repeat types (considering sequence complementary)
-------------------------------------------------------------------------
Repeats	5	6	7	8	9	10	11	12	13	14	15	16	17	18	19	20	21	22	23	24	25	total
A/T	-	-	-	-	-	676	280	142	67	42	25	22	19	5	2	3		1		2	1	1287
C/G	-	-	-	-	-	296	52	11	10	11	12	2	4			3	2	2	1	1		407
AC/GT	-	19	6	9	1	7	2	1														45
AG/CT	-	69	21	27	22	8	7	7		4		1								1		167
AT/AT	-	10	3			2					1							1				17
AAC/GTT	245	117	53	13	7	1	2			1		2						1	1			443
AAG/CTT	24	3																				27
AAT/ATT	30	18	7	1	2														1			59
ACC/GGT	99	16	13	3	1																	132
ACG/CGT	85	35	7	1																		128
ACT/AGT	2																					2
AGC/CTG	244	66	27	4	2																	343
AGG/CCT	252	81	24	6	2																	365
ATC/ATG	42	14	6	2																		64
CCG/CGG	87	20	2	2																		111
AAAC/GTTT	4																					4
AAAG/CTTT	1																					1
AAAT/ATTT	5	3																				8
AACC/GGTT	1																					1
AACG/CGTT	1	1																				2
AATC/ATTG	2																					2
AATG/ATTC	1																					1
AATT/AATT	6	2																				8
ACTC/AGTG	1	1																				2
AGGG/CCCT	1																					1
ATCC/ATGG	2																					2
AAAAC/GTTTT	2																					2
AAGGG/CCCTT	3																					3
AACCAC/GGTTGT			1																			1
