# Supplementary material for: A transcriptomic insight into the infective juvenile stage of the insect parasitic nematode, Heterorhabditis indica
Source: BMC Genomics. 2016 Mar 1;17:166. doi: 10.1186/s12864-016-2510-z (PMC4774024; doi:10.1186/s12864-016-2510-z)
Supplement: Additional file 10: Table S7. — RNAi effector pathway genes in H. indica. (XLSX 12 kb) [file 12864_2016_2510_MOESM10_ESM.xlsx]

## Sheet: Sheet1
Table S7- RNAi effector pathway genes in H. indica
Identifier	Gene symbol	percentage Identity	E-value	length	query start	query end	Query Coverage	subject start	subject end
HINDICA_C_345	tsn-1	51.41	0	922	16	927	98	23	914
HINDICA_C_360	smg-2	37.88	2e-07	66	316	381	38	445	509
HINDICA_C_456	rha-1	39.72	9e-28	141	5	137	88	436	573
HINDICA_C_639	mes-2	33.33	2e-14	123	2527	2648	5	615	736
HINDICA_C_786	cid-1	40.26	2e-37	231	5	222	98	1084	1304
HINDICA_C_1002	gfl-1	47.83	6e-28	115	1	109	87	94	208
HINDICA_C_1098	xpo-2	36.41	2e-148	714	1	709	99	234	909
HINDICA_C_1385	xrn-2	62.96	0	521	1	498	97	1	515
HINDICA_C_1538	smg-6	34.18	1e-06	79	100	177	12	626	694
HINDICA_C_1602	ppw-2	31.51	6e-71	549	11	532	93	426	935
HINDICA_C_2120	rsd-3	42.7	3e-19	89	17	102	84	38	126
HINDICA_C_3685	elk-4	42.63	1e-110	448	49	492	87	30	448
HINDICA_C_4316	drh-1	43.55	2e-06	62	547	608	10	754	811
HINDICA_C_4563	ego-1	36.83	0	1583	126	1603	92	102	1626
HINDICA_C_5064	alg-1	81.29	0	882	162	1039	85	133	1002
HINDICA_C_5561	zfp-1	41.51	4e-33	159	165	307	12	8	165
HINDICA_C_5671	dcr-1	35.97	0	1151	15	1102	84	13	1117
HINDICA_C_6337	mut-7	52.08	6e-11	48	69	116	35	552	599
HINDICA_C_6520	drh-3	30.43	1e-52	470	1	451	100	424	846
HINDICA_C_6684	drsh-1	37.98	0	1032	118	1121	74	129	1079
HINDICA_C_7527	xpo-1	52.38	2e-53	147	3	149	98	933	1079
HINDICA_C_7566	mut-2	30.59	8e-37	340	217	512	54	42	369
HINDICA_C_7598	eri-1	42.68	7e-57	239	3	239	56	120	345
HINDICA_C_8245	ain-1	37.89	4e-11	95	377	449	11	347	441
HINDICA_C_9741	nrde-3	30.27	1e-21	185	5	180	98	882	1057
