# Supplementary material for: A transcriptomic insight into the infective juvenile stage of the insect parasitic nematode, Heterorhabditis indica
Source: BMC Genomics. 2016 Mar 1;17:166. doi: 10.1186/s12864-016-2510-z (PMC4774024; doi:10.1186/s12864-016-2510-z)
Supplement: Additional file 11: Table S8. — Orthologs of members of C. elegans gene classes present in H. indica at ≥25% identity and query coverage. (XLSX 37 kb) [file 12864_2016_2510_MOESM11_ESM.xlsx]

## Sheet: Sheet1
Table S8 - Orthologs of members of C. elegans gene classes present in H. indica at ≥25 percent identity and query coverage.
C.elegans ID	Gene name	H.indica ID	Percent Identity	Query coverage	E-value
FLP
WBGene00001448	flp-5	HINDICA_C_C_11730	45.16	91	0.1
WBGene00001455	flp-12	HINDICA_C_C_2066	48.89	53	2e-08
WBGene00016028	flp-24	HINDICA_C_C_6115	38.1	29	3.1
WBGene00016114	flp-27	HINDICA_C_11734	41.18	38	2.2
WBGene00001452	flp-9	HINDICA_C_13262	36.07	50	8e-06
WBGene00001460	flp-17	HINDICA_C_13262	36.21	76	2e-13
WBGene00001449	flp-6	HINDICA_C_13262	46.9	90	9e-18
WBGene00001459	flp-16	HINDICA_C_11434	93.94	36	6e-15
WBGene00001444	flp-1	HINDICA_C_7885	48.7	63	3e-18
WBGene00001451	flp-8	HINDICA_C_13262	41.67	30	9e-09
WBGene00001456	flp-13	HINDICA_C_7885	34.88	49	1e-04
WBGene00009562	flp-22	HINDICA_C_7503	51.85	55	2e-11
WBGene00001450	flp-7	HINDICA_C_7503	31.63	49	0.004
WBGene00001454	flp-11	HINDICA_C_8109	42.11	52	0.002
WBGene00010575	flp-25	HINDICA_C_10553	42.86	29	0.06
WBGene00001462	flp-19	HINDICA_C_3883	54.29	33	7e-06
WBGene00019975	flp-34	HINDICA_C_489	48.72	61	2e-06
WBGene00020126	flp-26	HINDICA_C_9559	42.86	42	1.1
WBGene00001453	flp-10	HINDICA_C_11415	37.93	43	0.44
WBGene00011586	flp-33	HINDICA_C_8594	50	34	0.05
WBGene00020586	frpr-18	HINDICA_C_12516	29.62	61	7e-24
WBGene00001446	flp-3	HINDICA_C_9559	58.7	78	5e-10
WBGene00001457	flp-14	HINDICA_C_10553	63.24	48	3e-21
WBGene00001461	flp-18	HINDICA_C_7050	47.66	79	1e-16
WBGene00001458	flp-15	HINDICA_C_9559	36.84	63	0.002
NLP
WBGene00015046	nlp-34	HINDICA_C_11816	40	66	0.07
WBGene00003765	nlp-27	HINDICA_C_11816	36.73	65	6.5
WBGene00003766	nlp-28	HINDICA_C_11816	42.55	68	0.2
WBGene00003767	nlp-29	HINDICA_C_11816	40.43	60	0.42
WBGene00003768	nlp-30	HINDICA_C_9550	34.38	46	3.1
WBGene00007185	nlp-36	HINDICA_C_861	36.76	82	2e-08
WBGene00007219	nlp-38	HINDICA_C_6694	39.68	43	2e-05
WBGene00003739	nlp-1	HINDICA_C_10940	28.93	90	2e-04
WBGene00007316	nlp-41	HINDICA_C_6439	34.04	66	0.013
WBGene00008295	nlp-39	HINDICA_C_11203	27.45	65	0.55
WBGene00003753	nlp-15	HINDICA_C_1067	41.96	94	1e-20
WBGene00003752	nlp-14	HINDICA_C_3622	43.36	85	5e-13
WBGene00003746	nlp-8	HINDICA_C_9674	42.05	51	1e-04
WBGene00003751	nlp-13	HINDICA_C_10369	50	77	4e-17
WBGene00003747	nlp-9	HINDICA_C_1172	41.18	53	0.044
WBGene00003745	nlp-7	HINDICA_C_6680	30	46	2
WBGene00003756	nlp-18	HINDICA_C_11123	28.26	93	0.36
WBGene00003762	nlp-24	HINDICA_C_11816	35.48	90	0.038
WBGene00003743	nlp-5	HINDICA_C_1067	39.47	31	0.048
WBGene00018117	nlp-47	HINDICA_C_12593	44.44	29	0.18
WBGene00003748	nlp-10	HINDICA_C_11036	54.24	59	8e-13
WBGene00003758	nlp-20	HINDICA_C_3343	36	25	0.29
WBGene00018590	nlp-37	HINDICA_C_12616	76	28	7e-08
WBGene00003742	nlp-4	HINDICA_C_12347	27.59	59	0.044
WBGene00003757	nlp-19	HINDICA_C_6229	37.74	53	2.5
WBGene00003750	nlp-12	HINDICA_C_12274	29.17	60	0.93
WBGene00003754	nlp-16	HINDICA_C_2088	25	31	8.3
WBGene00003744	nlp-6	HINDICA_C_4189	26.23	54	1.1
WBGene00003760	nlp-22	HINDICA_C_7926	35.19	59	0.006
WBGene00003761	nlp-23	HINDICA_C_7926	50.79	44	4e-09
WBGene00003740	nlp-2	HINDICA_C_7926	37.8	68	4e-19
WBGene00012145	nlp-46	HINDICA_C_3082	57.14	42	6e-04
WBGene00003763	nlp-25	HINDICA_C_8042	41.46	47	1.6
WBGene00003759	nlp-21	HINDICA_C_1172	31.21	86	9e-05
WBGene00022276	nlp-40	HINDICA_C_9315	32.94	45	1e-07
UNC
WBGene00006745	unc-5	HINDICA_C_10599	32.98	58	2e-54
WBGene00006766	unc-30	HINDICA_C_7626	54.17	30	8e-23
WBGene00006808	unc-76	HINDICA_C_4822	50	28	8e-29
WBGene00006810	unc-78	HINDICA_C_5930	58.33	41	4e-105
WBGene00006823	unc-94	HINDICA_C_7041	68.78	60	5e-121
WBGene00006820	unc-89	HINDICA_C_12591	55.7	83	0
WBGene00006807	unc-75	HINDICA_C_12944	35.82	95	9e-43
WBGene00006777	unc-41	HINDICA_C_7811	55.48	44	0
WBGene00006818	unc-86	HINDICA_C_1215	40.5	38	8e-17
WBGene00006830	unc-103	HINDICA_C_7080	65.69	82	0
WBGene00006751	unc-11	HINDICA_C_11798	74.32	61	0
WBGene00006794	unc-60	HINDICA_C_9480	67.65	82	2e-55
WBGene00006836	unc-112	HINDICA_C_6266	64.33	100	0
WBGene00006853	unc-130	HINDICA_C_6720	65	29	4e-39
WBGene00006772	unc-36	HINDICA_C_1910	34.37	96	0
WBGene00006831	unc-104	HINDICA_C_5160	63.15	35	0
WBGene00006852	unc-129	HINDICA_C_6058	28.95	31	2e-17
WBGene00006844	unc-120	HINDICA_C_3472	71.11	39	6e-56
WBGene00006754	unc-15	HINDICA_C_3990	89.61	99	0
WBGene00006819	unc-87	HINDICA_C_8573	84.62	54	4e-80
WBGene00006827	unc-98	HINDICA_C_11186	48.3	83	6e-84
WBGene00006839	unc-115	HINDICA_C_5941	62.62	52	8e-121
WBGene00006817	unc-85	HINDICA_C_6406	56.05	57	4e-62
WBGene00006789	unc-54	HINDICA_C_5284	70.29	99	0
WBGene00006826	unc-97	HINDICA_C_12870	79.52	95	0
WBGene00006774	unc-38	HINDICA_C_8764	48.51	95	2e-174
WBGene00006744	unc-4	HINDICA_C_7626	55.17	30	8e-27
WBGene00006757	unc-18	HINDICA_C_4350	74.12	63	0
WBGene00006781	unc-45	HINDICA_C_1425	56.74	85	0
WBGene00006746	unc-6	HINDICA_C_5032	54.7	95	0
WBGene00006788	unc-53	HINDICA_C_1138	30	36	1e-33
WBGene00006833	unc-108	HINDICA_C_4650	62.16	86	2e-85
WBGene00006805	unc-73	HINDICA_C_9880	33.35	87	0
WBGene00006790	unc-55	HINDICA_C_11372	62.32	25	5e-27
WBGene00006775	unc-39	HINDICA_C_12520	40.96	56	3e-41
WBGene00006798	unc-64	HINDICA_C_12764	32.17	79	3e-26
WBGene00006761	unc-24	HINDICA_C_3668	31.58	41	3e-25
WBGene00006778	unc-42	HINDICA_C_7626	55.56	29	2e-22
WBGene00006763	unc-26	HINDICA_C_5830	49.85	88	0
WBGene00006741	unc-1	HINDICA_C_3668	91.93	99	0
WBGene00006753	unc-14	HINDICA_C_5018	30.33	61	2e-52
WBGene00006803	unc-70	HINDICA_C_6680	67.95	86	0
WBGene00006801	unc-68	HINDICA_C_12353	69.26	42	0
WBGene00006829	unc-101	HINDICA_C_7639	72.45	99	0
WBGene00010918	M117.1	HINDICA_C_1592	31.51	85	4e-73
WBGene00006843	unc-119	HINDICA_C_2480	57.64	86	9e-77
WBGene00006840	unc-116	HINDICA_C_2781	56.62	74	0
WBGene00006747	unc-7	HINDICA_C_5597	73.66	82	0
WBGene00006749	unc-9	HINDICA_C_6422	89.61	99	0
WBGene00006742	unc-2	HINDICA_C_7194	81.86	95	0
WBGene00006791	unc-57	HINDICA_C_2281	70.18	45	3e-84
WBGene00006792	unc-58	HINDICA_C_8221	28.89	67	1e-40
WBGene00006785	unc-50	HINDICA_C_8671	67.67	77	1e-100
WBGene00006802	unc-69	HINDICA_C_7405	41.38	27	3.1
WBGene00006765	unc-29	HINDICA_C_8764	35.32	94	2e-109
WBGene00006750	unc-10	HINDICA_C_2721	42.78	38	3e-74
WBGene00006784	unc-49	HINDICA_C_11275	30.66	81	3e-57
WBGene00006796	unc-62	HINDICA_C_8347	57.89	55	3e-45
WBGene00006773	unc-37	HINDICA_C_2753	45.99	91	2e-137
WBGene00021078	unc-132	HINDICA_C_5746	51.15	76	2e-132
WBGene00006793	unc-59	HINDICA_C_5833	33.63	73	2e-64
WBGene00006824	unc-95	HINDICA_C_9508	55.71	78	1e-105
WBGene00006797	unc-63	HINDICA_C_8764	66.54	99	0
WBGene00006743	unc-3	HINDICA_C_8986	54.81	93	3e-177
WBGene00006804	unc-71	HINDICA_C_136	44.22	51	2e-161
WBGene00006762	unc-25	HINDICA_C_3039	70.18	98	0
WBGene00006769	unc-33	HINDICA_C_9280	35.79	52	5e-85
WBGene00006795	unc-61	HINDICA_C_5833	64.53	71	8e-180
WBGene00006786	unc-51	HINDICA_C_8338	45.32	83	1e-138
WBGene00006787	unc-52	HINDICA_C_5785	60.84	77	0
WBGene00006756	unc-17	HINDICA_C_4335	38.33	79	7e-69
WBGene00006755	unc-16	HINDICA_C_3293	44.62	85	0
WBGene00006752	unc-13	HINDICA_C_4126	78.07	27	0
WBGene00006759	unc-22	HINDICA_C_3589	56.2	89	0
WBGene00006768	unc-32	HINDICA_C_2006	45.24	80	0
WBGene00006764	unc-27	HINDICA_C_4139	61.23	89	9e-72
WBGene00006767	unc-31	HINDICA_C_11933	67.53	90	0
INS
WBGene00002092	ins-9	HINDICA_C_336	36.11	54	0.036
WBGene00002096	ins-13	HINDICA_C_11060	29.79	63	1.4
WBGene00002095	ins-12	HINDICA_C_1106	25	73	2.6
WBGene00002121	ins-38	HINDICA_C_461	26.47	69	1.4
WBGene00002084	ins-1	HINDICA_C_7306	48.72	57	1e-07
WBGene00017668	ins-39	HINDICA_C_8655	28.75	59	1.4
WBGene00002097	ins-14	HINDICA_C_1186	35	25	2.9
WBGene00002098	ins-15	HINDICA_C_11739	30.65	51	0.016
WBGene00002117	ins-34	HINDICA_C_11343	29.82	36	2.4
WBGene00018811	pmt-2	HINDICA_C_6124	51.83	50	2e-63
WBGene00002100	ins-17	HINDICA_C_5628	34.31	62	6e-13
WBGene00002118	ins-35	HINDICA_C_3250	36.11	36	0.42
WBGene00002105	ins-22	HINDICA_C_1823	44	30	2
WBGene00002093	ins-10	HINDICA_C_4099	31.82	52	2.2
WBGene00002114	ins-31	HINDICA_C_8995	26.32	39	0.29
WBGene00002101	ins-18	HINDICA_C_5628	26.73	72	1e-09
WBGene00002116	ins-33	HINDICA_C_10464	43.59	30	0.97
WBGene00012466	Y17G7B.13	HINDICA_C_6679	39.88	98	1e-110
WBGene00002099	ins-16	HINDICA_C_13217	47.62	27	1.9
WBGene00002119	ins-36	HINDICA_C_989	37.93	28	1.8
WBGene00002115	ins-32	HINDICA_C_11699	42.31	27	2.5
WBGene00002109	ins-26	HINDICA_C_11791	35.14	34	2.5
WBGene00002112	ins-29	HINDICA_C_8031	50	34	0.98
WBGene00002110	ins-27	HINDICA_C_10642	48	30	0.25
WBGene00002113	ins-30	HINDICA_C_5673	33.78	61	0.001
WBGene00002107	ins-24	HINDICA_C_1604	29.09	53	2.5
WBGene00002108	ins-25	HINDICA_C_3916	34.29	49	0.86
WBGene00002091	ins-8	HINDICA_C_9493	29.31	56	0.1
WBGene00002090	ins-7	HINDICA_C_7306	31.58	33	1
WBGene00002085	ins-2	HINDICA_C_9298	27.45	48	2.3
WBGene00002086	ins-3	HINDICA_C_10506	29.31	54	0.017
WBGene00002089	ins-6	HINDICA_C_2486	36.67	51	0.021
WBGene00002103	ins-20	HINDICA_C_2274	35.09	52	0.35
DAF
WBGene00000907	daf-11	HINDICA_C_3469	34.52	48	1e-76
WBGene00000903	daf-7	HINDICA_C_6058	25.83	30	7e-09
WBGene00007195	B0513.2	HINDICA_C_10322	25	53	0.51
WBGene00000900	daf-4	HINDICA_C_5901	31.93	38	2e-32
WBGene00000911	daf-15	HINDICA_C_8434	44.3	62	6e-145
WBGene00000915	daf-21	HINDICA_C_5635	81.1	70	0
WBGene00016867	C52B9.4	HINDICA_C_1539	62.74	38	1e-98
WBGene00000910	daf-14	HINDICA_C_3619	31.18	64	6e-23
WBGene00000908	daf-12	HINDICA_C_9366	82.22	44	7e-48
WBGene00017838	F26G1.2	HINDICA_C_4407	27.87	40	0.016
WBGene00000897	daf-1	HINDICA_C_5901	39.61	46	1e-63
WBGene00000902	daf-6	HINDICA_C_13556	30.61	67	1e-80
WBGene00000914	daf-19	HINDICA_C_5013	30.6	66	6e-75
WBGene00018303	F41G3.10	HINDICA_C_88	30	63	0.002
WBGene00003822	nsy-1	HINDICA_C_5213	57.54	74	0
WBGene00000904	daf-8	HINDICA_C_3619	41.74	60	2e-49
WBGene00000913	daf-18	HINDICA_C_8416	50.27	55	9e-100
WBGene00000905	daf-9	HINDICA_C_625	33.4	81	1e-83
WBGene00013642	daf-38	HINDICA_C_11681	38.94	70	8e-72
WBGene00012379	Y1A5A.1	HINDICA_C_8830	34.04	61	7e-15
WBGene00001045	dnj-27	HINDICA_C_12552	40.8	97	0
WBGene00000917	daf-25	HINDICA_C_11348	41.57	46	2e-36
WBGene00000898	daf-2	HINDICA_C_12909	36.95	42	2e-159
WBGene00013284	daf-22	HINDICA_C_2338	70.86	84	0
FAR
WBGene00001385	far-1	HINDICA_C_313	28.81	32	0.24
WBGene00001389	far-5	HINDICA_C_5204	27.42	34	3.3
WBGene00001391	far-7	HINDICA_C_111	25	55	0.45
WBGene00001390	far-6	HINDICA_C_7373	32.08	29	0.99
NHR
B0280.8	nhr-10	HINDICA_C_1311	29.26	94	2e-49
C02B4.2	nhr-17	HINDICA_C_1311	53.96	98	7e-138
C03G6.12	nhr-149	HINDICA_C_1311	25.65	77	5e-18
C06B8.1	nhr-150	HINDICA_C_13354	35.58	28	1e-11
C06C6.4	nhr-63	HINDICA_C_3740	34.65	27	2e-12
C08F8.8	nhr-67	HINDICA_C_11372	41.61	31	4e-23
C13C4.3	nhr-136	HINDICA_C_1311	26.91	73	1e-23
C14C6.4	nhr-155	HINDICA_C_6432	37.6	30	3e-19
C17A2.8	nhr-72	HINDICA_C_13354	38.68	28	1e-14
C17E7.1	nhr-156	HINDICA_C_1310	31.25	50	4e-12
C24G6.4	nhr-47	HINDICA_C_7386	52.79	68	3e-69
C25B8.6	nhr-120	HINDICA_C_1311	26.88	78	7e-37
C27C7.4	nhr-73	HINDICA_C_9091	34.85	38	1e-12
C28D4.1	nhr-100	HINDICA_C_8995	25.68	86	1e-26
C28D4.9	nhr-138	HINDICA_C_965	25.23	94	1e-26
C29F9.13	nhr-280	HINDICA_C_8421	32.56	30	0.95
C32F10.6	nhr-2	HINDICA_C_4355	31.44	50	6e-28
C33G8.11	nhr-107	HINDICA_C_7210	32.35	79	8e-13
C41G6.5	nhr-164	HINDICA_C_1310	33.79	37	8e-14
C47F8.2	nhr-165	HINDICA_C_13354	37.38	28	5e-17
C49D10.2	nhr-166	HINDICA_C_1311	25.78	76	6e-21
C49D10.6	nhr-75	HINDICA_C_6432	34.75	39	2e-14
C54C8.1	nhr-169	HINDICA_C_13354	39.58	25	7e-14
C54E10.5	nhr-170	HINDICA_C_6432	39.47	27	1e-18
C54F6.8	nhr-171	HINDICA_C_1311	25	77	5e-20
C56E10.1	nhr-173	HINDICA_C_1311	26.86	69	2e-26
E02H1.7	nhr-19	HINDICA_C_3981	44.31	62	9e-83
E03H4.13	nhr-89	HINDICA_C_6432	37.63	29	5e-13
E03H4.6	nhr-174	HINDICA_C_13354	38.89	31	1e-14
F07C3.10	nhr-36	HINDICA_C_3740	40.51	39	1e-15
F09C6.8	nhr-262	HINDICA_C_1311	25	66	6e-20
F09F3.10	nhr-175	HINDICA_C_7210	42.61	30	3e-20
F10G2.9	nhr-263	HINDICA_C_246	39.39	35	0.015
F13A2.8	nhr-118	HINDICA_C_1311	26.3	96	1e-23
F14A5.1	nhr-264	HINDICA_C_3740	37.23	26	4e-15
F16B12.8	nhr-281	HINDICA_C_1311	25.17	66	5e-16
F16B4.1	nhr-177	HINDICA_C_6432	34.43	29	3e-16
F16B4.9	nhr-178	HINDICA_C_7210	46.85	26	7e-23
F25E5.6	nhr-141	HINDICA_C_1311	26.15	81	2e-23
F31F4.12	nhr-180	HINDICA_C_7210	37.74	26	2e-12
F35E8.12	nhr-108	HINDICA_C_6432	42.86	25	2e-17
F38H12.3	nhr-181	HINDICA_C_7210	42.86	25	2e-21
F43C1.4	nhr-20	HINDICA_C_6911	26.14	95	4e-42
F44G3.9	nhr-111	HINDICA_C_3740	50.65	25	1e-22
F47C10.1	nhr-185	HINDICA_C_1311	26.75	82	2e-22
F47C10.3	nhr-186	HINDICA_C_1311	28.82	56	1e-20
F47C10.4	nhr-187	HINDICA_C_1311	25.52	85	4e-17
F47C10.7	nhr-188	HINDICA_C_1311	25.16	78	2e-19
F47C10.8	nhr-189	HINDICA_C_1311	25.82	68	4e-20
F57A10.5	nhr-60	HINDICA_C_1311	25.26	81	3e-24
H01A20.1	nhr-3	HINDICA_C_3740	60.74	73	1e-49
H22D14.1	nhr-267	HINDICA_C_3740	37.23	27	4e-15
K06B4.11	nhr-53	HINDICA_C_6432	45.28	29	3e-26
K08H2.8	nhr-32	HINDICA_C_1310	33.33	95	3e-58
K12H6.1	nhr-119	HINDICA_C_8995	41.91	92	5e-161
M02H5.1	nhr-99	HINDICA_C_6432	30.07	29	2e-14
M02H5.3	nhr-201	HINDICA_C_1311	26.99	51	7e-16
M02H5.4	nhr-202	HINDICA_C_9091	36.52	26	4e-14
M02H5.5	nhr-203	HINDICA_C_6432	34.23	26	1e-16
M02H5.6	nhr-98	HINDICA_C_6432	33.33	25	1e-17
M02H5.7	nhr-123	HINDICA_C_6432	35.19	26	3e-18
R02C2.4	nhr-204	HINDICA_C_1311	25.13	85	4e-20
R07B7.15	nhr-208	HINDICA_C_8581	31.76	40	4e-18
R08H2.9	nhr-269	HINDICA_C_7210	32.88	32	3e-15
R11G11.1	nhr-132	HINDICA_C_6432	35.19	27	1e-15
R13D11.8	nhr-270	HINDICA_C_1311	25.12	43	2e-16
T01G6.7	nhr-55	HINDICA_C_6432	36.84	27	2e-16
T01G6.8	nhr-130	HINDICA_C_1310	34.15	28	8e-18
T05B4.2	nhr-57	HINDICA_C_6432	40.59	27	8e-19
T06C12.6	nhr-102	HINDICA_C_7210	46.43	27	1e-23
T09D3.4	nhr-216	HINDICA_C_13354	51.76	58	3e-21
T12C9.1	nhr-273	HINDICA_C_1311	25.82	93	2e-28
T12C9.6	nhr-16	HINDICA_C_6432	42.98	29	3e-23
T15D6.6	nhr-77	HINDICA_C_13354	37.96	27	2e-14
T19A5.5	nhr-219	HINDICA_C_6432	50	39	5e-17
T23H4.2	nhr-69	HINDICA_C_13411	42.67	61	3e-40
T26E4.16	nhr-285	HINDICA_C_1311	26.86	82	5e-18
VC5.5	nhr-135	HINDICA_C_13354	40.96	69	2e-12
VC5.6	nhr-286	HINDICA_C_7210	45.45	73	4e-14
Y17D7A.1	nhr-230	HINDICA_C_6432	34.07	31	1e-15
Y38F2AL.5	nhr-236	HINDICA_C_11372	53.09	29	2e-24
Y41D4B.20	nhr-287	HINDICA_C_10808	27.72	80	0.003
Y41D4B.27	nhr-146	HINDICA_C_6911	50	81	2e-19
Y41D4B.7	nhr-87	HINDICA_C_6911	43.9	77	2e-17
Y41D4B.8	nhr-92	HINDICA_C_6432	48.42	27	1e-23
Y41D4B.9	nhr-122	HINDICA_C_8581	34.62	35	3e-21
Y46H3D.6	nhr-237	HINDICA_C_13354	45.33	73	5e-15
Y51A2B.3	nhr-288	HINDICA_C_11130	25	30	0.043
Y51A2D.17	nhr-70	HINDICA_C_6432	51.46	26	2e-29
Y54F10AM.1	nhr-239	HINDICA_C_11372	52.56	30	1e-20
Y69A2AR.26	nhr-242	HINDICA_C_3740	37.78	36	4e-21
Y69H2.8	nhr-241	HINDICA_C_8581	43.16	28	3e-19
Y94H6A.1	nhr-277	HINDICA_C_3740	32.84	26	3e-15
ZK1025.10	nhr-245	HINDICA_C_9091	34.85	38	1e-12
ZK1025.9	nhr-113	HINDICA_C_6432	38.71	35	2e-16
ZK1037.5	nhr-247	HINDICA_C_6432	42.86	29	2e-19
ZK455.6	nhr-33	HINDICA_C_13354	37.23	77	2e-49
ZK488.2	nhr-90	HINDICA_C_13354	40.2	25	6e-10
LET
C05D11.12	let-721	HINDICA_C_13014	67.74	98	0
C05D11.4	let-756	HINDICA_C_11453	57.25	32	2e-44
C10H11.9	let-502	HINDICA_C_12676	49.81	45	6e-176
C27A12.3	let-391	HINDICA_C_9363	25.35	75	5e-19
C48E7.2	let-611	HINDICA_C_774	32.81	58	5e-54
F26B1.7	let-381	HINDICA_C_6720	42.34	30	7e-23
F26F12.7	let-418	HINDICA_C_2403	54.98	93	0
F33A8.1	let-858	HINDICA_C_10866	58.8	55	0
F38H4.9	let-92	HINDICA_C_5256	93.28	84	0
F52H3.1	let-268	HINDICA_C_10791	51.45	97	0
M05B5.2	let-522	HINDICA_C_13212	50.52	76	2e-32
M7.1	let-70	HINDICA_C_11252	79.59	100	4e-88
T05E8.3	let-355	HINDICA_C_8983	41.3	81	2e-164
T21G5.6	let-383	HINDICA_C_10390	27.78	80	0.68
ZK792.6	let-60	HINDICA_C_7548	77.17	100	6e-98
LEC
C16H3.2	lec-9	HINDICA_C_5325	32.67	93	3e-16
C44F1.3	lec-4	HINDICA_C_2341	41.3	96	7e-65
R07B1.10	lec-8	HINDICA_C_5325	30.87	73	6e-19
R07B1.2	lec-7	HINDICA_C_5325	31.37	75	4e-16
W01A11.4	lec-10	HINDICA_C_5325	29.03	71	2e-17
Y55B1AR.1	lec-6	HINDICA_C_7227	37.93	77	1e-17
ZK1248.16	lec-5	HINDICA_C_3416	57.54	90	2e-118

## Sheet: Sheet2
H.indica IDs matching with C.elegans neauropeptides at PC >=25
C.elegans ID	H.indica ID	Percent Identity	Query coverage	E-value
FLP
WBGene00001448	HINDICA_11730	45.16	91	0.1
WBGene00001455	HINDICA_2066	48.89	53	2e-08
WBGene00016028	HINDICA_6115	38.1	29	3.1
WBGene00016114	HINDICA_11734	41.18	38	2.2
WBGene00001452	HINDICA_13262	36.07	50	8e-06
WBGene00001460	HINDICA_13262	36.21	76	2e-13
WBGene00001449	HINDICA_13262	46.9	90	9e-18
WBGene00001459	HINDICA_11434	93.94	36	6e-15
WBGene00001444	HINDICA_7885	48.7	63	3e-18
WBGene00001451	HINDICA_13262	41.67	30	9e-09
WBGene00001456	HINDICA_7885	34.88	49	1e-04
WBGene00009562	HINDICA_7503	51.85	55	2e-11
WBGene00001450	HINDICA_7503	31.63	49	0.004
WBGene00001454	HINDICA_8109	42.11	52	0.002
WBGene00010575	HINDICA_10553	42.86	29	0.06
WBGene00001462	HINDICA_3883	54.29	33	7e-06
WBGene00019975	HINDICA_489	48.72	61	2e-06
WBGene00020126	HINDICA_9559	42.86	42	1.1
WBGene00001453	HINDICA_11415	37.93	43	0.44
WBGene00011586	HINDICA_8594	50	34	0.05
WBGene00020586	HINDICA_12516	29.62	61	7e-24
WBGene00001446	HINDICA_9559	58.7	78	5e-10
WBGene00001457	HINDICA_10553	63.24	48	3e-21
WBGene00001461	HINDICA_7050	47.66	79	1e-16
WBGene00001458	HINDICA_9559	36.84	63	0.002
NLP
WBGene00015046	HINDICA_11816	40	66	0.07
WBGene00003765	HINDICA_11816	36.73	65	6.5
WBGene00003766	HINDICA_11816	42.55	68	0.2
WBGene00003767	HINDICA_11816	40.43	60	0.42
WBGene00003768	HINDICA_9550	34.38	46	3.1
WBGene00007185	HINDICA_861	36.76	82	2e-08
WBGene00007219	HINDICA_6694	39.68	43	2e-05
WBGene00003739	HINDICA_10940	28.93	90	2e-04
WBGene00007316	HINDICA_6439	34.04	66	0.013
WBGene00008295	HINDICA_11203	27.45	65	0.55
WBGene00003753	HINDICA_1067	41.96	94	1e-20
WBGene00003752	HINDICA_3622	43.36	85	5e-13
WBGene00003746	HINDICA_9674	42.05	51	1e-04
WBGene00003751	HINDICA_10369	50	77	4e-17
WBGene00003747	HINDICA_1172	41.18	53	0.044
WBGene00003745	HINDICA_6680	30	46	2
WBGene00003756	HINDICA_11123	28.26	93	0.36
WBGene00003762	HINDICA_11816	35.48	90	0.038
WBGene00003743	HINDICA_1067	39.47	31	0.048
WBGene00018117	HINDICA_12593	44.44	29	0.18
WBGene00003748	HINDICA_11036	54.24	59	8e-13
WBGene00003758	HINDICA_3343	36	25	0.29
WBGene00018590	HINDICA_12616	76	28	7e-08
WBGene00003742	HINDICA_12347	27.59	59	0.044
WBGene00003757	HINDICA_6229	37.74	53	2.5
WBGene00003750	HINDICA_12274	29.17	60	0.93
WBGene00003754	HINDICA_2088	25	31	8.3
WBGene00003744	HINDICA_4189	26.23	54	1.1
WBGene00003760	HINDICA_7926	35.19	59	0.006
WBGene00003761	HINDICA_7926	50.79	44	4e-09
WBGene00003740	HINDICA_7926	37.8	68	4e-19
WBGene00012145	HINDICA_3082	57.14	42	6e-04
WBGene00003763	HINDICA_8042	41.46	47	1.6
WBGene00003759	HINDICA_1172	31.21	86	9e-05
WBGene00022276	HINDICA_9315	32.94	45	1e-07
UNC
WBGene00006745	HINDICA_10599	32.98	58	2e-54
WBGene00006766	HINDICA_7626	54.17	30	8e-23
WBGene00006808	HINDICA_4822	50	28	8e-29
WBGene00006810	HINDICA_5930	58.33	41	4e-105
WBGene00006823	HINDICA_7041	68.78	60	5e-121
WBGene00006820	HINDICA_12591	55.7	83	0
WBGene00006807	HINDICA_12944	35.82	95	9e-43
WBGene00006777	HINDICA_7811	55.48	44	0
WBGene00006818	HINDICA_1215	40.5	38	8e-17
WBGene00006830	HINDICA_7080	65.69	82	0
WBGene00006751	HINDICA_11798	74.32	61	0
WBGene00006794	HINDICA_9480	67.65	82	2e-55
WBGene00006836	HINDICA_6266	64.33	100	0
WBGene00006853	HINDICA_6720	65	29	4e-39
WBGene00006772	HINDICA_1910	34.37	96	0
WBGene00006831	HINDICA_5160	63.15	35	0
WBGene00006852	HINDICA_6058	28.95	31	2e-17
WBGene00006844	HINDICA_3472	71.11	39	6e-56
WBGene00006754	HINDICA_3990	89.61	99	0
WBGene00006819	HINDICA_8573	84.62	54	4e-80
WBGene00006827	HINDICA_11186	48.3	83	6e-84
WBGene00006839	HINDICA_5941	62.62	52	8e-121
WBGene00006817	HINDICA_6406	56.05	57	4e-62
WBGene00006789	HINDICA_5284	70.29	99	0
WBGene00006826	HINDICA_12870	79.52	95	0
WBGene00006774	HINDICA_8764	48.51	95	2e-174
WBGene00006744	HINDICA_7626	55.17	30	8e-27
WBGene00006757	HINDICA_4350	74.12	63	0
WBGene00006781	HINDICA_1425	56.74	85	0
WBGene00006746	HINDICA_5032	54.7	95	0
WBGene00006788	HINDICA_1138	30	36	1e-33
WBGene00006833	HINDICA_4650	62.16	86	2e-85
WBGene00006805	HINDICA_9880	33.35	87	0
WBGene00006790	HINDICA_11372	62.32	25	5e-27
WBGene00006775	HINDICA_12520	40.96	56	3e-41
WBGene00006798	HINDICA_12764	32.17	79	3e-26
WBGene00006761	HINDICA_3668	31.58	41	3e-25
WBGene00006778	HINDICA_7626	55.56	29	2e-22
WBGene00006763	HINDICA_5830	49.85	88	0
WBGene00006741	HINDICA_3668	91.93	99	0
WBGene00006753	HINDICA_5018	30.33	61	2e-52
WBGene00006803	HINDICA_6680	67.95	86	0
WBGene00006801	HINDICA_12353	69.26	42	0
WBGene00006829	HINDICA_7639	72.45	99	0
WBGene00010918	HINDICA_1592	31.51	85	4e-73
WBGene00006843	HINDICA_2480	57.64	86	9e-77
WBGene00006840	HINDICA_2781	56.62	74	0
WBGene00006747	HINDICA_5597	73.66	82	0
WBGene00006749	HINDICA_6422	89.61	99	0
WBGene00006742	HINDICA_7194	81.86	95	0
WBGene00006791	HINDICA_2281	70.18	45	3e-84
WBGene00006792	HINDICA_8221	28.89	67	1e-40
WBGene00006785	HINDICA_8671	67.67	77	1e-100
WBGene00006802	HINDICA_7405	41.38	27	3.1
WBGene00006765	HINDICA_8764	35.32	94	2e-109
WBGene00006750	HINDICA_2721	42.78	38	3e-74
WBGene00006784	HINDICA_11275	30.66	81	3e-57
WBGene00006796	HINDICA_8347	57.89	55	3e-45
WBGene00006773	HINDICA_2753	45.99	91	2e-137
WBGene00021078	HINDICA_5746	51.15	76	2e-132
WBGene00006793	HINDICA_5833	33.63	73	2e-64
WBGene00006824	HINDICA_9508	55.71	78	1e-105
WBGene00006797	HINDICA_8764	66.54	99	0
WBGene00006743	HINDICA_8986	54.81	93	3e-177
WBGene00006804	HINDICA_136	44.22	51	2e-161
WBGene00006762	HINDICA_3039	70.18	98	0
WBGene00006769	HINDICA_9280	35.79	52	5e-85
WBGene00006795	HINDICA_5833	64.53	71	8e-180
WBGene00006786	HINDICA_8338	45.32	83	1e-138
WBGene00006787	HINDICA_5785	60.84	77	0
WBGene00006756	HINDICA_4335	38.33	79	7e-69
WBGene00006755	HINDICA_3293	44.62	85	0
WBGene00006752	HINDICA_4126	78.07	27	0
WBGene00006759	HINDICA_3589	56.2	89	0
WBGene00006768	HINDICA_2006	45.24	80	0
WBGene00006764	HINDICA_4139	61.23	89	9e-72
WBGene00006767	HINDICA_11933	67.53	90	0
INS
WBGene00002092	HINDICA_336	36.11	54	0.036
WBGene00002096	HINDICA_11060	29.79	63	1.4
WBGene00002095	HINDICA_1106	25	73	2.6
WBGene00002121	HINDICA_461	26.47	69	1.4
WBGene00002084	HINDICA_7306	48.72	57	1e-07
WBGene00017668	HINDICA_8655	28.75	59	1.4
WBGene00002097	HINDICA_1186	35	25	2.9
WBGene00002098	HINDICA_11739	30.65	51	0.016
WBGene00002117	HINDICA_11343	29.82	36	2.4
WBGene00018811	HINDICA_6124	51.83	50	2e-63
WBGene00002100	HINDICA_5628	34.31	62	6e-13
WBGene00002118	HINDICA_3250	36.11	36	0.42
WBGene00002105	HINDICA_1823	44	30	2
WBGene00002093	HINDICA_4099	31.82	52	2.2
WBGene00002114	HINDICA_8995	26.32	39	0.29
WBGene00002101	HINDICA_5628	26.73	72	1e-09
WBGene00002116	HINDICA_10464	43.59	30	0.97
WBGene00012466	HINDICA_6679	39.88	98	1e-110
WBGene00002099	HINDICA_13217	47.62	27	1.9
WBGene00002119	HINDICA_989	37.93	28	1.8
WBGene00002115	HINDICA_11699	42.31	27	2.5
WBGene00002109	HINDICA_11791	35.14	34	2.5
WBGene00002112	HINDICA_8031	50	34	0.98
WBGene00002110	HINDICA_10642	48	30	0.25
WBGene00002113	HINDICA_5673	33.78	61	0.001
WBGene00002107	HINDICA_1604	29.09	53	2.5
WBGene00002108	HINDICA_3916	34.29	49	0.86
WBGene00002091	HINDICA_9493	29.31	56	0.1
WBGene00002090	HINDICA_7306	31.58	33	1
WBGene00002085	HINDICA_9298	27.45	48	2.3
WBGene00002086	HINDICA_10506	29.31	54	0.017
WBGene00002089	HINDICA_2486	36.67	51	0.021
WBGene00002103	HINDICA_2274	35.09	52	0.35
DAF
WBGene00000907	HINDICA_3469	34.52	48	1e-76
WBGene00000903	HINDICA_6058	25.83	30	7e-09
WBGene00007195	HINDICA_10322	25	53	0.51
WBGene00000900	HINDICA_5901	31.93	38	2e-32
WBGene00000911	HINDICA_8434	44.3	62	6e-145
WBGene00000915	HINDICA_5635	81.1	70	0
WBGene00016867	HINDICA_1539	62.74	38	1e-98
WBGene00000910	HINDICA_3619	31.18	64	6e-23
WBGene00000908	HINDICA_9366	82.22	44	7e-48
WBGene00017838	HINDICA_4407	27.87	40	0.016
WBGene00000897	HINDICA_5901	39.61	46	1e-63
WBGene00000902	HINDICA_13556	30.61	67	1e-80
WBGene00000914	HINDICA_5013	30.6	66	6e-75
WBGene00018303	HINDICA_88	30	63	0.002
WBGene00003822	HINDICA_5213	57.54	74	0
WBGene00000904	HINDICA_3619	41.74	60	2e-49
WBGene00000913	HINDICA_8416	50.27	55	9e-100
WBGene00000905	HINDICA_625	33.4	81	1e-83
WBGene00013642	HINDICA_11681	38.94	70	8e-72
WBGene00012379	HINDICA_8830	34.04	61	7e-15
WBGene00001045	HINDICA_12552	40.8	97	0
WBGene00000917	HINDICA_11348	41.57	46	2e-36
WBGene00000898	HINDICA_12909	36.95	42	2e-159
WBGene00013284	HINDICA_2338	70.86	84	0
FAR
WBGene00001385	HINDICA_313	28.81	32	0.24
WBGene00001389	HINDICA_5204	27.42	34	3.3
WBGene00001391	HINDICA_111	25	55	0.45
WBGene00001390	HINDICA_7373	32.08	29	0.99
