# Supplementary material for: A transcriptomic insight into the infective juvenile stage of the insect parasitic nematode, Heterorhabditis indica
Source: BMC Genomics. 2016 Mar 1;17:166. doi: 10.1186/s12864-016-2510-z (PMC4774024; doi:10.1186/s12864-016-2510-z)
Supplement: Additional file 12: — H. indica assembled sequences. (TXT 14804 kb) [file 12864_2016_2510_MOESM12_ESM.txt]

>Hindica_13380_Transcript_1/1_Confidence_0.000_Length_302
gcagcagtcgcgcgaagcaccgaccgtcggcgagtcgcgacgaattgcgcaactgtttaa
acgcaaatacgacgcggagttgggcgaattgcgcaacaaattgcaaaaatatgaatccaa
cgggtcgaacacaactcgcattttacgcttctccaccgccaatccgttggacgaggcgcg
tgacgaattggtcattcgcgaggtggccgctgctgcggcttcgtccgcctcgacttgcgc
tgcagcttcgaatccgtcaaaacgacgcaaattggataattcaattggcatgggtgatgg
aa
>Hindica_1481_Transcript_1/1_Confidence_0.000_Length_1149
ccacgagtcgccaaggtttaattacccaagtttgagaatggcatttgaaaagtgctccgt
ggtgatcactctttgcattttgactctgttccaattctgtttttactccaccaaaataat
ggaactgtcggccacgagtcgccaattggaggccgaaatattttccatgcggcgcaaaag
ggaagcgctgcagggcgaaatcgacaatttggtcagcagcaaaagtgcggagagtgggca
aagcggcagagagaggagagtgcctttgccgtcgttctccccgctgattccgtcgccttt
gtcttccccaaaggcgcctattttctttgtcactccaacctcccgccgaatcgcgcagaa
agccgatttgacccggcttggccaaactttggtggccgttgcaaatatgttttggatcat
tgtcgaagattcggcccatccgtcgccgttcattggccaactgatgcgccgacttggcat
cgccggcattcatttggtggcgacaacgccacgcgagtggaaaaacaaatttccgaaggg
agtcgcacaacgaaacgccgcaatcaattggctaagggaaaatatggcagaagagaaaag
gggcgtcgtttactttggagacgacgacaatgcgtacgattggcgcattttcgatgagat
gcgatcggtccgccaaattggcatttggccggtgggaattgtggaccaaatgatcgtcga
atatcccctgattgaccgcaattcaaaagtcgtcggtttcaattcaaaatggaaacgcca
gcggccttttcccattgacatggccagtttcgccgttaacatttccagaattctgacgag
cgcagacggaggcttcagttaccatacgcccaggggttatttggagtcttattttctgat
ttctctgaatgtgacactggacgaatttgaaccaaaagccgagaattgcacaagagtttt
tgtttggcacacgaggacagaacaaacggcacttcttggggaggaaatggcaaaatttga
agcggggagagagggccaactcgacaaagtggagagggatgcaattgcttaacggggaaa
tgcgagatgactaatgctgaaagtcgagactcactgctttatgtcccatccccaaggacg
gtgccagga
>Hindica_11012_Transcript_2/2_Confidence_0.000_Length_1422
caaaaacagcaaaaagcggccacttccttccccttttttttattgggcctccatttttct
aattgttcctttctgtgtttttgaatttaaatttaaaatggagcacagtgatccgaaaca
acagcagcaaatgccgttgtcggagctttacgggcccgaaacaattccaatcacagcagg
aaagggacaagcgatgctgaagaacaaccgaatcaacaaaggactcgcccactcggagac
ggagcgccaattgctcggcctggacggactgatgccgcaaggagtgcaaagccaggagca
gcaagcggagcgggtgatcaaacatttgcgagaacagcccaacgaaatggccaaattcct
ccagttggaggcacttcgggagcgcaacgagaagctgttcttccgcgtgatgcgccagtt
ccttggcgaactgttgcccgtcgtgtatacgcccaccgttggcgacgcgtgcattcattt
tgagtatcgcttcccaaaggccctttttgtgaacatcaaatggcacaattccgtgggcga
aatctgtcgcgtgctcagcaattggaagtgccaagatgtccgcgcgattgtcgtcaccga
cggcgagcgaattttgggcctcggcgacttgggagtgggcggcgttgaaattgccgtcgg
caaactgtcgctttacgtggcgctgggcggcgtgcagccccagtggtgcctgcccattca
gttggacgtcggcacggacaacgaaaagctgctgcaggacgccgactacgcggggctcag
acagcggcgcgtgcgcggcgaaccgtacgaccaattcgtcgccaatttcatgttggcatg
tcgcaagaagtttggccacaacgttttggtccaatttgaggactttggcaagaacaacgc
cgaccgtttgctgaagcgtttccaggactccttctgcaccttcaacgacgacattcaggg
caccgcctccgtctcggtggccggcctgttggcggccgtgcgcatcacgggcaggaaaat
ttccgagtcgacgttccttttccacggggccggcacggcggccattggcatttccgaact
tttggtcagccaaatgcaaaccgaaggcctttcacgggccgaggcgtgcgctcgcatttt
cctggtcaagtcggacggattggtgaccaaagcgcgtgccaatctgatggaggcgcagaa
gcctttcgccaaggaaatggacgacctgagggatttggcggacgtcgtcaaagctgtccg
accttcggccatcatcggcgtctccacaatccatggggcgttcaccgacgaagtcatcag
acaaatggccgcctccaacaaacggccgatcattttcgcactgtccaaccccaccagcaa
atccgagtgcactgcgcaggcggcctaccacggcacaaatgg
>Hindica_5801_Transcript_1/1_Confidence_0.000_Length_1297
ttttttgcccgtctgagaatgccgctcaaaaaggaagtgttcagacactcggggggactg
acgcgacggacaatttcagccaaagtgattgggtatttgctggtgttgcccagcagagag
aggcgggcgggcgtctcgctgtaaacgatcagttccaagtcgcggaactgttggactccg
tcgatggaaacggagcgaacgaatggccgaaagggcacaaattttgaggcacattccact
gcgaccgcatttgacaacggcacgcccccaacgaatggaaattcgtcgccgccgccgctc
aaattggccgtcccatccgtcgaagtgctctcattcttcgattcgctttttcccgatctg
tccgaaagtccaatgccactgtcattgttcatcgattcgtcacgcttgtcaaatgatgcc
atttccgtgctgagtatcgtcccgatgctctgctgcggttggtgcgatgccgccaacgca
tcgccaaaggaacggtggacgacgccgccggagtttggcatttgttgagcaaaatgtgaa
gcggcgtaatgcgtttggtggacatgggcaaacggaaacatttgctggtgagtgatcatt
tgcgtgttctgtccttccatcgctttcatttgcacaatgccataattttgcgggtgcatt
tggcctccggcgttgaaaaccgacggactccaataaaagttctgaaggttgcgcagaatg
ttgttcgactgctccgaattgcccatcgcttttgtttcgatgcacaacggtcgcatttgg
tacggattctgcaaatcagtgcacaactgctgatactgcactggagcgtgtgccatgttt
tgcgcttggtactgctgctgtgccgttgaaggaacggcagcggtaggcaaagcgcaggcc
aaggattgtgccggacactgcgacgccgtggccatttgggctgagttcggcccactgttc
gttgtcccctgctgctgctgtcggttgggctcaacatcggagcagctgctgttcgaatcc
tctccttcctcttccgctacactttcgtcagccccctcttcctcctcgtgcccaccgctt
tctttcacattgttctccttttccttgtggtccattggatgaaaacgctttgaggccgat
tggaagtcaatgttttcctcattttccccctgctggtcgctgtggtgggggcgtttcgtt
ccgccggccgtttgttgtgccgttagtccaagctgctgacgaagatgatgatacatttag
gtgaagaggaaaaatgagtcaattgtcttaattggac
>Hindica_5596_Transcript_1/1_Confidence_0.000_Length_1180
gaagctgtggaatcgggcgtttttcgagcggacattccatgccgctttaagatggacgtg
gaggcattgactcaacttgtggaagatgttcggccaaccatggagcatgagttgctcaac
gaggccaagatcactgacattggcaccgaagtgcccgactttgacgccgtttgtgaccaa
attgaggcggcccttcaggcactcattgagcgaccgttgcgcaccgaatgcccacgcatt
taccatttggacgtcggtgcaatgtatccgaacatcattctgaccaatcgactgcagccc
ccagccgtggtcactgaggaggtgtgcatgtcgtgcattcacaacgcaccggacgcgaaa
tgcaaacgcccactgcagtgggtgtggcgaggcgaaattgtgccggccactcgaggcgag
tacgagatgatgatgcttcagttggagaaggaacggtttggaaaggagcgcaagccgtac
aatgcgttggcacaggaggagcgggaaaaaattgccaaggagcgaattaaagaatattgt
cggaatgcgtacaagcggctgcacgacacgcaagaagtgcaacggatgacgaccatttgc
cagcgtgaaaatcctttttacgtggacactgtgcgcgcttttcgcgaccgtcgctacgaa
tacaagcaaatgctcaggaaagccaaggcggcgctggaggcggtgccggccgatgatttg
gccacacggaaacaggcgcagcaacgcgtggtcctctacgactcgctgcagttggcacac
aaatgcattctgaattccttctacggttacgttatgcgcaagggttcccgctggttctcc
atggaaatggccggcattgtgtgctacaccggtgccaatattatccgcgaaacgcgcgag
ttggtggagcgcattggacgtccattggaattggacacggacggcatttggtgccttttg
cccgcctcgtttccggaacattttgtgtttcacacaaactcaggaaaaccgctcaaaatg
ttttacccggctgccatgctgaacgcattggtcaaagaccgcttcaccaatgaccaatac
cacaccgtggacatggccaccggcgaatgcaaaatcactagcgaaaactccatctttttt
gaggttgacggcccttactacgcaatgattttgccggctt
>Hindica_942_Transcript_1/2_Confidence_0.333_Length_2219
ctgttcatctttgtgtattgtttgttgcctaaagtgtggtcgatcccggcgtttcaacgc
ctgctgttacgggtgtctgtgccgtagggtcgctgtgttcaaattttgtttgataacgac
tgaacagcgcggcaatgatttctccaactaacaaatcgcctccatttgtctgaatcatcc
gtagcagaaacaccccatcagtgcgtaggaagtctcggaagaatgcgtcgattaagcgct
gctcccggtgagtggtaaaatgggttataatgccaacacagcggaggtatttgcacacat
aggccttctgaaaagcggggaccaaagtggcgaatgcccagtaaagaaggctaagaaggg
agaggaggccgacgaaaatgaaccaaaaccagaagaagaggaagattttctcgttgaaca
tgtttatcataagcacacattgaacagtccaccggtgaatgttgccaaggacccgaacat
tgaagtcgcacattgtcactcgggggaaatgcccggactcattccactctctgccattcc
aaatgtccgacagaattccgatgccccagaaagtgtactgggggccaaggaaggtgttca
gaataatgaattgaaggaacacattggcgacatatagcagcttggtaaataggtagagac
agacgaggaaaacgccgttgcgtttgccaagacgggacagaacgatggtagatgtcttca
gttccctttgcatgtccaatgcttccatcaaatggttggcggccttttccacttgggcac
ttcgagtggttttgtcaaacttctttttgacgagtgccgcactgttcaacacacttttca
cgttaatgccggtgctgaaattgcacgatttccaaatgaacgaagggaggtaaaagagca
tggcttgtgctgccagcacaataggcacccattggtaatacccgacaaaaatattctcac
gctgaatgtacgaatggtcgatcgattcgtcaattggcaaaaaataagtgcctttcacga
agcaataagtttccgcatatttttcccatgctccggtaaactctggcggaacccaacact
gaatgggcttcccgacatattgggtggcagccattgttatggcgccaaaagagaggagca
tagcggtgtattggtagttaagtcggtcaacaatatcatttgactgatagcttcgacgaa
ttttcgtcagatacggcgctattgccccaatcatcgttagctgtttgatctgtcctcact
ttttaaagggaactttttgttggattaatttatgttgttttcatttgtttgtaccacagc
aacactcgcagtcgaagcaattcgcaaagatcgattgggagggaaaggcgcaaaaaggga
atgttggggattttggaaatgggaagagactgatgggttgacgaattggggagaaaaggg
aaaacgaacgacggaaaggcggaaaagggagggcaaggacattagagagcaactggcact
acaagatcaccatacagcagataaacgcgaccaaacatatgattttattgctttttttct
atcggaaaatggccgaacaaactgagcgcgcataccaaaaacaaccgactgttttcctga
acgataagttcagaactcaaggaattgggaagaaggccgctaacaaagaccgttattgga
agaatgtcggacttggcttcaaaactcctcgtgaggctattgagggcacatatatcgata
agaaatgtcccttcactggaaatgtttcaatccgaggccgaattctcactggagtagtca
tcaaaaataaaatgcagcggacgattgttattcgccgcgactatctccatttcgtgccaa
agtaccgccgttacgaaaagcgtcacaaaaacatgtccgtgcattgttctccttgttttc
gtgacgtgtccattggtgacatcgtgacaattggcgagtgtcgtcctctgagcaagacgg
tccgattcaacgtgctcaaagtgatcaaagcatcgggagcgaagaaagcatttgacaaat
tctgagggttcctttttgaccattgttatacaattgttgctgtttgttgcgatgaagtgt
tttggttataactgttgatagcaaatgggggtaatgtgggctctagtgcactgggtgggg
tcataaaaaatcgacgttttattactaaaattttttattgaacaagagataaataatcg
>Hindica_2365_Transcript_1/1_Confidence_0.000_Length_1177
atctttaattaaataaatcagcacacaatattcattcaattggcaatgttttgttgttgt
tgttgttgttttgttatcaagttctcccgcattaatagcaaatttgtggattaatatata
actggctgatgactaaggtgttgagatgggcattctggtgcgagaatggaggaagatcat
caaacaatttcttccgtcatctctcagcggcactccgttcgcgcgagaagtcactcaaaa
gtgtggtcggcttctgtctgctcggtgacggcgacttccgcctcagctgactcttcactg
tgattgtgttcggtgctacaaaccccgtctccttcaactctgccagtagcaactcaaaat
ccccgtccttgaatgagttaaaattgcgctggccaagcttctggctcaattcgtccatca
ctttgtcctgcccattgtcctctgcttttagcatcaaattgttacgtctcatttgtgccg
attttctcctcctttcctcctgttcttgtcgtttttcggatgctttacgcgcttcgagtt
cagagagggcatgttcaaaatgcttgcaaaatgacgcaatccgagcgaaaaaaacgtctg
gcacagcagaggaaccctctccgtaatattgggaacattcgagaaagctttgttgcgcca
atttgaaattttccttgagagaaatcaattgggcggacgatgatgcgatgaacgaattca
acgactccggactttcatcctttcccctgcgtttttgctcgcccaaaacctgttcaaatt
tgacgtcaatttctttgacatcggcaacaattgtctcgagattggctgaggcagcggatt
cggccaatttcaattccgccgtgaagtcaaccaattccgggaatttgtcagtaattattt
ccgccaatatgtgcattagcgtacaattccggtcctttggactttttaagatggttaatg
aatcaagactggcaattttgaagccataaacaggtgctctcctcgccccattcattgcat
ttccaatcgccaaaatcagttcaatgactttggggaatttctgtgcattttgaatgatct
tcgaggcggccgacactttttgaagcaccggaatgagtaaacgaacattgtccataaagt
cgctcataaatttcatcaaggtcagttttcgctccaa
>Hindica_612_Transcript_2/3_Confidence_0.333_Length_2211
ggacacagttgagttgcgcacatgcactttgctgaccgattgcaacaattgtctgctcca
aaagggctgtggttggtgcgagagcagtcagagttgcctcggttcctacgccagttgtgc
tgatggtttgattggcgatcgttcgctttgtccttttggcggtgctaaacagcggcttaa
agaagccgttgtacaacgtccgtgcagtttagccaccaattgcttctcgtgcaatcgtct
cccccactgcacttggtttgccatcgacactaaacacatttgtgtgtcattggcggatga
ggccattctcatcgaggagcacaatcggatgcaaaccgaacggctgtcccttgcgtccgc
aggtgatgtgccgactccgagcagccagcagcaacaaccgaacactctcgcatcatcagc
gcaactgatcattccgaatgctcctccgcccattattgcccaagatgtgatcactgtacc
atcctcaaaccatcacagacaacaaaatgccacctgtcctctcccttgcttcatgaagtc
ctcttgtcagtcctgcattgattcccaatgcatgtggtgtccgagcaatcagaggtgtgt
gtcgatggacacttacatggtcagctttccgtacggtcagtgccaaagttgggtgacggc
agcgaacacacacaaagcgtgccaaatgaatccttttgcgtgcgaactgcaaaagacttg
ctccgactgtcaatccattggtcctcgctgtggctggtgtgacgacgggtctggtactgg
cttgggcaaatgtgtggagggaaccaatttgggcgcgttggatccacgacaatgcccaac
cgagcgttggtacttcaccggcgaacccgaatgtcaatgcaatggacacagcaattgcac
ggaaaatgccacttacaagagagtgcgatgtgcaaaatgtcagcacaggacgaggggcga
acactgtgaactttgtgagcccggcttctttggtgacccacggaatggtggaacttgtca
agaatgccaatgcaatggccaagcagcactctgcaatccacttaacggtgactgtttttg
ttctacaaaaggagtgattggaccgcggtgtgataaatgtgagcccaaatatatgggaga
cccgaaaagtggtggcacttgcacatacgaacttgcgatcgacttcatttttacttttaa
gctggacagcaatgacatccgagacaaatatgtcaatcaaatcaattttttcagcatacc
ttacaaacgtgatacggacgtgcaattttcgataacatgtgatggcgataccggagcgaa
ggttaccattaacctgaccactcaattgctcgaaggtcgtccgcctcacaccaaacattt
gatggccgggcagttgtgcacggcttcggggataaagcgcacttacagctccacagatcc
cggatttgcatttggcacagatacaaataccactttccatgttcgagtcaatgatttcga
gacaccaattaagatccaaatttctttcgcacagtcattgccaataaattggattttgtt
ttttgttatttttgcagcctgctttattgttctgctcgttgttgcgggactgatttggat
aattaaaatgcgaattgaatggtatcgaaacattcggaggcgacatgacgaaattgagga
gatggcttcaaggccgtttgcatccgtgcaattggaccttggccattatcgagcggacat
agttgagccgtgtgcagtggagccttgtgcaaattatcaagcgggtgtttacactgtaat
tgttcgtcttccgaccggcggtcagccgtatacgccttatggcacttcagggattgctct
tgcttcttcattatgccaacttacacctgcccaacttgctttgctacagcctcctgattt
agcaaaacaaagaaatagaaaatcaaacttcagaaaatttatgccttttattcgttcata
aacataggatacgctccaacattggttttgagcgagcaataccaaacgaattcgtcgata
tttacatcgcctttttccctattttctccagatgaaatctcttcctttttaatcgggttt
tacagtttgcattttatacaacttattgctgaaattccaagtatttcattggtgtataaa
ttttgtttttcaatatgcacaataaaaatcgggttcaatcgaattgctgaa
>Hindica_2725_Transcript_1/1_Confidence_0.000_Length_756
gtgccgccctgcagacacacgtccccacgccagaaacggtcgaccagcgaagacgacatg
gctccagccccggagccactcggctgccttgttgttgggggcgagtgcggaggcgtcgac
gagccctcggcccctccgatcccgcggccgtcccccgtgggcgcggcctctttctgttgc
tgtgccccaccggtcacttttttcatggcctcaaaaatggcgtcccattggttcattttt
gtgtccagcgcatcgtcgtccaggagatgggcctgcagcagtttgctcatcacatccttc
gcaatttgcagtgccgaagtgcggaaaaggccgtactcgccgaggaattcgttgcgctgc
tcctcctccaacttttgcatcgcttttggcttcgggtcaatctttgccggcggcgattcg
ccgcttccgtcggtcgccggaggggcggacgcgtaacagcgaatttcgtattcactggct
ggcgcaggctggaacgatgggtgggcacaaatttcgcgcgacagcacaacgatttcgtaa
tggcaggaggacacttcgttgatggaatggatgttttggcgtgcatcctcatcacagacg
taaagcaccgtggtctgccgaggtttacccgttaaatcgcaaactgtgccgtgggtgtaa
gtcaccgggtaaaaggccaaccgttcgtcgcccaatttgcgagtgggcggattcagctga
tcaaagtgtctggcctccacttccgcattcatggca
>Hindica_14813_Transcript_1/1_Confidence_0.000_Length_317
cgactctcgtcgcccaacattatatcgaacgaccattcatcatcaacggtgcaaaatttg
acctgcgtatttacgtttatgttacttcctatgatcctcttcgtgtgtacgtatacgagg
agggattggtcaggttcgcaagtgctgcgtacagttcggctttgtcctccttctccaacc
atttcatccacctcaccaattactctatcaacaaacacgcgtcgtccgatgagcccgtcc
ccaaatggcgtctcagcgaattttggtcttttctggaggccaatggccacaattccgcgc
gacttcgcgatgacatt
>Hindica_5364_Transcript_1/2_Confidence_0.333_Length_814
ctctcccccaaatgccccggcgtcgctttgactgtcgagactcttgaaagcgcagtcaaa
tcggcaacaattaaatttggcacactcaaaactccactcccctccattctcttccattta
tttcccccgtatattttggacttgttcaatttaattaaaatattgaagcccgataagctg
acaagatgcaatttggcatgaaggttcgtctggtgtgggccgccgttggcatttccgccg
gactgaccgcgggcacagtgttttggatcagttaccagaattatttggccaccgcaatgg
ctttcttcagctccgtctgcgccgcctatttgtttttcactcatttggcctaccataagt
cgtggatgttcgaatggtctccgaaacgcattcagacggcgtggacaatcaatttggtgc
tttgtgtgctcagtttcgtcgggatggccatttgtttgcttttggccgccctttggggcc
aatctctgacccgccaagggctccaaggcgaaaatctttggatcggcgccgtttggtttt
ggatgacttcgaagtggtgtttggcttcatgcatttacacgagacactacgccaaagagg
tgaaactgacggaacctttgctcgcctcctccgaatacggcacaaaattgggccccaaat
ttaagcgggggaaggggacgatggtggagaagggcactcagacggaaacttagcggaaga
aaacggcggcattcctttcagaccaactcaaagtcctctgatcagttttcgctgttttgt
gttcttggcattttattgcaaaactatttcattc
>Hindica_243_Transcript_2/2_Confidence_0.000_Length_2448
gggtttttgcccgtttcgatgacataatttgtttctcattgattcattcctttgcgttaa
aaagtccattgattggccttttcttccattttctgattttgtttggtttgtctttgtttt
gtactcgatcgttctgctgaaaatgtcagataaggccccccaatacctcgtcggtctcga
gcagtccgccgtccatcccgactttcctgacgcccttcctcccgtgttaaacaacccgca
acagtgtccttatggcctttatgccgaacagctttccggcaccgcatttaccgccccacg
ctcctccaaccgtcgcaattggctgtaccgcgtgcggccgtccgtcctccacaggccctt
ccggcgcttggaaggcaacggacgttttacaaatgattttgctcaattcattcctaatcc
caatcaaatgcggtggaaaccacgcccactgccaaattctgtgacgaacggcgcccctgc
aatggattttgtccaaggcctttacaccgtttgtggggccggccatccgacaattaggca
tggtttggccattcatctttatgcatgcaataccaaaatgagccaacgagccatgtacaa
ttcggacggtgactttctgattgtgccgcagcacggcaccctccacatagtcacggaaat
gggcaaaattgaggtggaaccgcaggaaatcgccgtccttccccagggcgtccgtttctc
cgtcgacgtttccgagccaagccgcggctatctcctcgaagttttcggcgaacatttccg
attgcccgaattggggccaatcggagccaacggattggcaaattcgcactgttttcgcat
tccgacagtttggtttgaagagcgggagggtccattcagcataatcaacaaattccaagg
ccaacttttcgctgctgaacagaatcattctcccttcgatgtcgtcgcgtggcgtggaaa
ttattttccgtataaattcgacttgcgccattttatgagtgtcaacagcgtttcttttga
ccattgcgatccgagcatttttactgtgctcactgtgcccggccttcgtaagggcgtcgc
cctcgctgattttgtcatttttccgccgcgttggtcagtcgccgaaggcactttccgtcc
tccatatttccaccgcaattgcatgagtgaatttatgggtctgattgttggccgttacga
agcgaaagagtgcggattcagcgcgggaggcgcgagtctccactcgatgatgacgccgca
cgggccggacgcggcctgcttcgaaaaggcgtcgacggacaaattgggcgccgcccgaat
tggggatggaacaatggcatttatgttcgaaagttcgctaagtttggtggttaccgattg
ggccaacgaggaatttgtggacgagcgatacaacgaggattggcagccgttgaaaagtca
ttttaagaggaccacatgaaagaggccgagaaaagagagagcaaagaaagaaagagcgag
agagagagagagagagagtcagagaagagagagagagagagagtcagagaagagagagaa
ggagtagtgaaagcctcggggcaaaatcaaatatatatatactattaatgttggaagatc
agatatgcttaaagtgtctggttggcttgtgctattttatgctgattggttttgaatgcc
ttttcctttctttttccctttttcccctcctttttcgcttccgccccgcccccctttaat
cccttttcaatctttttaatgttggccaccgttcgctttcattccgtcgctgacaatcgc
attgattgctgccaaactctgtgttcgctggacgaacgtgagaatttgtcggctggtgac
ttttccgcggggggagcggcctcacaacttttgtcgggagggagtgaccacgggaggagg
gagccgaagaaggggaggaaagcgaacgaaagagtggccgcaattggcagaacagcggcc
acaagtgccaacagaagggccgactcccttctcatcgacgaagttcagctggacgaacac
gccgacggaccatccgacgacgacgacaatgaccttttgccggttgcattgggtgccgca
gggcgtgaggaggaaaatccccggacgaattgggcggccaattggcggctcagaggacgc
cactgtctcaaaagggcgtccgctgccttcggctgctgtttcccttgggccgtcggcttt
aaacattttaaatgatcggaatttggccattcaattctcattaatttaattgaatctcat
ttcgaaacacaatgatcaaaactctgctagctacacgaatcactcactcattcgctcgcg
cacttcgcttccgccccttcccctctttttccttatgcccttttcacttaataaaaaata
caaatacaagttttttttattgttccatcttgaaatggtaattgtccc
>Hindica_6867_Transcript_2/3_Confidence_0.333_Length_3073
ggaatcttccgaatctaaggcagaaattggaaaaacatctaaaaaaaattttttttgccc
tttttgtcgtaactcggccctctgctgatgttgttgggaagtgatttggccgcagcgctc
ggcacttacgccagccgtgccaccacaccgacacgggcccatactccgctggtcggcacc
gatcggcccagtccagcgacggcacgtcgtcgtctgctgcacccgtcggtgtcgcgtcag
cggagtccgctccatctggcaccaaacattttacgacccaatgaatgtcaacatttccat
tacgattctgtagaattgggcccagtaaaagtgaaatttgttgggatggaagaagtggaa
aatttggaggaacaaaaagcggaggacaaaaacagcaaaagagggaacggaaacgaagtc
aaattcacactgtccatagaaagcaacgggaaagtttggaacattgtgcggatgcctgcc
gaattggtcgaatttgatagacagcttcaccgctgcgtgttcgacaggagacacagccga
ttgaaagaattggacacaaacaacagccgcctgaggggcaccgtctgttgctacgtcggt
cggctgtctctgctgacgggcagtctgatgcgctgttacgccgtcctcacattcctcgag
cttgacaaccgtggcaaccatttctcccccgtggagcgctctctgcccaatgtgcccgcc
gtcgcctgtgccgttgccatttgtccttttgccgcctcccaagcggaccaacttagcctt
cgcgtgggtgacattgtttcagtggtggaaatttttgagagcaaaagtgacgacgaaaaa
tggatgcgcggcaaaatgacagtgccgtccaatgaaaatgaggaggcacaaggcgacacc
agcagaagcagcagcagaagatttggcgttttccccgcccgttgcgtccgtttgttctcc
gaccgtttgtcgttgggagaacaactttggatggcctcaaattccgccgcatcaaccatg
gcacattcgcttatgcgtcgttcattgccgtccttttcgtcacaccaccgtcgaaatggc
atcacaggcccatcattgttcagctacgcaattatcaggtccttcattatccgtctttcc
aaacacgcaactttttcttcttctcatcaaatgtcgaacttttgtcccgagtcgcccccg
ttttcttcgtcgtcggtgtttggtgtcgacctcgaaaaactgatggccaaactgcaaaac
cggcacaaagagaggatggaggtggccgacgtggtggagcagtgcattcgtgtggtggag
agccgtggcatggaggcgggcatctacagacagtgcggggtccaatccaatgtgcgacgg
ctcaggcgaatgttttcctccggcactttgccccaatttgaccaaagtccgtccgtctct
gagctgctcacctgcgacattcattccgtcggttctctgctcaaacatttctttcgtcat
ctgccaaatccgctgatccctttccaatgccactcaaaactgatcgaactttttggcact
gaaaatggttttcttgcaacgatgaatggaagagaattgatcagcaaagtgtcccaaatt
gtcaaggaattccccgcgtcgcattatcacaatgccaaaaggctttttctgcacttacaa
gcggtctctcgacacccgcgcacccaaacgaacccccgaaatttggccattatttggaca
ccgaatttaattcggtatcctcctcaatcaccggcgaccacgacgcatggccaatacccg
caccatcagttggccagtttgaatttacacacggacatttgcactgtgttgatcgcattt
gcggacaaaatttttgccgattcgagcggcggcggcgggagcattggcattgtgtcaagg
agctcgtctatgggatcaattgaagtggaaaatagaaagcagcagcgaaatgacggactc
aattcaacaaaatacacgggaaagagcagtccaaaggcaccgggcgaaaacgccggcgaa
ggccaaagggacgaaaaggcaccgccgacggaaccgaacggaggaggcaaagacgaagga
gcacaacgccagcagcaaattggagcagtacacagtgtcattgaaaggccaaagagaacg
gcagcggaaggggcaaaacggcggaagaagcaaaagaaaagcgaaaagggggaacaaatc
gaacggaggacaaagacaacgacgacgaagacgacgacggatcagcagcagaggccacgt
cactgcgtcctatcaccacgactgttttcgccgcttggctgccgtttcgatggggtgggc
cattcggtgttccgtcgcgttcgatcaatgcggcacagtgtgcgacgaaagtttttcaaa
gagtcgccgccgaaattatcgatgagttgccaccaattgggccaatcgcagcagcaccct
tcggcattttcctcttctgccgccaccgtttttatcgcgaaagaaaaatgcctatcaacg
acacaaaaagagacgacacgcaacgacggcagcacggagccatgttcaccgtcctccctt
ttggccattccattcgtggacgatgcatgcagctcgtcgaggatttcgtcgtcgacttcg
ccggcattgagccgttcattcgcttcatgcgacgcactgagtgtttccaccacaaaatgg
gtaaccgcagcagcagggggaaacaaaagcacggagggggaggggagaacggcacggaca
gaaacggcaaaagcgacgacagcggagaaacgggtgaattttggagatgaaagtgacggg
gagcagcaaaagcagacggagcagtacaatagcagcgggaggagaggggagaacaacgga
agggacagcacagagtccatcccactggacatcagccgatacgacaacgtccacagcacc
atcgccacgacgaacacggcacgctgagagagagagggaggagggagcaggcggaggaac
acccaaaaagcaaatggcacacccaattggcacaatgaataatgcattggtcaccaacag
cagtttagtggac
>Hindica_11704_Transcript_1/1_Confidence_0.000_Length_1739
tttttttgacggaaaatgcgaatgttttcaaatgcactcgtcacttaagcatacgtccga
aaatcagttacaatagctgcaattaacgcaagaaaaagacatctttgttgtaaaaacaaa
aaatgaaatgacaacaaaaggcaggaaaactataaaatggacaacaaaaaaacatgcgaa
gtatggaaaattaaggggattttgggcacaagcgatggaaataatgataaaacaacaaca
gcaacaacgagaggaagggcccttctggctgcctattctcggccaattcagggacgtatc
cggggagggaatatttccaaatgcatcaaaacagaaaaattggattttctccggtgagct
gccccggataagtcaactgatatattgaggtttgcttaaaaattcgcttttagtggtgcg
ggtgaatgtgcgtccctttgaaacatccgttcggaatgtgttcagattttctgtaagcga
tcagtttttccattagctcgggacgaatttcgaggggtttctctttctcccatgggaagt
cggaatgcccaaagtgtccattggccgcggttcgtgagtaaatggcgcgcttcaggccaa
gttcctcgataatgaccccgggacgcaggtcgaagttgtcattgacgatttggagcagtt
cttgctcagtcagtgggctggtcccatacgaaattaccgtgatggacaaaggcttggaaa
tggcaattgcgtaggaaacctgaaccaaacagcgacgacagacccccgctttgaccaatg
acttggccacccatcgcgccccgtaggctcccgaccggtccaccttcgtggggtccttgc
ccgaaaaggcgcccccaccgtgggccccccatcccccgtacgtgtccacaatgattttac
ggcccgtaagcccagcgtcgcttttggggcctccgacatgaaaagagccgcaggggttca
ggtagtaaatggtacgttcgtcaagcagattggccggaatgacctctttgatcactttct
ccttcaggtccgaacggaccacctccaaatcgccggcaaattgtttgtgttgggcggaaa
tgacgacggtgtgcactcggacggggacacaggcgcctttgttgaatttgtactcgacag
tcacctgcgactttgagtcgggaaaggaccagccgagggagccgtccctcctcagcaggt
gcagtttggccaagagtttgtgtgcaatgagcagcgacaatggcatcgcctcttcggttt
cgtccgtagcgtagccaaacatcagaccctggtcacccgcgccgatgtccttctcgtccg
ctttgttcatccacacgccagccgcaatttcgggcgcctgctgctcaagttcgacgagga
ttttgcaggttttgtaatcaaaacctttgttcggctcatcgtcgaaaccaattttctgca
cgacgttcctgaccaattggttgtagtccacgttggctttgctcgttatttccccacaca
gaagaatcattcccgacttggtcaccgtctcacaggcgacttttgcgtttgggtcttggc
cgaggtgagcatccaaaacggagtcggaaataatgtcgcacattttgtcggggtgccctt
cgctaacagactcactggtgaacagaaaggtttgaccgaccgcatcaggaacaacgtcaa
catccatcggaatcggcggcattttaatgggaaggaattggaacaatcagacaaattcg
>Hindica_8596_Transcript_1/2_Confidence_0.333_Length_781
agtttgcttccttctcaaacatttactgcaaatatttctatgtttatggacctgattggc
gccaagtgggaggagaggaagaaggaataacgcacattggatataaacgagaaggaggtc
gtataacgctgaatacttccattgaaggaagtttttgttcaaccaatccgttcaaatggc
cacaaatcgtatttagtttttatggatatgattttcttggaaacgatgtcatccgcggct
attcagttacgcatttgccaactgtgcccggaagcgtgaagcgcaaatgccctattttct
tcccacagagttcaacagccgttcagagattgttaagtctattcacaggccgtaaagcgg
aattcgtagatccgaaaattatagcaatggcagaagggagagatggtaatttaattttcc
cacaaattttggtgaaccacacaaagtcactcgtgtcacaacccatggcttcgtattact
ttcactctctgcaacactcagaggcatgaataaactcggatatgcatcaaactcagaaac
gattagcaaaggcatcgaattcccaattccttgccaatccgcggaaaacacaaccattac
aaacagaaaagcagcaacaaacgcagaaaaaggggtgaaaaaggaaaacagcatggaacc
tgtgcaggttgtcatttttcgaaaagcatttacaaaaggaagcaaaaaattaggagcggc
aagaagagacaagttggatggaacaaattcaaaaagaaacaattgggcagaaagacttcc
t
>Hindica_7587_Transcript_2/2_Confidence_0.000_Length_508
atggtaatgaaaaaataacaaaatgaatggttttggtgaataaaataaattatgatcaat
atattaaaagcgcagaacaaaaccacaaaaaacaattataattatagtcaaaaccgtaaa
agaacagaaaaagaaagaacaaatgaaaaacaaacaccgaaactgtaaaaaaaaaaacaa
aaaacaaataacgaaaatggaaaattggttcaataagaaatgacccaaatgagcagtgag
tgggaggggcaggcagttctgtagccagcagaggaaggggtgaaaggaatattcataaaa
aatccatgagacaaatgcataattgtatggccataaattgcctagaaatttcgccccgcc
cgtcggggttttggaggtgggggccaaatttataccccttgctggttacttactacaacc
tgcttctgattgaaggtttttgttggggggtacacaaacatagacataaaaacaccttag
caatattcgcataggatcagctgcagca
>Hindica_8222_Transcript_1/1_Confidence_0.000_Length_729
ctttgctttgtttgcattagatgagaatttacaaaatcagaaatgagcatgtttgttcgg
gtaataaatagtggtcgccgtttgctctgccttttcatttgttccgattgttttgtcctt
tcacttggcaatttgccaatgcccccggactgctgttccgtttttccatttgtcccccaa
ttgccaaagtgtgtcgttcttccgccgcttttctgctcccattttgctccgtcccatttg
gtaaaattgtcgaatttattcgtctgtcgtatcgcgaccgtggcgagccaaactttgcgt
aatagctttcgttgcgcatttcgtcctgaagtgtggcgaagcggcaacaaatcatttcgc
gaaagggaattctgaactcgcggttgtatttgcaatagatcagcggattaagcatgctat
tcgaatagcccagccaaagtgccaaagagtcgagccaagttggcacgtggtggacgaggc
gttgggacttcagcagagccaaaatgaagaagggcacccagcagaagaggaacaccgaca
tcatcacgcccagcgtcttccgcgctttgtcttcccgctgactgtggtgggattttccga
atccgccgccggtgagggcgccgacgacggaagaagcggtcgaagaagaggagcccaaca
aaggaattcgaagtgcgccgaccaccgatgaacaggccgatggccttggcttgtcgcttt
tctcttttg
>Hindica_1165_Transcript_1/1_Confidence_0.000_Length_503
gtccaattaagaacgagtcttatatttttttattgtcatgtgttaaactacaacagagcc
cccagcgcgtaaactttagatttctatgagtagaagtgaggttttgcgattataccgacg
cataattcgcctttcgaaggattgggttgcgcaagaaccgacaaaaactacggaagagca
aaaatatatcagagaagaggcgcaaaaaggcttcaaagcacacaaaagcgagaaggaccc
ggagaaagtcagtgaattgttgaaagaagccgagaaacgggtggaaatcgcctgccatta
ccaaatcccttacgaccggcccttctatttgcctcctcgcacttccttcgatgtcgaccc
ctcttccaagtctgccaaacagcgcactcttcaccggtctccgatcccttccaaattcca
tccgcccgccgcttctcgcggaggctcttccgacggaactcactgagaatggcactttcc
gtgcctttctttccgcttttttt
>Hindica_9916_Transcript_1/1_Confidence_0.000_Length_4191
tttttttatcgctttttcccgctttgtttgttttgttcgtcgtggtgtgatgagtcagcc
ccgcactttgacaattggcccaccccggcaaagaaattctcgtcgggggcggtggtgtga
cattggttacggtgacggcccattgctgctgctgatgggcggcattggagtggccctttt
ctgtttgttcgtcgctttttgggcgataggcactgacgttgtccttcccctcgcgctgct
tctgtccgctgctttcggctttttgttcgcttctgcacttgtccacaatgcccacctgtg
cttcggtgctcagattgttctcgcccaactcttcggtttgttgccgtccgtcgatgagac
cgccccaaaaggacaaagttcaccaacaacggacaaacagcaccagcaaaagggggcagg
ggacgaggctccgaaggggcgacacttcgcccctccgaaggggggcggccatggcaacag
caattacattgtgcccccatgggcacgcattgaaattgacccacggctgaaccacgagtt
ggaggagctgttcgagacgctgttggagacctatgtgagcagttggtacaccggactgat
cagcaccgacaccgcctttttgctcgaagtgcgtcatttgatccgacattcgtccgccaa
gctgatcaaccgtttgaactctgttgacctacgctcgctgatcatcaacgaattgtttcc
gctggtgttggctcatatggagcgcatttgtcgtcttacaaatgaaatttttgggcacga
aaaccaccaagaaattgcacaattgcccacctcactcatcgaattcaaagtgttcgatcg
atgggccgacgacgtgcactgggcaatgcaatcggatgccaaccgcgacacgtacttgcg
aatggtggccgatctgctgatccgacattttatggacgacattcgaattggcggatgctt
tgtggacgaagagcacgcaaaaatactcaacgacaacggcgccagcaacgacaattgggc
cgcgggtggtgacgcatcggccttttgttcggcagcgacgacgacgaaatggtcctgcca
cagttcgcgtcactttctgcgcgagttgctcttctccgctgcgctcgtccccacccttga
cgccctttccgagcccgactcactgaaccgactgatgctaaacgcactcagcagcagcaa
cagtggcgacggctctgaatatttttcgtcgaccatcgccgctgccgtagcgtcggatgc
tgaggaacaaatgcaacgcgacacatcgccaccggctaagcaggcacaacggcccttttt
gagccgtttcgttgagccctattacaccaacacgcctgactcgttgctgggcctaaagct
gaacgacttggtggagaacccgtacttgaccaagctgttcgagatgtacttgcgcgactt
gaacgggccaacccatcttttggactgttttatgcaggcacgcgacattcacttgcgcat
tcagatgttgagctccgccaaacttggcaccagctgtgaaaatgaccaacgacttcagca
ggaagcgagcgaaatttgcttggacgcttggcaacttttctccacttttgtccattcgaa
tgggccaaatcgaattccatttaacggacaaattgagagggagttttcaacctttttcgc
atcgttcaaaaacaacaattgcatgggaaggaaggagccgaacgatcagcaaaaaatgga
tgtcaaagagttgaagccactcgaaaaagtgatcgaaaccatttacaagcaggtctatca
cgatttgcagtacaactacgtgatcccattttggcaatccgaaaattaccttggctattt
gtgcggtgcgccacccgacgttgacgaactgatcggcggaggtttgtccgaagagggcac
ttcgtcagcgaacaaattggccacaaaaatgcctgaaggatctttctcactggcccaatt
caggaagaagctgttcaacttcatcactccgtccagggagtcggtgccgtcctcttcctt
tgcctcctcatcctctctgttccaccaatggtccgtctcctcctcaaatgctgtcgatga
gtttggcacttttgcgacggacgtggacaacgaattggacgacgacggaagtgccattgc
aatggccgacttgggccgggacatggccaaatggagtgtgagcatcgacggagtggcgca
acgacggactaccgaccgaacttcatcaacgttctattacatttactcgttgagcgtcga
gcgaaatgatttgccggaagagtgttacacaacgccaacaaacaaaacggagggacagcc
gccccgccagttgtgcgcccctttaaccgcggcagaggtggacgagggacactttgacaa
cgacgccggagccaatttggttgacggggaggaggaagaggagttgccaaaagtttggac
ggtcggccaccgctgcgaagacttttttgcgttggaggaccgcctaaaggaaagcttaca
gttagccattactcctggcgccaatacctccaccaactccacgttgcggttggtcaacgg
cagcgcattgcccgaccggaagatgacgctgcaactgttgcacaacggacggaacaaccg
ggcacttctggaaacgtatcgcctccattttgagcgtttcttgcagcaactgctccaaca
gccgaacatgaaacgttccgacttgctgtacattttcctgacaagcgaagagaactcgac
cggtctgttcgagttggccgccgacagtggcagcaacggcgggggctggcgaccgggcgg
cgccaccaatttcttgccggatttgaacccgatcagagcgatgcggaaagtgggcggcaa
agagcggggacaaaacttgaagccgttcattctcaatctgctggccaacactttggcacc
gccgacagtgcgcaacacaacgacgacgatgcaaaaacagcagcgttcttccgagcaaaa
cattcacaaaagtgtagacacaatgtccgtgaagagtggaacggccaccgcgcggagctt
tgacgggggcgatgggagaagcgctgtttgttcggtttactcaccgaacaaagcaaagaa
ttggacggtgacggcacaaattccgcacgaaaaacaaatgccgaatgagtgccacaatgg
tcagcggttgaattctggcgaaattggcgccgctgtgccgtggggcggcaacttctacga
ccttttcctgttcctctccctccatctggggctgttcgtgcgttttcccatttgggtgga
gtctttgctgtgctctctgcgcacttttgtcggctttcttttctccacctttttgcggcg
caaaaccacacggattttggacgataatttgctgaacgtggacattgtcatttatttggt
ccgttcactgcatgagctcattctgttccaaaatgtgccctcttcgctgagcgcaacgcc
ctcccaaaattcgatggcctcggcaccgttgggcaaacagtcggttgccaatgaacacat
aatgcagcaacggcggcgaagagcaatgacgacattgacggaaaaacaacaaccgcaatc
agcaactgcaacggaaaaattgccattcccaatttctgaacaagagcgcaaattgcgtgc
cgagttggcgcttcattgtttggagaaatgggtggagcggattttgcccatttcgccgtt
tctccactgggcttttgggcgatttgcttccaccgtttcctcagcttttcccttcggtca
aacaacagaagccatggacaatgaagcggaggaggaggaggaaaagcatatgccgttggg
agatcagcaaccaagggaaaacaatgccaacgatgactccgatgatggccaacgggtggc
gtcggtccgactcctttttcagtgctttcaaatgccgaaattgaatcgtcagttggcatt
tgtacttctggacaaattgttgcagaaacttgttgttgaaaggccacaacaattggcagc
tgaagcaagaaaaaaagaatgaatgggttggatggtcggtgattggtggtcactcaaagt
tgtcaagtcgattttggttgcggatcgaacaaatttctgtatatttttgagcatgtcgaa
ttgcttttgacgctttttgatctctcataatttttaattttttaacggtgc
>Hindica_8259_Transcript_1/1_Confidence_0.000_Length_934
tttgagggtgtgattaattgctgttaattgtccgggatcactttcaaatggtccggggcc
ctcaccagccattcgggccacgcgccgaaatacaattcggcactgaaattggcccgtcga
agggccgcccaaacgaaggcggcgcgatgggaggagaaaccgtcgtaaacgatgacgaga
cgggcacgggaaaggccgaattgggcggagaacagcgtggactgcgcctcgcgggagagg
ccggccaaagactccaccggcacattttgagcaccgcggatatggccaaaaatggcagac
gaagaagcggcgggagagacggacggaccattgccgtggaactctttgtccgtttgtgcg
tccacaatgtctgcctttgtgtttgcgctttcgcgctcaaaattcgccaatacatcgtca
aaagttgaaatgaattcggctcgccattgtgcgcgaaaaatgccaaagggaggcaaatgt
gccgagggcaaagcatcaggcaaagaaaacgctgcagcatcctcgagcaatttggccagg
gaagtgccattgaccgacgaatttgggccgcccattagcaaaagggaacggtccaaaccg
aacaggcgaaaaacccaaagggcataatgggcccacaactgttgggaggattggacgtcg
taaagcagcacaacggagccctggtcaacttcttccgagcgcaaaaggcgttggaattgc
aacggatggacggggacgccgttgtgggacagagaggacagcagaagcactttggcacaa
ggcaacgccacgggggtcggcgggtggctgttcctttcccgaacttcgaacagtcgcaga
cgctttttcatctgtccgtcggccatccaccggaccaattgttcgggctgtgccatcaat
tcaggtgcgctttcttcgccggatgaatagggcg
>Hindica_4540_Transcript_3/3_Confidence_0.000_Length_1317
gtgctggccaattggcagaaattgttggtggcccaaacgccgcagtaaacgttggcatcg
gcacaacccggcaagcagtacatccgcctcagctcctccacatcggaagcactcagtccc
ctgcgttggcccatccgcgcatcgttcacaccgggattggtcttggccgtcattgtttta
agtccggccgacttggacgcaatgttgcttgcgtagtgcatgatggaaccgtagtcatat
ctgacgccatagctggtgtatttgaccaactccgagcgcgcaaaagtgtcatagttttgt
gggttaatgttggcccagttgatgctgatgaacaggtcacggtcgactcggagctgttca
tgctgcaggcccagcgcgtgcattgtctcgtggatggcaatgccggtggggttgccgcat
tggaaactcagataaattgggttggccggcggaattcggcccacgtaactgagcccacaa
aattgtgggttgttgatcttcacataatacagatggttccctgacggtttgctgaacgtt
tcttgaaaagtcagacagcttttggattggatttcctgaaccgctgcgcgaacggagccc
cggtcgctttccggaacggactgatcgaacatgtacaaaatgggttgcccaattggccat
ttttgggtgggagaagcttcgaaaaacagggaattgccagcgcgggtgaaacgccggcgg
ttggcatggtgccgacggctgaaccgacggttctcagaaggcggcacggcgccaacgcca
acctcgttctggttgatctccgtgatcagcacgttcgcctgctgttctgtgagcagcaaa
tcttgttggaagacgccattattcgccggctcaacgcgtccctctaggcccgccttgcgt
atcaaagcctttttcacttggaatgttcgagaaagtctgatctcgacctcacgaccaatt
tgattgtccgattggcctggcgtgaacgtttttctgatcgatgtttcaaactgcgcaatt
gtttcccgctgatgaagccattccggcctctgctgaagacaattattcgaagaacaaatt
gactcaatcgcttggcgtgcaatggcggtgatttggcccacagtttgggcaggcaaaaat
tggcgcaaaatgcccggcactccttccagcacattgtgcaccgccagcgaagggattggc
ggaatttggatgttgccgaattggttggccaactgcgggttgacgcccacccgactcaga
atgccttgcaccgctccgccaatgtttccgagtccaccgccgccgcctcgggggccg
>Hindica_8763_Transcript_1/1_Confidence_0.000_Length_382
caggaaagagctgtcaacatgaccaacctcacctactctcacccacgcaactacggcaag
gactcgcgccactgccgcgtgtgccacacgacccgtggcctcatccgcaagtacggcctc
aacatgtgccgtcgctgcttccgtgagcgtgccacccagatcggtttcgtcaagtacaga
taaattgtttctcgatccgactctcagatgcgtgggaagctttcgcaccaaactcagcga
gcattagaggacggaggtttgactgcaaggacaacaaactagctgcgttcgatttttcaa
tgcactccgtgcttccgacagcagtagctgtggctcgtgcagcggcgataatcaaatgta
actagtttgcaggcaaaaaaaa
>Hindica_8505_Transcript_1/1_Confidence_0.000_Length_453
tgcgcgaaatcagagctaattaaacccatctcattaattaattgtcctatgctattggct
ccaacttcatcggctggtggccaaaacattgacgcattttctgacgatgacaatggtgcc
atggtgtgtttgcgtgccgtttacgcaatggaccatactgcccattttgaccataccgta
cgccatgatggcatactgtgggatttgcggtttgcaaacccggatcaaccgcctggcggt
gtcgctcaacctatattggagcaaccggttgggcgctttcgtgcgccaaggtttggcgca
gcaaccattgcgcccgaagactcaaaatgccagcgccaaaaattttggcgctggcgccgc
catagccaagggatgtatctgatcacgacccttttgccaaaccatggatcatcaccacag
aatgggaatgcacagcaacaaaacggtgtccat
>Hindica_9349_Transcript_3/3_Confidence_0.000_Length_6248
gtttgagaataaataattaatgttggaagcagcagatgagaccatacgacagcaaagggc
ctacaaagatgcagaagggaaaatgggagttccaactccttcccaagcaatttcaaaata
tttccgaccattggatgcgactgacttagaccaattgcaaaatgcctatccaaaaattgt
caaggacatttgtgaacttatttcacaactgaaacaatcgaaaaatgaatggcgcagatt
caaaagtgaagaaaaacggatcatggttttgttatgctccgtaaagcaattgatcaaaat
caaaaattcgatttttttactgcatggtctccaaccgagccttttctcgttatttttcgg
tcttcttcccttgactgaccgatgggttctgacatttctgccgaattttcattgtttgct
acttcaaatggctaaagaatttgcattaacgcatgatcatttttttcacaattctgagat
ttttcaaaccggattttccgacaaaaataaaacggctcactcggctgtcggtgcgacagc
gccgctatctttttcaagcagtgtcagcagcaaatacttcacaaaaattcttggctcact
tgctgagttgttccgtcttttcattgttttgtctaaccatgcacaagcaacactgattga
ttggctttccaaaatttcgaatttagttgccgagcaattcaaattagtctctgagctccc
tgaactgtttgctttgcgttcttcgcttttgcttggtcccttcctttcactttattctat
aaaatctgtggaaatgcgaaagagtctcgtcaagtgtatttatagaatgcaagtgttcaa
tgttcttctctctgacgaagcttcttccacagcactttcccatcattttatttccaaatt
gtgtgaatgtgccgaacatttggaaggggaacagtttcgcactctgtggaatcgtattcc
tatcacatgcttaatacggatttctgggacgtcgattggtaaatgttgctcttctatgag
tagaaaggatgacattgcaaacaaaactcaattggttcttggtaaggtgtgtatggagcc
gaatgaatttcgctttgtgtccgattttctttttgagcgcagacgcatttttttgttgca
ggacagtttgtcgcctcaaaattggctttttgtttctggacaatatctttttgaaagttt
gtcatgcactgtcacagaagagccgcagaaagtttcggcaacttttaatgaaaattatgt
caaaaaagtcggaccaatgaatggcaacacttctcttctgcaaaagtggctgtttattgt
tagccaatttgcacattattgtgccatgcatcggatgaaaacgccaattggaaaaacgcc
gttggaaacgtttaccaaatttgaagcccaattgcgttctttggcttcctcttgtgtttc
acagaaaaggatgccttcacgttcaaaaaatttaccttcaaataatagggagaccatgtc
acattccaacgctaatgaggacgaccgattacccatggaccaattaactggtcactgcgg
agaagaacgaagggaattgcgtccggaggaagaatggtttcgtgtgcgggtgctgctcca
ttgcattgacatggtcgagaaaatgatggcttatgcggtgcgcggatcaatgcttaaaat
ttatgcagaactcccattgaatgcccgtcaattcttttgcgtcaacttcaacacgtgcct
ggattggctgtctcgaactgcacttccgctgatgagcacggcctatgccaacggccatta
tgcccaaattgtccgatttggtggttttcttttagctgaatttgaacggaaattgccttc
aaatgtttccgatacaaaaacccgacttgattcttccatgcaatttgctcttacttggat
tattcgtgcactggtcagattaggagcgccacaggcaatccgaggagtacaaaggttttg
cgagacgacatttggacctccggttgatttttcatggtgcctttatgccgaattacttgc
ctcagcgcgggttgaggaagcactcgatgggtttttgaatttcatgaattgtgcaaaaca
atccaaagaaaatgttccgaaggttcacgaccacgtgttaaatgctgttgaggaattggc
actgatggccgctgggattttacgactttcacaatccgaaacaaaaatccgtgaggcaat
cgcagataggcaaaaagtcaaagacaccgaaagtggagacagtgctgcaaaaatgtctgc
ccttttttcacgcgaatgttgggaaagtgttttgaaactttcttcctgggaccaattgcc
cgttgctttccatgggtcgctcactcaaccgactgcagaacccaaaagtgcaacttgggc
tttgagcaaccgtttattagaaaccgaagcgaaaattgtgcgcatttttgaaattcgaca
aaagagcgccgtcggccgccaaaacacaggcgaattgcttttttcgatacaggatgactt
gagtgacttggcacagtttttgctgtttggaggcaatggaaacactgacggactcgcaca
ttcaaagttggcaattctgcactcaatctgcaccggaattcagcatttgaacgtaccagg
ccaacattaccacgcacaatcggcacaacttcagcagcacttcccgccgaagggccaaca
acaagccaaacaaatgcggagcccgacgaaaaatcccaattcgacgccgattttgttgga
tgttgacttagctgatttgctgcacaattgcgagttcaatgccttgcaccgcttggaaat
cggacaaatgtactgcggatggatgcaccggttgtacggggcgcagaaagagcacaattt
aatgctgaaaaaaatgcatgggcaaattgcacaatttgcaaaagagctcggaaatccgca
gttggccaacacgcatttgcgactttcagtccaaagcggagtgacgccgacttcgtggcc
aattgacgacttatacggcagccaaatgcaccatcaacttaacattttgtcagaaaatca
ccaattgcccatgggcttttcaaatttatacatccatcagcaaagccctcctcaatttca
gtcggttcctcctggttttgagtcatctttcctcaacaatcaaacttttcaaaccgaaga
agttcacaattattttcctgtcggcaacatttccttctcttacacaccgaccccccaagt
gacgaagagtctgctttctgaagactttgacggtgattctcttcgtctgttaccaagcga
attggccatcatgcaacaatttggcattgacatttcctctccccaagggcgtcaatttga
ggagttaattggtcgctgctcaacttatgaagagtttcatgctaaaaccatcgagcactt
tcctcttacgaatgtttccatgaattcttcggcaattttaatagcactagatcagtcaaa
ttttacgcagttttggttgtcagtcaaacatcgtcaataccgtctttatgagctggcttt
gaattctcatctgcgtttccttgaaaatttgacctccgaaaaaagttatgtacaaactgc
ggaagtgattctgcgattccttaaaatgctttctcgccaacctgaatggtttgagcgaat
tgtgactttttcggcggataacacccattcaaccgacactgacaacaaatcggcttggat
ggaccgaattcccgttaacgtttggactggaatgatcccgcaactttttgcccttctcaa
ccatccaaaatcggttgtcgtcgatgccattcgttcgttgttggaccaaatcggccaaaa
atcgcctcatgttgtttgctatcaggccattgtaattgctcattcagctgaagaaaaagc
caacagaatgccattcccattggacccgccaaaagaaagtgccgagaaatttactctctc
ttctaaagcgtgtgaatctctaatcgcttctctttcgaccaaattccctgacattgtgcg
agataccactgagttttgctgtgctcttcaacgcattgcccaactccacgaggaacaatg
gctttatgcgctgactcaatttgaccaccaaattggacggctgattcgttcatcaatgac
cataaatggagcttcgtttttgccgaataatttgttgcttaatgggcggtcgtccccgcc
aaccgatggccgtttgcttgagtatatggagcaggttttcaaatcgctcaaatatttgga
ggaaataacctgtaaagtgggaggagaaagtgaaaacgaacgacaatttgtttttttgtt
tggggagctaatccaagccgcacttgtcaccatggagcagaacatgcgcactgacccacg
caaagcttgggacccattcagaaagttgatttccatgctgaacaaacaagcacttaagaa
gacttcgctctgtttgaacatttccaaaatttccactcaccttggcgaattgtctgcaac
atctgttcccgtgccgggtcaagaattgtgcagctttaatcaagcagtcaccgtacataa
aatggacaaaatcgctttggttttgcctaccaaaacgcgacccaaaaaattgtctttgat
agggtcggacggaaaaatttatacgttcctcttcaaaggccaagaaaatttgtacatgga
caaccgtctgatgcaattgctgcgtatgtgcaatgcaatttttaatgatgtgaaaaacca
tcgacaaatggacacggaccccatttatcactgtgtcacttatgcggttacccctctcgg
ccgtcgttcgggtctgattaaatgggtcgacggggcaattccactattccaaatttaccg
aaggtggcgcattcggcagcttcaatataatgcagaaaatgatgaaagcaaacagcagaa
gatgggcccaattggcaacacaatttcggcacggcaccaaagaggggttgatatgagtgg
agcagtggcgaaaaatagtttcatcagcgataaaattaaagaaaggggaaaggagcccga
gccggaacggcccattgaacagttttacaacaaattaaaggccgtttttgcgactaatag
agtgccgaaagaccatttgaatgaccgtaagcgctggccaaaagagctgctcaaaactgt
gctcaaagagctcagagatgagacgcctaaagatattttggccaaggagttgtggattta
tgctgccacttcggacgattggtgggtgaacacgcaaacttttgccagaacggccgccgt
cagttccatgctcggcgccttaattgggcttggagatcgccatttggacaatgttctggt
ggaccttcactctggtcaaattgtgcatgtcgactacaacatttgtttcggaaagggccg
aactcttcgcgtccccgaaactgtgccgtttcgtttgactgagaacattagaacggcttt
gggcccaacaaagtgcgaaggaatttttcggctttcaagtgaacgagtggttgaaatgct
aagggcggacaaacacttattgcttcaactcctggagaccctaaaagctgacccgatgct
tgacttcacctttcttcagggaaattctgagttgcgtggtaaaagtcgacaccaactcgt
tgactttgtagtgcggggaattgatcgaaaactttcgggctttgagctgaaacgacgtca
aaacattagcagtcgaaattcgccaggactgctcaatttggaaggcgaagcgagcaaaga
gtgtgccggaaaagaaggtccaccagatgacactgattgggaggaaattagcacggccaa
tgtagcagaacaggtggatttattgttccaagaggcaaccgattgggacaatttggcttt
aatgtacgagggatggactgcgtgggtgtagcggctgtcaatcgcactatatacatttcc
gacccacacactggttaccgacccttccagtgcgcctattgttccagtgaaatgaaatgc
gattgcccgttcgtatcactaaaatctcatgtgaagaataggcatccggcgtgttcattc
gaacaaacattgattatgaacagacaaaaatgattgatcacttgtcaccttttgtccagt
tctggttcaactttagtcttgtgcttttcccgtcaaaatgtttttaataaaaaaaaaaac
gtttattattttaccttgaaatcgtggtaaaagatggtaaatatgtatcatagtttccaa
gactccag
>Hindica_8422_Transcript_1/1_Confidence_0.000_Length_855
ttttttttgtatttccctcatttatcaaaatattcaattcatgcaaaaacagtttaatta
aagtgaattggaatcctttttcaggcaaatgtgcgcttgacattagtcgatcgatcattt
ggacaatgtgccgctccattgtttgttgagcagagggtccaaaacagtcacttgttcgcc
ctgttccatttcctggggtgcttcgtcgcacttttcatttgtggttgccgtcaccgctgt
tgaaattgtgcagtgggacatcagtgagtcgttggtggtggttgcgttgcttttcgtcgg
cagtccgtccattttctctctgccaccctttggcacacgtcgcttccctttccgcccctc
tgaatttccatttgccattgccatgccaaaaatccctcttccgtcgtcctctttttcttt
atgctcagtgcgctgttctcttcctccagcgcgtcttttgcgaaaaatcctccgacatcc
acgcatagttaaataaaccaaaatgaacacagcggaggagcagacaaaaccggcaaatgc
cacccaataccacggaaaagcggaaacggtttcctgcgcccgctgtgcctttcgttgacg
ctgatcgtctgaataattgccgtttcttgtggtaatttctggagaacgcgtcgtacgatc
ggaacgaccggtgccgtagactttaataaattgaggaaattgcacttccttttgttgttt
attatacggatatcgtggagtcgtgtacgaatgagaaagaagcgaggcatctgttaaatt
cgtccgcttttcctcttccgccttacttctcttcttttcctcattcgtccgcttttcctc
ttccaccttccttct
>Hindica_5107_Transcript_1/2_Confidence_0.333_Length_390
tcagaaagcgaattcgactggcggtgacaaacgccgacacaaaccattcattgaacttat
ccacaatctttctattgggagtgtaaaagaaacccggagtttttgctcttccatctctaa
tattctcgtgctaattttaaattttggggagccaatccgtccggccatcaccttaaagta
catttgcgtctcgcgcaatgttaactcgtccacaatatccaacgccgcgtgtgcaatgaa
ctgcaacaaatggtgcgtctcctgctgctgctcgcgtttcttcggcggaaagtccatttc
gaacaggggctggtcctgacggccaacaatcacaaagtaatactccctaccggccgtagt
gctcataagcgaacaaaaccttaattggac
>Hindica_3407_Transcript_1/1_Confidence_0.000_Length_1432
cgttgtgatgtccctttacgtcgccctgacaaagcgactgagtgccttcaccgattccac
ttcctttttctcctctctctacggctcttttctcatttcactcaaacgccttttcgatga
acaaatgacacagatcgaagattcctacgcaaatgttaaaatgttgaagaagtcgagagt
gggcattctcgactcaatttcccatttcaaaacggttgctttgacggcggtttcggtttt
tggtgaattcgagcgtcgaacagatttggacaaatggctggagaaattggctgatgccat
cctcagaggcattgacggggcggccgaagcgccgacttcgaagtatccgccggcgatcgt
caaagttgagaatttgcacgtcctttactcaacattgtccgaaatgaaaattccttgtct
ggacgcgagacgaaagaacactcggattctgtaccaagagaacctcggaatttacgtgag
ggagtcaatgggacgtccattggataaaattcacgcttttttcgagaggatagaaaaaca
tttggagaatggagtgaagccggaagagatcagttacgagcagcaattctcccggatgga
actgaagcgggccatttcggcatacccggccaaagaagtgaagaaggggctggagaacct
ctacaaaaaggtggagaagcacctctgtccgggctcaccactttcggtcgttgtgtggcg
ccaaatgcaggaggagtttctgaagcaggtcaaacattaccaggagctgatctcgcggtg
ttacggtgcttccaaaattgaattggacttttccatcggggacgtactccaatttttctc
agagatagctcaacagcactaattgtaagctactcattgtcaaccgtttccgtttcatct
cacaatcagcaaccagattttgtttttctgtttcttatttatgaatgccacatatgttgt
aattgttagttcgatagcttctctctgtaattatcgtatatccaatggtacgtacaccca
cagccttcgccggggataaggccctagaagctcaatttgtcgttatcttttgaattggac
tttttaattgctacatcaaaccgccagcaaataatttctcacaatcagttgataatttat
tatcctcttcccgtctttgccttctgtgcttgccaattttattttaatatttgtatggga
tatgcgcaaatgatatgctaaatgattcactctaatttttaactaaggtatataacctgt
ctccaccaaccaataacagggcatttgcaaaacgacttttgataaagtttatttgataaa
aatggagaatttcgaaaagccttaagtctgttttatcttttagtgatcagttgaaatccc
tgtcggggaaaaggacgggtgccaacaaagtccaaaggtaaagggcagcgca
>Hindica_1876_Transcript_1/4_Confidence_0.400_Length_1490
ttttttctatagagacactcaaagattttcaacacatagaggacaatcgggatcaaggat
tgaatgtacgcgcaaaagccaaacagatggttgctttgttgcaggacgaagaaaaactta
agaatgagcgagctcgttttttgttgactcgaaaacgcttcatccaaaacgggtcttccg
cgatagcgtcggacgtttcaaggcgatctgttggcagaaggcatatcgaaactggcggaa
cggatcctgaatttgaagaagcgcgaccttcttctcttggagaggaggaaatgcaacttc
aaattgctttagcgctttcaaaagaagaaagtgaaaaggagcgggaacttcgtcggggtg
atgacattcgtttgcagatcgcaattgaggagagcaagcgtgaattgttggcacgttcct
cgagtctttcgtctccgactggtggaattgatcctgccgaaaaacaaggcacctctaaat
ctcacggagctttggatgatttactttcattgggactagacgatgtgttcaggaataata
ttccaagcgaaaatgcacagggcagttcaacacaaacacaactgcagcaaactcaaaagg
gagctttcaacgatccctggtcgcctcgaccctcaacgaccattccaatggtagaaacgg
ctccgcccaacttaccccaccagcaaattcttcaaaatgacccatgggcgcctgcggctt
cttcctcggatgccagcttcttgtcttttggttcttcttctacgaatcggacgatcagtg
ccgagggaggccacgtccttggtcccctccctaacactcagtcgtcttctaccaaaaacg
acccatgggcatcgttagagtagaaattgtgcagaatttttttctccatgtaaaatttga
aaaggatttacggatagaaaaaaagttaaacggaggaaggtgaatgttgtttttcgcatt
aataaagataaaagatagtacgccaaaaggagagaaaagttagagaaaaaaagatttgtt
ttgccaaatattcaaatcttttttggtatcaaagcgcttgggcacttctgaagggcccgc
gcgatagtttttgaagtgaccagcagctgcagtattacccactttcctctaataaaataa
aatatgaacaggaatttataatgaaaattggcaaatttgctgtagcacaacttttgacgg
cactgaaaaaaggtttaaaacattgaaattcgagggggtaagtgaattctttgtggaatt
gtttgtcatttctgacgtttctttggcttatggcagtgattcgtttgttggcacccaaac
ttcgggtcgcgattgttcatttattatgtggagtacacgagcgaaaatatcgtcggcaga
atgtccggtgaccatcccggtgaacaaatcgccgaagttttgctcctggcgttggcatcg
ttcaaattgcttcagggcttcttcttcacttagcaatgagtcccattctc
>Hindica_4919_Transcript_1/1_Confidence_0.000_Length_422
ttttttggcggtgcgtaaaattggagaggccggcaactgaatgcgaaaagaggagccgaa
ggaaggcgaggcaaagatcgtccgctcggggatcgcttgcacagctttgtccaccatttc
cgggctctgccgctgcgttctgtccgccttttgtttatgttcaatgtcagccactttttt
tattctcttttctctccggggctttcgtcggattcgctctgtctccgcctgcgtcgcttc
tgtcgctgctctgccgcggctgctctttcgcttggctttggtcctttcgcggaagaaagg
cattctctcgcatttcatttacaaaggaaacctccggaaatccattttcaagcaataatt
ggtacagtcggaggacatcggtcccttcgggcaactgaacaatggcgaacttcggggaac
gc
>Hindica_9484_Transcript_1/2_Confidence_0.333_Length_950
aacgtgctgaagcgttaccgacgccccgctcgtgtcgcagcggttggcgacggaggcaac
gacgtctcaatgatccaagcggcccacgccggtattggcatcgatgccaatgaaggaaag
caagcctcgcttgctgccgacttctccatcacccaattccaccacatttgccgtctgttg
cttgtccatggccgtttctgttacaagcgttcgtgtgcgttgtcccaatttgtgatgcat
cgtggcctgatcatctccaccatgcaggccattttctcctgtgtgttctattttgcgtca
gtgtcactgtaccagggcatactgatggttgcttattccactgcttacacaatgcttccc
gttttctcgctggtggtggacaccgatgtgacggccaaaaatgcgctcacctatccggag
ctgtacaaagagttgggcaagggccgatcgctgtcctataaaactttttgcatttgggtg
ctgatcagtctgtaccaaggagccatcataatgtacggtgcactgtacgcctttgacgac
gatctgatccacattgtctccatcagtttcacggcattgatcatcaccgagttgatcatg
gtcgccatgactgtgcacacttggcattgggccatgctggtagcacaggccctttcgttg
acactgtacggcgcttcgttgatcatcttcgacaagtactttgaccgtcagtttgtgctg
tcctgggaattcttggccaaaaccaccgtgatcacgctgatttcctgtctcccgctttac
gtgatcaaatttttgcgccggcgcttctccccaccatcatatgccaaagtgaattaattc
acatcaattttcgcacgcgcccataatttgccacaaattgattgattgattttgatcgat
tgggttgatcaaacgccaaaaaatgagtgatcagagcaaacacttgattt
>Hindica_1367_Transcript_1/1_Confidence_0.000_Length_1049
tcgtcgtcgtcgtcgtctcgaattgtgacagccgctgtcttcttgttttttgcgacaaat
gtcgtcgagttaattgcggagggcaaattcgtcggcgggggcggaattggcttttcccgg
atggcatcgatcagtgaagggatgccaaatgaatgcttttggagtttgatcgctcgactt
tgcagtttctgttggtgatcagaaaacgaagggggcggagaggaagatgaacgaaggcgg
gaaacgcccacggagtatgaagcttcgacaacgactcgagaaacgaccggacgacgagca
aagccactcggaggcgcgaggacggagggagggacgaatattcttccgttcctctcctcc
cctcccccgtcgttccgtttggcaaaagcgccgcatcgttcgtcgtcgctgtcccgttca
tccgatgacactttggcaagtgtgaggctgtccgactgcaatcgctcctccatgccgtcc
ccaccggcagccaattgctcctccaccaaactgtcgtccttctgttccttttcgccttcc
atttgctccccttctccttctgccgttcctttctcagcacagtcgcccttttgttgctgc
cgacgcaccatcgctctcgcttgcctgagtccgcgttcccaagccgcactctctgcgttt
ggctgtgcggaagctgtgacaggacgaacaccgctgacgagcgaattaacgggaaggacg
gcgctagagacagcggtcaaaagagacggcggaggggcaaattcggttgaaagcaatgga
ataggtggtcctgttggaggaggaatgacatggcggcctaatagaaaggtggtcggaagc
ttccgcaccgactcgaaagactgaaatggcacagctgcgtccgtccgactgtgcttaaag
cggcaggcttctccgttcacgcaaaatcccttcatgaaatagcggcacaattcgcggctt
tggttcttcggcggatcgaacgacggcactggtggaagcagtggatttggaggagggttt
gagaagggtaacaattgttgttgttgttg
>Hindica_7732_Transcript_1/1_Confidence_0.000_Length_464
cggaagtgccgctcgatacggcaaggggcggtgcgactgagcctggccttgccgagtcga
gcaaaatggcgcgcattgtcagtcggcgggacagtccctcgcccacccaatccgtctgat
caagcctcccctgcattgtctccctccgatcactccgtctcatttgattcgaccctttcg
ccaatctttctcttctgttcgtcgttttcccttcaattgcattgcgctttaacttccttt
ctctttgctgctcttctattgttttgctctttgtgaatttgcgccgcttttccccccttg
gccctttgtgatgcttttcctctcccccaccggtccttcctctcttccctttcggtgatc
tctccgtttgttttgcatccctccgatctctcccctcccactctttttacctttgcttta
tgcctagagcagcgccgaccccatcatgccatgataaataaagc
>Hindica_14829_Transcript_1/1_Confidence_0.000_Length_673
gtccaattaagagaaaaaatatgctgaaagggattgattcgacgaccaatttattttcca
attcatccggtgaaaatggcgaatgtgtccattccagaacaattgaagaattaattgaga
cgagtttggaccattttgccatcgacgacgccgtaacacttgccgagacttactgcagtc
gagttggctccgaacgttccctgcttctgttggctcactgcttaacacggacacagaatt
tggagagtgcctaccactttttgaagctgtccaacccccagtgtgtaaaaatggccaagt
cgcgttacatgttcgcccggtgtgcatttgcacaaaatcgactgcaggaggccgagtcga
tgcttcgggacgaaaaggtgacggacaaagtggagctgcacccggtgtttgtgggcaccg
cctcactcccttttgcgcattcgctgttggccaacatattacgcgagaccaaccgagtcg
agtacgcaaaactgcacttggcaagcgcaattcgcagttgccccatgctgtggtccgcaa
tacggtcctattgtgagctcggcggcgaatctgtccgtgatcacatgcaacaattggacg
acatgttgatgtgttccgaaaatttcatcagaaagagcatttcctccgacgaacaacacg
agaaacagcagca
>Hindica_1092_Transcript_1/3_Confidence_0.500_Length_1358
accatgtcaaacaacaaaatccaacagtcgttttcagtgttatgtttcgaaagttcgtct
tggtcaacggaagtgcgaacattgtgaggagttaggcgacccgcattggacaacctgatc
cagtcgatcagacctctgccgggttttaaaacgactttctgtcttttggttgtttggctt
gacgtgggcttttggttctctggtggtgcacccaactgcatatccaaaaactgagagatc
aaaaaaggacgaacaacaaaaagaaaagtttcataaatattatatgcagtaaaaaaacaa
acaaacaaacaactctaaaaagcataagaatttattgctcagcaaacaacaaatatttaa
tccccagcgtatttctctttatttttgtttcgaattcagacccttctccgcaattgcgct
cacttgtcccttcgccactttgttgctgctgttgacgaagacgctgatcctcaagcgaaa
ttcgcaatgccatggccaattccgggtcgtctttctcattgatatcaaattcggcacccg
cgcccaccgcagcccccgcttcggcaaaatgggcgaacgaagcaaagcatcaaattctgg
tgtcgcaaaacagcacaaccaacaaaaggccccatcctcagaaccgttcagaatgtccaa
aaagtcggcaataattttgttcttctctgcggtggcctcaccaaacaacacaaaatcgac
acactttttcctttttcagctttttagcaaatttcataaacattttttttcattgagaag
gggtccaatggacttcctacgaatacgacaatgcgctggcgatgattgcgatttttcctt
tgtttgagagtcaaataagcggttttgattccatcaagaatttttgaaacgcagcaaatt
tcaagactatgtaggcgaaccatcagcttgcgatcttcagtggtcagtgaataacatcaa
tgcgatccgccaatgaaaaagaccgacggcaatttttgggtttgtttctcaacttcaggt
ggataagtgcacgaacggcctccagttggcaattgattctcgtggatggaagatcgccat
ttagcatccaatcagaattgtccatactaattgagttatttatatacttttttactttgt
atccgctttttccctcgaatttttcaaatttgccgagttggttttttggttatttgtcgg
atactatttgtttatctcgcgaagtaactttttatgaaagcccttgcgtttggggatatc
cgatttttgatcagttctcgaatacaagaaataaaagcctgtaaaccctaaaaactctat
ttttttccaaaaatcacagggccgggtttgtattgttt
>Hindica_13216_Transcript_1/1_Confidence_0.000_Length_307
gatttcggcctcaaaaacaacgccagtccaagcaacacccgactgttgctgctcaaaaaa
ctgattttttaacggttcacaaaaaacatgggagaaaattgggttttacggcatttcgca
gagagaattatttggagagaacgccatttgaaaaatgggttcaattttttaccctttgtt
tttttagcaatttttaaagcaaaattttcactatgttcaaaatcgatcagacatcgcaag
cagaaatttccaatcggggcaaaacgcatgagggaacagtcaaagaggagcagatgcacg
ccgactg
>Hindica_11046_Transcript_1/2_Confidence_0.333_Length_3198
cacaaaatttaaatttggatgtgcgattgcatgcttctacataagtctaacaacgcaggt
cgttttctgttagacttgtaaatgaaaaagttgttccccatctggaaaaaatgccaggct
tttaattggagggggggggagtagggtggggacaaaaatgttcataagaattgccaaaaa
ggatgagatggatggatgggctgtgcgtttgacacacaaatagacgaaaagaatgtacat
ggaaccttcataatgtttgttttatcacattttttgatcaaaattgagttggtcgaagcg
gcataaaatcccggagggatgtttaaatgccaaagaatgttcggccgttgttgaagtcgt
tgtcgtcgtcactgatgggataatctgttgtgatgataagaatgcaaccgattggaagga
ttgtgagatcaaattgatgcctaattcggtggattgctgctgttgttgaattggtgaaat
tccttgatcagttgttggcattgccattttattgttattagacagtctcaatttgcatgg
tcttcgaagaagcgcactgtcgggcaaattgtgccatttatgttgtgccgaagtttgcaa
ttcctggcttgaagatgaacggctcaattgcgcggagtcgagtgccaatgctcgcaattt
agtgatcacacctcctccaagtggtgggagaaaggccggcgatccattaccggttaattg
agcaagcaacgaagtgtttggcacaccggtgaccatttggcccaatttaaacgtattaag
acgccgaccaaaagtagcattttttctgccacaaatgtccaacttttgttgctgaaatcg
cttcaactgaatgcttggagaaagggaagacgatgacgaggcgaaaaggggcattggagc
gtaaaaactggaatttgccggtggaagacctttggaaaaacggtaatgcctgtagtttgc
gtcaatctctctgcgaagtcccaggcgtcgaatacgatattccaaatcctttgttcccgg
tcggccaggcactcccaactttggaggactgcccgtctcaaatgttgactcaacgctgaa
cacggaggaaggcgatgccaactcgacattccgctgtttctgctgctgttcttgctcaac
agttggcgatggttcagcaacaaaaacgactatttgttgttgatcagatggatcactttt
ctgcccttgttgctgctgaacatccttctgatcatgtggatattggttgtgtgtttcatc
gttgttgttattgttcgttggcaaagattgaatttcggatttggcatccgtcaacgacga
tgcatcatcgtccaaatcagtggaaaaatggatgggtgagcaggccgcatcacgaaactg
ctgatgattgtgagtgcctgtcctccttcgtggtgtcgactgattgttggcggtggtgtt
tttttggctcctatgggtctgttcactttctgtgattgccattgttccagggacgaatgt
ccgctcatcgtttgctattggagtcgcctgttcatcttcaactgatggcgccgttttttc
agtctcctctacgtcattcaacgctttacccttctcctcttcgcccctttccaattggcc
caatgtcgcctgttgatgttgttgccatgattcctggtgtcgaagtgagcgccgtgacgg
actcagtcgtcggaattgtctgcggtcatcaaatgttcggcacaccgcctcaaacaatgc
cttggacggcacatcgtatgattgttgagcgtcaccagatatcatcagtaagccttgttg
gtgatgttcatcatcagcaacagagtgttgttgttcggcagcaagtgcaagttcatgatg
cagtgaacagtgggcaccggtgacaccagcggttgatgcaccaaactcaattgcagcggc
agcagcatcggatgggcggcccgagttggagcaggacggaagatggtactgctgttggtc
agaacttcgactattgtgcgggttactcaacgaactccaatgcggcgattgtccatatcg
tgccgagaacattggcgtgccaaagcagcccgagtcggcgccttccaattcgctggccaa
cgagtcgtacaatgagtcaacgctgttgcagcgtagtggagggatggtcagcatttgatc
ccggtactgattcaactcctcctctgtctcgcgcagaatggcactgagttccaagtgccg
ctcttgcaattccttcatttccatggacagttgctcatggcccatcagtgcttcgtccaa
ccgcaaactgagatctccgttctcgtcccacaacattttctctctgttctttcgttgtgc
gatttcggccaacaatttgttcacttcttccgcttgcatttcacactgttgcgatttttc
tgcgagttgtgattccaactgactaatcttcaggttcgctactctcagacgtgagctgca
ttcgctgatccgttgttcctctcgcttctccacaattgccctcaattcatccgaatcttt
tgcctttgttcgcaattccttattttccacctccaagcgtttaattttgctctccaattg
cgccgcagctgagctgttcattcccgtctgacggtattggtcgcctccattcggctcctc
ctcctccatgccctcgagttgtagttggagtttcttgaataggtcgcaacgttgctccaa
ctgacgcttcagctgtgctacgttgtcacggctggttgccaatgatacctccagaaattc
gttcttttcctgcaattcccggttttgttccaacagcgatgtgccaattttgtcggctat
cacaaatccatattcttcctcgtccaacatttgcttcaactccgactgtgtgggctcttc
aaatgacgacgttttgcgcggtgacattgttaacagggaatgatgataatgacgaggcag
ttgaatgggatgcgcacaatttgacgggggagaacaatgacgtgaagaattaggcggcgg
tggacgcgatgaacgcattttaaattctgctcgaagggcttccttaagttgttcatcttc
tgctgctgcagttaggtgttgatcgtagtggtgatcagagttgttaaagttgtttatgat
gctttcacgagacaattggcgcatttgcgttaaatggtcacaaatgatggtccattagtg
gaatattcttaattggac
>Hindica_5600_Transcript_1/1_Confidence_0.000_Length_393
ttttttgaaaggaaaaaacataatattcattgatgataataattcttgaataatagactg
aaatgacaaatgttcccgccggggataactttattaggttacagaagcaacatgaaagag
aatgcgagtgagttcaacaagaacacacacagagagtgacgaggcggcatgcacgtatat
aacatgcggcttttattgaaaggtgaaatgagaacagaaaagtaagcgacttcctctgcg
agggtttagatagagatactgttagggattcctctgaaagtcagacccggttcactggta
ggaagaagaacagtatagggcaattggaccggtccagtacgatttttaagttctttgttg
ttgttcctatcagagatgtctttctcaattctt
>Hindica_3336_Transcript_1/1_Confidence_0.000_Length_3898
gtccaattaagataaaacagtggaaaagtttctgtcgaatagccttttctcaaattaaat
caacgaatagtgaattttttaaaatatgacgggttcacatgagcaaagtgacaaaatggg
agggaattctgcgaacgatttcgaggagggcgagttgccggaggagggcgaaatcaggga
cgaagacgagcagcaacaaaacaggggaaaagcgatcacgaagaaaacggaagcagctga
tcgggccacaccaactcagcagcagcagcacgcgccatcgaacatcaaaacggaaggcgg
cagcagcagcagcaaagactctcgaggaggcgcgggagggtcttcgtggcgcagatcgtt
aaataatcgcggacattctgatcacaattttggggcgggaaaacaacattttccacgagg
agcgggcggacgctacagagaccacgattcgcgggcaactttgaaatccgaagaggcaat
gatggactcgtgggttcgcggaacacatcgaaacaaaggcgcacggagtccgtctagcag
cagtccgcatagaaatgcaggcggaagtccgcacgcggaagagttgacgaggcaaaaact
gcaaaatgtggacaaagagacaaaggccacggccgaggcagttcagctgcagcagtttca
gaaaatcgatgaaccgcctgaaaatgaaggaaccgaaaaaacagaaacgacgacagatgg
caacgacaccaatgggatcagctcacaggcagaagcccagctgaaacaatccgtcccaat
ggaggacgacaaagactatcgggtggagactcccccgtcaaaggaactccccgaggagac
caaaccttttgctctcgccgaaaccaacgatgataacgacttccgtcgaaattcttttgg
aagattttctgagaaaaggaattttcgtggagatgctccgcaaatttctcctcaaaatat
cggcaaattctcaccaacgggaagtctcagacaaaatcaaatggaggcccagccaatgaa
cgtgccaccgtacgaaggcgacgaggattatggaccgacgccaaaaagacagcggccgat
gccattctttgatgaagaaaactttccggtcgctggaggcgatgacttccgacaacgtca
gcacagatttgatcagtcctttgagcatagtccgtacgaccagcacgaagagtatcgcga
cgaccattggggaggcgggagaggccgtggcggcggattccatcacttccgaggcggtcg
cggagggacccatcggtccgattggggcccggggtcgcggtggagcggcggtggggggcc
agccaccggaaaacccttcttcgaccggatcatttgcaaattcttccgcgagggtttttg
tcgagacggtgaaaaatgtacgtacagtcacgcggcggccgattcccatcgtcagcccgt
cctttgccgttactatcagcagggattctgcagaaagaatttattctgccaaaatttaca
cggagaatggccatgcaaagcgttccataagggcgaatgtaccaaagagcagtgcatgtt
ttcgcacgaaccgctggacgacgtcagccgtcccattttggagaagatgttggaggacga
aagacggggagtagccgatgggcagaatcttgagccgcaatttcagggagggtattacca
acggcgcaaaatgttccaccaaatgcgtgagcagcagcaattccaccaccagcagcagca
gggggaccaaccgcaacagtacgccgaaatggcgactcacgcgcacaatttccaatcgcc
ccgtcaaagtcagcagcactttggcgaagtgcacggcatgcagaacaacgacggcactct
ttcagagtttggcacgggaacgacacacccaccagcacagcaacaacatcaaacagtgca
acagcagcaaacgcaaccgacggcacaaacgcaaattccctctgagccattctgctcttc
tgccggcgctccgtccgaacttcctccgcctgcgttggtcgtcccacccattctcggcgg
aggcgtcgcagtccctcagcagcctcctgccgttggcagtgcttacgctcagcttccccc
ggccggggatggcacttcctttggctttttcaaccgttccgccgctccatgcgcgccctt
gtccaatcaggtgggccctccgcccctcccggggccttctcagtccgtaatgacgccgtc
gcagccaaacttccaacagcttcagcagcaggcgcagcaaacacccgttggtcctcattt
tccgcatcagccgtcacttttggggccgtccaacgtttcgacgccttcgctcagtgcgat
gcttcaacagcagcaatcctttgccacgcctgccaaaaatgagtccttcagcgacgccgc
cctccaacaaatttcgcccactccgccgcgtccttcgcctacgcgggagcaaagcgacac
tttcaacatcaaccaaatgcttgaacaaatcacacagcaatcgtcggacccgttcaaaaa
gccgaagattgaggacccaatggatttgctttcgaaggccgtcgaagaatcgcctgcctc
gcctccaatgttcggttcttcctctgaaattgctaccacggcatgtgccgacgatgcgaa
actgattccgatggtgagggagtggcgactgtacgccgtggacatcccagcagaaaccga
agggcttccaatgaattttgacatgaagctgatccagcaaatttcttcttccaattccga
tccacggcttcgcaaattggccgaaaaacagtttgatttggtctccaagaccttcgagaa
gaagcaccaacaactaagtgcggttgaattggccgatgaagacataaaaaaagaaaacga
agtgaaagacacggcagcaaaggccaccggcacagacaaagcgaagaaagaggctgcgac
gggcgacccgcgcaaagacccacgacgcaaaggccggccgacggagcagcaccagcagca
cccctccacttcttcggccatcgcttctcccattgccccgtcttcagtgtctgtggacgt
gcccttcaagagggcatcgtcgtcgccaattttggccccctcgtcggccggcacattctc
ttcacaccaacagattggcgttccgtctggcgatgcaaatgccgagggaccaatgcgaac
gcaacaaattggcaataacacacaaagccaaaagcagcaaatggaaggagcaacggccaa
agcatatggacgaatggaagggatgggacagacgacggagggacaatttcagcagccatt
cgcttcccccgtcgccgctggaggaccgttctttggctttcaccaccacccccagcaccc
ctcggcccctttggttcatccgaatgtgtcgcctatgggccaccagtccggaagtgttgg
gccgcccttcgtcggccatctccccccgccgcccttcggccatcaaatgcatcccggggg
gcctttcaacgtccctccgcccgttttcccgccgatgccgggcgccgcttcggtcgcttc
caatgccgccccctcccttcaacaacagcttggttcccatgcgtttaatgtcggcggctt
ttcttcgtcgtccgactccgccggtgggccgccgcgggcgcagccgtctcagatcagcag
cctgcgcgagaagcggaagaacaatgagtacgagtcgccattggcacgcgttgcctcctc
ctcagggggggccggcgcattgggcaggaggggcgggcgctactgaccaccgaagcgcag
agtcacccaccaacggacgacgccgagttctctccgcccccattccctgctcaaccctcc
gtcaccatatccatcggaaagatttcctttgccgcgttcattacgcatttcccccccc
>Hindica_6797_Transcript_1/1_Confidence_0.000_Length_722
cggtatcgccggcaccacagactttggataatcgccgcaggggcaaaccgaaggccaacg
acagaaacggagcaccagcagcggggaatgatcgaattggaaaccatcgtcagcaccaac
agaggcggcagtgggcgctgaacgcggccaccgacgaccattcgggagtgttcctccatt
gtccgttgattttattgcggcggttggatgaaggcaaaagatttcttttttgtgcaaatg
tacgaaaagcggcgtttttaaagtcggtgatgtatacttcggtctaatacgaagatggtt
tccccccccccttttgaaaaaaaaaactcaattttttattttcgagtcaaaaatcagatt
aaatgattattctttgcaatattaatgcatttcataacattttagcgtatttaagtcatt
tttagcaaccgagtgaaaattttggtttctcaactttttgttcgaattcggtccggagtt
caaaatgggtcgaaatagataccagaatcggattccccaaccccgtaaaccccagaatgt
tttttcctcgaaaaaaaagaattatctatagtaataatacctaattcggctcacttctct
tccgagaatgtttttattttgtattgtatgtgcttacaaaggaacgttccctgctggaaa
ctttgggtggttcttaagaaatgtttttatttttgccaaatgggcccgagtgccgccggc
cg
>Hindica_9280_Transcript_1/1_Confidence_0.000_Length_520
cccgcaccaaaaacacacaccatgctcgcccgccagaccgcccgtgcgctccgcgccacg
cagacccgcggcatctccagccttgtggagaagccgagcacggtgactgagtcgcagaag
ctcttcctcacgagccacaagccaacttacctcaagcgcgactcggacaaggtcctcttc
ttcggcctcctgggcgccttcgccttcggcatggtgcagatcgtgcgtggcgaagtctgc
atggccacgggctccggcaagaaggagtaaatcgcttgctctttgtcaatggaagcaaca
cagcaaacggatcagcagggcgcggccactcgcgaccgacatgacgcaaactggcgagga
cgtggcgacgagatgaaggcgtagcgcggcagtggcgagcatgcatcgcgggcgacttgc
tccgtgacgactgacaactagcacgacgagaccgggacgacgattgcctctccttctgcg
ctttgcgagcgtacgattgagacctcctacctcgagtaaa
>Hindica_4496_Transcript_1/2_Confidence_0.333_Length_539
aaaaaaaaaaattacacattttacatattccaaattgtcagcaaaatgcgacccctcact
gatgaagagacggaaatgctgacaaataaattggccaattacatcggtcgcgacaacatt
cggctcctgttggaacgcgaggacggcacttatgtgttccgggtgcaaaaggaccgggtt
ttctactgcagtgagcaattggcacggcaagcggcctgcgtgacgcgcaaacggttgttc
agcttcggcacatgtctgggcaaattcacccactccggcaagcgcttcttcctgcacgtc
actgcgcttgactatttggcgccgtacgcgagcggtcgcgtgtggctgaagccgcaagcg
gagcagcagttcctctacggcaacaacgtggtcaagtcgggcgtcagccgcatgagcgac
ggggtggaggcgaacaaaggtgtcatcgtcttcaacatggcggaaattccgcttggcttt
ggcattgtggccaaaaacacaacggactgtcgacgggcggaccccaccgcgttggtgct
>Hindica_5544_Transcript_2/2_Confidence_0.000_Length_1936
tttgtgaattgaaaattgacagtgaaaattatgaaaaaaaacaaaaataaacatgaattc
catactcagattgataacacatattttccatttttctgtgatttcctttaaatgcttgcc
agatcaaatttgaaagagggcccaaagtttgcttcgattttatcaccacagtccaacaaa
gagacacatggaaacaatggatcagcaggtgaagaaatcagccaatttgtcgtatctaaa
cgttgtccattttttgtgaaaatgatttgacgtgtgcccaaatgagcgccgcatccgaca
gtatcaccaagcgaaaattttgtggtcgaatttcccctgatttttgcgccgttaacccaa
aaagtgccgtccccttcgtaggcaaatgtgccaatgctgtcatgaacagtcccagccaat
gatgaccgctgtctgggcgcaaatccgacgcgcacattggatttcattttcacaactttg
atttcgaagtaggtgatgtcggaatttgcactcaaagaggaatattttgcaaacgcagaa
cgccacgcgtttccgttgccgcctcctttgtaattgaccgttaaacagttgtcaccaatg
agttcgaggtcggaatgacgatcattgttctcccaacaatttagtttttgttgttcagaa
aagtaacttgagaagtcgaataagaattttggtccaaaatttgcaacaatcatgtcaccg
agttcatacaaagaaatacatggaaacaaatgctcagcagtagaagaaaatgacgatatg
aagaaatcgggagagtccaaaatttgtccattctttgtgaaaataatccgcccagtgtcc
ataataacgccacatcccacaacatcgccagtcgaatattttaaacttccgtattgccaa
ccaaaagcattaatacagaaacatccataagcactgtatccataactgtcggcactcgat
ccaacacatttgtccaatggcattgactttgtggccacaccaattctgacgtttccgttt
cttttaacatttacgaccaccatttcgaagtaaaaaataaatgaattggagctagagatg
gaaaattttgcgaaaaccgagcgccatgcgcttccattttctttgtaacagaccgtcaaa
ctctctgtgccactgatttggaggtgattgtggcatgcattgaaatccaataaattgtgt
tgtggatttagtaaaggctccacacaggtaagatcaaacaggaaatgagggccaaaattg
gtaattattttgtcgccagaattctgcaaagaaacgcatgcaaacaacggatcggcgaca
gaaggagaaacgaaacaattgaaggcatccaaagggagtccattttttgtgaaaatgatg
cgtccagtggccaaattgaggccaattccgacaatgtctccacccgcaaattttgtgatc
ccatttttgattgaaccgttaaccaataaaaggcctttgcttgtgcatccgtagctgtcc
gaatgcattccgaccatttgtcccaatggcatttttttagtggccaatccaattgcaatg
caatctttcatattgatgacttccacttcaaagtaaaagatgccagaatgtcgagttgga
acggcataatttgcgaacacagagcgaattgattttccgtctgctatataagtcacgcat
ttgccatcagtaatttggaggcccccgtggcacgcattggcatccaaacagtaatggcca
gtgtttgaaaatttctcacaaattttcgcacgaatggaagggtggacagcttttaacagt
tcatttccgaaacaatccatcaaaacgccgttaaaaatttcgaagaatgaaacattttca
aaaaggttgtcgatgcgtttgttaatgcttaattccacctcattgattcttgataataac
tgatgattactttgtt
>Hindica_1160_Transcript_1/1_Confidence_0.000_Length_1234
tgccctggcaatgccattggcatcggccagtataaaaagtgtcgaaatttgcaaccgcct
cgctaaacagagctatgagcctggaatttgggggaggagggacagtcagaagtaagggag
gggggcattatcaatagccaattggtggcactggtcctccgtgccattggccgtcttcgt
cgtcggcatcatcgtcgaagtactcaatgtcgtcagcatcgtcgtcgtcgacggcattgt
tgttgttgttggcgccgtgcatcagcgacgggtcgcccaacccgtgcacggggaatgacg
acaaatcgtccaccgacgcggtccaccgacgcataaatttcacacagtggaagaggacga
aggtgccgaagaacagggtgaagcaggcgctgaacatcagcgcgtaggacagcaggggga
actcgctgacaaacgcactcaaaacgttcaaatgggtgcggacgcgcaaagtggcggagg
acagctggatgaatttgttctgcagttggaccacaatgaaacgggtgggccgtccctcgc
gctccaaataataattgggaaaatggacggagaacagttcggacagctcatggcccgtgg
tggagaagaaaccgaccaaatacagtggccagaacaccacatttcgtaccaatgtgtaga
ggcggaagagaacggaacgagcggtgaacgcgttgaaaatgggcacactcttatggaatt
ggtacagcagtctcatccgttcgtctttgagcattacgctggccaacacaatgctcagct
gtcggttctgcggtgtgtcaaagagaataatgtccagcacaaaactgtagtaatagccag
gctgcaaatggatgtcctcttcggccaatgaaaactgtgcctccggaaatgaacagacgc
cggccaactcgtccgagcaggtcttgaagatgaactcgagcggttggtgtagctccacaa
agttggaggcgaacatacgccggagtacgatcggggtgatcagtgacaacatgaacaggc
tgaacatacgaaggcaaagtgtgaggagggcggccattgaaatgtgtttgcgcacggagt
gccaacagtggtgtaatgtgccggacagaaaacgggaacaaaacgaaaaaagcattgtgc
cgacacggaccaaataatttgtatgggttcagcagtttcgcggatgcataaaggcaacga
aaggatgaagaattttttagttgcttaattggac
>Hindica_15511_Transcript_1/1_Confidence_0.000_Length_379
cttagacccgaattcgaacaccggaaaataaattttggaaaaacagctttgttgtgaact
ggtggattgtgccaacgaaatgccggagtctcttgaatcttgatcttcgacttgcacaca
tgactccatttcaatgtccatggaattcgtcgtcctttccatgcgccgcgtggccaacag
tcgcaacagtcagtcggtcgtcgctggtgccaatgggtgaatggttgctgctgctcttgt
ggccaagtgtgctgtggtcgtcacgaggggtggcgcaacggatgcattttggaagaatgg
gacggagattcaacaattagtttaaagtgcgaagcgaagctaattaggcctcaaacttgg
gtaattaaacctgtggtcg
>Hindica_2057_Transcript_1/3_Confidence_0.400_Length_914
aaaaaagcgtcggaatccgtcagcaaaacggacaattggcggcctttgcttcgcttttcg
tggcaaaagcaaaaacaataaaagctggcaagaacagagcaaaatgccaaagctgtgcgg
caccatgagactcaaatcattgatcagaatgccaaaaaggcaccattcaatggcgatgag
aaaattggcggcacaaaggggcaaagggagcatcgaagtgtgccgttcccgaaccaaaga
tttcagcattgacaaaggagcggcgtaagaggcgacatttaagcaggcacaaacaatgcc
aaggggattggtgcgcaaaaagggagtgacgatggaacagccaacaaattgcagcaaagt
gaatagaagggcgatcagaaggaacacgcagagtacttggacactgatcagacacttttt
cctgctcattgcccagtaaaaggcggtgtacgcggagtaaatgacgaattggcaggcgtt
gacgtactgaatcagcggctgctgcatcagaactccgtagatgaaccaatagctgctgcc
ccacaggccgagcagaaaagagtacgctttgatctccgccgtttcgccgcggcgccaaat
ttggcggcaaatgcctatcccgcagaaaaaggtggccactgtggtcacaaaattgaccac
tgtcagagccctgacaaaggcctccccattctcacgactgcgcacagccaccgtaatgtt
ctgctcaatttggaagttgaccaatttgtacggcaatttgtgaatttgaaggttcaggcc
gaagttggccatcgtttttataaatttgggggagcaattggcggggaccaacggaaacgc
gtcgaacattttgagcaaaacgccccgggggaaagtgagggccaatcgacggatcaatca
aagttcagcaaact
>Hindica_10341_Transcript_1/1_Confidence_0.000_Length_992
ttcttgtcatttgtctttgttggacaggggtccgaagtgcgatcgatgcgtgccaattgg
aaatcgccccaacccggcaaatggaccaatctgttgacgttcaatggtgtgccacgtaaa
tatccgctcacttttaaagtacaatttgatgaatccaagaggtgttgatcagcctccact
tgctctaccgctaaatagggccgccgtcgttgcaaattggtcgtcgacttcttcccggtc
gatatttgcctaagaatttgcagtgcgtcgacggcagtgtccaagtcgtaaacacggctt
ttgtgctctgtgcgccaatttttcatcgctttgtccaactgtttccggaacgtttcgcgc
tgcttgcccgactttggcattcccccaatggcgctaagagtggtcggcaacccttgggca
agcagtgcggcaagcaaacgctcctgcgcagccaacaaacattcgacgccaagcggccaa
atgatcagaagaaaatcagaggcacggacagcgtccaacacggactgttggacggaattg
ggacggatggcaacggaaggacaaaggaaggagaaacgagcacgaaaacggggcacattc
aaatggcaaattgcgctttgctcccttttgaatgcctttgagtcggcgtcagcctcagaa
aagagtcggacaaaatactccgccggacgagcgaagtccagcgaaaggattgtcaccaaa
aacggagcaccgccctcaaattgcctctgctcaattaatttggcacttttattcgcacga
atttgagacaatcgctgccggcgttccgtttttccaagggcatggcgcttttgcacattc
aaagaattgacactgattttgcccttttgaagtcgagcaatggcgcgtttgctccgatgg
cgaccggtggaatgtttttttggcgctgtcttaaaaagaccaggtctgtgaggctgactc
tgactatccgtaccattcattctcaaacttaa
>Hindica_1224_Transcript_2/2_Confidence_0.000_Length_1696
aaaaaaacgaaaaagccaaaagcgacggacagaaacagaaaagcacaaaatttgccaatt
taaatgtaaaaataaaattcatattttaaaggcgattgttgttgttggtgttgggttcat
ttgatttattttgcactgtttttcgttatttttcgttgtttttcgttcgtccgtcgtttt
ctctcttttttttttgtcggttgtttcctttaagatgggctctgagggcgaattgaaggg
actgctgaaggattgtctgtccgctttctctgttccgccttcgccggtccaatcgcgaaa
cagcgccccttttgcgatgaccagcgaatgcgacgcgagggctgacgccgtttcactgct
cgtcgataaaatgggacacagccaaattccgcttcattcggcttaccttttggcctatga
atttgtggacatttacgctgaccaattgcacaccgggcgcaattcctccgccgaaaacca
aaagatcgacgcgtccaattggtgcagggaactgagggaatattttgcgcagtttttgca
gcaaattatggatggattgcgccctttgcccccttcgctttttgcccatcgtcatgttct
gccgttgtccctttgtgctcagaaaaatcgaaagcccaaaatggaggaccgccacctttt
gctgccgtcgttatccatcattgagccgaaaaagtcgcaaagatttttcgcagggatcgg
cgggggaagcgaaggcggcgaaacatcggccgcacttttcgccgtttttgacgggcacaa
tggggcagaatgcgccacttttgccagtgcccatttgccggagtgtcttttggacgcttt
ggaccaatcggacgatgtccaaacagcgcttaacggcgcatttgatcgcctcgacaaacg
cataactgaaaaatgcaccagtgagaatatcaaaagcggcaccaccgtcagttgtgttta
tttggagagcacaacaacggcctatttggcgtggtgtggggacagtgccattgggcttct
aagagacgcggcggtggacactctgacgacgccgcacaaacccgaggaccaggaggaaat
gcggcggattgagcaggcgggcggtttggtcgtgtccatccacggggtgccccggctgaa
cggcgtgctgaacctctcccgatccttgggcgatgtgatggccaagccaatggtcagttc
ggtgcccgacgtgaaaagggtgtcactctctgcggatggtggccaccacattcttttcct
ggccaccgacggcgtttgggacaatttggaggaggcggaaattttcgaggcatgtcgcca
attcatcgccaaccgtccgccaaaagactttgctcttctcgcggaattcattgtggacaa
agccaaggccgccggcgctgccgacaatttgaccctgatttgcatctttctcaggccaat
agacgaactgtggagcaaatttcgcaactaaccatttatttagccattgccatcatttag
cacttatttcctcccacccctctcacttcgctatcgcatttttgccttaacataacaatt
cacataagatacctcaaaatgattttccctttatttaatttttggttttcttctaaattc
ataaaaaaaaaaaaaaattcattttctattatattaattcatattaacacatctgcaaat
cataaataaatgacct
>Hindica_9973_Transcript_1/1_Confidence_0.000_Length_1271
ttaaaattaaaaatgaaaaataggaaaataagttttaacataaaattttatacagaaaaa
aatatttacacaaaaaggacacaaaaaactaagcgaaaacgtaagccaaggcaattaaat
attacaataaaataaatacacatttgtatatacaaagcacaaagagaaagagtttggaag
agtggcgaatgctcgcggcagtaaaatttaaaaagggcaacgtaaatttcatcctttggt
gttttgaaatgggtaaacaaaatgccaattgtccatttaccgtatgccctttccgacagt
aatcaattgttggcgctgcctctgtcttatgcttcctccgcatttttggctgttcgtccg
tcgccccccccccattattgctccgccagcacttcggtgccctcggcaatgccttcccgt
gtgaccagtgccgtctccgccatgcgcaatgccaccgctacgtgccgttcccactccggc
agatggccccgggcgaacaaatggccgaaaatgaatccgtcctcaaattggcacaccatc
cgatccaaaaaggccccttttccgtagggcagctccaaattttcgtgctgctctccgtcg
ccttttgcgttttgttgtttttcccctcttttgcagaacaatttgcatagcttttcgcgt
aatgtcagaaatccaccggtgacggcaccgccggtggtggccccaatttttaagccaact
tttgtgccggctgagcccagtgccttggcaaccgtggaaccagcggcagcggaggcaccc
aatttggaagaggcagcagtcccagctgcgtatgcggtggacgccgcggcggcgccgagc
gcgacggaagaggccgactcggaggcctgcagcagtgccaggctgacgccgaagccgaca
atgccgccgatgctcgacccgagtgccattccgccgaacacaagcagcgcggttttgcca
acggagcgaaatcggtggcaccagcggttgttggcagcgttttggcgagagtagagcaaa
tgcctggccatgacatgctcaagcagaatgcgacaaagctcaaaaaactggtgccggtcc
ccgcaatttgggctccatttgcgctgaatgtattcgcagctctcaaaataggccaaatgg
gtcattcggtccaaaaagctttgcgctctgtgcggctttccatcggcgaaaaactcattc
attcgctgctcaaattgctgtttggcatttatgaaaatgggaatttggaagcggtagcgc
atcatcgtctc
>Hindica_1524_Transcript_1/1_Confidence_0.000_Length_888
tccaactcgcccaccatgttgatgtggtcggccgacgaatgactcctggccggtgaggaa
acggaatgtgtggaggatgagttgattttggcactgccggcgtgtcgagtggcacccgcc
acatgcgcaaggtattggatgacttttttggtgttctccgttttgcccgctcccgactcg
ccggtgcataaaatagactgatcctcatgatcctgcagcattgatcggtatgcacagtcg
gcaattgcgaacacgtgcggcggtcgctcgtgccgtttcttgcctttgtacgcctcgatc
agtgtctcggaataaattggcagtttcttgtacggattgaccaccacgcaaaacaaaccc
gaatatgtataaatgagatcagagtaatagcgctgtttcagattgtccaacacggaaggc
tcgttaagccatgtcaagtcggccatgtcctccaccttgtcaaatttgggcgggttcatc
ttctcacagtcgtccttgctcagtttggtctgctggccattctcacaaaattccaccgtg
taagtctcgccatcgtcacgcaaaatgctggctttgacgaatccttccgtctcatgaggc
acccaaatcagccgtttgctggtccattctgcttgcatcgccgggtcggtgactgagatg
cgctggaccatcaaaaattggagatctgacggggaagacgaccgctgtgccgtcacttgc
tgctgttgtgttgccgctactgcttgcgactgttggctgtgcactttggactgtcgcaac
ggcggtttaggcggcacaccgacggacgctggtgctgtgccgttcatcatcaccatttcc
aagtaaaatttaaatacagtggtaataaggcctcaaacttgggtaatt
>Hindica_4332_Transcript_1/1_Confidence_0.000_Length_490
tgttgttgttgttgcgtgccaatttgtgacaggttggagcggtcggccttttccacgttg
atgatgcgccctttgaagttggagcggttcagtttctgcgcacaaacgttggccgtctcc
gcgtccgccagcgtcacatagccaaaacaggtgggcgactgtttgtttttggtggtgaat
atcttcgccgtgatgactttgccatgctttgaaaacagcgctttgaggtcggccgctttc
gttgtggtggtgatgttgcggatccacagactggacgacaaattgttgccgttcaccagc
tgtgccgttgtcactgggccaccgccggtggccgacgactgtttcttgccaccgtcacag
gttgtctcattggcggtcggttgcgcagcagcaacggtttccttgttgtcgatgaccacc
gatgttttgtcctgctgctgatcaccgttgatcagaatcacatcatcaccagaggaggaa
gtcgcatatg
>Hindica_15965_Transcript_1/1_Confidence_0.000_Length_334
ttattactttgtggacaaggccctgtcctgatgcattttgagtaccggcactcattgctg
ccgtcgaaattgtcacttcaagatgatcggatagatccctgcttcagacagggtgttcca
aagtgatcagaattttgaatccttccgacaaatttggttgtcaggtcgtcttgaaggggt
ggcctatctgactatcttggtgaaatgagttttctgttcaacatcaaatttacgcttgag
tggatttttaaaatttttactgttgttaaatattgggggaggtacgtcagttaaaacttc
agcttgactggctcatggggagtagatggagtga
>Hindica_1831_Transcript_2/2_Confidence_0.000_Length_980
tttattaattctaaatttattgacgccgaagggggaaaggcacccaatggataaaatgtt
caaaatgtaaagtgcccacagagaaaaaagaattggaagcaaaaagatgagaagataagg
gaattatcaacacaatatttgtacgatgacttgattgtaagtctaaaacccgaagggtcc
cggtaatagtaaggtttgtgctttacacgactttagaattttatttttgaaaagggagtg
ggacgaacttattaccagggtcccttccaagtccttacaattaatctgttaattgataat
ttattccatccctaacaattggtgggtttatgaagccaatataagaaatgatatttcaat
cggacatttgatggcggtctaagcgcaaacattttaaaggaggcggttaacatatttgaa
aatgacagtttgtgggctaacaaaacacaatcagtgtcagtgaaacttagccaattaatc
gggagggcattcaaaagagacggtcaaatttatcacaccacaacaaaacagcgggagaaa
cgtcggaggagctctctttaggaatggattcaaagcacttcgcaattctcaaaaggtgtc
ggcatttccccgtccaccactgttcagcagccgctcgatagcacccgaaacatcgccaaa
actggccaccaaagcctgaatattcgcctgctggtcagtgaatcccatcgctgtgagttg
ctccaattgggcgcggaatcgctcctcgggagattggctgctattcattgtggtgctcag
attcatcagagaaccaagcagttcggcgaaaccagtcggaatgttttggccgggaagaac
attcggctgggcccctgcctcatttgcaccggcggaagtcggcggctgcgcctgactcgc
cgcgttagccattcccccgaaaaggccggccattccgccaaggttttggaacatatctgc
cccaggaaaattggaaaaaa
>Hindica_9931_Transcript_3/3_Confidence_0.000_Length_2391
tttttttaatgtttggacatttatcactggatggaatttaatgcaaagaaatggcgaatt
aatctccgctggattcctcggacaaatttaattcctttggaaaatgttgagtctttttgc
ctaaacgttttccaggccgttttctaagttttcttcgggttttggtctctttctttcttc
ctgcatctttcgcatctgtttcactgtttaccaattcctttgggtcattgttccgccggt
tcgacctcccttttatggccccgagggcttgccgagtcctttgccctttcttcggagttt
tatttacttccaaaatgcctccaaatgcgtcgtttggtctggcaaattcagtaattctcc
tttggtatctctgcgttttttgatcaatgaaaatattccatttttcaaaagcaccaaatg
tcattttgttgaatgattcaaaagttaagccgagtttccgttggagaaaagttttcaatt
tttcaaaatcgacgcggccccagcaaaatgccttgtcgagactgtcaacgcgtggtttcg
catacatttcgaacacctcgtcattcggaaaggattcaattgtctctctattgttgttcg
attcaattgttcttctcagcctcagcctccgagtcgaatcggccgatatttgaccgtttt
tctcagacaaaagccattttcgtatattttttaagaagcacaatgccttttcgaattcgt
cctcaactgattcatttcggccatggaattcggaaatcaattcgagcgcagtgacaattc
cgaccttctccaacccgcgagagtaatcgccgcccgccaacattgccaattgaacgaact
ccgcccttctcagccccaatttcgtgccgatttccgcggcacaatatttttgcaaatgtt
ttttccggctgaacatgtgccgatagacattctgcccgccaaaaggccaaacatcgctgt
catcggtgacaattccgtcgacaaggccaagccgctccaactccacacattgggcttccg
cctccgcaggtgctttcataaacggaatgccaagaagtgttaataacacctacaatcggc
gtaaatgtcctcttctctgcttctgtggtcaatgttttgcagcttccgcgtttcgaaatg
agcttcgtcaccgcttcgatccgacccttcctccaatttgtcttcataattttcaagaca
atcgaaaaaaatttgttttgacggttcatttgctgctgcagtcgcatcagtggaaatgcc
aatttcgcagtcggaaacatcaatgaattcgctgtcttcggttgaatgggaatcggtggc
agaaaattttccctcttcatcgctatgtgacttttttggtgagtcgcaatcattttgggc
ctttacgaaacgcaaccagtcaaactgaagctttgaagtcattggcgcctcagtaccatc
gcaaatctgcacttcacaggttctggcgaagacatgcactcgctgctgtttgtcagccac
aatcattttttcgcattctccggcggatgggcgatgaatgttttgccaaattttgtcttt
tttaagcttttccaattttgcattaagctcatttctttcgactaatcttccaagttgaaa
tttacagaactgctccgaatttgccggtatttcttcgggttgcaaacggctgttcttttg
gtactctctaaccgattcgataaaggcaatctttttttcaattgattcatttccttccac
cggtcccattccacactcattgtcagaatttgatgattcatcagacgggttgtgactgat
tcgaaaactatcgcaatttccagatgaagatggaatgggagcgtttgattgtgaacatcc
gggcattggatcacacagtttagggtttttgacgaaggaatgctttttattttgttttaa
gtattcaattgccaatttttcaagcgattgtttctgcgctttgctccaagtcatttgctc
aagttgccgacaaactgcgcgatcacgcaaaatttgtttcttaaaaatgggtatttcttc
accgtcaaaaacaaagacagggcgcactttataaaaaagaagtttggctattcggttgat
cagcaatgaaataaatggacttttggaacttggcttcacattgttgcatccgttttgagc
ctgataaatccaaaaagacacatcaattgccaagcgttttccttcaagtaaatccaaagt
gatattcgttcctgcttcttctatcagcgaccaaagaccattaacacccattatttctaa
accaaatataaacaaaagagaataaatacatttaacgacccagattcaaacagtgttaaa
aacatttaactccctcctcacagtccgggagaaaatttggattttcatata
>Hindica_2669_Transcript_1/3_Confidence_0.667_Length_1235
atgcccgaggcgtcctccttctcctcgtcccaagagcgtgaactgatcgacggggacggc
aacagcacggagcagacgggcgtttactcgtcgacgcctaaggcgaaattgttgcccaac
gacaacaacgacaacacccaccactaccatcatattagcagcggacgcaatggcaacggt
cggctgcatccacacggaggcgatcgtcggcgtcggaataacggtgacggcggaggtggc
accggtgggggcctcctgtccagcgtgttccgtcggcttggtaacgccgtgttgggccac
tcgtcgtcgtctcatcggtcgcatccgtacgcctccgccagctattacggacgtacaccg
atcaagcaagtctgatcagttgtggcggcggtgctggttggctctgatcacacaaaacaa
aatgcggctaaaaactgatcgggggatgatgaatgatgtgtttgtggttggttgttgttc
tctcttctcttcacttgttgtcgtcattcacatggattttgatcaaaacggcagggattt
tctgattgaattattgtttgattgtacgttgttacccattattttcactccaaattcatt
ttttgtttatggatggccttttttgcatctttccaatgatttgtctcatcttattatgtt
catcattattatttaattatcatttttattgctttgcatcgtttatatcttctatcattt
ttcaatgttttcatccttgtcaccacgttttcatcaaaaatacacaatgtgcccacattt
cattccacaaaataaatttttgacagaatttcctttaaaatggtctctcactctctcttt
tatgctttttccacaattttaattccagcaattacaaaattgttgtgtcatctgtttttt
tttttgtaaattgaactttgattattgattgtttcctttgtcgtcggaaacggaaaaatt
ttcaaatcaattttcgaaaaaattaacaaaaaaaggaaaacaattttcgtgctttttgtt
ttttacatcaaatcaccactttataaacaccgtgttgccaccctttttgttcacttttcc
caccacaaaattggctgtgaatgcgtgttcgtcccattcatcaatttcactttagaaatc
attttgattgatcctctttttccaacatactcaattctatttattactccacatatttgt
tttttccattaaaaaaaataaaagcattaaaaaaa
>Hindica_13024_Transcript_1/2_Confidence_0.333_Length_341
acaaaaatctgctaaaagaccttaaagaaggtgaaattgtcaaagggacaaatggaaaat
tctacagagcaaggtaacagaaaatttactttcatttggctgaaaatttcatttttgaaa
taaatccatagaaaagcgatgaatgctaaaaaataatgctttctaggaaaacaatttacc
caacaatggttggcggcccccttggattgggtgatccagaaaacaaaactttgagcaaga
tcgaacaaggaattattattccggatttgatgggcaaaaagaatgcacccaagaattctc
tgcttttgttcaatgtttgcgtgctgagaactccgttgtag
>Hindica_12539_Transcript_1/1_Confidence_0.000_Length_716
accaggtattctccacatttgacaacatcatccgcaaccacgacgcatacaaagtggaga
cgacgggagagacgtatatggtagcgtccggcgtgccaaatgaaaacgataatcgtcacg
tatttgaaataagcgaagtggcgctggagtttcgggaggcttcctacacttataaggcag
taaactttccggaatggaaactgcaactcagaattggctaccattgcggtcctatcgcag
ccggagtgatcggaataaaagctcctcgctactgcctttttggggacacggtgaactttg
cctcgcgcatgcaaagcaacgcagcgccaaatcaaattcaaatgtctgagccaactgctc
ttaaactgatgggcgtgggaagatacaaactgacgaagcgaggcatcgtgaaggtgaagg
gcaagggcgaagtgaacacttattggctgaacgaacacatcgccgaggagcaaccaaaac
gactgcctacgcactcagccacagtacaaacgccgacgactggcagcggaatgctacgcc
tgctgaacgatgcgaacggacggacggaggaaggactgcgaaaccgaaagtcctcccaag
ggagcaatgtacagccgtaaagatgacaaattatatccatacagcaaaagtgcaccatag
aaccaacaaaataattgtaacaaaccacacaaagcaaaaataaaatattacgtaca
>Hindica_13454_Transcript_1/1_Confidence_0.000_Length_863
cttcgtttccttcctttttgtaatggaccatcaaacattcgggcccaaaaatttccaagt
cgttgtgagaagcgctgacatcccaacaattttggggcggatttgcgtatacctctgcaa
ttgacgaacgaattgtcggatggacggcttttaatagctcatttccaaaacggtccttca
aaacgccaataaaattttcaattgcaccaaatttcgcaggaaaagcacttttgaacagct
cagagtcagtcacttgcttagccagctgatcaattttcataagaatcccttcttgggccc
tttccaattgttccaagtcggccaattgcttctgtcccatccgttccaactccgtctgtt
ggtcattttgttgctgggccaactgatccacctttttctgctgtttctgctccatttcgg
taattttcgccctcatcgaactgagttcggtgtccatcaaaagtcggtggtgggccaact
ccgcttggagggccttattttccaatttggtgatcatgcacatttgtctgatgtctttca
gttcgaatttcttctgcagctgatcgaagccgccgatttggtccgggcaattgtcgtccg
attcatttccattcgacgaaaaaacttcgaaactcgccacagtcgacgaacccatccctt
tggcgccctccaattgggcaattttggcccgcaaatggcgcatctcttccgactcggaat
ggtgcaaattctcctgctcctcttctgttttgtctccgtttgtttggtcggttaaatcgc
agtgaattgacattttgaaatacaaatttcgacagtttatccaaaagaatacgaaatacg
caactgcaaaatctgactcaaac
>Hindica_6815_Transcript_1/1_Confidence_0.000_Length_2433
gttctaaagagctctaggaatttttttttctttttggcttggtgcccaaacgttctcgac
tcgcgcatcaaaaaaattatctcgccgaattggcggcagcaaattcatccaacaattgca
ccatttgttgtctgagttggtccaactttttgttgtcctccctgcacttgtccaactcgc
attcgcttctgctcaattcattgtcccggtcggcaatcattttcctcgccgtttccaatt
ccaaacgatgcctttccaattcctccgtttgttcacgaagccgttggcttaactgctcgt
tcgctttggccatctgctccaactcggactgtttgtcaaacaccgttttggcaatggtgt
caaatttgcgcttcatctcgtcaaatttgtcacgcatcaccgcgtgcagggcgcgctcgc
gctcattctcctccaccaacaggcgcctgtcgcgacgcacggtttccatcgtggacgcgt
tctgcacgcgttccgcgtccaaccgttggcccaactgtccaacgcgtttgagcagctcgc
gtttctcggacgccagcgccgcaacttccgcctccgtctccacaaggcggtgctccaact
cattgacgaagcgccgaatgttttgctgatcggtagcgccggtgccatcggccgtccctc
cgctgccattcacagaaagcgccgccgttggcagtttttggacatattctctctcggttt
cctctttttcgtccatttcgcatcgcacttttgccaccaatttgatcagttcgtcgtcgc
tgtttttgcagctgttgttttggttgtgttcatgttgtcgctgttgttgtttttgttggt
tgtggtgttcaaatgaggaactgaaggatacttccttgctcgggggctggtgcttttgct
gtccgttgtgcgttgtaaggctgccacggcttgccaccgtcccaccatttttcattgaag
cacattttgcggtgagaatgctcaattttttcagggggaaatcgtgcagttgggcacagt
gtgtgaacaaaacaaacgcatcgtaaacaattgtgctgtttccgcgtgcaattgcatagg
ccataaaggggagcagccgacagtccttcagtgatcgccaatacaattctttgtgcgcct
tcgaatggtccttcaacgaggcaagcaaacgcatcagttggatgggaattgggatggcat
ttatgctccacagcggaagccgtggggcctttttcgacgcagcggacgaaatggaggagc
agccgaagtcgtcgttcagctgagcggcggagtgcaaagtgtccgccagcagccaatggt
gcacaattgggttggtgctcagctgctggtccaaaatgtcggcacacagctgcgcgtgca
caatgccgagcagttccgcgcgaaattcctcgtcatttgccaaagattccgccagccgaa
gcccttcggccatttgtttggcatgaaacggcgccaattggggtgacgtcaacggatcaa
tgcgaaagggccgcaaaatttgtctgatcaatgcacacacagtgtcggacgaggaaaaaa
cgcgtcgaatacctttgccagcatcgacggactccttaatgacaaatgccaacaattgca
gcgcggtcaacggcacttccggaaagattgcctcgtcgaagctgagcagagccgtgttgg
ccatggcctgtgccggtgtgctcagccgctgctcattgggctcaacggcaaaaattgcgg
cagcggttgggccacgcaactcatccacatggcaaaacgacaacaaaaggtgggcaatct
tccgactctcctcagaccgtgggtccaacaggttgagcagagaagccattttttgaatgg
atttgtcaaagaaatcataggtgctcaaatttcgagcggccacattcagtaaggggagat
cattaggcgattttggctgactgatcaccagccgaaggagcaaatcggccgcaatatgtg
tggtcatcagaacgtcgtccgcaggagaagcggtggaggagagaatgttgaaaatgcaga
gaaaagtttgggcaatgttttggggactgtacacggtatctcgcgatttttcgtccaaat
agccgacaagcaccaacgcactgataacgacagcctttgaattgtgtgacaacagttgca
aaattttggagcaaatgcttttgaaggaatcaatttgtttgaactggttggtgaacgact
tggattggctgaccaaattgcacaaaatgcacatgcaatagggcaacagttcggcaaacg
atgggacggagtccaaaatttgccgggtcaaaaagggcaacaattcgttgacccaatcgc
caaaaaccacacgttcataagtgagcatctggattattcgaagcacatcaatgagatttt
gcgggcccaaatgttcgtccaatgcggccctca
>Hindica_3843_Transcript_1/1_Confidence_0.000_Length_1425
gtccaattaagttcagataaactttgattttataacttttgtttgcattctaaaaataga
tctgatggattcaaattcgaattcacataaaaagtcgaaaatggtcggtattgtcactcg
tggcgtggaattgggcgccggaaaatcactcatttgcgtttggaactcacgttcccccct
caaggagtacaaatttccacggtgggcctccgaatataccgtttggttcaattggggcga
aattgtttggattgagccaagcaaatgtgttgatgaggtacaggacccgaaaaacatcag
caaattggagccggacaatgagcgattgcggaagatcgaagtgacttacccaattggaca
cgaggcactttttctgatcaaagtgctcgtcacttttcctccgccttgcattgagcttta
ccgcgacgaactcgccgcttcgaagtctttgggctgccgtgcgatcggttggagcgtcga
aatggggaaagttgcgcttttggacgagtcgttggagtttaagcctggtgtttgttacag
cggttatgtcgcacggattagcgcggacaaggattggatcgccgagaaaatgggcactct
ttgggtggtcgacggttcgacgcctctctctgagatcaaggacactgaagcgatcggccg
aatgaagcagcgcatcccttggaaaacttcccttatgattggctcggcgattggcggcac
ctccggcacttttatgtcatcgtcctatgatgtgtgtccgagttcgtcgcagcctccgcc
gccgccactttcgcaacatttgtctgctgtgaatgcgcccgcccatccgccaacccatcg
tccgctgctgttgagtgacgattggaccgacgagttggacgacactttgcgcaatgcggc
ctcctgttccgtctcttcgcgcgctccgctcccgccccaacagcagaagacgaacaacga
ctttttgtgcacacctccgactcaatcgagcagcaaaatgttggtaaaccatcaacaagt
ggccgatgaacaacgccgtcaccaaccgcaacagctcccactgatgtcgttccaagaaac
cggcgacacagcggcgaacaatcgcgagaatgttgttttcggaaatctcatcgcgttaaa
gttggagtccatccacgcccgcaatgcgaacgctgcgattcagctacagaaagcgatcat
ggaactttgcagcaatttcgaattgaaagtgctcaattcaagccatgacaatttttcgga
tttgagcaaagcgtttggaatgggcactggccgcgaataattaatcgaaatgatctctcc
atctcacatttgatggacaatcctttgatcgttttccacttatacctttctctgctttgt
tgaaaaaatttgtgctttggttatacagaacttatacaataatag
>Hindica_12310_Transcript_1/1_Confidence_0.000_Length_686
tccgatctttaaagaacttaaaaatgaaaaatgagatcggtggaaaagagaaaaattcga
atttaaacaaaaaagagagaattaattaaatataaacaaacacagaaaaatatgtaagta
acaaaaacagcagcagaatgactcgaagagcaaaatgatcacaaacagacaaaagatttc
ttcgatattttagcaccaaaacatatggtcagaattggcattacaaaaaaaaaaaaaaag
ggatcaaaaactgtgccatcatttcctattctacttttgatatgtttatgtaaaaaagct
cattcattaatgttacaccaatggcaatcactgccaatttcggcattttttagtcttttg
caccgtttacagtcattcccccagccgcccatttttggcattttccaattttaagccgat
tgttgcgactgtggctgcccctcactgctgtcagtccttccaacaatgctccacatccaa
attcgtccaactccgtcgccgaccaaaagtgaccgatggtctttggtcggtcgaatggct
gtgatcggtgccggctgagagttgccaaccgaaaaggcagtgtgctcactcagaatacgc
ctgagtcggaatgccctcctccatttaactgtgtccatgccatttggccaatgttgcgag
tgccgttgttgctgttgttgttgttg
>Hindica_17024_Transcript_1/2_Confidence_0.667_Length_418
gctaactttatcacatttttaatttcattacataaacaattattcaacatcagtatttat
tctttttttttcatcatttatcaacaactgactgttgtgtgtcaatgaatgatagaaaaa
ttaaattttcgaaatttctcattcatccaacggctcaacacaaaatgaagtggtgccaaa
ggcgtcgttcttggcacattttcgcaataattcttttgggcacattttgaaacgtccttt
catttgtttgccgtcatcgcccgtcagagtgccttcgccaacatggcaccctttggtgga
cggagctcgtgccacaaaaacgggctcaattaaagcgccaataaataatatgaacgaaat
aaaggcaaaaattgacatttttttaagtaatttttaaattttttgaaaatgaattttt
>Hindica_5377_Transcript_2/2_Confidence_0.000_Length_756
agcaaattattgtatttgaataaaaatgagtgaccattcttcggacgattccagcggcgc
cgagggtggcgacacttaccaagttgaaaaggtgatgaagaagcgcatcatcaaagggaa
agtggaatattacatcaaatggaagggttatgacaacccggaggataacacatgggagcc
ggaagagaactgcgattgcccggacttaatccgcgaatttgaggagaaggagaagcaacg
cgaggcgagcaaaaagaaggcgcgctcatcgactggttcggcggtcggtgggccggcaaa
aaagcgcaaaacgcactcaaaatcaatgagtgtcgagaaggaagggtccaaggacaggag
cgtcatgcgtgacagtgccactccgtcgtttggcggtggcagcaccagcggaaagagcgg
cggcgtccgaaagcctcagcagggcacaaccaaagatttcgtgatttcgtccagcagtga
ctcggagcaagaggacatggcgcccaaagagaagaaaccgacaggcccaccagaaaacgg
cacaactccattggaggatcccacggagggcaaagtgtacatggtggagaagggcagcac
cattgacactgtgctcggcgttcggcgcgatcgtcagtcggtggttgcattggtccgcta
catggacgagctctacgaattggtgccaacgcctctgttggtgaaacatgatccgataaa
gttggtcgagtactatgagaagcacttgcgtttttt
>Hindica_7915_Transcript_3/3_Confidence_0.200_Length_428
atatctgtaacttaaaattgaccaaaaaaaacacacagaataaatgagcctaaagccacc
tgaaaaatagcctattgttagaaaaaccttattattccaaaaaattttctggcgcgacct
ttcaacagaaaaaaaatccggcacttaatagaaaatttcttccgcctatttgttcagttt
gagtgttcctgagagtgctccgttcactgccgttttgaaatttgcggccgaggaattccg
agtcgacccgtcgacgagtgcgataataaccgacgaaggcgttggaataaatcccgcgca
aaaggcatcggacattttcatgaagtacggctcggaattgcggctgattccgagggacag
agtcggcaacaaaaaagaatgaaaaggagacggggcaaaggagtcggagacattcttttg
cccattgg
>Hindica_2294_Transcript_2/2_Confidence_0.000_Length_847
aaaaaagttcgaatcaccgcaagccgtgccgcctgcagcgaacaccgacttcattcagac
cgcccggggagcaattcgccgtcaatcgttgcgcgaccgaagtggcatgacacttgctcg
tctcgattcacagcgagaagggtccgacttgattaggagttggagcaaagaggatgtatc
caatgaagaaatgtccgcacttcattttggcaacggggggccgtccacctcccaccagcc
gactgcgaatcagccgaggcgtgactcgccccctaaacgaatgcagaaacagtctcagca
gaagcagaagcaaatgtcgccggacgagtggctgaagaaattggaagcggagtcgggcgg
cttccgagacgaggaggaggagcaggtggagaaggacgtgctgcagggaggcgccggggg
gagcatgcggaagggcgcaaaagcgcagaaaggcaacggagtgatcagaagagaccaaca
gcagcaacacgagatgaacggaatgaatctgaagggggcgctcggtggacaaaatcggag
gcggaagaagagctgttgctgcatcatttgacacgccaatgttcgcctttctctccgatc
gcctgttgccctctcccccacactgatcatcctttgattcgtgattaaatgtgttcatca
taaattcgtattgctcctcctttgtttctagccccaattggtcattcgctcattcagctc
aattcctactaaatatttaaatttatttctatctggaaatctgttcaatgtatcttttat
cttttcgtcttcactttccctttttctcacagatatttaattttttttttctaaaatatt
acataag
>Hindica_696_Transcript_1/1_Confidence_0.000_Length_371
catgtcctcgacacagatcacatccaatttgcccaagtttcgctcaacaatgtcattgtc
cgtgatcggaatgcgttgtccactctctttggcgtatccgcgcttgtacaccaactgacg
gatgatcttttgactcgggtagccccaagcaatgtacgggtcagcaatgcgcaacatctg
gattgtcgccttgttcagtttgacaaacacaccgttgttgatctggcgcaaacggagaag
ctgtaatactttgcggggccttgggtggatcttattgattcctttgatccggacaacaaa
ggcaagtttgggctcatccggcacgtaataattgcccactttctttgcttcacgtttcaa
tgcgaccaatt
>Hindica_9195_Transcript_1/1_Confidence_0.000_Length_990
tgtatggattcacaacgaaaggaaattgagacgttcggaacgcagccgatgcatgccatc
gtaacgccagcgaacacgacaatttggctcaaatgcttccagtgtttgcatccggacgat
tctgaagagttggaggacacatggaagccaagcccttcagtcatcggacgcaaaattcaa
cattttcttaaaaagattcgagagaaaatagtacgttctaagtcaccttatgcgaggtct
aaacctgacaattgggcaaaatatcgctggcaaaaatttgatgacgaaaaatgggcgaaa
atcggaccttcgcttgacgacggagaaggaaaaaagaacgaaacgacagtggccggcttt
gtgcaatccattatcagcaaggaggaagcaagcaacaaatttttcctcggggaccatttg
gaattggaaatacgcaatgtcaacgcgacggcaagcggatggtatcggtgtgtcaattca
gcaaagggcggtggcatttcgcagatttaccatttgactgtgttggacaactttcgcacc
gttatgtactcagtcgaccaaatgcccgaagaaatggaaaaagccgactttaccaagcga
atgataaacaacgtgccgaaggttgagctgttttggcgcgagagtgggtggactccgtgc
aaccgctgtgggcaaagagtgggcgaacagcgccgggttaaatcctgctatttggagcga
ggttggaaattgggcacagagtcaatcgcggccgactacgacgtattttcgttgttcggt
gttttgccttgtcacagttcgttggtgcccggtcacctgaggtcggaattcaaagaaaac
ctcactttctacgaagagtttgccgaatgcacaaagcgttgtgctccgtctaagcaaaac
agcggcgaggaagtgcgtgaggtgacgctgaatgagacggggcgtgaggaagtgttggac
gtgttgccaccgggcgaattcagcaccaac
>Hindica_11802_Transcript_1/2_Confidence_1.000_Length_345
acaggtgacattggattcttcgacgaaaatggcctcactttcgtcgtcgatcgtctcaaa
gaactcataaaagtgaagggttttcaggtcgctcccgctgaactcgaagatttgttgctt
gcccacgggggcatcaaagactgtgcagttgtgggggtggcggatgaaatcgcgggggaa
atgccgaaggcttttgtggtgagggccgatccgaagctgaccgagtcggaagtgaagcga
tttgtgaatgaaaaagttgcctcgtacaaacagttgggatcggttgaatttgtggacgaa
attccgaaaagcgcctcggggaaaatattgcgacgattgctgaga
>Hindica_5826_Transcript_1/1_Confidence_0.000_Length_2326
tctgccaatgcatcagcggcgaatatttcttccgtggtggaaaaagggcaaacaacggag
cagacaaaaactccaactgacaatgagaagtcgaaagagacaaatgcaccttcgagaagc
acaatgtctgaagcaccaattgcaactgacaagcaaaccaacacagaggctgatgctcca
aaaggcacctcaaagccacgcgacagtgaacgttggcggcgcacacgtactccgtctcca
caccggcggagccgtcgccattcgcgttctccgacccaacaacgtagatggagtcggcat
cgtcttccagatcatcgccggtctaaggattccaaatcgccgtcaccaaaaaggacacgg
aaggagcgtagaagcaacgatttgtccgaacgtccgtcaagttctcgctcgaaatcagtg
aacagaaggccagtctcacgctcaagcagatctccggattcctcctatcaatcagcaaag
aagcgactggacgatctcaaaatgaaattgaccgccaatgaaacgccacgacaatttttt
cccttacctccaacacgaaaacagctcgacttgcagtctgggaatattccaccgcctcct
gggcctgtgcccccggttcccggccataccaaaaaggatgttggtggtgcctacgaggct
gggttcttcaaggagtcctaccctgatttgttgcgcaaatctccaacaacagcatcgaat
ggagcccgttctgttggtactgaatcagcggttgcaccaacaaactcaatcggtgaagcg
atgatatcttccgagagcgacaaaaacgccgagacgatgaggcaaactgggacaccagga
gaaattaggaatctgttgatgaatcgtctgaagaaagattcaaataaaaaagagctcaag
aaaagtcttttgaacattccaaaggatttgccggccttcaaacaacaggcattgatcaga
caacacacggagaaactcaaagcgaatagtgcctcaaaaaaagttgacaagaaagggccg
aacactgtcgttttgcaagagaaacaacgcgaagatcagcaggaggaggaacgacttcag
gcaatatcacctgacccagacgacataattgaagtacagccacaacaacaggagcaacag
gcaggagggaatgaccaaccacaacaacagcaaacggagcaacgaccgccgcacaacaaa
acggtgaacgacctctctaaaagcaagtgggattgggtgaatgggaagttcgtgcccagt
gattcgactgttgcatctcaatcggccaacactcatacatcgtctaatgtccctgcaact
tcgataccaccgccacaaggaatgtcaattccaaaaattggggtcattgctacaccgaaa
ttagtcgagcgaaacgcccaacaagcccaagatgtacttgcccaactcggcgtgtccacc
tctgtccaacgaattttttctgggcaacagtctccggcaaatgtcgttcatgctcctatt
ccaaggccaacaatggccatgtttcgacctaatatgccaactgtcacagcgacaaatttg
ctcgggcagcagcccctgcagtcgtcggctcctttcggcactgtcccttccgttccgtcg
aatgttttggcaacactcaattcggcacttggcgtgccaatggcaattccacccgctcgg
tttaaccaaccgacgttgtccccgatggtgggcggatttgccccttcattgccgccgcag
caaccagcggtggtcaacccagtggagatggttttgtactcgaagatgcaattgtacagc
cgggacctagccagcattgacaacattgcggcgcttattgaatacatgtggaaacaaggc
tatgaaccaattccgcctggggatccgtctcttttgttcaacgaaattctcgccaaacga
aagggactgatcggggcgaacactctctaccaaattatttgttttgggcatcctgaactt
gagacatattactgcggaatgtgtaaccattggacgactgtctccgaaatgttcaaccat
ttgcgtgcatcgatgcaccgactcagttacatgtttcgcaactacaaaatgtatcatcga
aaagcaatggaggagttggacgaggagcggagagatttaatgttggaacgattcgcttca
aaaatttgggacattgaaggctgtggacgatgcacaaaccgaatgcgatgcattctgaac
gaggaggccatccgacgcatttggccagactatctcacctgtgttgacaattcatggaaa
attattgatgacgacgacgaagacattgctttgtcacaacgcattc
>Hindica_6158_Transcript_1/2_Confidence_0.333_Length_406
aaaatatcgagtttattaaaaattccaagttagaatttatttgagaaattaactgaattg
gaagaattctgctatttgaacatcttcttttggcaaaatgatatgaaaaagggtaatttt
tattggcagaatgcaaaattttcgaaaaaatcattttgccacgaaattttttattatttc
atcaccacaccacaaaatgtgttcgttttccacgcaagaaaatgcaacaatcatcacaaa
atgcgcacatatgtataattaaaagtagatttttcaccaaaattgactgtcatctgatca
gggcacattttattgtgcatttggatcaactgatcagcctgggtttggaggacggcataa
tcagttttatttgatcactttcattgaccagtttcgataatttaac
>Hindica_232_Transcript_1/1_Confidence_0.000_Length_743
cgtcgtgaccttgatctgttcatcgacgatggtgaagcttgtcaaatttcgatgcaaatg
caattggttaccattcagtttttggagggcactttccgccgtgcatttcacacagaccga
atagctcaggccattctcgagaaagtcatccgggcacatgttcacagggtggaggtgtcc
catttggccgacttcaactgtccgaagacagcactgccgcgcagggcacggctctacgtg
aaaaagcagccatcggatagattcattttgattttggagggtcgcgcaatggtcactatt
ggacagacagaaatgaagtttgaagtcggcccctggcacttttttggcaaagagctactg
caacagttggaccaactcatcgagggcgaggctggcactcccccggctaccaatgatgcg
gctggcgggacttctgttgtaccggcagtcacagcagcacaaccaatggcgcccattcga
acagtcacaagtgctgccggaggcattgatcgaacaaccgcagaccatcgacaatcgcag
ggactgaatgccggacttttgccatcttctacctcaactcacaaccagcaatatcctgtg
gcagatttaagccaggaagtgctcaacaaagttttcttcgttcctgactattccgtcaat
gtgctcagcgaatgtacgtatttggagatctcagttcatacttacgcttccatgtacaag
atgacccaaatcacgagaacaaa
>Hindica_3738_Transcript_1/1_Confidence_0.000_Length_836
ttttcttcgttatgttttattcaatcacaaaaacgcttcctttgcaaagcaaaaaattgc
cagaatggcagaaaaaattgctgtctctttccgattgataacccaaaatatggaataata
tgtgaaaagaaaaattggaagtttaaatgtgaaaagattgaaaagatcgttctttggttg
gtcctcccccgctgctgtctcttttagtcgttctgtttggcggccgtgttcagtacgctt
ttgtgcaaatgggcctccaaacggacgaaaaagtcgaacaccgaagtggggacgaaggtg
agcaaaatgttgaacaacagctccacctgaatttggtgggacaaacatccgctggtctcc
ggcacgaggccaaccgtttggatggcttggcgtgcgaattccgctgggccgaccgccaaa
cgggaaagtccgtcgcgcgacgagcgctgcgtcaatttggtggccacgaccattgggcac
accgtttgaatggcaatttgcggacaatcggaggcgaattccttgcgcaaaatgttggac
agatggacgatgtacttctttgtggaggagtagacggcgtattggtaccatttcatatgg
gccgaggcggacgaaatgtttatgatggcaccacgacgccgtttgaccatttgtcggagg
acaaaggaagacaaaatggtgacaggcaaagtgttgacaatcgtcatattggacaacaat
ttgggcgacatttggtcaaatcgttcggggtaatcatttgggtttcccattccgacatta
ttcaccaaaatgccaatgtccaagtcgcggatggcgtccaaaatgtgccgttcgta
>Hindica_12331_Transcript_1/1_Confidence_0.000_Length_348
ttccactgcttaggctggccaatacctgcgtatctaacaaatttgtatatggtcgttggc
caagtgtgacaatttcccataacagaacaccaaatgcccacacgtcacttttggatgtga
acaagccttggttgatcacttccggggacagccaccggagtggaagcatttcccctcccc
tgaagcggtaataatcttcggagaacaattcccgtgcatggccaaagtccgcaattttgg
tgacccgttgcattgaggtggttgacgagatcaagcaatttcgggcggccaaatctcggt
gcacatgtttgtacttctccaagtacacacagccccggcccacgtcaa
>Hindica_3512_Transcript_1/1_Confidence_0.000_Length_1808
tttagcggcagttgtatggtcattgatcagttcgaaaaatatttttaaattcaaaaattc
ttggcgttatgtttataggcattttgttctgaacatctattaaatttaaccattttctat
tttttatatgcgttacagtttgcaattggtaaaagtgacacagacagactgacaaacaat
aaaataagtgacaagaataatgggaaaataaattattgtatacaatcaaataaaaaatgc
gcagcacctaaccaatgagtgacagcaaatctaattttttgctaaaatggggccaaggtc
aacaggtggccaacgacgcgctgttgcaaggcgaagacgtggcagcggctgcggccacgg
cggttgttagtgctgctgcggccaccggcagtccgtaggccactaccgccgcgccggtca
gaaacggcaatttgcacctccgccgcgcttccaacacgccctcgagcaacagacggaaag
tgtcctcctcccgctggacggtagcaccatctttcttgtgcaactctgcaaaacagtact
cagtcagcgccatgaaaaagcgatcaatttcgccgtcagtgaccatccacagacagccaa
tcacacaaggtgcacgggcaatcatatattcgtagacggacgaccggccgtccaagccgg
gcccttcgtcaacaacacggacagaggaacagcccatcagcacggagacggcacggcact
cactttcacggatcaacgaacggccaaaatagcgcccaccactgccatggcccatgtaaa
ggaacaaatcatggttgttgagcactgccctcatttgttccctggaaggaacctgtccaa
taattccacgccaatcgaaacgtttaatgaacgcggcaagtcgttcctgtgtcttttcca
ggtcaccgcccgggttcagcacatagtacgaattgcgtccgtccaccgatgtcggaatat
tttttgtttgttccatcagatgttcaaacaggtggaagcatggaatacggtagacgaacg
gtgcgcgacagtacaccggcaaacattcccatggcaaatggctaagcgacggtgggataa
ccaacattgtgtattccttcattgtggctatttttggcgatttcccagaaatttttgagc
gataatttgtccaaaaattgcttataaattgtgaaaatttggttggtattggctttgcca
tgtattcaactgatgagtcgtccaagtcgatttgttgcttgtcgattctgtacaacaatt
tgccaagccctaaccattcgtcaaatgactccataaagggcaaaaggcgtgcaaaggtca
atgccaatgctttggttatgccatgttcagtggtcagcgttcgttccaaccgtttcaatt
cagtggaaaattttgtctcctcattgacgggaaggggcaagaaaaggggcgcaaatgaag
acagccaaacgaattggaagttttcaacaaatttcctcattttggcgtccaattgctttc
gcactgcccaaaactgggcagaatcagtgccggccgttcgcaccgactcgtcactggcca
tcaaaagctcccgcatttgttcaagcaccgggtcgggcttcttcagccgacaaattggcg
tcacaattggctcatgcgctgcgttgcatctggtcaatatgagagtgttgtcctcctcgt
ccaatgtcaaattgatgagcgtcaaattttctggcattcgccctattcgagtctgaagtt
gtgccgaattgtcaaaaatgaatgtgtcaacccgttgtgatgctggcattgttgcgttcg
catcaatc
>Hindica_4974_Transcript_1/1_Confidence_0.000_Length_1562
gcagagggctcaaaaagcggtgggggcagcggcggaagcgcaaacgcacagccggggaca
aacggaggcggaaacaacattttcattgctcttttcgactacagtgctcgcacggatgac
gacctgaactttaagaaaggggaggctctggagattttgaacgatttccaaggggactgg
tggtacgcgaagagtttggtcagcggaaagtgcggattcatcccgtccaattacgtggcc
cgcgagtgttccatcgatgctcaaccttggtacttcggcaagttgcgcaggatcgacgcg
gagaagctgctgctgctgggcgtcaatgagcacggcgctttcctcgtccgcgactcggag
tcgcggcacaacgaattttccttgtccgttagggatggcgaggtggtgaagcattaccga
attcgccagttggacaacggcggctttttcatcgcccgtcgcgtcactttcggcactttg
caggaactggtccaacattacagcgaggaggccgatgggctctgtgtggttttgactaag
ccggcgctgaaagtggagactccgatgacgagcactttcactcacgacgaccaatgggaa
atcgaccgacggagtctccgattggtgcggcaagtgggcgcaggacaattcggcgaggtg
tgggaggcgcggtggaaccattcgatgcccgtggcagtcaaaaagctgaagcccggctcc
accgcatgcgtcgcggattttcttgctgaggcacaactgatgaagcgtctgcgacaccca
aagctccttcagctttacgcggtgtgcacccgggaagagccatttttaatagtcacagaa
ctgatgcaggagaatctgctgcactttctgcaaggccatggccgagtgtgtaacattgcg
cagttggtggacattgccgtgcaaattgccgccggcatgcgttatttggaagagaaaaat
ttcattcatcgtgacctcgctgctcgaaacatcctcatctcacatccatctgtggtcaaa
atcgcggactttggacttgctcggctgattcgggagaacgaatacgaagcgcgagtgggc
gcccgttttccgattaaatggacggcacccgaggccgccaattataacaagttcacggtt
aaatcggacgtttggtcctttggcattttgctcaccgaattggtcacttttggcaggata
ccatacccgggcatgacaaacgcggaagtgttacagaaagtggagaacggttaccgaatg
ccatgcccaccgaactgtccaatcctgctctacgaaattatgctacagtgttggcataaa
gacgcggagaaacggccgacattcgaaacgttacaatggaaattggaggaactgttcacc
agcgatgggtccgagtacaaagaagcgattatgagctactgaggaacaaaggcaaccgac
ggaatgaccccggcacacagaaaacccccgacagaaaacccccgtcgttttcgattcatc
gccaatctctgctcaatcccccgaggcaatcacaaattctttcatttcctcatccttttt
ag
>Hindica_11664_Transcript_3/4_Confidence_0.400_Length_1024
gtccaattaaggttttattttttgtaatgcggcaaaaaaccttcgtattggccaaagcca
ttcttgagaggaagcacattctttttggttccgttgaaaatcacgtaaaaccgcaggtga
tgaaggagaaggaggatgcctgggagtcagttcgaactgaaatgatcgagcagggatttg
ctaatttcgagcggaagtcgtggcgcgatgtacgaaatcatgattggcagtacctgagac
gatctgcggttgcaaaatacgaacacaatcaaaaagcgggcgttgaaacaattcaataca
atgaggtcgacaaattggtcttcgaaataatgggcaacgaagtgtcctcttatgacaata
acgattcagccaacttgaacagtgtgtcgaacgatgttggacgacaaaatgaactggtcg
acacatcgttctttcctctacgaactaagaaattggaagaaaaccaacaacgactgaatt
ccgtcataagccaatctatttccgttggttcgtcttgcgacctatcgacacaatcaaaag
gactctcacaaccagctgaagcttttttggattctaatgagaagcaagatgtgttttccg
gtaccaatttgtcacctccttgtggcgaaattcattccgagcttctgcactctctcattt
cgtcctcctctatgatcgacgtcgccgatcagtgcgaagccaatccgacgtactctctcc
caatttctcggccggtgatcagctcaacctcgggtaggaagcggccccactcgtgctcat
cggcgtctgtgaaatcgatggatgacgaagtgaccgaggcaaagctgcgccttcttatga
tgaagatcagaaaagaggagataatgatgcaacaagagacgttcaaattggcccaggaag
aagccaaacttcgccaggaaaaagccaaggcggaacttttggagatgcaattgaggacag
agcgggcgagggcgaacggcgtgacactgtagcattacttgtcattaaccagacaataaa
aaaa
>Hindica_12826_Transcript_1/1_Confidence_0.000_Length_1028
attcagccgtggatagaccgggcggggcgacgctccgtcgcttttgaaatgcaccgcaaa
ggaaaaatggccgtccgattcgaacttccagcgaagcgtttgccccttcgtcgcttccac
gtcgatcgtgccgcatttgccagcgccaattgtgagcgaagtgtaaaagtcgggcggaag
gtggccgatcttgtgacaattggccatgtcaattggcggagagcgcttcagattcgcaaa
gaacctcgtttcttccccttcatcattccaaaatgatggcaatgcttcggcgtgtgccat
ttgcaaaatttcgctccgccaagtcgacttgcccaatatttgcactttgttgcgcgttcg
ctcgggcaacaacggctttgtgatggtccaaattgtgctaatgaaacttggagcattgac
gagcacaaaagcgtggatcagttcaacgtaatgttcgcttataaagccagaaatggcact
gagagcgcctctcaggagagtgatcaggttgcggtcgtacttcaaccccgtcaggtccat
cacgtaaaggatggcgtgcttccttcctgtctgctcctccttttccatcactgctctcag
catggcctccaagtcgtaaatgcgtgcacgaagcacctcgttgatcggaaaagtgtgaag
gattccccagtagtcgtttgtgccggactgctcaatgttgaccaggcagtcgggggtcag
tgccgcctcgccggtcagtccggcctcccaatatttgtgcaccgggtgatcacgaggggc
gtccgccaaagtgtccaagtggaaaaggcgcctcagcagcaaatggttcctcaatttggg
cacaatttcaccaaaattgaaattgtgcccgcggagccaacgcaacaaattgaaattggt
gtcgtaatagggcgtcagctgctctttgaccatttcgcgaagagtttggaccttttccat
ttcttctggtgaaatattttgactaattggtctcattttaatgatgggataatccgtttg
aacttaac
>Hindica_4109_Transcript_1/1_Confidence_0.000_Length_3227
ggggggggggaatcactgatcaggttgggtaaaattaatcattcatgggtattgttcgct
ttctctttgcttcttttggcgttataaagcaacatcgcactgcgttcggtccattcggtt
tctgcttcgattacattgccaaaaattgctaatggtccaacgaaaacattaataagacag
ccatcagcggcagtcaattcgaatttgtgcagaagtttcaacgcatttgcagtttttgac
aaatcggcattaatctgctggaccaattcgctaattctcccgaatttttccgtccgaata
gaacaaagtgcttcgtctatctcttcgggtccaaaccaatgagacttttcggaaattatt
tcatggagccgaattatttctttcactgattcgttggaactttctgttgaggtggaaggc
aacgccgaagaacaattatctgaagttttgtgatgtgagcactctttggccaaatggtca
ttcaattggccaaatttcaactctttcgaaaggattgtcaaaagtcttttttggagacaa
tgaggacgagttgccggaaggcatgggattgagcgaatagacgggggaaaatggagtgaa
aacgaaggacggaagagcagaaaagagggccgagcggaggacggagtggctgagaagaaa
tccgacagaatctgctccacgagtctgtccacttcgcctattccgtcgtccgtttttcct
tcgcccactccgtcttcccttttttccggttgcttttctttctcccggattaataattcc
tcctcaattcgcctcatcgctaacaatatgggaccattttgggtccttttgtagtgtaaa
gtgactgtgatgagtgagtgcgcttccgttcccttttggcattggcactcgtccgtcgga
tggcccaattcctcgggactttgtcgataccgccaacatcggccacagaggatgtccacc
atcagcacagaactacgaatccgtgccaattttcgccggattttgtctttcatacgcgag
aaatgaacatttaataatttgtccacactttcgaaggcaagtgcattgtcactgcctaac
catgagcaaaattggcccaaaaatgggttttccttcaacaaatgtctcagcaccggtgga
gggaaaactgtgccaagaaaaagggcaaatcggtccaatgggctcagtggttcggcactt
tcttcttcgttggcacaattgccctcttctcccgcttccatcacctccgttttgctgttc
gtcttccttgtctcttccgcttccgtctttgccctctttttcgccatctcttcctcttct
ttctcctcctcgtccttcagaatgtgttccactgaatggttaagttgtgtctgcgtttgt
ccttcatcctcttcttctcttccttccactatttctttgctctgtccctgttccatccac
tgtttctgaggtccctgttcgtctgactctctcgtgacagtgtattttctcttcactgcg
tttctttgcccgtcttccgtctctcgtccttcccttgtctctgctccatccgtttgcgct
ttttcctttgctgctgcttctgctcttttgctcaacacattcaaaatgtccaacagattg
gctcccgtccctcccccgcaaatggcgccctttgtgcccccttcggcggttccgtctctt
ttcagcggattattggcaaataattcgtcgttttggccatgatttttcggttggtcttgg
ccaaatccgttctctgtccgattcgtctccatttggtccatggttttggttactttgccg
aattgtgctaacattgagtagtcaaagtgaggtggtggtgaagtgaatctttgttgtatg
ccattgttttgccctgccatcgtagtggcggccatcaaaaaatgttgaatgggcaaaggg
gcgaagtgatgggacggcggatgtcccccgaggggacggaagtgctgcggaagcccacta
ccgaaaatgccattgactccatttggcggtttgttcagcgtcggaatcccacggggcaat
aaactgcgtccgattggctcatcctccgatacgacgaaatttgcgaaacgaccgtttggc
attgttgctggaagaacgggcgaagaacagtttgacgattttatgtattgcggaggaaac
ggatcggacagaacggacggactgcgcgacttttgatcggcacaatcgtcatcgacggcg
aggccgttgggcaaattgcccacggacgaagaatggccagcgaagggcgaagagcgggcg
gaagccgaccgtcctcctccggcactgcttccactcgagttttgtccattgaccattcgc
tcgcgtgtgtactcagtcttcaatcgttgaaattcggcatattccgcggcgtgtttcttc
agatggcatgccaaagtgctcgtgtgggggcccttcagttggtaagtacaagtgccaacg
atacatctgctcaaattctccgctttgttatacacaaaaaatttccaaacgggcgtttgt
ttgttcgtgccgcccgatcgaatggcagctgcggggtttcggtgccatgaccaatcgtct
tcgcggaaaagctgtgccgctggggacgcggccactgccaatgcgccagggatcgccgga
agggcgccgagcggagacggcgccataagggcggcggtggcagccgccgaaattgagcct
ttgttaacagaacgacgaccatttgcagcagacgatgagtgagtggagccggattttttg
aattttgcagtaattgacgccctctgagggatgaagcggccatcagcgaggacggaggga
gacgaattgggagcagaggggccgaaaatggtaagcttttcgttctctctgctccgctgc
tgcatgctttcgcttctgctgatcatcgcctgctgcagcagttggagtgcgatggtcgga
atgtccatgggctgtctctgcggctgcggcggttggctttgtgcggtttcgtcttctctc
ttctgctgctgccccctttcgctccttttgcccatttgtgctcctttttcgcgttcgctt
ttccttttcctcgcccccttttcctttccctcctcctccccctcttcctcttctccgtct
gctccgttttcttcttcgcttgtcccttcttcgcttttcccttcccttccgctgatcatt
tgccattttctcctctcactttgttccaaattctcttcctttttatc
>Hindica_9314_Transcript_1/1_Confidence_0.000_Length_364
gaaacgtcatcgatgggagggaaaccgaagacattgcacagagaatgagtgacaatgggc
gccaaaatattacctaagccattcgggaagggaaattagcattttcatgacttagatggg
catgaaattaacagtgcaaagcgctgaaaatttcaatttctgttggaaatgataccgaaa
attgcaaagaatttttttagcaattttatttccacactaatttggacttccgtgggcgtt
gcaatcgtcgaatggttttaagtgttccttccctaaatttaatatctgtttgtaccaacc
agtggtgaagaaaatatgagtagcgtaaagtccaaacaaataagtataagccatttggaa
acct
>Hindica_15671_Transcript_1/2_Confidence_0.333_Length_498
tttttttgcacgtaatgaaaaactgcgacccgtttgtgtctttgcccgagttggccatgc
tcagccagccggcgccgtaatgcttcaatttgaaattttcgtccgggaatttctcgcccc
aaatggatttgccgcccgtgccgtcgcccttggtaaagtcgccgccttggatcatgaaat
ccttaatgactcggtgaaaaatgctgccagtgtagccctcccctttcggtttcttggcaa
gctcaacaaaattttccacagttttcgggacagtctttccaaataagccgatttcaattc
gtccaacactttcatcgccaatttttatgtcaaaataaaccttctctgtcacttttggcc
ctttcggtttttcttcagcatttacagcatcttttgactgtgctatgggtgaaaaaataa
gaatgaacacggcaagaaaattaaatgcccaaactttcattgtatgctcaaacttgggta
attaaaccctgtcacttc
>Hindica_3604_Transcript_1/1_Confidence_0.000_Length_666
ggggggggggcgttcggcacggagccttggcaaagtgtccgtgtgccgacggcttagtgg
ggcggtcggtggtgtgcggcaccgcctccgccgttgtcgaatccgttgtttgtgcccacc
accgccgccgcagcaaccaacgccttcagcgagtccaactccgtcttcaatttgtgcacc
tcttggcgcaactccgcattttccaccatctgggccatgaacatcgcgcaggccaattct
cccgcgtttctcgactgggtgccgcctccgccgctgcccacattttccgcagaagcagcc
aggtctgggttgttctccacgtacttcttcagcagctccccgaccaacatttgcggctgc
tgttggccggtgccgttggccactgtgcccttcgtttgctgctgtgccgcacccattgcc
atcagaaccatcggattggtcgtccccaaagtcggcctttcccaatttccgttcaccaaa
tgccccatccctttgtgctgctgctgttgatgagcttttccgtccaatgctttgctcagt
tcagacgcatttcccggcgctgctccgttgcgactgagtcgtgacgcaatggcctggatg
ctctggaaggagtcggcgactccgttcgccatgccggaggtgctggtgaagtggctgttg
ttgttg
>Hindica_2037_Transcript_1/1_Confidence_0.000_Length_1649
ttatttgaccagagaatttgagaaatgtttcacaaatgttcgaaataaaacaacactata
acactatcgttctaaagcatttgtctcggcactcttctgaacaatccattcacaaacaga
aagacttcgaaaacgcttattttggccagaaggaagtacatggccaagtacagtcgcaat
ttgctgagcagagaatcggcggtggcgattgagtggtggtaaacggcacgggtgcaatgt
ttggtcatctctgaaaaactgtccaaccgatgttccgtttttagtctaaaggcaatgctt
ctgagcaggtcatttgtcttcagaatcaacagcatttggcgtgggaccgagtcgaggaca
acggatatttgggggatgagactggcggcatactctttgatatgcgaacgttctctctcg
tcaatttccgtcctcacaatgccctcagtgacggatttccacgaacgcattgtgacaatg
caggcgaacagtccgtagaactgtccgatgttcatccgcgcacagaccctccgtatttcg
tcctggtccggcttcatcaacgccagccacagcttggcgtaatcaatgcgcaatgcgtcg
ggaagagtacagtaaaggccatggtccaatagcacaatttcctctcgtccgctgcgggca
tttcgtctgaccaaaacgttgccggggtgagggtcgctgtggacgtacccacgtcggaaa
atcatttcgctgtacaaagcgcccaaaagacgacaaattttgtgtctgtcgagtcggtgg
gcattgaaataatccaagtcgttgatttggccaccctcgcaaaattccatggttaagact
ttgtctgaagaatatttgtagtgaattttgggaatcttaacgaaaggcatgtgggagaac
atttgacgcactttctcagcatttgccgcctcgtggagaaagtccaattcctgcggaaga
ttcaatttggtctcgcggaccaaccatttcaatttgagctcgggaaaaacaacggaggca
atgttgacgaagaactccatcgtagccatgtcaacaaaactgcggtctttcacatgcaaa
tgctgtattttgactgccacgtactcgccggtcgacttcagcttggccctgtgcacttgc
gcaagcgaagcagcgccacatgggcgggggtcgaattcatcgaacacatcgtccaaattt
ttgtgcagactcctgtagaagactgtcttcatgtcgtccaaactgctttccggggctttc
gagtggagtatggaaagagtggaagtgtacggtttcggcaaaaggtactgaagcgaggcg
atgtgttggcccactttgatgaacactccgccattccttcgtgccaaactaagcagtcga
tcagccccccgctgatggcactgccaaatccgttctttgtattcggcggtttcgatgtcc
aaaccgaacaacgacaatttgtaatcgactattgttgctgaagcagttagtccaacacgc
gcaaagcggacaatgccaatgtgtgaaagtgaataatcgttttgatgcaaataataaagt
gccgtcgacccaccgattccaataagagtgaagttaagaaattttttggaaaaatacaca
gccatttttattaaaaactttcttaattg
>Hindica_745_Transcript_1/1_Confidence_0.000_Length_1186
gctggcatttcgccaaacgccaaattagttttgccggaggcgccattttgaatctgctgc
tggtccgcgacggtgttggtggtggttttcgttgttgattttgattgattgtcttcagcc
gttggataatcgggcacatcgtagcgaaaattgataaagtcacgcgcaacacgctgcatg
tttagtgagagaacactgtgcagcaaagcaatggcgcccaaccaccatggcatgaacgcg
atcaccttttccttgagcacagcatcgacaatctgttcagcgcaactgttaatcgacaaa
aatgggatccatctcgaaattggcctaatgccaagtgaagtgatcattggagtgcggaca
aaaaacgggcaaatggtagtgcattttatgttgtcgttcaaaccgcggtccgtcaattcc
atacgcagacaatccattgcaccacggacagcaaattttgttggacaatatgccatcccg
aatgtttcaccaaaatagctggcaattgaagaaattgaaacaatatgaccgtgccctgca
gtctccatttcaggcaaaaaagagcgaatagtattaattgtgccaagaatgttcacttcc
atcgcatttttaatctcatcatctttcaaattttgggtcagctcaaaaaacaaaatggca
gcattcgcaataacaatatcaacatttccaaaatgtttccgaatttttttggcacactga
cgcatttcatccgcattcacagtgtcacagcaccacgctttggcaattccgcccttttca
caaattgcctctgctgctttctcagccccatccaagtttcggtcaatgatggcaactcgt
gccgctaagccggacgggtcagcaaaaatttgactcattcgaagtccaagtcctgatgct
cctccagtgatcacaacacatttgcccttcacacactttcgtcgaaggcacagccaacga
atgaggtctttcgggaaagcaacgataaacagctgaagaataaagccaatcattccagca
atttttgatgaccatcgttcacgattattataatggaccatctgtttctgctgctgattg
ttagagtgacctcgttcaatccaattgaatgtgattttatccaactaacggaagcacttt
ttattttgtgataataaaaaaaaataatattttctaatccaaatca
>Hindica_734_Transcript_1/1_Confidence_0.000_Length_1792
gtccaattaagaaatcatacatacgagtacattggacactgatgaatgcagaaagcatcg
acaatgatcatgatcattaccaccaaaattctatcaaacactctccgaaattgtcctatg
attccgtaaattgttggagtatggaaagtgaagaaggaagctctgtcaacaacaatgaaa
atccgaatgcagaaatggatgatgaaatgatgagggaggaaacaacccatcatgacgaag
accagccggtgttgggcagtgatgaggacgaacaggaggaccccaaggactacagaaaag
gaggctaccaccctgtgcagatcggcgatgtgttcaaaaatggccgctaccacgtcattc
gcaaattgggctgggggcatttctctacggtttggcttagttgggacattgaagcaaagc
gattcgtggcaatgaaaatagtcaaatcggctgagcactataccgaggcggcattggacg
aaataaaattgcttgaatgtgtgagggattcggatccaaccgatgagtcgcttaagagag
ttgtccaactgcacgacaatttcacaatcagtggggtcaacggtgtccacgtatgtatgg
tttttgaggttctcggctgtaatttgttgaaactaatcattcgaagcagttacgctggtc
tgcccataatgctggtcaaaaggataataaaacaggttctcgaaggccttcgctatttgc
atgagaaatgccatataattcacactgacattaagcccgaaaatgttttgatcacgatga
gtcatgaggagatcaaaaaattggcggaggatgcgattttggcggggaagacggggaagg
atatgtccggctcggcagtgtgcagctcaaagaaggcgttgaagaagatggatgaaacac
tcaccaaaaacaaaaagaaaaagctgaagaaaaaacgaaaacgctatcgcgacattctcg
agcagcagctcaaagaaatcgaagggatgagcgtggaaatttccaatccgactacagaaa
ctgaatcgaacacattgaacgatgggcgcaattgcactgctaacgagcaaaggaccaaag
aagttgaggaaatgaacgtcgaaacaaaaaattctgaggaaatgagcgtcgaaacaaaaa
atcatgaagaaatgaatatcaaaacaaaaaattcgaccaatgaaagggaatcgaaaacgg
acacaatggcacttgaggcactcaccaagaacaaaaagaagaagctgaagaagaagcgga
aacgccatcgcgacgttctcgatcagcagcttaaacaagttcaggggatgagcgtggaaa
tacccaattcggccgacagagttgaaccgaacacggatttaatggcgctatttctcgcaa
agaaatttgatgtgaaaattgcggatttgggcaatgcttgttggacataccatcatttta
cagaagacatacaaacacgccaataccggtccttggaagtcatcattggagcgggctatg
atgcgtcgtctgatatttggagtgtcgcctgtatggctttcgaattggcaaccggcgatt
atttatttgagccacacagtgggggaacttacagcagggacgaagaccatttggcgcata
taatcgaacttttgggcagcatcccgccgactgttttcaaaaagggtgagcattggcgtg
aattttttcacaaggtaaaggaaagtgttcgaacttggtgaggatgtgatttgcagactg
gtcggttgctccacattccgaatctgaagccctggtctttgcttgaggtgaa
>Hindica_5674_Transcript_1/1_Confidence_0.000_Length_1840
atcgcatgagtgaggaggagtcgcgcaattatgtgcgccaagtttgcgaagcattgcaac
acatgcacgagatgtcctatgtgcacttggacctaaagccggagaacatcatgttccaaa
caaagcagtcggacaggctgaagctgattgactttgggctggccaccaaattggacccgt
caaagggtgtcaaagtcaccaccgggacggctgaatttgcgtcgcccgaggtggtgctcg
gcaaggacgtcagcttctacacggacatgtggagtgttggggtgttggcgttcattttgc
tgtccggtctgtccccatttgggggtgaaaatgacgacgaaacgttggagaatgtgaaga
aatgtgactggaacatggacgatgagcctgcgttcgaaggcatctcagatgaggccaagg
acttcatccggcggctactgattttggaccccaaagagcgcatgagcgtgcaccaagcgt
tggaccacccgtggctggcccatctccgccggtcgcccgccgaacgccgcgtgtctaagc
aaattgcgccagaacaattccgagcagttcgggaccgtgtgcggcgacgttatgacgctt
ggcccgaaccgcttgtgcccattggccgcgtgtcacagtacagttcattgcgcatccatc
aaccggaacgctaccgtatccgtgaggcttcatttgatgcgggcgatgcacagccacgct
ttgcgctacggcctggcgatgcggatgggcgcgaggggcacaatgcgacattcttttgca
aggtgttgtcgccgatgcctgttcggcttagttggtggaagaatgggctcgaattgccgt
tgaccggcgacaaatatcggatgcaaaacaatgtgaacgattacgcgctgaccatcaacg
acttggccatggaggacaggggcgaatatatggccaaggccgagaatgcattcggttgcc
gcgagtacatggcgttcctgaacgtgaatgctgctggacaaagaacacccactccacgac
cgccttcccgaggtgttggcacacggcttcaatcgccgctggttgaagaaccgtcggctg
ccattgcgacaaccgccgatcagctcacaactactgtacccccgttaccagtggctactg
tatcagagtccacggcagcgttacaagtgcccgtgttggcctcatcggtggtccgtcgac
agcgcactcagatggaagtgccacgggtggtggagcagcgcggggcgcccttcttcacct
tctccttacggccacggctcatccaaaagaacaacccgtgcaaattgttgtgcacagtga
ctggcaatccgccgccaaagattgaatggttcaaagatggacaaccggtggacgaagaac
gagtgcaaacgctgtacaaaagtggggtcgcatcattggaaatgttcaacacacggcccc
aagatgccggcgtgtacacgtgtgtggccagcaacgagttgggccaagacgagacatcgg
caccggtgtcggtggagacgcgtcagtccggcagcggctacctacaacagtcgcatcagt
ccgctgcacaggctatcctggcccggtcagcgcgtcgttcgtgcacccgcgcagcggcca
cgacgacggcacgacgtgcgcagacaccgggcgctgctgtgcccgagcgacgcgcggctg
cagcagccaccgtcggcagcacgccgaggcgtgccagtgagaggtacgcctcgttgttcc
cggtttcgtccacatcagacattgccaatgtgcttgcaagtgccgccgacgatcaacgac
aaagctctgttgacagtgattccattagtgaatggcgatc
>Hindica_6929_Transcript_1/1_Confidence_0.000_Length_345
gtcaaatccgagttttagaaaaccctaaattcttggtccaaatgatgatttttcttggcg
caaattctaaggcccaaaaaggtcaaaatttttagacttcgattctcggaaaattcattt
cagtcccgagcataatcactagcacagaaagcaaaagaaagaaacaacaaaaataaaaca
aataaagcggaaaaagcgcaatggcgggcagagataaataattgcataatgaaaattgga
cagtttgtgcggttggtactactgtacttgaacagtatgtaaatgttgtacagtacggtt
gtatattgtaattttttttcatttttgaaatttaaaaaaaaaaaa
>Hindica_650_Transcript_1/1_Confidence_0.000_Length_1202
caacgatcctaaatatggaaatggatataaataaattctagaagcttcaaaccaaactaa
gacatgttttttatggtttattcctcctacagtccaggaaaatggatttccaacatttta
acgcataaaaaaaataaaatacccaatttccctcattatcccaaaaaatacttaagttta
tccctaaacaacatattctttcgaatgcttccatctaattctgatgacaaaattgacgag
gtcgacaaaatcctttcaaaacttaatggaaaaattgaacgaagaatggatccattgatg
tgtcgccataacccaaggcagaaatgcacaaattgtctccctttggacccttacgatgcg
aagtatctgcaagaaaaggacatcaaacatttgtctttccatgcctatgtgcgtaaattg
accgatttgcacggccgggggactcggtcgaacaatgtgttggagaatgtgtgctgcaaa
ctgcgcccgaattgcgcaggtggccatttgccatacccaaaaggaatttgcacgcgctgt
cgtccctcgacattgacactcaacagacagcctttccgtcacgtggacaacatcgaattc
gcgaacgcaaatattgtcaatgatttcctcgacttttggcggcgttcgtcctttcaacgc
attggctttttgattggccattatgaaacttttgccgatgtgccattgggcataaaggcg
acggtgttcgccatttacgaacctccacaacagagcactgaaaacggtgtatctttggaa
agagaagacccaaatgaggacaaggtggacacactgtgcacattgctcggcatgaaacgc
atcggatggattttcacggatttgtggacggaagacccgcggaaaggcactatgcaccgt
gtgcgcaatgaggaatcatttcttctctcggcttctgaatgtataacggcagcgaatttg
aagctaaattgatggatcagccgtcaccaaaggcgtaatatattggtcaagcgatgggaa
atgaggaaagaaaagacgtgggaaaacccccgggggtgtctaaatttgcattccattgga
tttttcaacgtgataaaaaaaattctgagctgttttgagcgaaaaatgagaaaaacgtga
aacaattaacacaaaggaaaaagcgatgaaaggcgtattatttgcggggggagtcaaaag
gg
>Hindica_491_Transcript_1/2_Confidence_0.333_Length_2365
gttttgtttggctgattagctgtcggattgggcggaagagtgaatgagcagcgaaggccc
aactgagtcctctcaataggccaattgggaagggcaatctgagacagaaatactgtgctt
gcaaaagaacgaagacaatgcttttgaattttgcaattttgctcagcttctttggcataa
atcatttttgattggattttcggagcgtttgctccaatgaatcattggactcaaagaatt
tgatccataaaaagtgatctctaaagaagctgtaaaacgttattacgaacaataagctct
gggtacaacaaagtgcgaaagtgatcacaaaggacagtttgagtgggcgtccaacgaagt
gagcgaaatgggcggggggtgggagggacccgtgccgatggcgtctccctcacattttcc
cccttgctcatgccaacatcgccggtggcttcgggaatttcccacgcccttcggcgcttg
gctgtcgctcctcctttttcattggctccgctggtggcgctttgagcacattgttcgcat
tttcatccgccggctgctgctgctgcgcttccgctgctgctccttccgcttctctctgtt
tctgctgctgatccgccgccggtggtccggcgggggcgtcgttcgtctcgtcctcctccg
tctccgactcttcgcccggcaaaggctccgccaccgtcggattgtgaaattcgttgacaa
tcatttgtgtcaggtcgccgttctgtttgtccatacattcgagaaggtactccatgattt
tgtgcaggcggcgttccaaggcggggtaatgtttgaaggcgagcacggggaacacggggt
ctttggagagggaatcatgcagcgtttccgagagacctttggccccggtgtaaaagctga
aaaaagtgttcagcgttcgaggtctgatcagacaacactgtcgaaagggcatgagaatgt
cgtcgtcgtcaaagtcagtacggccaaatgatcttccattgtccaaatgaatcgcgtacg
acggaatgtcgctgccgaaaacgctgaatgtctcataatgatgccggtcttgattgccga
tcagataatccatcaggtgcaggtcgatcaagtcgagcagtcgccttccgtgcgcgtact
gcttcatccccttcaccttccactgacagtagcgcatgtcctgttgccaagcagcaagtt
gtgttttctttgagtatgttcgtctgtacggtgatttgttgtgctttcgaggcacactcg
tatcgtcaggcagaaacacttgaaccgagccctccttcaactcaggggacccgcaaattg
catgagtggtgtcacaataatagtcgcatttgctaacgaagcagcgattttttgctgggg
aaacgaagaaagtcttgcgaagacgcctctccgctttttccatcagttcactggtcatgt
tcaccactcttccgaccgttggcacggcacggcgatagccgaggattttgtccaagtgga
aagttgcgatctctgcgttgtgccgttcaaaatcgccaaagtaaaaatggttggggtccg
tttcgtagtctctgccgaacctcattggtttgaacaccgcctgcttgtcgttgtcaaaag
ttaggatcagcttcacctgtgtcccgccctccatgattgcggtatgtttgatctccaatt
tgttcagatcgtcgagcagtgcgtcgatcatccgctcatccctgtacaaatcgcagcttc
cgatttgggcgtagaagtgttcccaattgtcatgcttgggcacttcccttccctgtgtct
ccagccaatactctgccagagttgtgttccgcctacattcgggccaaacaccattcgcaa
tcggagaacgacccaaatgggcctttattcggtccactaactgacggtcaatctttcggt
caatgttcaaatcgacgtaatttgttggccccgaatttacgtcgggcgggggttggggtt
ggaagggcagctgctccccggggggccttcgcaatccttcggggttttttggatgtgcac
gaaaaccacgccaattttgtttggcccggtaatctgccggaatttcggggttggaggaga
gataatcggcggcacgaggcacagaaaagtcctttcgagaggccatcagaatgaggaaaa
gaaagaaaatcgcacagatcaaagcaaacactctgcgggtgtagaaacgaagtttttgca
tgacgctgctccgttcgtttgcccgagagcatagcgatgctcgcataagcaacgggaaaa
gcggtggaaaggctgaagggcgatcagtaaaaaggatcagcgtaggaaagggcgatcagc
ggaagaaagaggcgatcagcggaag
>Hindica_5357_Transcript_2/2_Confidence_0.000_Length_2155
tgtttattcatatatacagaaaaaaaaaccgaattgagtttcttattttttgtgaattcg
ctgaaatccgtcggtcgttgcgccaacgcttcagcacaaagcgcacttatgcccacaaat
ttcccgtttgatttgtgtactgtacgctgtcgacgaacaaaacccatttttggcccatgt
ggcgcaattttgatggtcttttacgttgttgcattgctgtccctcctgctgatcagttct
cctcccatttttaccctcctctcccaccgtagcgcacactttgcacgtcttcccgcactg
ttgcgccataagagtacggtagaggacgttttcgcacaaatggattataccgaagcaatt
ggcagcgatgtctttgcagtccccagcgccgttttgccgctgtttattctctgatggccc
tccctttttggccactccgtcccaattttcgtacgtcgttacgcctcccgggggcacttt
gtccgggtccactgctcggaattgtacggtgaatccctgctgtttgtactgactgaacac
actgacaattgccaattctgtggagctgaacagcaaacccaaaggtcgaatgtccgagcg
acagcaaaccctcgcgcccactcgcagcaaatctttcgttttcaactccgttccgccgta
gaaacagccgtcggaacaggcgccgaacaccgatttgactcgaatttgaactcgttttcc
gatgggtgctttgatgtgccagtggcaaatggagtgccgttcggacagtccgttggccaa
cgtggcgctgacattcccactcaattcccgcagttcgccctcagaggcctgaacggtctg
tccacagtccgccggtgcgccgttttccggcggaccgcggccggaacaatcaaaggcacc
gaagccggaggggcacaggcactcggaacagttgcgcgggtgacgatagccgccgttttt
gcagtcggcccccttttgtttgcatctgtccgtgcatttgtaatacaaattcatctccaa
aacgtcgagaaaggatggcgccacgttattgcccattgtgtgttgataaatggcttcctt
ggccagcattgtcactcggctcgtggccgagtccgtgtccgaataatgcattatacttcc
gtagtcgtagttgacgccgaaattgtcgttgttttcattgctttgcttggcaaattgtcc
gaccatttgtgggctcaaattcgaatagacaatgttcacaaattggtcccggtcggctcg
ggcctggccatggaaaaagcccaacgtatggccaaactcatgggccgcaattccgaactg
ctcacagccgcggcccagcgaaatgacttgctctctctggtgaaaaacttttcccacttg
gctgaaacatccgccgccggaaaaaattcggacgcgcggaaagccggcgccattttcggc
gaatgttaggcacgtgtgctcagtccaaaagtgaacagcttggcgcacggccctccgcac
cgaattcccgattttggcatcgaatacgaatggcaccggccgtgccgggtcccattggtt
ctgtggaaaattgtgccccgtctgcgcctgtcgccgtctccgtcgccgtgccgtgccctc
ctccagcagcacaatctcttgcgcttcgtcctctccctcctccatctctctgagcatttc
gcgcgtttggttggcactcagcaaaatgtcactctgaaacagatactcctcaattggtcc
gttaagcattgtgattttttcctttcctcgtgccattctctccgctgcgttcgcttccct
tcgccgttccattgccatagcttcggctaacagtgcgcttggcacgagtcgttcctggcg
ctcccaattggccattagtcgccggcggagttcggccaggtcggcacgcacttgacgcat
ttgtgccattccgaggggaccgcctacggcacgggcgaagtcatcgcgggcctgtcgctt
taagtccttttcaggccatacgaattcaatgcgaattctttcggcgcttcgctgccccaa
taaaatttgagggaaaaaagagagaaaagtgagggcacaaaagaaaatgtgcgcaaatgt
caatggcatttttcgtatttttgacattggtaaaatttcagtgagtccctcaaac
>Hindica_14854_Transcript_2/3_Confidence_0.600_Length_332
cgtgactaaattttctgggaaaagattttgctgactaaagggcaaaaaaaaaacctccaa
tttttttctggttatgtgcctggctaacttgcaaaattttattgggtgttaggtgtctaa
tagtgcagtcgaaaaattatgggacggatgggaatatatctacaccttggatactgttgt
ggtcctgttatactacctaacttttaatgatcacatcgacctaatttcaatgccgttatt
ttctcgatttttaggtgttgagaattcgcttcctttcccacaaaacaaccataggccttc
catgttgtgtaccgtacatccgctccaattgt
>Hindica_3869_Transcript_1/1_Confidence_0.000_Length_3938
cctgttgcccctctgtttgcaggttaaccatctcaaagtctgtggccacaattccgccta
attcgtcttcgccggcccctccaccattgccaaggcgttcaattccatcggcagccaacg
cctgctggtcgtcttcgtattcagtcgcctcgtaagtgatgttcggttcgtccatatcaa
tttgcattgtttggtaggcaaccgacaacgcggcacaacgccgttgcagcatcgaacgcg
actgaatttcacgccgaagacgcagcgccaattcgtacatcagtttggccgctcgtgtaa
attcacagcgcgaaatgagaaatgcataagtgacttcgtacatcggattggtaccattcg
gcgcaccattgatcagctcggccttgcagcgcgtctccaaaaggttcatcacttccggcg
acaatcgatcaaagggcagcgagacgagcacacggcgctggcgttggtccagcagatggg
tgaccaactggcgcaggcacaccatttggcgctgtgcgtttgggttggtcagcacagtga
gcaccgcttgggggtagtggcaggacatcagatgttgcgtgaacattgtggtgtatattt
cggatatcagtagttcgagcgcttccttgctcaatgtgccggcgccgccttgcgtgcgcg
ccaagtgcaccgccttctcgccagccttcaccacatagtgacgatgtttgtgctcccgga
acacttgcataatcttgttgtaatattcggccaaagagtacagtcgttgtttctgactgc
tgcagtgttcgctggccaacatttttgttgttttcgttgtgggggccgtttttgcatttc
ggtgagcgatcgcagtgccaccggcgccgtttggcggcaacaattccgtcgacggcgaag
cgtacatttgggagagcacagtgttcagcacttcgtcctcatgcgcaatgccgtaggcca
cttcttcgaaaagatcccatgctttttccggttctcccttcccggacagtgcaattgctt
ggaagaagcggaaggcatacgccaactcaggcggtagcacaggacgagaactcatggtac
aatagctcatcaacgcgtcaaagaattttcggtcagccaaaaagcggggcaacgtcagcg
acgcctcgggccaaagcgcgtaaatggtgccctccagcagttgctccacaaaacgcgcaa
agcgtggcattgtggcacccggcactgctcgcgcagctgcggtcgccgtcatccgttttg
gagcatcccaacgggacggaggtgggcacccactcggctgctcatccatcgaaatgtctt
cgtcatccggaatttcctcgtccgacccgcgcacaaatgagtcgtcgtcatcctcctcct
gtccatcactttgttcattgccattttgttcggcatcagcatccttctccagctcttcgt
cgtcagcaaattcgccacaaaatcgcttgaccatgccgggcccaccgtacttcagaaaag
cctgggccacgctcaccaactgctgggacggctgatcactgatcaagcttttggaggaaa
caaggcgaaccgagagagcaatccacatggtcgagtagtaggtgatcatctgcgcgacac
gggctcgctgctctgtgatcaccatttccacgttgggctgtgttctgttgcttaccgtaa
tggacaaaagttgtggcacagtgttcaacagttctttgatggtgtgcgccagtcgtaaac
gaacgagcagccgattgcgcagcgcaatcgcggtcaaattgatggtgaacgacgcgtgga
gcagcggagaggcgcaattgtacagtttggcattttgcttgggagaacagtgctcgacaa
atgcgttgatcagctcgcagagttcgtcggtgtgtttgttgacgacgtcaagcgttttcg
tacaatcctttacgtgtgccctcaagttgggtttcacaaggttgaatagagcacggacaa
ccgggctattcgggctggaaatggcacgcagttgagaatccggtggagaataaatggtga
aacggcacgtttgaatgacgccaacaaggccaggcaccgaagctgtccaaatggcaatgg
gcttcagttgttcctcctgcagttggttgcacgacttcaacaggttggaccagaactttt
cgaacactgccgtacgcgacgacccaccagcaccacccgcgtccagcaacaacagcggac
tgtcactgctcaaactgctgctgttgaggttggggttgaggtcctcctccgtgtcgtcct
cctgttcaatgtttatgtcgccaacgatgtgcatcgaataagactgtttaaattgtcttg
atgccaaatagtcgtccagaaaccggctcaacccgatccaattgtcgtgctcaagcggag
gccgaattgtctgtttgcaaacaatctgaacagctcgcaccaccacatcaaaagcgtagg
agttgccgtcaaagatgcgcgtgcgcaccgcctccaagtcggggtaatggaacagcagtg
aatccaccgctgcgccgctggaagtggccggtcggacgctttcccacatggcagacgact
gcaaatggtggtgccggtgtccagcggcggaggtggtggtgctgtggccgacttggtcaa
gcagttcgaactcgcatagtttcaatgtgtacggctgtccgtccggctcttcggcttggt
cttcctccatttgtgaaccgtcccccgacatttcgttgacagcggcccaaagacaacact
ttctgccacccgcgatcagaatggaggaacatgcgaagtcaatcacataaatattgtcca
atgtcgtgtagaaaagtttaatcagtttcccggcagattgtttaagtacaatgaactggt
ttctgtctgcaagaagcacacggacgagcaaaaagtgagccctctgtcccgtgatcgggc
accccttcagctgcacatccaccggctgtggttcggcgggatgggccacgacgagactgg
ccaagtcaatggacatcaacggcgcagaggaagcggaggcagcagcgccgggttggatgc
aagtgccactggcaaatgcacggattttggcatcgcggaacgcactgtaaatgaccagct
cgccccggtcgtcgaccacaaccgcaacgtcccgtgcctccgatgcaccggcaatttgct
ttttcaacgaggaaaacattcgattcagcacactggtggtctgcagaagtgtctcctccg
tggaagttgcgctgccaccgaagcccccactgagtgttgtcgtcgtcggcgctgttgtta
gcggacttggcggtgggaatgtgacgcgcaacagttgtcggtccgccatacaaacagccg
ccactgtgcagccgacagcgtcagtgccaagcgccgcttttgtgccaatggcaccactgc
cactcaatgtgcgccatgcgtggaattcgtggtgagcactcagttggccgtcgtcatgca
accgactgatgagggcaaaattacccagcgagtcgtcctgtcgccgtgtcaaatgcacat
aaaagcgatggatgccggactgagtgggcacagccaaaagcagcaatttgcgacggacaa
tgcataattgagtgcccgggatcagcaatgattgtgagaaattaatgcacagcgatgcat
caatcaaatcgcggtcaactgagtactcattgaggaacaaattcgctccttcagcgcgcc
ataaaatgaagcgactctgaagtccgccttcactgcttgaaaatgagccggctgatggtg
gaatttcggcggtggtcaaagaacggacaggcgcatctgtgctgattttgataatacgcg
aatgtcgtgttggagcaaaataggaattgctaaatgctaattcggttccacaaaacaaat
ccatttttggcttgtcttcagtaaaaaccaatgtatct
>Hindica_15551_Transcript_1/1_Confidence_0.000_Length_497
gaggaggaggaggagcttgacgagctgtgccgctttttcttctttctcttttcatggaca
cggtgatgcaaaaccacttggggcggctgactatgagcgatttggtcgaacaccgaattg
caggtattcatcacaacgaagttttcgtcatcgccagaaatttcttcatccaatgtaagt
gccttctgtccgaaacgagaacgttcttgttcctcctggattttggacatgacgatggat
gcgagtcgatgattgtttgcatcccgaagtcgattttggtaggaacgctgcatagagccg
accgtcacttcactttcagttcgctgaaacccatttctgaggtcgggaggactttcgtcg
ggccgtgcggatgaacttccttcataaggcctggaatcgtttcttatatattcgtcatta
tcacgagaatgatattggctataagccgcaaaaagtcctcgacgcattaaagatgccttt
aacaaattaaattatct
>Hindica_8715_Transcript_2/2_Confidence_0.000_Length_380
gtctgatgatcctgttccatgtccaccgactgtcgctgcgtctgatgatcctgttccatg
tccaccgactgtcgctgcttctgatgctcctgttccatgtccaccgactgtcgctgcgtc
tgatgatcctgttccatgtccaccgactgtcgctgctgcgccttcttcgatgggccaccg
tccgtgttgccagggcttttgatgcttttgtttgggagaagcaatttccatgggttaaag
ccagggctgacaatgagaagcagatgaaagattattggcaaaaagtcgcccagtcggtgc
tcagtgaccttaacgcgcttcccatcgagcatattgaaaatgtgctggcggcgattgagg
caatgcttgccgcgaaaaaa
>Hindica_825_Transcript_1/1_Confidence_0.000_Length_1428
ttttctatggttgagtctgattctgtttcggtaaacaaatgcaaaaaatttgctgaattt
gagaattacgccaaatgttggacgcttaaacaggacaaggagttaaaagatgccttacaa
agcacagtttcgggaatgttggattcaattcggcattttgagtctgtcggtaatgctttg
gagtcggaaatggaattgtttgagtgtcgctttgaaaacgttcacaatcgaattggatgt
ttaaaaatggaacgcctcgttaaggagcaggttgatgaaatcccagcggatttattgcgc
gggttttcaaaaaaagccattggtgagaatttggcgaacgaggtcaaccaggaggaatac
gaacaacggacaattagcacaatttcgaatgccatccgacgaagcttcgatctgtttgac
atacgccagagagaacaaagtgaggagaacactcagaacaacggcgacccatccgacccc
acttcctcgacggaactgccaaaaattgaattggaaaaaagtgccaactattgggacgga
atggaatttctgagacgttttgaacgttgtgaaatgccacctatcattggcactgctgaa
ttttatgaagcaatacgaagaagcaacgaaacgaagacaaacagtccgaaggcaaatgag
cggagagagggaaacatcggctcatcccttccgacaaaaatgacaacaacaacaacaaaa
cccgaggaagaggacattgcctccctctcttccggacgttctgctcccccgcaagacccc
gttgttgttgttgtgcaacaattggcaccaattggtactgcagaagagcaaagcggccca
agtggaaggggcacactgacaatgcgatcggcattgatggaagagattgcgcaacgatct
cgaaaaagagcggagaacactgataaggaggaaaagagcagagagaaacgcgagttaagc
cagcaaacgcagagagtagaagggaatcaaaggatcggagagagacatcagcagactaca
gacaatgagaaagaacaccaacggcagagggagcagagagaggcagacactcagaggcac
ttggtgatagaaagtgaggagagaaggcaggcgaatgcggagagacaaggggccaaagaa
gacacagaacagaggccaagaacaaagggaaaacgaaaaagcagcgaaaaactcgcgagg
aaaagtttgttcagcagcagcagtgagggagaaggcgacgaggaagaggagggggaaaag
gaattcaatcactcattgtcagtcagtttgttgcagcccattttggagaatcgaacacag
caattgtcaaatttgtccgattcgaatctcggtcgttctttatctcaacgccctctgtcc
gtccaatcgtttggcacttccgctggagatgaaatttctgatgaccaa
>Hindica_9663_Transcript_2/2_Confidence_0.000_Length_492
ttggacacattgttagctccatcaaatatagaaacaaaacccaaggaaatttaaagtcaa
aggtcacaaaacaaaaaacaatgacaaatatcacttcgccattcaatattcgtcgtctct
accaccctcttctttttccgtgtcaatcgcaacttcttcatagtccttctccaaagcagc
caggtcctcacgtgcctccgaaaattcgccctcctccattccttctcccacataccaatg
cacgaatgctcttttagcatacatcaagtcgaacttatggtccaagcgggaccaggcctc
ggcgattgcggtggtgttggacaacatgcacacggcacgggggactttggcgacgtctcc
gccaggcacaacagtcggaggttggtagttaatgccaaccttgaaaccagtcgggcacca
atccacgaattggatggaacggttcgttttgatcgaagcaatggccgcgttcacatcttt
cggcacaacgtc
>Hindica_5253_Transcript_1/1_Confidence_0.000_Length_1466
acaattatttgatcggaaagaagacaagggttgatgggagaataattaacggcgggataa
gcaaatgattggacttcttcgccgctgcgcccgcccgcctctttcggtcgctctgtgccg
cctcatcggcactcccacactttgacgctgttgtccacggagccggtgacgacgaagggc
aatttggaatggaaatccaacgccgtgacgaattggggatgcgcctgcagggttttgatg
caccgccggtgctcaatgctccacacgcgcattgttttgtcgtcactgacagacaccaaa
aatttgccgtttgggtgcagtcgaatgtcgcgcacccaattgtcatggccagccaaagtg
aacagacaacatccggacaacacctcccaaaagcgaatggttctgtcgcgtgaggcggag
accaaaatggccgtcttctgctgcggatggtcaatttccccgttgacttttccgtctcgc
aatgactcgtcggaaaaggtcagaatttgggcggcgcttttgtccggcacccaaacgacc
gactcgatgacgtgttcatggccgagcaacgtcactttgggcactttggtcgccaaacac
caaatgacaatggatttgtcgttgctgcatgaggcgaagcaggtgccctcctcgttgacc
gccaccgtgcggacccactcggagtgtttggagaagttctgcacgcagtaaccgttcgca
atgtcccacagtttgatcagtttgtcccgcgaggcggacagcacaaaatcgccggaggga
agaaaaacgacggaggaaatattatgctcatggcctttgagagtcttcagacattcgtaa
gagttcacaaagtcccaaattttgatggtcatatcggccgaacaagaagcgagcaatttg
ccggacgagttgaagctgacgtcctgcactgtgtccgtgtgccctttcagcgaacgttcg
aattcgccgctctcaaagtcccaaatcttaattgtgcagtcttcgctggacgaggcgatc
agactgaattgggggtggaagatcactttggtgatcggcatccgatgcccggtcagctga
aagcgttcgggcggccgcggaatccattcatccggcactctcttttccctcgaggggcca
ctgaatggcgcttctttgtcccgctgtttcagctgctcttccaaattcaacactttctgc
tgcagtcgcgtggtcaacgtccatttcttctccaaaatgcccgaaagttgtgccttgcgt
gccgggtccgcattttcgtcctgaacgttggcttcctgtcgaaaaatggaagcagactgt
gcatacccatgggactccaggtaatcgacaatggccaaatttatatcatcgcgctgtttt
gaagaggacatgaccatttctggtgcaggtaatatcaataaatggcgctgctcgctcgaa
tcacaaaaatagaaaatcttaccctt
>Hindica_10859_Transcript_1/1_Confidence_0.000_Length_472
attagaaaaagaggttgcaaaaaggaattatatataccaagttttctctggtcttagtgt
tcattttgtcatttgccatcgtatgttcagctttcatcggaattcgacggagtcaatgag
tcatcgaaccacttgagcatgtttatggccaaatccgcgtcgacgtccacttcatccaag
gaatggcacgagggcggataggaaagcactttgcaattgactccgttcgccttcagtacg
ctgatgtaccctttgtaatggggcgccactcgcaaatccttctcaccaatcagcaaaagg
tagggcgccctcaccttgtgtgcgtgggcaattggcgacgcgttgtacatccgggcgcgt
tcctccaacgacggggccaattcagcaggagaacgatggccaccgcccgttggccaatag
tcggggaagcgaccggtgccctcgtaaattgtccaatcagggatgtccgaaa
>Hindica_416_Transcript_1/1_Confidence_0.000_Length_418
ccaagtttgagcgagcaacaaaaaacaaataaacatctattgacgaaattttgcgcccta
acgacaacagtaacaacaggtacggtgccatggctgagacaagcatggtggacaaaatga
agagcaaggaccaagaacagcgtgaaagtttgatcagcaaagcaaaggagggacttgtgg
agacaacgaccgagccggacggattcaagaagcgaacgccaccaccagtcaaggatggtc
gctacaccagggcgttggttttctctatgttggccatcgtatttggtagttcttttcagt
ttggcttccatatcggtgccaccaacattccgggtaagaacatcaaaaattggatgaata
gctcgcataacgacatgtttcacacatatacctcaccggaaatgttggaatttttgga
>Hindica_17345_Transcript_1/1_Confidence_0.000_Length_1059
ccaagtttgaggttttgactcaatgaattatttgaagtgtttttgggctcttccaaaaga
ctttctggatttaaattttgctttattttcttatatttcttgtcgtgtacgaacaaaaaa
tgaaatcccttccggtttgtcttcaattgaggatattgttcagctttcgtctcgagtgac
tagaatactcggtaaaaatcctgggcctttcactctccaggggactaacacatatctgct
tggaactgggaaacagaaaattttgattgactcgggtgaggcaaatgtcccggaatattt
gcaaaatttggtcactgctcttggtaatgagaatcaaatcagcgtgattatcgccacaca
ttggcacctcgaccacactggtggaatcactgatattttgcgacgctttgggggcaaaga
gcaaattcgcgtggtgaaattccgtcgtttcgatggaaaggcagaatcaacagacaatga
attcgaatttgttgaagatgggcagcagatcattgtggagggcgcgacgttgagggttct
ttccactcccggccacacttccgatcacatttctctttggcttgaggaggaaagagcgct
gtttagcggtgattgcgttttgggcgaaggaacagccatttttgagaatctgaacgaata
tatgagaagtttgcgcagactcttggaattggacccagtcaagatttaccctggccatgg
cccggtcattgacaatccccgcgagaaggtcaacgagtacattgagcacagacttctcag
ggagcgcgaaattcttgaaacaattcgcgaggaacagcccgttagcgcaatgcgaatcac
ttccatgatttacccggatattctgcctactcgaaagattggttcactgcttaatgtcca
acatcatctggcaaaattagtttccgatggaagcattgtcgatgttggaattggctttgg
actttataaattagcagactaacgggacgaaaaaatgccaatccaaccgccgctcaaact
taaatttgtatgataaatgctgtactgcattgcttgtgt
>Hindica_14149_Transcript_1/1_Confidence_0.000_Length_352
ggctgctctcgagaggtctgctgaccttgggacaagccctgcaggttcaactccggcgga
gcagagggcggaggttgcgactgttttgtcgatgtgcgtcgcttggactttgccccgttt
cgatccgcgttctcatgttcggtgtcatcggttcgaatgtttccacctcgcagtgagtcg
cggtcgcttttctgctgcgaatttttctgacattgagccaaactttgcaatttcaattca
ggctgacaatgagcagacgacggaagatgcgactgttttgtcgatgtgcgtcgcttggtc
tttgcccggtttcggtccgcgttcccatgttcagtgtcagtgccaccagttc
>Hindica_14307_Transcript_1/1_Confidence_0.000_Length_1025
atgaatttcttgaaatcagatgggcttttaaggtatgttaaagcttttaggcattctctg
cttcgtttgcgtcgtcattttcaccacattcgcagtccggtggcacttccatttcttatc
atcgtattcttttcgtccgaatgcaaatcgggcaccgtgggacttggcaaatcggccgat
tgttggtcatccaatgaatcgaatttggtggccaggagcaactcacgttgggaatccgaa
ggcaaaagaacggtgggatgctttttgcccaaattttgctgcttcaagtcgggcaaagcg
tcaaaaataattgaggcgaataatgtggatttttcatttaaagaggagagaagggacgga
gagccattgggacaacggaagaacacaaagtaaaagccgaggccaagcacacaaatggaa
atgccaagcgaagtgacggcgaactcacgccaaattgggatggccacgagaacgacgttg
accagcagaaagaggaaaatgcagggcaacggaattcgaatggcgtccgaatggacggga
attttgcgatagcgaatggtcagaagggcgcaaagagtaaacacacgttgggcccaaaag
ccgaacataacatagccgatcagagcgtccaaatcgccgacaaacgaaatgagcacagca
agggcggactgggcgaacaccgcaacacgcggactttcattgtcggcattcacacagctg
aagcaggagggcaactgaccttgccgtgccgccgcgtacatataacgagaaccgcagaac
aaattggagttcagtgagccgatcagcaaaatgccaatcagaaaagggatggcctcgctg
aaggggcccaaagtgcgttggctgaacaccgccgccactgcgttgctcgttttcatcgtg
tgcaggtcgagaacagcaaagaaggcgatgtttatgcaaaaatagaccaaaaaaacgatg
agaattccgctgagcaaagcgaggggcgcatttctccgaggcttttggatttcgtcggtg
ccgta
>Hindica_5518_Transcript_1/1_Confidence_0.000_Length_315
gggtaccaatgcgatggcacaaagtgttgtccagcaacaaaagaatttgtttgcaaactc
gagaatgattctggcaaataccttgtggccggcaaacacaggccgcgttttttctacaag
gcggaggagcacaactgccaagtgttcacttactttggcgctttgggcaatgcaaataat
ttcgaaacgtacaaacagtgcatggcttactgtaaaaacttatgactctgacaatatata
cggtatacactactctcttattttttttctttggattttatttttattctgtcatttgat
tgtatttcttcacag
>Hindica_15744_Transcript_1/1_Confidence_0.000_Length_410
cccgtcattatggaccaacaccagcaacagtatcaccagacccaacaacaacaccaatac
acttctccccagccgccgtcggccgtatcatcgggcggtggttcgtctactgctggcggt
tctgttactgcttcatctacgacgccttcaacgggcggaggtccggcaacagatgaatcg
cagcagcagtgactgattgttcccaatggatttgtcgctttatatgtgtttatttgcttg
tcagcagttttttttccttcccatatttttattacggatttttctgtttgttatttttct
tggacgatgggtgtaccgtatgcagattgttgtattctgtaaatgaataatgactgctca
aaattttgaaaaagcgaatttaaaaatgagttgattcgaaacaaatggat
>Hindica_13045_Transcript_1/1_Confidence_0.000_Length_1424
ttttttgtttggtctttgccagtccttttgataaacaatcggattggagatctctcaatt
gaggaagtccctcccctgggctcctctctaactaacgatcctttgcgtctgcaaccagaa
aattgaaaagtgtcgggcaatttaacatcttgtgtctgattgacattggtacgaccgggg
cgagggtcgaaagccggtatgagagcaccaaactgacgacggagcacaaaatcgtcattc
cagccaccggactgtgcacccgatttgttggctgttgctgttcgagccgctcttccacaa
tttccctcgtcattacttcgttgcccatcgctttgaatatccattgaaggcggaataaaa
gcattgaattcgtccagtagagcttgacgccaccgaggatttcggccttcatttccagga
gacgatccaatgatcacatcgattggcaacgatgggattatattttcacttcgctcaatg
gcggcgcgaatggctgcaaaagcatcggcacgagagcctcccgaattagaaatgattgtt
tggttggccgaagtggaagaggacgaaaactgacgacgcaatgcggaagcaacggacgta
aaagactcaatttgggactgaagtgccgtggtggcatcgctgaaaatcgaagacgcagtg
tttcctgcaccaccacttgtgcccagtgcccccgtggaggccaaatttcccccaatgttc
tgaacatgctctgcaaaacgatcagcgagcgaagatgaatcggaagaaatgctgatccct
cccccgtggtcactgccggcgtgttcacaatcgtcgataaagtgcaactcattctcgtag
atgtcattgtcaaattcgtccacgtcgtaaatgtcggaattttcgccggactcgagcact
tgttgcatcatattgcgaaaaacttcggcataatttcccaacttaacacgcaaatttgaa
ccgatattttgaatctgtgaaggtgaatttctgcttgatccaggtatattgtgacgagat
tcagtctgcgaattcgaagactcccctctgaacgaatcgtcctcaacgtgtttgctgggt
gttgctgttttggaggtggtcgttccgtccatcttcgccccttcactcgaaaatgcattg
tccttctcatcagcgaaatttatgttgccacactccggcgattcgattttgtctccctcg
gaagaggcgaaaagattgagaaaattcgcagtttcttttaatccgggaataatttcagtc
tcttccaactcttcttcttcttcgtcattttgttcttgattgacgaagtgtgtcggctgt
gcttcaaaagcgttggacttctgcgccaactgaccacttgcaaattcatcctccgccttt
tgactgacttcgtttatggtctctatcgaagattcgatatggtt
>Hindica_683_Transcript_1/1_Confidence_0.000_Length_1040
caacattttttgcttaatacattcacaacaaggataagctcaaatagattttattaggaa
aatgttggtatgcacatgatgaaaatgaggggttcaggaggttcctccttccattccgtc
agtactgcctgtgctgctgttggctcatcgtcctctgttgctgctgggccatcataaatt
gctgctgtgcgtttagcatgcccatttggtgttgttgctgttgtggatgcatctgttgaa
cattttgctgctgctgcggttgcatcatttgctgctgactatgagcaaatgcgcccattt
gcgaagtttgttgccgcatttgcatcggttggccgctggtcattccgggatgtcccatcc
cctgttgcggctgttgcgactgactctggtgcatgaattggggcggcatcatggccccac
ccccttggctcggaatgtgcgtcgtcccctgcgggtgctgtgccattctcatttgctgct
ggtgtgcgccgttggagcccatctgatggccaccaatttgcatttgttgctgagacgaag
gcatttgctgatgcatctgctgctgctggaacatctgttggtgctgatgggactgatatg
cactcatttgctgcccgttcgtcgtgctcattccgcccccattgaattgctgcgtttgtt
gttgcatttgcgtggccgcagtgacccgaaagtcgggcgctggagggggtgcgagtgcgc
cttgcgagttgaacatttgttgttccatcatttgctgctgtgaaattccgcccgaccctc
cgcccatttgctgcgcgacggttttcaacgccccgccactgcccatggcatgggacgcct
gtctcaatttcttcgcggccggtggctccatcgtcggggggttgtgcgtgtgcgcgggca
ccgtgggcggcactgcgacgggaagagttggcgcctgctgcttcgaaccgctgttcttat
cgtcgggttcgtccttgagaaactcgcgttttgggtacggaatgtcacagccggagaata
catcgctcgttggcgcggga
>Hindica_7220_Transcript_4/8_Confidence_0.364_Length_663
cgtcggaggtggacatgaaggggctgctgttcagattcgcgaaattcgcgttcacaaagc
catcctggcggccaggtcacccgtttttgccgcaatgcttcagcacgtggacaccagcga
atccaaaacgggcgtactggaaataaaggacgtggagtacggcgtggtcaaggagatgct
gaacttcatctactgcggcaaaagttcctcctcagagctcaacgaaattgcgtccgattt
gctgatagcggccgacaaatacagactggaggagctgaaaacgcactgtgaacattgtct
catccaggcgatcaactttgaaaatgcttgccaattgctcatcattgccgacatgtacgg
tgcgcagttcttgcgcaagcgcgttctccagttcatcatgcagcatccgaaaaagatcac
gcagaccgccggctgggagagcatcatcggcgacagtcggcaccgtagacttgcaacgga
cattgtggcatcgtttgagaagccgtgctaacaaccgttctcaactgctgctgcatgggt
tttttttttgtgatcatcgacatgacacacaccaaaaaatgacccaccgtcgtcctctct
ccactgacttttgtttccgccgttttctgcgtttgttctttcgtttgtttctgccgttgc
tgt
>Hindica_15176_Transcript_2/2_Confidence_0.000_Length_367
ttcgttcaaaattcgttgattagtccgtccaaagaaacaaaaaccaaaaagagcagcaaa
aagcaacaaaggaattatccgatcagtttggtcaacgtaattgacaaaatgcagtggcca
atttaagcaatgattggcccatttttccatttggcccactgcgttccgtcagaatgtcag
ccaggcgatgtgcaagagaacggttcccaatgcataaagcagcgtcgttccgctgcctct
gcttctgccacaattgcgctgtggcatcggcaaattgcggcactttcgtaccgccccccg
ggcgtcgaattcgcaccgttggcattgtgccgttgccacgctgcactccgtccgttgctc
aatcttc
>Hindica_12585_Transcript_1/2_Confidence_0.333_Length_1238
gtttgagcctaagcctatttatgttgaagcgaatattttttctcacacttttggccaatt
tctgcgtttggcccgcgttgccttcgtcccaggcaaatgtccgtgagcttggcccccgtt
accaagtgctcaaggagtatgtgttgtcaaccaaacggaatgttcgttacgaagccaccg
caacacaaacgacgccgaaccgaaggcgcacaatgggcggcggcaatgtcgtggccacgg
ctgagttttttcccggctttggcaccccttccggtggctctgaatgcgtcgacatggacg
gcagacgccggccgcatgggtcggaatacgaacggcacaacggacattttttgtaccggt
gcaacaacggcattgaagaggcaatcgcttgttttggcaccgaacgcactggcagggccc
gcattacggtgggccaaaccgtaagcattgacggctattggcacaaatgtgagaaatacg
caaatggctcagtcatctacacacaggaaacttcttgtacgagtggtaacaaagattatc
gcgtgggtgaagagattctcgtcggcaatttgcgcatggtctgcggcgatttgggctaca
gtgttgcaggctgctatttctacgaggcaaatacactgcacaaaatgggccccggcgaac
agcgaagggtcggacagatcactcacttctgcgaggaaaagagcaaagacacgctgcagt
attacacgcgcggggtgggccaatgtgtgagggagggccgcgagttcgaagacggggagc
agttcagccaaaaccacatccggtacagatgccaaaacggtctaatggacgtcgttggct
gtttcattgacgagacgcgcaatttggccattggacaggactttgtcgagccaaacagag
tccaccgttgctaccgggtgggaattacggtggagtacacttcctacgcgtgtggcttcg
gcggtgggcccagctgcaaaccgccgcccatcccccgctccccggacgacgaagtgccgg
tggccaaaagtctgctgtcgccggcggttggccaattggtggttggccatttgctgagca
tggccaaaggccaacaacggcaacagcgacagaattggccacaaatggccgacgattgag
aacttagccaaattgcgactgttccattcaaaaacaccaaccaattgccgaccatcacca
cgcttactctatttgcctgaagagatctcacagtgaat
>Hindica_13302_Transcript_1/1_Confidence_0.000_Length_313
cggccaaattcgatcaaaattctaatttatgggtaaagcttttgcgacagactttttttt
taaaaaaaataataatgtatttaatttgtatttgttgaaatattccacggactttcgctc
ggttcaatgttagccgcctcgacataagtgattgggaacagtccgacttttccactttca
ttcgtacctcggcacatcccattcgacaaaatttcttgcaggaacaaaaattgaccccgt
ttgatggtcaatgaatcgctgtcgtaaatgctcggctggcgtccaactttgaccagcacc
cacgagttctccc
>Hindica_10025_Transcript_3/6_Confidence_0.250_Length_1409
tgattgttgttcgcatcgaaaattgtgagatcattttgagcaattcatccccgcttattt
gactttcaaatggagacgaagtgaattcctcactgtttttgcaattgatacgcgaaagtg
cgtcagcaaagctaagcccagcctcagacaacgtttttcggtatttgtgtaatttgctgg
tcacttgaatgctgacaacgataaacttgctatccagtggtataattttgcgcaagattc
tgtccaactcttggtgttccaacgaggtgtagcaattgttcagatcagccgtgcaaaaat
gcatcctttcattcttacgtgacccacgggtgtgttggagagataaacgacgaaaggcaa
aagcaaataatctgagatttgaaataccccacccatagaaaattgggttttgacgaataa
gaaaacgcaaaacggcccgaataatgttgagtttatttttgagcttcgaatttctcagta
tgacaattggacgaacggcaaactttttaggcaaaaaaattagcttgtggatttgatcat
caaaatcagaagaatctgtcgtcgggataaatcgcaatttcctttcagcacgaagaagat
caaaattttgtgagcaaattcgacgccaaatatctctccgataatggacgatttgacccg
cataattgaaggacgaatagaaaaaggacgtaaaaatgcgagtgaacagattaagaaaag
atttgagcatgttgagcacgatggaatgcttcagctgaaaatggagtcctttcagccaaa
cgatttgatcaaaacgaatgccttaaatctgtgaatgtcgttgaaatattatcgcaaaat
ttgtccatattggaagtgttgagaaattcatcacgaaaaagaaggaagaaaagtctggtt
acgaaagcgttaagttgtcgcctttccaatggattgcttatcaaataggagcacacttgt
cctttgtgtgatgggacgcaatcattcaaaacacgacgtaagcgaatacggccaacttga
ggcacaagacgtcgaagtttcacgtcggcttcactcagaatcttagaatttacttggcaa
agcacatgaacgcagtgaggagagaacaattcttcgagcagcaaatgtttgttagtgtca
cgcgaaagccattttgacagtgccccaacattcaatccaggcccttttgacctatttaca
acttccgtcaccttcattacatcccaaaatttgtcgtcagtgttgagactgagcaaaagc
ttatggtgacattcgccgagaggcgccctcttccacctcagacgcttttttcggtgtcgc
ctccgtttctctcctttttgtccctccgacccttcagtcatcgaccctaaataaaacagc
aaccaaagaatacctaaccttaattggac
>Hindica_4147_Transcript_1/3_Confidence_0.333_Length_1758
gtttgagcatttatttgtatttgagtattaaatgtgtgcttagatcagattgttaatgaa
atgagtgacgaattgaacaacggaatttcacttctcatttcacgaaactataatatttca
ttcgaggcggagtgggctaagtctttgcctgtggtgcgaaatttactgcacaaagaaaat
gtatcgaaaaaggactggcacgacatgttcacaacgaacaatcgaatcgcttcatgggtg
gttaacggctgtgagagacttctgttggagttggggttcgaactgctggaccacgtgacc
gaagcggccaatactatccatgctcataatgacgacgacgccctgctgagggcgtacatt
caggagtgggaaaattactcccaactctgccgttaccttcccctcccgttcaatttcatc
gagaaaaacctcgtcaaaacgccctcacggccaaagacggagtcgcagagagtgcgcaat
gtcatgttggactactggaacagacacgtttttgccgacatttcacagcgtattctcaat
gcggcgatgggaatggtcgagcgagagaggaaccgcgaattggtcaactctcagctgatc
gtcggagtcagggagtcattcgtcgaattgaacgtcgaagccgacgacccgcttcagagt
tacaaagagcgatttgagcgggcgtacatcgaagggacggaacagttttacaaatgccgc
acagcacagctcttggagcaggacggcgttctgaattacatggtttacgtggacgggaaa
ctggcagaggaggaggaaagggccaaaaggcacttggactcgtcgtcgcctgagtccgtc
tcaaagctggtggaccaatgcgtccaagtgctggtgatcgaatatcaggaccaacttttg
gctgttgggccgactctgatcaaaggcaacgaagtgagtcggctgaagacgctctacaga
ctgatcaaccggacgcccgacggaatccccactttgctcaacgtcttacacaaacacatc
aaggccgaaggactcgccgccatgcacgaacacgcggctgaaattgtgacggacagcgaa
aggtacgtggaacagttgctcaacatgtactcagtattctccgaactcgtccgagatgct
ttttacaacgattcgcgctttttgaccgtcagagaccaggcatttcaggaagtggtgaac
aacacggacgtattccgattggagttggacccaaaccgaacgaaaagtggccgcccagcg
aacattgaatcgaagtgtcccgaactgttggccaattattgcgacttgctgctgagaaag
tcggccctgaccaaaaagttttcttccgaagagattgacgagagactgaacaacgtgctt
ttggtgctgaaatatgtcactgctaaagatgtgttcatgcgctaccataagacgcacttg
agcagaagactgatcctcgagttggtggccgaccaggaaaaggaggagatgctggtggcc
aagttcagagaggcggggatgccggtcgacttcgtcaacaaactcttcagaatgttgcag
gacatcgaagtgaacaaagacctgaacttggccttaagaaagtcgttggaaaagggcaac
tgcagccaaatggccgactgtgtaagtgtcaaaattctgaatgccggggcatggtcgagg
agtcgagaccggtcgcacttgacattgcctcgggaattggaggatttgatcccagaagtt
gaggacttctacaaaaaa
>Hindica_8471_Transcript_1/1_Confidence_0.000_Length_911
atttttgattgacaataatgcaaatgttgacagatcaaactgatcatattggctggcggc
taatcgctttcttctgatgctgaacactccgcaacggacgcattttcatttgcttcgtcg
ggtccatcgaattcgccatagtaaaatcggcagagcaatccttcgaactgtgcacagact
ttctcccactgtttcctctcctcacttttgttgtcgtccgttttgccgccgatggtttgg
cggcaaagcgaagtcgcactcagtgaatggagtcgtttctccaacgcttcgaccgtttgt
tcgttcccttcaatgcttccgtcgttagtggcgaaatggaccgtacaaaaacggacgtcc
ctcaagtaattcctttttcggtgttcgtaccgaatttcgtccaaccaatcgacgaattcg
gtgaattgtgagccaatttctcccgtatcctcgtcggaaagcataaaaattagtaccgtc
ttcggccaccgcgccttttccaattctttggcactgactttagccaccaaagggtcaaag
cgttggagggagtcggccaatttgtaagcgaattttttgccatttgtgccggctggaaaa
tagaaaatgactgtcctcctttcactttcaggcgtcttttgtttcgtcgaaagcttcttt
ttctttgctgcctgtttgaatctgttgtgaatgtagcggtaaaagaagtacatcaccgcg
ggcataaagatgccaaatgccgccgttatatacagtaagaggtcgtccttctcagcgtat
ctgatcactttttgaattgtgcttagcgattccgttggcggatgtgcgccacccacgggc
tttctgaagttgaatcctttctccgagtcgggcggaagcattttctttttgttgcactga
ctcaaacttgg
>Hindica_9860_Transcript_1/1_Confidence_0.000_Length_5015
ctggactcgccaggagaggtccgaatctgagtgtcaaaagccgaccgcaacggctttccg
ttgtggaaccatttggctgtgaccggctcgtcgcccgagtaagtgattgaaaaggttgcg
gaacgtccaatttcggcttggaccggcttcaaagtctgcccaattgtcggcgctgtcttt
gatgacggcgtaagtttggtgggctgaggcttattcggcacagaactccgctcaaactct
tctttgaccaccggcggaatgtctttgagctgtttgtccgcgccctccactttgcccggc
tcgtgcactttcgcttccttcggtttgaattgctgctttatctgcacttggtccttgtgc
ggtacgaatggctcctgctcaatttgggggccctgtttgacggaggccattttcgctctg
tcctcctcgatggtcacgtgctccacgggcggcgcttcggtggccggcttcggcttggcc
gtcttcagcttcacttggtcccggtgcggaatgcttggctcccgctcaggctccgggcct
tgtgaaacctttccaatcggctctcccagcttcacctcgccactggcccaatccggcagc
ggctccggctccctcttcgcctccttctccttcagctctctcagcgcgaccgtctccaac
ttctcgtgcaccggctgatacctggacacttggccggcctttaactgcaccggctccaac
tccaagccggggaaatctttctgcggtttttccacgtaagccaatttgtcgtagaactgt
tcgtccttggcccgtgtgaatttctgcaccaattcctccgtctccagcggttcgatgggt
gccttctgcagctccaccttggccagcttctgcacgtccccctttggtgccttttcaaac
acttcgcccaattggccgagtgtgtcgcgttgccattgcgcggcgcggtcctgcagctcg
tctaccgttttcatcttcgcctcgcgcagtttgtgctgtcggaagtcctggtgttggaac
acgtccaggctggccttggcctgcacttcgccctccgtgttccgcgcaatcgcctcaatg
gtgccggcgtcgctgatccgtgtgtgactgatcgtcaaatagtgaacgccatcgtagttc
aatttgtagcgatgaccatgcaaagcctggtgtccgttgacataccaaatcacttttggc
cttgggttgccctccacggcacattcgaaccgtgccggcatattctcctccacctgcgca
ttccgtggcaaaatcagaaactgcggcttctgtttctggcgttccggtggaggacccgcc
tccgcgtggtacacattcttacgcacgtccttcacgcgaaggccttgcggaatctgcggc
gtcgtcaggacgtgctgtttgcccgagcatgccaacttggcggtcagcatcgcctggcca
aattggttggtggccacgcacgcgtactcgccagtgtcatccggcaacgcatacagcagg
tccaagcaacagtagcccgagtccaaagtgttgcggaaacgggcaccaatgtccaccggc
ttggcgttcttgtaccactccaccttcatgtacgggtcgttgatcggtgccaactgcgtc
tcgaagcggcagaagtcgccctcctccacgccgatgttgttcagttcggatttgaacacg
ggcgcctgttgggctcctggttgccaagcgtcgtccgccgtcagggccaattgtgccttt
gtgaattggcgcaagtggtgttccaagttgtccaccacctgactgcccggcgcttgcggt
tggaacaataggcccggctttggcatcacatttatgtgcgttttggtccgcacttcgccc
tttccgttctccgccactaattcgtagtcaccgccgtcctccgcaattgcgtacagaatg
tccaaagtgatgaagccaaattcgaaactttgtacatagcgattggcgtccggcagcggt
tgtccgtttttcagccagtgcactttcagctgcgggtcgttgatgggcgtcacgcggcac
tccaaatgcaccgactcgccctccgcggcgtccagcgtttccaccagcggctgttgcacc
gccggctcctcctgcgcgaccagtgtccgcacttcgatggtcgctgcggtggtcgcctcg
cctttcgcgttgcgtgcgatgcatttgtactcgccggcatcctgcgctattaagtgtttg
atcatcagagtgatgacgccaaaatcgttgctcagatggatacggttggagtacggtacg
gagtggccgttgtgctgccattcgatgtgcatcgacgggtcaccgatgggctccaacaca
cacataaacgcatgcgcctgtgcctcctgcaattcgccggcatctttcagctgttcagta
aatgagggggcgccaaattcgatggccggcgccgcaagttccgccggcgggcgcccaacc
caactctccaactcctcaatgcgctcctggcgctggccgggcgacacccaatcgtaggag
acaccactgtcaccgacaacttcgatctcgcactgtgtctcggcttggcccttttcattg
atggcacggcatagccacgtgccgttgtcctgcggctctgccgggcaaagctccaacacc
acaaagccaaagtcgtggatggtcttcatgcggttggtgttgagcacaagtgctccgttg
tggtaccattccacgcgtaagttggggtcgtcggttggctccaatttggcgtccaaatga
atcagtgcgccttcgcgcaattgaggaaggctgggcagttggctgacaaaattcggcgcg
ccaaactccttggcgggctcttcagtcttcggaggttttggcgcttcaatttgcgcaatt
ttctgttgcgcaccagccattgcttgcggaatttgaggctgcgcctcaatgccctccttc
ggtgttacctttagcgaagtgctggtcaccgcctctccctgggcgttggtcgctttgcac
acgtagtcgccggaatcctccgggtacaccgggtaaatctccagcacgacaacgccgaac
tcgttgatggtcttcacccgggagccggtcagcaacggtttgttgttcaggaaccattgg
attttcagctgattgtcgtccattggttcgtagcgagcggtgaagtgcgctcggtcgccc
tgctcactttcgctgggcgcgctcagcggcgcgacaaacaccggcatgcggccctcccgg
gacacctcctccttggccggacggaaggccaaccgctcctccaagtcgccgaccgccttc
gctttttgctccgactgcggctgcagcagcagcgactcggtgggcgccacctcaagtcgg
acggaggacgaagcctcgccttggtcgttgatcaccttaatttggtattcgcccgagtca
tgcgccagcaaatagagaatgtccaaaatgccaaaaccgaagtcgttgaccattcggtgt
ctgttcgagtggtaaatgggctgcccatctttgtaccactccacacgtgtctttgggtcg
gccaccggtgtgtagtgggcctccaagtgggcactgtcgccctccgcgagtccgtccggg
gcctgcagctgtgcagtgattgtgggcgcttcgtacaccggtgcctccggctctgcgggg
cccgcccgcggtgcctccagctgttcaatttgtgccaggctggactggttgatcggctcc
agcaacagacggtcacgcggtagcacgttcagtttggcactggcacgggcttcgcccacc
gaattggctgcgacgcactcccagtcgccggcgtcacgcagttcggtgtcgttgatgttc
agaatcacccaaccaaagtcggcgatttgcttcagacgagacgagtccggcacaggcgca
ccgttcaggaaccattggattttcagttcgttgtcgtcaattggctccaccgtcgtctca
aagtgtgtcggctgtccctcgtgcacttcgcctggcgtaagcactggcgaagtgaatttg
ggcgcaactttcggtgccggctcgggctccggcaacggctctttgggtgcctcaatttct
tgaatgcgctgccaactctgctcgtgttggacatcgtcgagaatgggcgcttttgggtga
cattttagcgtggccgaagtgatcgcctcgccttgggcgttttgaatacaaagctggtaa
acaccctcgtcctcggggattgtgtagccgatgatcaaagtgcacaatccgaagtcgtat
gcgattgcgtatttggagccgtggaccaacggcactccgttgcgtacccattggattttg
acgctcgggtcgttgttgggcatgaaaatggcgtcgaatttgaccacgtcgccctcgtcg
cattcgatgtctgcgatttgttgttggaaggtgggcggagggtattcgggcgccggagac
gacggcggacgctccaagggcgtctccagaatttggatttggcgccacgactcctcgtgt
tgcgtatcgccaagaatgtctccgactccggcgaccttaatcgaagcggaggaggccgcc
tcgccttcgctgttcgcaattttcaatgtgtagacgccctcgtggtccatgttgacggca
ctgatgtccagtgcggcccagcccaagtcgtttcgcgtccgtaccaattgcgaagcgcca
agcggacgtccgttgaactcccacgtgcaaatcaggtcgttgtcccgtgccggctggaag
gtggcctccagccgcacgggagtgccctcgggcacgtccgcaacggactccaactgtgtg
aggaagcgcggcttttccttcacctcctcaatttcgatttcctcttttatctttggcgct
tccaaaatttgaatttggttccaactctccgggtgctgcacatccttcaaaatcttttca
tagccggccactttgaccgtggccgaagtggtcgcctcgccctgcgcgttcgaagcggtg
cacgtgtacacgcccgagtcgtgcggaaggacgtg
>Hindica_4854_Transcript_2/2_Confidence_0.000_Length_389
gcatggaaaagtcggcacgcaaaagatcgtccgcgttgggctcggcggcgtcgccctgcc
gcagcatttgctgctgctgctggctgaggatgagcgtggcggcggagccgatcaaatcca
aaccggcggacgacgcgttggacggcacgtcgaggccgttcgaatcggcgactgacgtgg
cgcccgaagtgtctccgtccgtttggctctgctgctgctgcggttggagaaaagtgtttt
ggtaggcggccattcgccaccaattctcggccatgcaaacctcgcattggacgcattcgc
actgcgacgcgtcgccctcctcctcgtcgcccgccgcccctgcgccgccgctcagttcgt
cgtcctccgtctccgccttctcgccgccc
>Hindica_7879_Transcript_1/1_Confidence_0.000_Length_339
acattcccttcttcgagcactttcgaaatgatctccagttccagtggactctgctccgtt
cggtgcttgttggaggcaatcgaatttctttgcccgaccttcgtggccaattgcaagacg
cgctgctcggctggaccctcgacttcgtcgactcgcttcttattcaccaaactgatggca
ccaggaatgccgcctttttgggttttaaaaatggcatcgcggctgccattctaacaccat
cttcggctgtttctcctcctacgcaactccgagttttggacaccttttacagtctgatgt
gtatcattgtgccccaagtgcaacttccgctccgttacc
>Hindica_2938_Transcript_1/1_Confidence_0.000_Length_1330
ctgcaaccaccgatcacacagttaaaattggttgtgcccgcaccctccgccgagtcattt
gacggacgacaataagaaaattagtagaaaataaaataatggtaaaggccgaactacgaa
agcccatggggcacaacacttgatgaaaccaaacaataaatatcatatggtaaagcggtt
ttccttcccgttcggaagcatcagtgtaagtgatttggagttgatccaaacaagacgggc
acggaacggctggtaactgccgcccggactgatcacggggaattcgcctggtgcaggcac
actttttgtgcaacgaatttgactctgacccattcccagaaaggtctgttgggtctgcca
aaaactgatcttcgcgtcttgcgctgcgtaggcggccaaatatttgccgtcctgggagaa
tgacaacgccgttattggcgcacggtgcgcttgcactgtttgtgccttcgatgctcgaag
ttcgtgcacaattatggcaccatttttgccaccaaatgccaaacggcgtgtgttgggaca
ataggcgaccatataaaatttggcaatggcaggaaacagttctaacagagagcgttgctt
cagcagcgaaatgtccaaacaatggacgagcacttcgcccaccggaattatcaaatcgac
gacaaaattgtattgtttgtcggacaactgttcaagcagacggagcacttcgttccttgc
ccgcatcaacggactttggatggcgtgttggatggtctgatgttgggccaccgcattgta
acgggcgacctctgtgcttagcgttgtgatcagcgcttgaggcctcgacaaagcgatcag
cgacagcgcatgccttgcggttttgcacgcatccgactcagaggtgaggcagcaaatgtc
gaacaatttatcgccgtcagagccagcggatgccaaattgagaaggccaagaatggtttt
ggacaagtccaaatggggttgccaaatcacaaagcctcggcccagcaaatcgatggccgc
ccggcgcagaggagaatttgcgggcagcagcggcgactcgggcaccagcaacagctccag
cagagaaagtgccgtggcacgacacaggtcggtgttccgctgcaaatcggacggaaattc
ggcacccatggcgcccaggagaataatggcggtcgcctgattcctgtgcacttggtgcac
tccgccgcacaacagcatttggtcctcctggagtttgtttgcaattgcggcggatgaggc
gcactgttggtacgggtcgtccagcgaagagagtgacgacgagttgcagtgagcggacga
agacgacacc
>Hindica_17078_Transcript_1/1_Confidence_0.000_Length_413
ttaagcctcttactttctttattttttttttgaatgcgattctatgtcaaaaacatcgaa
gaaaaattttgtgacaaagcaactcgttaaaaaaattattgtcccaactgacaatgaatt
tattggaaaaatcttagcttctcgaggcaacaacctccatgaagtggaaaccgccgaagg
ggaaaccttccttgtgagtatgcctacaagatttcggaaaattttatgggtccgtcgtgg
cacttatgtggttctacaaccaattgaagaaggagacaaagtgcgagctgaaattgccca
cgttttggatgctgaaaacatttcctttttgatgaaaaaaaaaaatttggccggagagat
ttattatcgaagctgaacaattgaccaaaagaaggcagcgaactcaagaaaat
>Hindica_6493_Transcript_1/1_Confidence_0.000_Length_1353
gattggtcggtgaatgaaaggcggtgggtttgttggcggcggaggcggtggcattggcac
tttggcggtcggagaggatgaggatttttgatgatggttggtgcagttatgttgcaacat
ttgtggttgaagcttaggaatcggagatgtgggaggcaacggagtgggtgaagaggcaga
attgcgttcggcaaaatcaacattcaaagaaagtcgattttgcggctgtggcggtggaat
gggctgacgaaatgagctgaaagaggacagcgaagaaggaccatcaatgacattgtgctg
ttgttgttgcgtttgttgtatgtcaatattagcgctcatgttggtgttcccgtcaccaac
cgtttcatattcatttccgatggttgaataataagcgtcgtcacgatcctgttccaactg
ttgtcctaaatttgcccgttgttgttgcaaatgttgctcctgctcctcgcgttctcgaat
gcgttcccgaatcactgcggcgtcttcgcggaccgtcaaatagcgataggacggctgggt
gctgctgcaaatactgcccgaaccgctctcaccaccatcaccaccgccaaactcggcaga
gcactgttgtggctgatgttgaaatgactgctgccgacggagaagttgctgtgcaatcaa
tgccgatgtagtgggctgttgatgagcagccgatgccttccggtcaatctttgcatagag
ttggtcgagttcagtgaaattgttggggccgttgtttttacgcagtgccacccttgccag
cattgttgtttctgacggcactggtgccgttttggaagtgccgacgccatttttgttggt
gctgacaattcgcgaatacccatgctggtcataggcggtcgaaccactgccatacccacc
accaatactcacaatggagctgtacgggtcttcgcttccgcccaaggaataaatttgcga
ggacgctgtcgcgtacaacggttcgtccgctgatgctgcggcacgtcgcagcggcggtgg
cacagcgacgcgttgcggtcgctgttgttgctgctgcattcgcttgtgattgtggtgcag
cagcgtttgttccgttttgccagcaaagtccaagtagtcgtagcgcgactgtggcgacga
agaagacgacactggtgcatgatgggatgagcaaggatgggctatgtgggtcgaatgtcg
cttggggtaaaatggagtcgaagaatgatgatggaccacgtcatggcactcgtccgcatc
gatgtagtcataagagcctttggagtccttccgttgcggttggtcatcagtatccgtgca
cgaagcggttgccatgtcccaggacactttttt
>Hindica_1951_Transcript_1/1_Confidence_0.000_Length_628
acgggggcgaccgttacatcccggtgcgagaaagcgaacacgattgggcggtgaaatacg
cgtcaattgcaaagtcaccgctggtggacgcgtccaacaacacgccggtccgtcgcctgt
tcagctacagcgtaaataacaaccgcaaccttagcagcaccaaccagcagacgaacaccg
atggacagggccatcagtcttcagccaatccctcttcctcggcctattcccaccatcaac
agaacaatgggaccagcaacgggagcggcggtggctcgacttcgtcgtcgtcgtcttcgt
ccacgaacaacggcaccaactcaaatggttcgccgccgactaccgccggcggaacatcga
acgcggcagtggtacaaaacgaagaagtcagccacgacagcatcacacaccgggcactgc
tcaccaacgaattgctcaaacagaccatcatcgacgtgcggagtgactgcgacagcaccg
atggcgttcaaatgcttgaaaggcacagcaatcattcacttttcaaattcgcacacaaag
tttcctcctttgtcgacccgtccacgtgcacttcgactcttttctcgactagtccactct
ctgctgatagtcaacggctgttgaaatc
>Hindica_17232_Transcript_1/1_Confidence_0.000_Length_1548
gttaacttcaactaatcataaagatattggtactttatattttttatttggtatgtgagc
aggttttattgggttaagaatgaggataattattcgtgtagaattaggtgtagttggtcc
ttatttaggtgatgagcatttatataatgttctagtaacagctcatgcgtttgttataat
tttttttatagttatgcctatttctataggtggatttggtaattgattaattccattaat
gttaggtgtagcagatatggcttttcctcgtatgaataatctttctttttgattgttaat
tccttcttttttatttttgcttttgtcctctattttagatgctggtgttggaactgggtg
aacagtttatcctcctctttctgatgctaagtttcattctggaatttctgtagatttagc
tatttttagattacatttagcaggtgtgtcttctattttgggtagaattaattttttaac
aactattatttgttctcgaacaacaaaaatggtttctatagatcgtttacctttgataat
ttgagctttagcagttacagcaattttgttgattactaggttgcctgtattagctggtgc
tattacaatgcttctaacagatcgaaattttaatacttctttttttgatcctgctggtgg
tggaaaccctgttttatatcaacatttgttttgattctttggtcatccagaagtgtatat
tttaattttacctggttttggtataatttctcatattattttggcgtattcttttaaaaa
agagatttttggttactatggtatggtttatgctatagtttctattggtttattagggtt
tattgtttgggctcatcatatgtttactgtaggtatagatgtagatactcgtgcttattt
tacagcagctactatgacgattgctgttcctactggtgtaaaaatttttagatggttggc
caggttatatggaagaaaaaacacagaaacttctgttcctatgctttgggctaaagggtt
tatttttttatttactcttggtggtttaactggtattatgttgtcaaattctagagttga
tgtcttgttgcatgatacttattatgttgtagctcattttcattatgtattaagaatggg
aattgtatttgcaatgtttggtggttttatttactgatatcctgtttttactggtttatc
tttaaatgactatttaggaaaggttcatttttattttacttttgttggtgtaaatttaac
atttttcccacaacattttttagggctagcaggaatgcctcgtcgttactctgactatcc
agattgtttttatgtttgaaataaagtttcttctttaggttctttcataactgttttaag
agttttcttttttatagtaattctttgagagagatttgtaactcagcgttcagttatgtt
tacttttaacaagtctgttcatcttgagtggtttactcgtttgcctacttcttttcatac
tcataacgagtctgttaaagtgttttattagttaaatttttaaaaaaa
>Hindica_7770_Transcript_1/1_Confidence_0.000_Length_1139
tttttttttgtacctccttttttgggatcaatcaaaattatgtttacgatttggaagaag
agaatgagtgacccgtaatgatcgatcgaccgatcggtgccgtttttacataaacctttc
tgttcattctgtcctttctgtgtacatttggtcaattgcgctgcccgctcagaggcgccg
tgccgccgccgtgccgcgtttttccacatcagcgctggtaatttggcgcaacagagtctc
attgaacgacacattcgtcagcaaaagaagggcacgatcgatcactttgaccttgggttt
gtgcagttgcatcagcggatggacggggattgggatgcccgtcttcagaatgtcgttgac
catccgttggagcacttcgcgtgccaaaagcaccgatcggtccaactcttcttgggccaa
aataccgggcgaaagtgttctcaatttgattgtgtccagcgcaacccgcggcttcaccat
tttgctgcttagtcgcattttcatgtgtgcttcgacgttgatttccatctcggcaacctt
ttgctcccccgtggtgcccgctgctccttcgcctgtccctttgagtgtcatcatcacaat
tcggcccaccaacgaaaaagtaatgccgccgacggtttggggtcgaaatttaatcaccgg
cgattggacagtgctgaaagtgagtgccaacggactgtccgggtgcacgcggcgcagtgt
ggggaaaaagtcgcccaaacagaacaaaatgccagtggatgcggggcacgtggttcgcat
gatggagccaaaatggggcgtctttgggtccacgcgagcgttgaacagtccgatggtgtg
tccgtggtacatcagcgagttgggcatgaaatcggagacgagcatctgcagcatgtgctc
ctcactgacagtggctgggagcggcaactccaacgggccgaatggcgtccctccgcgtcc
cctcagtgacacttccccgctgctgtccatttccatgccacgctgatcggcccgcaggtc
cgccacaattgagtagtccaggaacagtacgtccgccctggacacattgaaactcatcat
cagttccgggtcgggccccgtgccgccctcctcggccgacagcgccgcgccgccgtcgc
>Hindica_3029_Transcript_2/4_Confidence_0.250_Length_1388
ttttggcttggtcggagtaatcacttcgatctttccacatttctcaccgctgttactttt
caaaactttctccatatacaattgatcaaatattgggtgcttgcccttaagactttttcc
gtccgtgtacatattttgacttaggagaatttctccaactggactgatgacaaagaatgg
ctattttccaataggttttgtgttcgccggtcaatacacagtcggttgtttattggctga
caaatgctttgcagtttgggccatacgaacgctgcctttgtttttgatttgtaacgatta
aataactcgctaaaagcagggatgttgccttcaatttcaaagaaacaaacaaagccagaa
caaaacaacaggaaactacgaataatcgaagtcaaactgttccctccaaccgccagacgt
tacccacactttgactacgaagaaatgtgcaaggaattgggactcgaagtttcgaaagaa
aaggaaactgccgagggcaattctttccacgaccaagacgcagaagagatagtgcgaagg
ttggaagcgaaatatggagctcaaactgttgcctcacttccttcaacttcaaaaaaaaca
aaaaagaagtcgaaaaaagcgaccagatttgcacctgaagatgtgatggacaagggattg
ggctacgacttggaggacgaatttatcgacgacgaacaagcatacgacgaatgggtgcct
acgacgatggacacggccaagagaggacattacgtcaacaggggaccgttggagtttcgc
caaatcgacttggaagagacgacttcggaggaagacgaagagagggaggaggaggaggag
agcaacgggacggggcgcgagacgagcattttgggagcggacgaagaagaagcgatggat
atccaaattacaaaaagaccttgctactcccaaacctgtaaaccctgtcaactgaggact
gcaatgctaccagaaagaggctgacctaatgcgccaacaagtatagaaagcatagcatga
attgcacagaagcagccattccatcgtcgatttgtgtgcctttgcccgcacttggcaaca
acggctcagccatttactaagtttactgcaaaagttaatcaccgaaccctttcttttata
cgaccatcgattgagaaaacataaatttgaagataattttggaaatagggaccgcaaatg
tcggtgcggtgagggcaacgaagagcatattattatttgcaacacaggcgtcagtagaga
agttcgcaatggccttgacatactgttggccgaatgttcgccgtcgatggaaaaaatccc
gttacttttccccgttttggtccaaattgaatgcgattctgttccataaaagtaaaaata
aaataaaa
>Hindica_13568_Transcript_1/1_Confidence_0.000_Length_1045
gtccaattaaggcaatataaaaggcaatgacaaagtgagaatttccttcactttcatttt
cttgtccttcattgtacaaacacaaagttgagcaccgttcttcctgtcattcacacggat
gaggaaattctactatttcaagctatgccaggccgtgctcacatttgtcatcctttggca
aatcctttcaactgagaagctttgcggaatgtttgctgaaccaaagtgcttcatcaattc
ggcggcagtgtgcaacaacaaattcaccatcttcaagctcgactcagagacatctgaact
cgaagtggacgatgacacaaaattgactcagctgaacgaccatccgaccggtgaagggtg
tcttccgatcaatatttccatcatttcggctcttcgaaatgggtacaattgcgtcaaaac
gaaccaattggagaacacttcggatgtcttcgctcgcgtgctttacctgtccttactgtt
tctggtcacgctcatcttccacgcactggtccaagaaccttcggaggaatacgacctgtg
tggctatttgtgtgttgcctataacctcttcgttttgtctttttcgaccatttcaacaat
tttggcttcagtgaattggacgactttctgggaatgtaccaatttccgaccctacgaatc
cgttatgctggtcattttgctcctgagtgtcatcctgttatgctcagcggtcttcgaaat
gttcttcaacagttcactgcttaaaggaagtgatgccattgtcaatcagaagcagaccac
tggtgatgccgagaacgagcagaagcaaacctccggcgatgtgccgatgccgaaaatcag
cgccgttaagggcttaaagaatgatgcgttcactgtccgtgcggtcagagtctatgaagg
atacaattgagaaagtgctagtgtaacgttagtttttgatactctgtatgtatctgtgta
ttgtatttatatgtgtgtatattgcttgctgtcttacacatcgatcgttcgacgaatact
tgtttcgtaattctctggataacaa
>Hindica_968_Transcript_1/1_Confidence_0.000_Length_1773
aatcgatagagcaggtgtaaacccatttctgctcatcgttacaaaaaaagtggcgtaaat
tatatcgtaatttatctatcgattttcagatctctaataaataaattcggtctttgatat
atgttatcttatttttgtgaaatcacaaattcaataaggtggaatcgttttgtaggatat
ctgtcaaactaattgtacggctccctctcattcgttcctcgtcccggtgcctccccgtgg
gtaatatttgtccagtgtttttgccggaattcgcttcagcatctctcttgggaaaatgcg
caataactgccaaccgatgtcgagtgagtcgaacaccgtccgattttcataacttccttg
agaaatgaaattcttttcaaatttcgtgagaaactccaagtaaagcaagtcatccgacga
cagcgcctcctccccaacaaccgctttcatcgcttggacgtcttttccgatggcgtaaca
tgcgtagagttggttggacacgtccgaatggtcagcacgagtcatcccctcgccaattgc
cgatttcatcagacgcgacaacgaagggagcacatttattggtgggtaaatctgacggtt
gtgaagttggcggtccacataaatttgcccttccgtaatgtaaccagtcaaatcggggat
tgggtgagtgatgtcatcattaggcatagacaaaattggaatttgtgtgattgagccctt
tcggccttcaacacgtccggcacgttcgtatattctggccaagtcagtgtacatgtaacc
gggaaaaccacgacgaccgggcacttcctctcgggcggcagaaacttcgcgaagcgcctc
agcgtaataggacatgtcagtcagcacaaccaaaacgtgtttctggcattggtatgccaa
aaactctgcacaagtcaaagcgagtcgtggtgtgataattcgttcaattgttggatcatt
cgccaaattaaggaaaaggcacacattttccatggaaccgttttcctcaaagtcttgttt
gaaaaagcgcgccgtctccatgtttacacccatcgcagcaaatacaatggcgaagtcgtc
gtccccttctgcttcgttctccttttttctgttcggctgtttgacaaggcccccttggcg
tacaatttgagcagcgatctcattatgtggaagacctgcagcagaaaaaattggtatttt
ttgccctctggcaatgctattcataacatcaattgcagaaatgcccgtttggatcatttc
ttcgggataaattcgagaccaaggattaatcggctgtccatcgatgtccagataatcctc
agccaaaacattgggacctttgtcgattggtgtgccagacccattgaatattctaccaag
catgtcttcggaaacgggtgttcgcataatatctccggtgaactcgcaaattgtattctt
cgcatcaatgccggacgtcccctcaaacacctgaacgacagctttgtccttcgtcacctc
cagcacttgtcccatgcgcttttccccgtttggcagcgtaagtttaacaatttcagcgta
ttgtggaaacttaacatcgctcaaaatgaccaaaggcccacgcactccagtgacagtttt
gtaaattaggtgcggttgtgtgaagtaatttcttatgatggctgtttggtcatctgtaat
gccacgattaacatcgattgcagatttagccattttgttgaattaacacaaagtgtgaag
gaagtgagtgaattttatacaactcaaacttgg
>Hindica_6483_Transcript_3/5_Confidence_0.286_Length_872
caattggttttctctgcttgaggtgtttgattccgaacggattttgagaaaaatggagga
atatgttgctaatttggccaatatcgaaacattctcggcttattacgcactgagcaaagt
caaagcatttttcttcgagacgggcaccgaatggtacagaagcagtggatcaatgtgcac
attgcgggacataatcactgggaaaaatttccaacgaaaagcaatcgaagaaatggaaaa
tgtcattcggttggatgtgctgcgattgatggcttttgaggcgatttgtgctaattttac
tgctggtgaatatcaagaattgatggattcgcaccttgaaagtttcaccgaaaaaacaag
acaaatcctcgacgacactgcgctgtatgtctcgtcagaacttgagaaatcgttcccgga
aattgaaattggcgttgtcaaatccaaaattgatgaactgctgcaattggtaccacttga
caataacttcacaattgctgcagcggaatcggaaattttcgaagcactaaaccaagtggg
cagccgcaatttcgtccgccggggtttcgtctccgtcaacctcaaaaacgaaacaaattt
tgtggcccgttgcacggctgagaacgattgttttctgttgtccgattacggaggccttca
cgtgatggtcacgcgatttgacgccgaaatggacaaaaaacgggcgaaaaaagccaaaga
atggctaaaaaagggcacaaaaaatgggacaaagaacgaaattgtggaacgaacgttgtg
gcaattcattgatcgcaattacaacatcgacaaagtgtccgaactgctgagcagctttga
ggagcggcactttaacctcacaaatgctgcca
>Hindica_15471_Transcript_1/1_Confidence_0.000_Length_591
ccgagaccgaatgaaattcagcagaaaaagcaaagcaattaacaattgcaatacgaaacg
aattgtgccgcggcatcctcccaatggccaccgttgtctttttgcgtccgttgctcctct
ctttggtcatttttgccaccgttttgaccggcgtcgcgctgttcacgcccgcatggcgtg
gcgacatgggactgatcagcacaaactgtggcgccggtggctgtggcccgtggtgggaaa
atcagcccggctggtaccaaacagtgatcatcctcgtcattttggccttcattgtggaat
tggtcgtactgacttggaccgccctctcgtgggtcggcttttgtcccgcggcgctcaatt
ttccgctcggttttctttgcgccgtttcggccgctttgctcatcgcttcaattgtcactt
tcgcagccggcaaccccaacgaaattgtgggcaagtcaagccgagcccatttgggctatt
cctattggttggcagtgatctccgcccttctgatggtgttcgccacatttatcgcctgtg
gcgttgccggccttttaaccaaattgacaatttgaaattggaatagtgacc
>Hindica_6691_Transcript_1/1_Confidence_0.000_Length_304
accgtccctcgtcctcccgcaataaatacgccaactacagcgaaacggacgaagacgagg
aggaggacgccggacgctacgaggaggacgacgacgaatacgacagcgatttggccgact
tcattgacgacagtatggtggacgacctgcagagggaggactttgaagagacactgaaga
tcatcaacccacgctacaacaaagagaaatggttggcccgcgagcagatgattgacgaac
ggcgcatggacgcgcgctttcgtgacgtggaggcggaggagcggcactcttcgcggcttg
gcct
>Hindica_7237_Transcript_1/1_Confidence_0.000_Length_1492
caaaacaatagaaaatcgtagcggcagaaaaactcaaaaagacaacgggggggagggcga
cgatgagcccaaagggggacagagtttcctggaaagaagtgacacgcgtgagcagaaaga
cgatgggcatgtggacgagcgcagtggagaaagtgagacgggccaacacagagcaaattc
ttcggtggatgggaagaggacgaaaagtgctttccaccgagtggggaagacagctgagca
tcatcagtccgatgccacaagcgaacagtgttcggaaggaggccgtgtagagggcgttgt
acacagtgactccgtcgtttggatgccaatactccggcaaaatgccataaacacaaccga
ccgcaacacagaaacccacacagaaaaccattgttcgctggtatttgagcatttggaccc
attttgacgaggacgaatcgacggcgatggacaaagagaaccgaccgatgagcaggccga
ccaggaaagggccgcactttgttgtgggccgcatgtacatttgcacaagggcttcgtgct
caggacggacggagatgaacggaatgtccacgtcacttttgttgcaaattccgttggaga
cacatttgaaagcacggagaagcaccgaaccaaaggccaacgcagcaaccgcaagcaaac
ccaatttgggacgccgggaaagcaaacggagcacaaagggcgcgaagagatggcactgcc
agtcgaggccgaagtgccataggtagccgaagcaggcgggccgactccaattgttgagca
gaagcgtaaaagagaagaaatgggcccagctgcactgagagaccatcgtttgatggaaaa
ggggaaacgcaagtcgacttgcttcagcagccaagcaaacgaaggccaatattactggag
caagccgaagccatcggtagagcagaaatttgaatgaattgggccagaagccaaggtggg
attgccaccgacggtgccacgagcgggcggccaagaaaccggaaaggaccaggaaaacct
caacgcccaaggcagaattgccgagggcgggcccgaggacggggtgggcatggacggact
gcttgaaacggtcgccgtgcggaaggcccaaaagcacgtcgagacgtccttcgctgccga
gatggttggtgatcacccaacagatggcaaatattcggaaaatgtcgagaaaggccaagc
gatcttcggtcgggtgggcacggaacaaagcgaacagagcactccgtgggctgacgaact
gaagagagaaatttgttgcaagaggaggaaacagcgccagcagcaaaaggagcaaaagcc
aagcgaaaagagccgaaaaaagccacggaaagtgaggggaaagagcagcagcagaggaca
taggaaaacaaaaagggaaaggcagaaaacagcagaaagtgattggaatgggaaaaggga
ataattaaatagggaaacgatgggaaaatggaaaagcaaagggaaagggaaa
>Hindica_5341_Transcript_1/1_Confidence_0.000_Length_1063
aagttccaagagtttgctggtttgccgaaaaccggcgatttggatcatctgacgaagaaa
aaaatggcacaaccacgttgtggcattcaggatgtgcaaatgttgaccagtgggaattat
gtgatgaaatggcgtaagagacgtgtaacatttcaacttatgcagtcaaccagtgacatt
ccagtgcacatgcaaaaacaggctctccaaatggcatttgacacctggtcgaaatttgtg
ccgttggattttagcgaagcaagcgcttatgacacaccagatgtgaaggtgttgttcgca
aggcgaagccatggcgacccgtggccattcgatgggagaggaggtgttctggcgcatgca
acttttcctcaggatggcaagctccattttgatgacgatgagaattgggttttcatggat
ggaagaaaaattggaagtcatcgttttactgatttgtattgggttgcactgcatgagatt
ggccatgtgttgggcctttctcattcgaacattgaaactgcaattatggccccattttac
caagacccacgcgatttggttgactggcgcggcaattataaaaggccagaattaactcaa
gatgacgtccgtgctgcccaacaaatttatggcaaacgttatggccgattggacactttc
actactgatcgttcacgtggcacttcttccgccgttggaggagggcgtcgaaaaagcagt
ggcacatacgacgaccgagagggagggttttggtcaagactaagtaaaatgttttccacc
gacgacgaaaataataacaataatgatcgttctcattatgggcgcaatcatgcaagacgg
gatcaccatcataatcaccatcagcatcggcataattatgagaaagaatatgatgaaatg
gacaattttgcgatatcaaaatattttggcaaattgcattcagccattttgcttttagca
acatttattagcgtaattagtcacaggttattaagcagttggtaatttttcacaatattt
acgaaataatttgaatttgtcgaaaaaattgacgaaaatcttc
>Hindica_12184_Transcript_1/1_Confidence_0.000_Length_610
cacggcctctcctacccgatcagttcccagggcaagtcgtactttgaccccgactactcc
aaagaccacgcgctgatcccacacggtctgtccgtcgtttgcaccgcacccgctgacttt
ctgttcaccaccgttgccgacccaaaacggcatttggaagccagtcaacttttgggctcg
gcacttccgtctaccgccagcactgatttgatcgccaacactttggccgatcagctccgt
tcctttatgtccgactttggctgtcccaatgggctggccaaaatgggcttcgaccggcgt
gacaccgactcattggccaatgctgcgcttaactctttccggtcaaatccgatttcgcca
cgggaaatcgatttcgactcaatcgccggcatttacgagcaatcactcagcgtatactaa
aagaaataaaaatgctcaattaatctaagaaaattgtaaccccaaaagaatttaattttg
taaattttgggatttttaaatgctctgtttttgtgatgtttatctgctaattttaagtgt
cttctccttcactttgttctattcaaatttttccattttaataaattttaaatttggcat
ttaaatgtaa
>Hindica_12596_Transcript_3/3_Confidence_0.000_Length_464
gtttgagatgcttctctctctgctgctggttcatctgctgttcgtcctggttcgtcctca
attcgaccggggcgattcttttggtcagtcgaattcggtggactcagtcgaagggaatga
ggcggacgaaagcgacgaaatcaccgaccctttgcccgggctcagcttcgagccgaactt
caagcatttctctggctttctccgggtgtcccccacccatttcctccattattggttcgt
cacctcccaaaaggacccctccagtgacccactggtgttttggttcaacggggggcccgg
ctgttcttccctggacggactcgtcaacgaaatgggcccgtatttggtgaacgcggacgg
acaaacgctgcgcgagaatcccttctcctggaacaaatttgcatcggttgtgtacattga
agcccccgcgggggtcggcttttcctacgccgctgacggaaaca
>Hindica_14822_Transcript_2/2_Confidence_0.000_Length_323
ccaagtttgagccccatttgcgcgtgttcgtcgtcgaacaacgcatcgacttggccgatg
cggcgtttgtcgatgggaaacttgaaatattcgaagaacagacgggcggcggcccggcgc
acgacggcggtgacgatcccatcactgtggtggtgatgggtggcctgtggtggtggtgac
gcagagggacgggaggtggcggcggcggcattgtccaggaggacccggccaactggaccg
gggaaagggaccccccgtcggcggaggggccgccgtcctggcgcctcgaacataatctcc
gttaaaaatttttttgttgttca
>Hindica_10195_Transcript_2/2_Confidence_0.000_Length_483
ttttttttcatcgctttttccacggctgcgcaatgatcagccaaacagcgaattcagtga
agtgttttgttcgttcaaaaagagatggtaataggggtcgttctcctcggaaggtgggtc
caacgaaaggaaagcgtcgcccgggggagggaacgaaacgccgccggggccgagggaatt
ggaggagacggcgtccggctgcggctgggagttggcaaagagcaatttcagcggcgaaag
cattcgctgctgcttcgaaggcgaccgaagctcactcggctgagccttggcctcggaatt
gtttcgtttctccaaagagtcggaaatcgctttggcttcctccgttatcgatttgcagtt
gtttggtgcaaattcggaggcgcttttctgcgttggttcggggcaaaggtacgcctggag
ggggccgccgttctcattgcgaactgtcatttggtaacgcccggtctcgcaagggtcagg
cac
>Hindica_9972_Transcript_2/3_Confidence_0.333_Length_1058
caatggtggtcaaagttcagcacacaattgtcacagatggaacagtgcgaagagcgaggc
ggccggaagatgcagcaggtaaagcagtacttgagcttgaccggctgtccgcggatgttc
acgacgcgcgtgcgcggctgcgcccattcgtccgcgttgaaataggggtccgtctcttgg
caatgcctttcccattcgagcacttcgcggggcgaggcgcgcggcacaatgcccgggtcg
gagaatgccgtcttgaagagagtggccatgacgaagaggaatagcagaagggacgcggtt
gggatgagcaacgacacgtgttcagtcaggtagggaagatcatagacgcagaaaagtgcc
atcgtaaaaagaatgaggaacagcgtgagcagaaacactgaactttgtctggccaacata
aaccgcccatcgcagaagaatcggttacgtcccgcgtgggccctccattttcgcgtgtgt
ccttccgcccgcctgactttggctgcgatttggtcgtcgcccaacacaaaaacggaaggc
accgtccgattttcagccgctgcgccaatgccattgcccacgtgccgttgctgtctccgc
cgttcttcgcagtcgctgcgccagtgccaccatcggcgacgtccttctttggcaccacac
ttggccagaccgataaataccgaaggggagcccgggggcccggccacttcgtcctgccgc
tgatgccatgccgatggagcaaactgttgttgttgttgacgggggtttgggcggtggtca
gtgtccaccgccggggacgctaacggaatgacagtgccggaagtgctcggctgactttgc
gacagaaggaagtgcggatcacaaaccgctctttgcgttggcatttgcgcctcttccgcc
gcctccgtcaccgtccctccctttggcccccctccgtccgccatcgtcgttctgctgccg
atgatcactttgtctttgggcggcgactgtgccgtgccattgtccgccgccatgtccgcc
acactgcgaacttcgagcagcacagcgcgacgtttgga
>Hindica_10866_Transcript_1/1_Confidence_0.000_Length_1693
gtttttcattcaatcgggctcgaaaaatatcatttagtgaatttttcgactgaaattcta
tcgtttattcgtcctccgcttcgttccgcggctggccattctctgagctttctgatgtct
cgaagaaactgtactgttgcacgtgggcaccgtaacggcactcaaaacgccatttgtccg
ttttgctgaagtcgaattcagtaattaaagtggtgccaacgagcggcgacggtactttga
ccccggtcaagtcaacctcaacgttgggcaggcacagttcgtgcacagaacgccattgtt
cagcagcatacgcgcggggacagcaggaatcctctccgtccacaaaatgatcaaaacagc
agcgcgagaagtggtcgcccacttccgtgtccgcctgacgttcgtccgaacagcaggtca
atttggcctgaaggaatcgctggatgcagcacaattggacggtggcgttggtacacttcc
caactgcgcattggtctgtgaacagaattcggccccggcagcaccggtgcacttcgctgg
gccgaagttgcgtttgctgttggaaacagctctcgtcactgaatccggtgcatggcaatt
cgaagccgaagtttttgtccgtttgcgccgtcggttgggtcggagtcgcgggccgtgtcg
gcttcggaatttgcttggctgcctccggtgtctccgtggtccattcggcggcgtattcgt
ccccgtaatagtcgtcccccgcggcgccttcgctcccctcggggtaaagtggtgccggat
cggcctctgcccccgttgcaacagccatcgtctgttgttggtgcctttgcggtgagtgat
tgcgattcgtcggcaactgcgggtgcgcagttctttttacgccggggacatcgtcggttg
tccgttcgtccgtcgcccttcgtccgtccgaatgcctttccccgtcggccctttgcctgt
cccctcccctcggcgtctgttcggttgtcctcccattgctccggtggccttccctttgct
gccgttgttcttctgcccaatttggccgtctttccgtttccctttggccaaatgattgtc
catacaaatagttttgttgttgttggtgattcgccaattgtttttgtggaggaggcaaat
gggcaaatgaatgcgttgccatttccgctctgccgctgcccattgtccgctgctctttct
gcgtccgtttgtcgtccgttttggtcctctgttggtgctcattgttcacagtccaatgca
tccgttcccgtttttctgctgttttcctttcccccttttgttgttgcgtttggccaaatt
ggccgccgtttgcgtgcgcctgcgaattccaccggcgcaaagccaaaggcgggccgagga
gggaaccgccactggaggcgaagttcgggagcacattagctttttgctgctggggcaccg
gcgggtgaaacgaaggccaatgaattcgttgttggcccttgtcgaagtcgcagtggccgc
agggactggcggacaaagtgttctgcaggagggacagcaagacggaaaagtcggcaccgg
aggacacccaaccggagagctgagaacatctgtcgaaaatggccttgtccaaattggtgg
cgttgaaccaacgccagacgggcgcatcgtcagtctcgcgctcgaaacgaatgcggggca
atttccaggcgag
>Hindica_12176_Transcript_1/1_Confidence_0.000_Length_1609
aaaaaaaactgatggccatgggcacaacgacaatgccaagagacctaaacgaactgaaga
acgaaaataggaacctcaacatcaaaatcaaagagtctgacaaaaaaagcaaagaaatgg
aagagaaaatgacacatttgaagaagaaagccgcggaggactcacgaaaattggcagaaa
cgttggcacagggaaagaaaaaggacgaggaacaccgcaaaacagtggacgtgttaaagg
atcagtgtcaaaagaaggtggaggaagtgaccaagaaaaagcgggcggagaccgaccgac
tgagggcggagttgcgagagagggaggagacaatcgaagcgcagaagactcagctggcgc
aacagactgcggacagagagagcggcgaggagacattccgcgcacagataaaccaaatgg
cggagcagcaccacgtggaaatggaggcactgaggacagacatgggcaaaagggcggaag
aggctttggcacaggaaagggaccgactgacggcggagcagcgggacagaaacgacaaac
tgaggacggaactgttgaggaacaaagaggaggcactgctcagactgagggaacagttgg
aggagcaaaggcaggcccaaatggacgagttggaagcgaagctccgggaggaatatgggc
agaaactcggacagactgagaggcaattggaggaccgattcaaggcggaaattgaacgac
tgaggacggaacttggagcgaacacgactcaaattgagcagatgcattgcggtgagcaac
tcgactacgaagaaacatcttgtggagaaatttgcgatttgaacagaaaaatggtgtcta
tttaccaaaatgtgatcagtgaccatcaacagaagacatcgtgtggctttttcgagccca
ttcttttcgggcccgacattctgcggagggcgcactgttccaagatcgaactgagcacgg
gaatcagtgccttttattctgcgcccgatgggccctccccaaattccgccccctccgttt
cttccaataacgaaaattcttccgctgcgtttgctgattccctcaacaacgttgacaatg
agcagtctgggactgttgatattaaattggcggcaattggctctttcaccgacggtcgag
cgattgcgcaagagcggccgagggacggcgaaaaccaatcggaggcgcaattgcattgtg
ccaacgaagcccaagtgggcgaggagcgtcccccttcccttgagcgaagtgaaagcgtgg
cgaacagtcttccgtctgtcaatttcaatcagagtccgcaagaccatttcgaagaactca
agcaacagacgagggacagaattgcacaggaaatgggcttaagtgcggacgcccccgaag
tggaaattagggttcagcgggaaatggcaattttcaataagaggacggtccaacagcaga
gcatttcggcaacgcctcctccgctgctgacccaacagcccacggtcaccgccggcattt
cccccgcactgttcaccgccaaccaaagcagacaaccaacgatgccgacgagcacaacca
acagggaaatggaagagttgcgccaacgatttgaaagtgcgggcaccca
>Hindica_4010_Transcript_1/1_Confidence_0.000_Length_1703
gcgtccacacattcgcccttccagcagagtccactcagtccgcaaaggacgccatcaacc
aaatgctcgtctgctggacaatcgccactttttccgtcgcatttctccgctatgtcacaa
acggatttcgactgccgacagacgtagccggcagaacggagttggcaatgttcgcagcac
ggatgatgggatgcacattgtgcatgggccttcagttgacagctcaacggatcacagcac
gggtcatcacattggtctctccgtccacagtcgcattgttcatccccgtccaacactccg
ttaccgcactgataaagacgcgacgtttggaagggtcgtacaaagagacactgcaactga
tcggacagcgaattgtgaagcaatgagtggagacgagcaattgaacaggcagaaaaatgt
agcggaagaacatctacggaactctgagtacgtcgctcagccattacgcactgtttgcga
attgtcgccttgtctgtagtcacttcgtcgccgtgcgtctcatcgcaagtgcactccaaa
gtgtcatggtcaattccaagcaaatgggccacagaatgggccaagaaaattgcattgaca
tggggaacgaatgggtcggacacctgaacaactccgaccgcccttgaggtgcaaatgctg
ccgaaagaggcggccattgcgtcgctgccggacatttcttggctcgtcaacagtaaagtc
gcgtctttttcaacgtcgtaaatgttccccgtcgcatagtccaacgcagttccaagcacc
cgctgaacatccatcacattggtcaactcaattcgctgtttgtccgtccaaaattcggca
aaagtcacgctcagaaaaacccccaaatcccttcgtaatattaagtctgccaaattgacc
acactcagtgcaaattcagtagctttttcggcactgcggttgaactgacgcaagaaggag
tggtcgccgatcagtgccaagccgacgaatttgttcgcgactctccttgaccgactattc
tgttgctgcggcgaagcctctctccccgaccttcgcttccgtattccctcccttctctgc
cattccgtcactaattttgttgcggcaccacaacgcatcagaccattaggcatccgtgca
cggtacaacacgtgcggatgccggcgtagacggtcccctccctcgaggggccaaatggca
aatgacgtcccattggggaacgccaaaattccgagcaaaccgtcgcacgtggacagagcc
gaaatagtgtcagaatttccgttgatagtgccctgataaaaacaattttccactgccaac
gacgactcgcccgacccatccaattttctgaaattgcttttctcgtggaaaatatgttca
ttaagcgacagcaacagtttcagacgggcatttgccagcacagcgctccgaatcacaata
gtaatatgacgataatgttggggatgagtggagttaacaaaatgatttcgcgtgtcaata
ccaatcctttccttccgatcacgaatttggaagggatgcacaatttcgtatgacccatct
tccaaacgatcgatgaaatgtttgttggcaaacgaatggcgcaagtgaaggtgaccaccg
ccaatccgaatgaggacaaaaagaaggaaaaaagaaaatgaaaaacaaagttggatgaaa
ggcattcgaaggcttaattggac
>Hindica_6357_Transcript_1/1_Confidence_0.000_Length_2743
ccaagtttgagcttttgtcctatattttttgttaatgctgcccaacagataaataccatt
ttttcgttttgtttcgtcgtgccttttaccccggggcgatggtcgcccatcggtcggccg
acggcactcgcccaaatgcgaccggtcgaatggcaaatggaaaacaaacgaacaaagggg
gcgaattggccattcaaattgggggagaaaggacgacgaggagagcacagcaaaagacac
cccgacggagggaaaagccgcgccaggaaatctgtgggcctctcaaatggctttgtttcg
tcttcaatttcttcatttttctcgcctccgtcgcttgccttgcgcttggcgtttacctct
ttctgaccgacccgcgtcccgtcgctgagtttgtggacgttttgctcaacccggcggtgc
tgctctcttccgttgggcttgcctcgggcgccatcgcccttctcggccttttcggcgccc
tccgggacaacgtctgtctcctcaaattgttcgctctgttcgtcttcctctcttacctcg
tcctggtggtgttcacctgttttctgtttctccttttctattccgacgcctccggggatg
aaaaaggcatttccgctcagtttctcctccgctattccattcgccgttatcatatcaacc
gaaacattgccgactttgtggattacttgcaggaacagcttgagtgctgtggaagcactt
ccttcagagattggaacatcagcgagcagttcaagtgcaactcgtccaaccctttccccg
agcgttgcggcgtccctttttcgtgctgccgccgttccatcgccggcggtgccagcgggg
gtcaaaattcgcttgcgcctgccatccgatcgcttcagtgttggcaaaatgcactgaaaa
aacgcgaacagcaactcgactcggacatttacgtcgccggttgtctccaaccgctccgga
ctctgttcgacgaccatgcgtttcacattggatttggcgttgtgtcggtgattttgcccg
tgtgtttggccgtgtttctctcccaatgtttggctcgtcaaatcgattatcagcgatttt
tgctccgaagggaagaacgacgaatagcacgcgcggaacggagggaaaagcgatttcggg
agcagcagaatcaatccacgggccaattagcaacacaaacggggcacctttcagcgtcga
atttcgctggaaatgggaaagaggaagagcgacgaggacaaattgaacagcaaaaagagg
ggaggaaaagccggacgaagagctcttcgccattgaaaagtgcagaaaaagggagaggat
ccgaaatggcaaaaagactttcggtgaatttggaaaatggggcaacaaagagggaggaag
gacgacggaagaacaaaattgggacggaagaagtgaggaagaacagaatggctttcaggg
agggaaagcggacgacgagagagagtgcgagggacaacgggggacaacagacgacgagag
agagcgcgagggacaacgggggacaacagacgacgagagagaaggtgagagacaatgggg
gacaacagacgacgagagagaatgtgagagacaatgggggacggagtgcagcagcagcga
ggggcgcgagagaagcggcggcggatgccaagtggcgaagcagcaggtcgccacggaaaa
aagtgccaaggggctttcgggaagaagcaaatggcccgcggaaagcgtccgccgcggaac
cgtcggctccaccggcgcccgcctatttcacacttcagcaggcgcatttcaactgacaaa
cagcgaaatcggaagggcacaaagcgccccctgctgaacacacgttggggccaatgcttt
gtcttgggtgttccttattaattatcccattgcacacactttcgtaatttgtgtgttttt
ccaatgccattccatcaaagcactcacttaattctcccaccattaattatcattgccccg
cctcatttggcactttctgtcgggtccctttccgttctcataattaacttattctcatat
tcgaatctttgggctatttccatgtctttttcggagcatccacaaaattcatttgtattt
taaatgcgaattcggaaattgggtaaattgccacgcaccgttcctttcattttccgtctc
caaaagattttcgtgacttgtaaatatgtgcaaataacaaaaaacaattgagtacataaa
ttttccttttctttttttactgtgtaatgtggtgaattaattcggcatgagatctgtcat
ttatttgtaccattccccccttatttataagccgagttttttgactttatcggcacggct
cagcgatcccatcgcatttaaatttcttcactttgatagaagaaaatgccgacggtggaa
aatccgaagacaaaggcagtggccaaattgacaaactgtgccatgccaaattgcatcgaa
ttaatcagccgatcatttcgctgtttttggtcttccgtgccgggcgaagacttttcgctg
tcgttgcatttccgatgaatttggcgcaaaggacggcgatggaatcgccgcacaaaaagt
ttcatttatatgttcaaaaccacaaatgattattgaaggtagaagtgtgccggcgagtca
tttcgacaatttttcaaatttttaaaagaaggaaaacattcgaattttgggcaatgggca
gaaatttcggcggggcggcgggggggggaggacggttaatttg
>Hindica_11655_Transcript_1/1_Confidence_0.000_Length_546
tgctggtgaaggagcgcaacatgctgctgaccatggaacacgcgtacaaagtgcgcttcc
gcaatatgccaaaccccgagcgaatcgaccgcgtcaacgagaccatggaacgcattgaga
cggttgtgcacgaacgtaacgatgcctttttgcggttggagatagacgacggcgcatcgc
cccccaaaaggacaatcacttccctaatgggcttcacctacgatgagtacgcaaccgaac
attattttccggccgagaccaccggggagaaggcgtacgagcagccgatgctggacgacc
aggaccatttgatgcagactttcacattgctctatgcaaacggaggcgatgatgacgaaa
tgaaccttgaaaaatggctcgagatgtactggagagagcaaaaggcgcgacaaaacgacg
ccattaacagagccgaagaatggcttcggcgcgagggggaattggatgagcgaatacgca
taagggagggcggagctccccgccacccccgccacccccgccagcctcaagtccaggagg
acggag
>Hindica_17049_Transcript_1/1_Confidence_0.000_Length_431
acaccgggcagtgagcaagtgcgtgccaccatcgcacgggacggcttcatcaaagacttt
gagaacatcggaggcgtcgtgttggccaacgcttgtggcccatgcattggccaatgggac
cgaaaagatgttaagaagggcgagaagaacaccatcgtcagttcttacaatcgcaatttc
actggccgtaatgatgccaacccggccactcacgcgtttgtcacttcgccagaattaacc
attgctttggcattggcgggaactttggacttcgaccctcgccatgacacacttacgggc
tcggacggcaagaagttcatgctggaggagcctaagggcgaatgtcttccggctaaaggg
ttcgacccgggcgaggatctttaccagccggccaacttccagggcgacgtggtggtggac
ccgaaaagcga
>Hindica_3499_Transcript_1/1_Confidence_0.000_Length_878
ttacctgctgcatcttccggccgcctcgctcttcgcactgttccatctgtgacaattgtg
tgctgaactttgaccaccattgtccatgggttggcaattgcattgggctgcgcaattacc
ggcactttttcctgttcatctcctccctgtccgtcctcgacgctttcctcggcgtttccg
ttggcattcacctttacttattaagtctggagaagggatcattcgtcgaagctgtgaaac
tttcgccggcctccattctgacaggtctgatcaacatcatctccatttggtccgtgctcg
gcctgtccggcttccacacttatctgatcgcacttggccagaccaccaacgaggacatca
aagggacgttcaaccgaaagttgcacccgcaggtgaagaacccgtacagcagcggaaatt
gcgtcaaaaatctcatcgccacactttgcgcgccggaaaggccgagtttgctcgatcgtc
gcggttggcttcccccggaagagcagggcccaaccatttatgtggatggtgccgttttgg
acaaattggccttggcagcaaagcggcggttggcatcggcgcacggcacagccaacgacg
gcaacaaattgaagctggcggtggcaaacggacgcctaacaaaggaaagcaacgacggac
ggagaagagggggagcacaaagcgcggggggaggcgcgacgccgtcggacgcagtctcag
cggcatcatgcccaccttcgcccccgcggcagccgcgtcgaaacattgcgatgggtgcaa
atgcggaggaccaaacgcagaagcaaccgccgctgcagcactgccaccgcgtcataatcc
cacgcggcacttccccacgcaacaacagcaacaacaac
>Hindica_10426_Transcript_1/1_Confidence_0.000_Length_829
aaaaaatggttaagacggatgacttcattctgatgctggaggacggcagctgtgccaccg
ccaccctaacaacaacaaaaacaaccacagctttaatggaaaaaatggtgactgaaaaag
tgaagaatggaggcactgatgggaagaggggagaacttatcattgaaacagtcgacgacg
ccgtggcacgacgcgacgtttggccccaggaaagccaatcgccttacactaaatgttcat
cggcggattttgatcaatcagacgaaagcggaggcgaccaaagcggcgtaagcaatgaaa
gtcatcagaactgccgattttccatggggggcaggacaaataatcgtcgagttataacac
cttcaatcaacaacgaattggacgatcgccgactgcgccgacaaattgccaattgcaacg
aacggagacggatgcagtcgatcaatgcgggcttccaaacgctccgtcaattgttgccgc
ggaaggacggtgacaaaatgtcaaaggcagcaattttggcagccaccgctgaattcattc
aatcgcttcttagagaaaaggacaaattattcgaagaaaattgtgtcataatggcaaaga
aacggcggatggacacggaagacgcagagaaagtcatcacttcgcgggaggatgcggccg
ggcccaatgtcatcgactgtctgcgcacaattggtgacttgcgtaattcgctgcagaaag
agacacaactcagaatggcctatgaaaaagaaatggccgagttgcgctgccaattgcgtc
tttcgccgcccgccgccttcgtcgctcttccgccctttccttcgcctcg
>Hindica_6269_Transcript_1/1_Confidence_0.000_Length_919
atgccaaggggttcgctgacgattcatgagcacgcgtggaacgcgtacccctactgcaag
acggagctgaccaacccggacttcaagaatgacaaattcttcatccgcattgaaaccatc
catttgaacgaccgtggcaccaccgaaaatgctcttcatctgacgtcggatgagctgagc
agacgtgaggtcgtgcacattgacatcgccaacgacagcgagtttctgaaagcggccgac
atccgcgaggatacaaaaccatcgacttactgctcgaggaagaccggcagggggcctttg
atgcggtcgtggcagaccaactgccagccggtgatgtgtgtttacaaattggtcaccatc
aacttcgagtggttcggcatccaaacaatgatcgaagcttttggacagaaacaatttcct
cgcattttttccaaattcaatcgcgaattattctgttggatggaccgttggtacgacaag
acgctggcggaaattcgtttgatcgaaaaaaagacacgaaatgcactggacaaagtcaat
aattcaaccgacaaaaagacttatgcgcaagtggccgccgcttctccaccacaaagcgaa
catggcaacggatcggaggcgggcgaaagcccaacgaatcctaacatagttgatttgtcg
aattctggcaccaaaagtggaagcactgactcttcgattgggtccgaaccggaattgacc
aatgcgccattggacagtagcaaatcagccgacgacgggaaacccaccgatgggcaaaat
tcgaaggcgccggaggacaaagcggctgaggaatttatggaggtttcaagcgaagaaatg
aagaaaaagcgagcgcgccggcgaaaggccgtcgcaataatcggcggagtgttcgttggg
ttggccgtcgtcggtgcca
>Hindica_7403_Transcript_4/5_Confidence_0.200_Length_1379
cgtttggccgtttcgtcaaagaggggatcattcgttatcgcatgcatccactgaagttgc
gacacatgcaacaagtgataatcgattcgagccctttttggcgtcgaattgtacaaacgg
atgtgtcgcaaatcgtacagtgaccaccgtccatcgtcaaaaaggggaagcaattggcgg
agagagaggaccccttgggcaaacagtgcccgagactttttgctgtacaaagcgaagtcg
aagaggccgaaaagggcgtacatgaacccgttgagcactcccgtccccggaagtgtcgga
tactcctcgaaccagggcaagtcgcaaacggtgcttaacactccgccctcttccgaaggc
aattcgaacggacccaaagctttttgggcggccagcaaatagcgctctctctccccgcct
ttcgccagagcataagcacgagttaaaaaagaaagggcgaggccctgcgccatggcactt
tgccagccgacgggcaaaacgagtcggtggcgtccctcagaaattaccctcgtgacgggc
actggccatccgcccttctcgtcctgtgccgacagcagccaatcggccactttttggaac
atttcggggtgggcgcagctttgctgtcggagagagtgcaggcgaagatgggatgggcct
ttgaaaagcagcgatttcggaagaaagcctccactggacacgttgctttggcttcgacat
aattccctctgtatcgccgcatttattctttgctctctttttcggccacacaacattttc
aacgcctttatcacataaacttcgttgtcaatgacaaaatccacccaacgcattgtcggc
tttgggcccaaattaaacacagcggagaggcgagggacctcagtgccctcattgctcctc
cacaagcatccctttgcctccgaatgtttaaaaaacagtgccaattccaaagagacgtct
tccccaaggcgtttttccaacttcaccacaaattcactgtccattcgatccattttcaga
gagaaaagcaaaaggggcagttgacggaataattcgacacggactgtcgctttgtcgtcc
aatgcgaccgttccgctggcattcgttgtccctacgccgcccaccactctgttggccaat
gatcgcacagtcactcgcttccctttcctggccaaattgtattgccccaaaccaaattga
aatatttggatggggtaaaaatagggaactttattccattggacactcatcggaacacca
ctgatcgggtcaatgcatccgacacgttgccgcaaagcgacgtttgtgaaattgccaaac
gaacccaaacggtcatagcgaagacgaactttgtcgcagggaattctgagactgttaaa
>Hindica_12221_Transcript_1/1_Confidence_0.000_Length_300
cccgggatggactgcaaattgcactggcgccggtccaacgagtccacctggcggttgcag
gccaaaaacggcatgcacatgaaggagggcattgttttgtgtggtgcgcctccttggccc
gttttatctgactgattgtgagcacaccgtttttatcaacagcagcaaagatagcaccag
gaaaatgttgcaaagctcgtaaattgcagtgtgttcaattgtcgatgaaattttttttgt
tgttttccatttaatttttttaatttttgaccaccgaatgctaaataagcctttccatct
>Hindica_6131_Transcript_1/1_Confidence_0.000_Length_774
tttttttcgtaatttcatacaaattgtccaccgtttgtgaatgatatggtccataagcat
caacaaaaatcagaaacgacatcagcggtaccaacggcaccggcacaacaaaataaggga
acagacgatgtgtttgaacagttcgaaattgtgttcgaaaagggggataacccggtgttc
attggcggcgaatcagtggttggccatctgaagatcaaattgaaacatgagactgttctg
aacgccattcatttgcatttcaaaggcatagccaaatggattggcacgggcagaaaggag
gacaaggacgggcaaacggagaagatttattttgacaaaaattttgtgctgttggaacgg
ccgcctggccatccggggcctggccacttcaaatttgttgcccgttttgcctactcactg
ccgtttgaatgcccattgcccaacgggtgcgaaacaagctacgagagtgggccggcgcac
attcgttattttgcccgtgccattctcgaaacagagcagcgggagaaattcatcgctaag
aaggctttcaccattgtgtcctctccgagtgttgatcagctggtcccgccacaatctgag
cccatctcacgcagggaaacggtccgttttggcggttgttgttgccggaacagaattcat
gccgaacttcaattggccaagagtgcttattcaccaggcgagaacattgtcggctcattt
tacattgattcgagaacagcacattatgcgatcgataatatcgaagtacgtctc
>Hindica_11363_Transcript_1/1_Confidence_0.000_Length_2399
tttttactctgttgtcttccatagataaagcaaatgattcgaaaataaaatgaaatgcac
caatagaataaaaaatacaaatgggaaatggaaagggaagtgagtggcggctgactgatc
ggactgatcgctcttcgcccgtcgttgggtcatccgatgagacgcgtcccgcgcatttcc
tccgccaattcctcactttcctccgtctgctgctgttcgtctgggggctttggcaaaatg
cggcgaggaatacgcggcgaagtccgcggtgagcaatcgacggtggacgcggccgatgcc
cttttctgctgcattgtccgcagcatctctttgctgctcttcagactgctgcttctcctt
tgctgctgtgccgtcgtgtcgcttccgccgctttcgccactttcccatttcataaatcgc
tgtgccaatgtttcgcattggttcaccgctgtgaaagggtcgtccggcggccgtgggcaa
atgcctttcgatttcatatatccgattagctgagcggggacttcgaaaagcacttccttg
gccaatttggcctttgccgtggccaattcctgctcactcagcgaccgatggggaggcaaa
aacttgcgcatttgtacaaactgaacaatgtctctttttgcgaattttttgtgagaagag
agaagtcgtctgtccgagtccaacactttcatctcttcaaaggtgtcgtagccgacgccg
atcacaatgatggacagagggagagcagaggccttgacaatttcctctttggtctcctca
aaatcggtgatcgccccgtcggtgacaattagcaaaacgcagtagcgactgccattttcg
ggcagcgccgcggcacggcgagcggccaatcgaatggtcggcgtaaaatcagtggggcca
ctgagctccacgtgggacaaagcaatggaataggcctccaaaagtccgtccacgccacga
cagcgcgggtcattgatctccaaattcagtggaaaattgtagtgcactttgtcatccaat
gagggaattcgggcgccgaaaccatacgcatagaaaagtttgtttttgctgtaatgttgg
catatttcggcgatggcaccgatcgcaatttcgtattggttggggcggttgctgtgatcg
aagcggtgaagcgacgattggtccttcatgggcaaattggaacgggtgaagtcaatggcg
acggtgaaatccaactcagttccgccacggatgaagtcgagaaaagtgtagtcttgccaa
aggaacacgcggtggaagtgaatctgacccgagtcgacgtacttcttgtgcttcttcagc
ttcttgtcgttgatcagcggcagttccttgtccaatccgcacatcagtcggttgaccgtc
gtttggcatgctccgaccaagtcgtggtcgccgtcttggtcccagtcaaagcattcgatc
agaaatggtcggtctcggtccccgtaacaaagctgctgagtgaggatttcgaacggtttc
cacttggggttgaggttctgctcgtggtaccgacttcggtaggccaattgcattgtgccg
tccgcgttgattcggctcactttgaggaaggggtcgcacttcccgaaaaggtccttcttg
tccaagttggtcccactgaccacaaagtacacagactcttggcgtccttcgctcagctct
tccgcggtcaccgtcagccaaccgacggcctttccctcctccatcagctgactggtcagt
cggttcatatgtgcgcccactatttcgtgcagtaacattgtgcattggccaattcgcttt
gggaaaattcgcactgccgggttcagtccctctctgttcttgtcgaacacttcgaacatc
agtctttgctgctcctcgaagaagaatgtcaggcatattttggtgctccattcggggtcg
caggtgtttccgaccacttccgtctgcccgagcacttcccactgcctttgcggtgccatc
gacgacgcttcgcacacactgaccttacaaaacgggtcgatgcattcgtcggggtccaag
tccagcaaatccttggccgtgatggtgagcagcactcgtgaactgggctcttcacagcga
accgcgtccgctggcccgggtgagtccacccaatcggcggcaccgccggcggtgtgtccg
aaggggtgcatgccgggcaccacgaggtcgtcatccaactcgatcattttgcgacgcagc
gaacgagcagaaaaggaggggcccgagaaggacttggatctgtcgccgggggtgatcctt
ttagcgaacgccgtcctggccgtgacagtttcacgacggatggacattttgggcagaagg
atgggggcccggaacagtgagggaacgaatggtgggcaaagagcggagggcgaggcgag
>Hindica_5371_Transcript_1/1_Confidence_0.000_Length_438
cttgcatctgcccgtaaatttgcgcaatctgtgacaatggccgtgacaatgcgttgtagc
gctgtgcagctgccctcaaaactcaaccgcattcgctgttgcgtttgaaagtttgagcag
cgcaaatgcagggtcacaacccaagcgccggaattgttataaacctctatattggtggcc
caataattttcaatgggattgcagccacatcggtctacgtttacgcgatcttttctcaga
attttggcaatgaattcctttgcccagtccttgcaattccgtcctatcaaagtgtacccg
tcacggaacatgcaatcgtagacgttgttaacgtctgcccatgccatgttgactcttcgc
cgttgtcctgaactaattcgccggtcgtaatagccccagcggcgtcttttcccctgtggc
acaaaatcgaacgtttca
>Hindica_3222_Transcript_1/1_Confidence_0.000_Length_812
aaagaaactaacaaggatacccttagtaatggcgatcggacctcaaatcaagcaaggcta
cccgctgaacttaagcatattaataagcggaggaaaagaaactaacaaggatacccttag
taatggcgaacgaaacgggtaaagtccaagtttggaatctcttgcgtcaagcaagcgagt
tgtaaactggaaacatgtccaccatggcatgttggtgaatgtaaagtccactggaatgtg
gcagcgcctcggcgttctttttgggtcatagagggtgaaaaccccgtttacattcattag
cgtgtctgttgtgtgggcgtgttgaagagtcggattgtttgggaatgcaatccaaaatgg
gtggtaaattccatccaagactaaatattagcaagagaccgatagcgaacaagtaccgtg
agggaaagatgaaaagcactctgaagagagagtgaaatagtacgtgaaattgctgaaagg
gaaacgcttgagacgattgttgctcttggttgaatcagtttcggctgctctttagccatg
ttggcaagtcagcagcattttcgggcggcattgacgcttttcaagaatgtagcaaccgtt
cgccggttgtgttatagcttggggattcgccatgttgcttgagagtgaggactgcttggc
tcttttacttgtggtttgtgtgtttggtttggcaattaaaggccttggcttaacctccaa
gactttagctgtcaagttaggcactgcaagctgcaagtgggagctgaaaggttgctgaca
aaattgtcttaatcgacccgtcttgtaacacg
>Hindica_2625_Transcript_1/1_Confidence_0.000_Length_369
cagctgaatgccgaccttcgaaaacttgcggtcaacatggttccattcccgcgccttcac
ttcttcatgcccgggttcgcaccactttctgccaaaggagctgctgcgtaccaggcttta
tctgtggcagaattgaccaagcaaatgttcgatgccaaaaatatgatggcagcttgtgat
ccgcgccatggccgttatttaactgtcgcggcgatgttccgcgggagaatgtctatgcgc
gaagtggacgatcaaatgatgtcggtgcagaacaaaaattcatcgtactttgtcgaatgg
ataccaaacaatgtgaagactgccgtgtgtgacattcccccgcgtggtctcaaaatgtcg
gccactttc
>Hindica_781_Transcript_1/1_Confidence_0.000_Length_909
gagcgtcttgaggttctcaatccatccgatgcgccgttgcccgtcactcagtcgtccaac
gaatacacaagaatttgccatcggtatttggattttcgttcggagggaatgcaaagggcg
ctgagactacgggcgaaagtgattagcaaatgccgacgttttctagaggacagttgtggc
tttgtcgaagtgcaaacgccgaccctcgcccacacgacgcccggcggtgctgcggagttt
ccaatccccgccaacaaaaacggcgactgcttcagtctcccacagagtccccaaatatac
aaacaattgctaatgtgtggctccatcgatcgctattatcaagttgctatttgctaccga
gacgaggatccaaaggccgacaggcaacccgagttcacccaactcgacttggaactttca
ttcacttcgcaggagatgattttgtctctggttgagcaaatgatcgtaaattcatggccc
gacgaaattgctccaaaaccgaccgttccttttccgagggtgtcctatcaggaagcgata
gacaaatttggcactgacaaaccagacattggcttaaatggccctctcccgcggttcgat
ttcgtgtgggtgctgaactttcccctgttcacccgaaatgcctccattgactgttgggag
agttctcaccacccattcaccgcgccaatccccgagcacctcgaaaaactccgtcagggg
aagggcctcggccaaatcgaagcccaacattacgacctcgtcctcaatggcgtcgaaatt
ggtggcgggtcaattcgaattcataattctgaactgcagcgatatgtaatggaacaaatt
ctcagactgagaacggacgaactggagcatttgctcactgctttgaattttggcgcaccg
ccccacggt
>Hindica_2386_Transcript_2/2_Confidence_0.333_Length_430
gctcagtcacagagtactgcttcgccccttccgcaaaaattccgcctttcgatttgtctg
ccaatttgctgctttgtcgtttgaaataattgtcgtccaaatgttccggcacattcaccg
acgaaatgtccaacttcgttttggtcgcaatgacaaaagcctgtgcaatgcgacgcagcg
gcgtagcgtttaacttcagcgggcctgtgacaaggagaaggccggacttggataattgct
ttaagaagatgacgcgcttcccacgatgacgaccggccaagatgataagaacggttccag
gcgtaatcgacttgcgcaatgcaactttctttggtctgtttttggccttttttttgaaca
gtgggcacttgcggcaaaagcatcggctccttctgcttgagcactttccgctcgcctccg
tttttctctc
>Hindica_3666_Transcript_1/1_Confidence_0.000_Length_949
cgcatttcgctacgttcttcatcgatgcaagagccgagatatccgttgccgagagtcatt
tcatgacattacatggcgattccaagggaaaatttccccgagagtcgaccaaccaaaaag
gtacacaatccttggcgaatgaagcgccggggtttaatttttgtcgagagaggttgcgcc
aaatccaaatgacataacacaagctctcccgacagtcaaggcatggatgaatcaattccc
tagtcggattggttgagcgaggcaacgacaatgatccttccgcaggttcacctacggaaa
ccttgttacgacttctccttcctctaaatgataaggttcagtggacttctcaccacgtcg
caggcagcgaaccgcccacgtcgccgcaatccgaacacttcaccggaccattcaatcggt
aggagcgacgggcggtgtgtacaaagggcagggacgtagtcaacgcgagctgatgactcg
cgcttactaggaattcctcgttgaagaccaacaattgcaatgatctatccccatcacgat
gaaatttcaaagattacccgggcctgtcggccaaggctatagactcgttgaatacatcag
tgtagcgcgcgtgcggcccagaacatctaagggcatcacagacctgttattgcctcaaac
ttccgtggcctaagcggccatagtccctctaagaagctggccgtggaaggttacctccac
atagctatttagcaggctgaggtctcgttcgttaacggaattaaccagacaaatcgctcc
accaactaagaacggccatgcaccaccacccatagaatcaagaaagagctctcagtctgt
caatccttactatgtctggacctggtaagtttccccgtgttgagtcaaattaagccgcag
gctccactcctggtggtgcccttccgtcaattcctttaagtttcagcct
>Hindica_9515_Transcript_1/2_Confidence_0.333_Length_610
gcgctcattctcatcgttgtccctcctgttccaaatttacccaattgtagcagcgagttg
gcaatgaatctgaacaacagaaaaatggcgaacttactgaaaaccataggatgaaataag
aaataacccctaatctgacgtagattttccagttcctttgtcaatgcgtcgatttgcctg
aaaagaataggaaatgacaattaaaatgagaataagaaagcagcgaatattaacgggaag
atgaacaaagattatgcgatttgtgcttccgactcgcctcttctgctgcaccgcttccgt
ctccgctcgtctgatccgttcacgcatttttgattcgctcccgctcatttcgaaacgatt
ttccgcctcttttagcaatttttccacggcgtccaattgcgcatcgtccacattgtccaa
tgaattgagttgagttaacgctgctgtcagttttctatccgagtcactcagcttttcctg
cagagactttgcggtcgcttcggagagagtggcctttttggcgacttcgttggaacgctc
cgcgtcagaaattgcttggttctcaaaatcctttgttgtggccaaaacggagtccaaatc
gccgaagaga
>Hindica_2203_Transcript_1/1_Confidence_0.000_Length_2161
gttggatgtgctgttgttgatggggtggcgctgaatttgcccagcggcggaaacaatcgg
ttcaaaacgcggcgccaaatcgggggcgagcgacaacggccagtcgcccccgacgccact
ggtggtggcgattgcgctgctgctggtcaccgttgtcgctgcaccaacggcgggtgccat
gtaacggtcgccgctcgctccgccgttgtcgggcgacggcgacgctgccgaggaggcgga
ggaagaggacggtcgccgatgctcgcgcactcggatcagcgtgtttgactttggatcaaa
actgatcagcgacgtcatgtgatgatcagtagtgttcgtcggatttttatgcgcatggtg
gtgacgatgttgctgatttgggctccaaaaattggccattattgtgggcgcgcgcccgtt
gctgctgtggtcgccgccggcgactgggccggccgagcggcgaccgtcggcgccccgtcg
cagcgccgcaaagtgctgcgccggcggcggcgagcagtgcgacaggacggccggtggaga
gaaggagactcgctgccgtcgttgtacggcatggtcaccggcaattccagaagcataatc
agcagcagcacatggctcatcacattccgttgcgccaccagctgctaccgtacaaaatgt
tcgcatcgagccgccccttctgtagttgttgttgttagtggtggtgtacggtaggtgata
ctgtgtcagctgttgcatggcaatgctacggtcgccgacgcttccgaacgagctcaatga
tcgcggtgttaatccatcagcagccccgggcccggatagcggtgtgtaaaaggaggcaga
cggtcgtcgctggccactgtatgcgcatgtgtactgtagctggtgcgcctgttggacgcg
attacggtaactgttgccgccactaccgttgctcgccatagtgttactgttattgttgtt
gctgttattgctctcaccaccgtacgccgacgcagtggacgaggacgaagtcgtgttgtt
gttgctgtttaaaatggcacgatgctgatgttggaaatgcggctggatgccatcggtggc
gccagtggtgctcagcgacgagtaacgctcgtgcacaacgccggccggcgacggcacaac
tggcgctgggctggccggcgtagaccgattgagcgctggctttttcaaatttccccgttt
gccccgctgcggacagtcggcgccgtcagcaaggggcccacccacggcgccggagggcgc
cgggcgccgtccggcgcgcgggtaactgcgccgcactacgccgccgacgaccaccggcgc
cagcgccggggtcggcatagttttgcccgaggcaaccagctgaacgctgccggtgccgga
atgggcatcctcaaaacaacacgacgacggttccatgtagatggagctcagctccttggc
agttggcgataccgttgtatcccgtgcgccggcagcggtgacgtaatcatccgccgcaaa
accgtacttcttcaccgaccgttccgcggtgcgcgcactaccgtaccgtaagctacggtc
atcgtcgttggtgttccacaacagaatggcgacgaccagcaacagtgttccaagcgccat
cagtgtgtgcagcacggcttggccaccctccaaatggctgtactgaatgggacagtgctc
tgtcgtcgtcgttgtcgtcgtcagttgctcctcccattgttccacgccgcttccattgga
atgcgtttcgttgcataacggcgagtgccgcaggaagaaactgtgcccaaacggaaggcc
aaatgagagcagatcactttgacgatggtccgctacaagcagatcggtgcagaaccaaag
cagcacggccacattgtggcccaccgaaagtgcgctgatcagtgccaacaccgtcaacag
cagccgatttcggcacggcgtcagactcggttggcacagggcgatcaggccagacacgat
ggcgaacagctggaccatgtcgatcagtaccaaagcccacagtttgccgatgatgtcgaa
cacttggcgaacggtgctcaacgccagccacaacacaagccaaatcagagcgcataaatg
caattttggggccatttaaaattagacaaaattattaattaggggatccgcttataacgt
g
>Hindica_4593_Transcript_1/1_Confidence_0.000_Length_412
gcggctgtttccaaagacagcagcaacagcaaaatgtcattttcttccgctgctttggac
attgtgcccaaaccgccggaagcaaaaattgcgcgtcaccaaacgcaggagacagtgcca
tttgccatgggcaaatatgggcaacaaatcatggacaccaacaaaagcaatcagttgtcg
acattggcagaatcggaagagttaaacgaggcgcttgacaaactgtccaaactttttgag
aggaacacttttgggggacaggtcgaacattttgaacatccgacaaatggtttcaagaat
ttttccttttcttccgccaaaaatgagaatggcgtcgactgttgcgacagtgccgtgcca
aaaattgttgaccgggaagaacactcattgtcagcgtccctcgcaactgtcc
>Hindica_4023_Transcript_1/1_Confidence_0.000_Length_1518
cacgccgttgcgcaaaatgcgctttatgatgccaccattctgctccttggacacgttgtg
gtccaattaagtttccattctttccacttattacacaaatggcaatcgaagaaaacattg
gcatcgacctgaccaaggagcagaatggtggcatcataaagcgcattttgcgcaacggtg
tggagccggacgtacacccttcccagggagacacggtttacgttcattatgtgggcacat
tgaaggacaatggggaaaaattcgactcaagcagggacagaaatgagccgttcaatttca
cgctaggcaaaggccaggttatcaagggttgggatgttggcgttgcgtcgatgtgtcggg
gcgaattggccgtgttggaatgccgttcggactacgcctatggggacacgggttcaccgc
ctaaaatccccggcgccgccaccctgctgtttgaggtggaattgttgcgttgggagggcg
aggatttgtcaccggaccgggaccgcaccatcacaaagtcggtgattgtggcgggcgaaa
agcacaactgcccgacggacaatgcgccggtgaaggtgcatgcggttggtgctgacttgg
ccggtcgtgtgttctacgaccgggaattggagtatacgttgggcgagggtgccgagcatc
agttgccggacggaattgacaaagccctccgccgtgtggccaagggggagaaatgccgtg
ttactttgaagggccaattcgcctacggcgcatcgccgccggccgaatttgggcttgccc
cgggcgcagaagttgtgttcacactattcctcaaggattttgagaaggttaaggccagct
gggaaatgattgacggtgagaaattggaacatgcactgcagatgaaggagcgcggcacca
tctttttgaaccagggcaagtacaaattggcgctggtcaaatatcagtcaatcgtttcgt
tgttggaatatgcaaaaccaaccaaatcggacgcggacggcggcaaggaattgagcgaaa
aatttgagcagacactcattgcggcatggttgaactcggctttggtctgcttgcgcatgt
gtgagtcggcggaggccatcaaacattgtgacaaagtgttggagaagcaagcgaccaatg
tgaaggcattgtaccgcaaagctcaggccttgcaaaatcgcaaagactacgaggaggcca
ttgagcactatcagcgtgttcagcagttggagccgtcgaacagcgctgcggcgcaacaaa
ttctgaactgtcgccaacggttggccgtccagcgggaggcggagcgtaaaaagtatcgcg
gaatgtttgaacggatggccaagtcggacagtggcaaagaggaggacaaaagtggtgccg
gtggcggtggaggaggcgcaaatgttgctgctgctacatcccccgacaacgcagaagcgg
cacagattgcgtgatgattgaagagcagtattaaaatggccgaaaaatttaaattgatgg
caaatgttgacctttttt
>Hindica_847_Transcript_1/3_Confidence_0.400_Length_2316
catccccaatcaatttgacatcggttaccaatttcacattctttcgcccgagggtttatt
cccggcaaaggtttcccctgaaactgtcagctccgatcggcggacggaaaattctccgac
cgaagtttcctttcctttccttccctttcctttggtttgctttcgctccctaatcaactc
gttttggccgatgtttcacaatgcgtcttccgtccgtcggcttcatccggcgccgcccgt
ggccgattattttcccctccagcagcaccagccgatggaaatcggcggcgacggcggctt
ccccccgcccaccgattcgttcgctttttctcctttggcgcctgtccatgccaaagtttc
gcccgcgccatccgcccaaaccccgcaaagcatcgtcggttttcaattgcccgccgaatt
tgtgcaacggcacaatgtgaccgccgaagtgtaccaatcgttcaaagacgacgtggacat
tctcttttctggtcaaattggcgccggggctcagaacgaattggtggctcggatattggc
caccggggaacatttggccgttgcgatggaagcggagaagcaatttttgatgagcgaagt
gctatgcaattgggcaatccaacagcaaaaattgtcggtggccacgctttggactcagca
gatgaattacgccctcctcagctccatcgaccttcagtttgaatactttggcgaactgtt
ggagcaaacgctcagcggactcggctatctgatctcagagttccccaaattcggcttcga
gcagcagcaccagcagattcggcacctggcccatctgttccttttctactcaattatcgt
atcgaaacagcctccggcggtggtggtgaaatgcggcgaagccgaaaaccatcggagaag
ccgattttggttcaacaccgagatacgtgtgttgggcggaaaagcgtttgggctcggagc
atcggcagagaatgtgcaggtgcagtgccatttgatcaccgacgaaactgccaaaagact
tcggaacaacgcttattacgaagtcaatgaccacgaagagtttgtggtggacccgtcaaa
cgcaccgctgaaaaacgttgtggaaatgggcgggggaggggcggcgatgggcgacgccgg
cgaatcaatggcaatggtggccaaattcgacgatatgagagtgtccaagaaggaacagtt
gcggagggaatcggtggcccagaaacggtaccatttgtgctatacggtgaaactgcggac
ggaaaagcaccaaattgaactcgttgggaagaaggtttcccttccgttcgctattctcgt
gggcccaaaggcggacgtggaggccaaactgttcatggaacgatcttttgcggatttcgt
tcgaaggccggacggagaattgccgaaagtggtgaacggatttgagatggtcaccgcatt
ggagatgaaatttcaggcaatggtggcgatctctcagcagaagtccacggactccgtcgc
tttgacgcagccgcggcccttttccgcagtctcccgccagcatttgctcaaccgactgaa
acccaacagaaacggactcatttccgttgatagttttcttaagatgccagcggcggagga
attttgcatgacaaaaagcaaaacgcacagcaaagagaacggcggcggggggccgcagtc
gccgccgggaagcgttgcgagtggaatcggcgggggagccgtggagggcgagtggaaatt
ggtgcccttctacgaatggttcttcaaattggcagaaatggtcaacaaatatttttctca
gatgtggaatgacggattaatcctcggcttttgcggcaaagaagaggcggaacagctgct
gtgccaatgcaatcagccgactctgctcattcgcttttcggacattgaatacgccaaagt
gaaaatcagcgtgagggatcagtacggaacaattcgacaccattggtacgaacaagcgga
actgcagggacgcagtttgggccaggaactcctccagaacagcaaataccgcgacatcac
aaatatatggccacaaaccaatttggaatttgccattggcacccgcgaacggagtgtgtc
cgtctccacaattgcacaacggaggccgcgccaattgcagccgtcgaccgtttacttcga
caaccaaaacgcgggaatggaggcgcatgggggcgcacgatactaaaaggaagggggaga
agaaaagagcgcgaagggagaagctttacgaaatggacactttgcaaaggggacggagga
gaagctttacgaaatggacactttgcaaagggaacg
>Hindica_10680_Transcript_1/1_Confidence_0.000_Length_343
caaatggtcagcacagcccacacgatttttgacagttttgccgcatccaacccaactgcg
gcggcgtctgacaaaagttacgcagggcccaaatgccgcagtacacactccgatcctcgc
aattttgtttgcagtacattttgttcaacaagtccacgtccttctcgctcagtttcttcc
gttgtcccatcagtgccatgttctgttcggcatttctcttcggcaccattgtgggccgtg
aagtgtcgagagttgctgtgaaagggccgtagtgcataatcgaatcgtaagcataagcag
agccgtaggaggtgaatttgcttgggtcggcaatggcaaaaaa
>Hindica_9957_Transcript_1/1_Confidence_0.000_Length_338
tgatgtacggatcgcccttgatcacgtctttgtacgcctcgaccaagaaggcatggtcac
aggagatgcgaaagtacaattcgttcagcgtttcctgcacttcaaacgccttcttgaaga
ggttgcgaggaaacggtgagggcatcagtgccaacggcggcgctgtcgcaatgtccgaca
gaaatttgtactccaaagtgcgcgcacaaagaccaatcgagtgcgcatagtccatcccat
actcggccagttctctcattcgctgttcatccgccaccaaattgggcacataatttcgtg
cgtcaattgcaaccgatgccgtctttggcgccgttatg
>Hindica_6072_Transcript_1/2_Confidence_0.333_Length_1470
actctttgcgtgtgcaggaatgcgacttgcgctactcggacgtggagctgtacatgcaca
attccttcttccttaacatggctttgggggctttgcgtggcgcaatgtccgcttcgatgg
tgcgcgagtgcgtctgctccatgttgtacggaactgtgcttaacctggcggaaaaattcc
tgtttgatttcccgtttgtccagctcattccaccagaatttgtaccctatttgcgctcgc
catccattcgacttcgctctcggctcgagtcggtcgttgcggacagagaccaactttctg
tggcggtgcaaattgggtggttcgatggtgcttcagtgcgcaatcagccggcgatgcctt
cgtcaacggaggcaaactttgtcgacgacgacgggaatgatggtatcacacaattcggtg
ccattcgcagttggcctttgactgccgaatggtcgacaacgccgccgatggaattgccac
aatcttcggagggtgtgacgagtggcgttgcgtttgtgtccgagcgactgatggtgtcca
tcaacgagtcagtgctgaacgaattgctccatcagttcagatgggacttcaaaatcattg
aggaaaaaatccctctgaacagctcaaagctgccggaggaaacgcgggacttctttgcca
acctctgcccccagtgcattttcattttcaacgtgtcggctgacggactcccaagtgtga
ccatcgaagacgactcaattttggtcaaaatacacaatcgaattgctgcggaagttgaga
atccgacaattggggagggcggacagaaaaggacggccatcgacctgacgctttcgttgg
ccgtgcaactgatcccacaagtgcgagacggcattttccacactcagttgaacctgaagg
aacgcaaaattgacatgaaaaacaagacggcgtttccgaaacagatgaaaccggtggtgg
aggaactgctgcaggatatgatcaaggacgatgtgtggccggctgtcaagcgcggaattg
agccattgatttacgtgaagggcgtggagtttccagcaaactgcggagtggacccaaaat
ccgccaaattgcactttggacatcgcaaaatcggcgcctccgctacactcaacgtcaaag
aggtttctctcagtcagtgtgtcgaacagttcaagagcaaattgcccgacccggcttctc
tgttcaagatcaacgggacttccttttaatacttaaaagatctcctctacctgcatttat
tctcactgtgttgattatttgttgtacattgaattgcttactaagtttttctaaatatta
tccctctcctacggatgtgccaaaattgccttttttttgtttcattgaaatgtttcgaat
cggtttgtgttgccttcgagtgtccggtgaagcggaatatgaaatgagaattatcattta
ttcacctaccgtcttattttccaaagccgg
>Hindica_14045_Transcript_1/1_Confidence_0.000_Length_746
gtttattcttgtaaaatggatttttaggcagccatttctccttaacaaaaatagatttat
agcaagaaagtgaaattttgtgatatttttctatgcaaaaattgatattaggctaacgaa
aaaattttcaagtcgtagtgacagaaatgcttgttcaataccttatttaagaagtgattt
cactgcagtagagccaaaaaatctttcagattccttcattacagaccgagtgagggaaaa
acaaacagcaaaggtgtcatgaacaaataaatacaacaatgtgtgcgcagcgcgacccca
atgggggaaggaggtgcgccgaaacaaatttgaaaaattttctgaaaccggagggcgcac
gaataacgtgagtgacataaaaaccattataaacaaaacaacaacattaaaaatcaaaaa
gaaccaaaaacatatgatggaatgttgtttatttggaaatttgagtgtgtaagtgtagaa
agaacaaataactggcaaagaaaacgacaaattaaaaataaatggtaaaaatacaataaa
caaaaagctcaaatcgaatgaattctgccgtactcagagagcacaccaaactcaagacca
agaccaccaccctcagcattaaccagtccgttggggcctccatccgcggctgcctgtccg
acgtcctcagcattaaccgggccgttggggcctccatccgcggctgcctgtccgacgccc
tcagcattaaccgggccgttggggcc
>Hindica_10991_Transcript_1/1_Confidence_0.000_Length_412
ggaaaacggacaaatgctgcgagcgacgaacatcggacaaaagctaagcttttatgacgg
cactcacatggtgagaaagaaaaacaaagagcggagggcataagaaatgcgaaagggcat
ttcaataaagaaagcagtcgattcttccgaacattcgtcccatccttcgacgagttcagc
cagtgaagggaatcggaatcaaagggaattgcgccgccgtgggctccaaaaggtcggcga
gaaagcaaagggcgccggcccatccttcgaagagactccacggacagtcggggacacggg
cggacgcctcaaaagagggggccatcagaagaaaggcgaaccatttggccatcgacaaaa
atctgtcacttttagtgagtcggaagaggagaagaaaagcgtagccactgcc
>Hindica_14666_Transcript_1/1_Confidence_0.000_Length_1245
gtccaattaagttagattttaatatcttaatcggataatgaatgaaattgaaaatgaaga
ctggtttgataacgttgaaaatctacgtccattacgtggcggaagacgggcagatacttt
gaatgatatcgcgactggaaaagcaaagatttcaattgaaagagctgagcaaaaatttct
cactgaatttgcaaatgcgtccaaagggtccgacccattggaaacgatgtaccgattcac
aatttggttcgaagaacatttccccagcggaaagcagaaacatttttgtcaatttcttta
taaaatttgtacgacttattgttcgatggatgccttcaaaaacgacgatcgattgatgaa
attatggctaaaattaaccgaaaattttcccgaaagtggcttcgctataatggaatttgc
attttccaaaggctcttgtcgacaacttgccaaattctacgtacattggagcacaatgta
ccaagctattaattggtggaacaaagcacgcgagaaattacagctgggccaaaaaatgtg
tgctatgccattggatgtgttgcaccgggcggtcgatgaactggaagcttcagtgatgaa
aatgacgcgatgcggcgagaataacgaggagatcgaagaggacgaggtgattgctgtctc
cttggagcattcacgtgaaacgctaggcaaactccgtggccttggacggcgccatttcgc
tccgattgttcgcactgcgcaaggccctcccgggacactttccggcagcaaaagaaatgt
cacatcaaagatcgccaaaaacactgaacacttcgcaattctcgctgatgaatcaacaga
ttgcatctccaaagaaagtgtactgaaaactccatttcaaacgccaattggaacgcgact
tggaaagaaatcttttgtggcggagtcgcttcgttatgacaaggactatcagacactctt
cggaactttcgacacgcaagaaaaagcggaccttcagattacaaacaaagaaaatgagct
taacatcaacgaaacgtccaaaagtcgacttctaaatattgcagcacacacaccggcaca
gccaatttttgagattttccgtgaggaaggggacgaagacgaagaacagccgaggaaaat
ggcaaagagcaaattcaagcttcggaaggaactcatcaaaacaatgtctattgaagaagc
attggcacaaagaattgctgctaatggtgaagcgaaatgactcaa
>Hindica_14196_Transcript_1/1_Confidence_0.000_Length_1450
tacgtcttaaatccatctattagtttaaacaacaattacaaatgaacggacaacaaaagc
atttccctccccccctcgcctcacacaatttctcgctcgcctctcttccacgtgcccccc
tttcggctatcaaatcgcattttctccaattgtaatgccacttgttgtgaacggaaggtc
atgcgcttcgtgttttccatcacttgctcgtggatgcttatcggcttcgctcccatcacc
acttggcccgattgggagtcaattttcgcgccctcaatgcgataggttcggatcaaattg
acaatccatcgctccgcatcggatttgtccatgttcagtcggttcgccaacatttcgagg
cttatgcattggtggattcggcagaacatctcaaaaataagcagtcgcgcactttcccga
aagtcgtcgagacagccaaccaaaaagaaatcattgctgagcaccgattcgcattccctc
agtttcatttgggcggcatcgaagtcaaaatcgatgtaaaggcaggagagaaactcggtg
accgggtcctgataattgctgcgttccacttcgatggttttgaccaggtctttgaggctc
gccttctgtttgtttttgctggtgataacggaaacggccaaatagcgcaacaaatgggga
caaaggatctgaatggtgttcagatagggctgctgattgaggcaaaggtcgatggcctcg
tcccggccttttgggcagttgaaatggatgtagagggaccaatgcagaatccatgcccgg
tgctgcaacagttccaattcggaggcgaacggctccgagtcgacgtaagcgcgcagtctg
ttcaggtcatctcttgcgtggtcccaactttggagaagaatttcggacgccaacttccca
tattgggcgttcaaatagttaggttcgtgttgcgggatcaaattccgatagaagtccaaa
taggtggaggcggccaaataattcccacattcgtacaaaaatttgccgtatttgtacaaa
ctgtcaagcatctccattttgaacccgtatcgctgttcgatgtactccaacactttgttg
ttgccctccctgtccctcgttgtgctctccgtcatttccttcacgtcgtctcggtccaaa
atctcaattgccgagttgcaggccgctttgagccgctcgcgctcctccaacacctgctgc
ttcttcgcctgaaactgctccaacaggcgctcgtctttgccccacccttcgataagactg
tcgatcatattggtcttctgaagaacggccaaatgcacctttttgaaggactcctcgtca
taaatttttcgctgttcgatgtactccaacaagggaatgaccaagtgcaagtcgaagaac
ggaataaggcgctttatcaagtcgtattcggccattgcagtaaaaaaaaaaaaacactgc
ttaattggac
>Hindica_5203_Transcript_2/3_Confidence_0.167_Length_448
ttttttgataaaattgtgctttattcgattaattaactgaagctatggactcttttgaca
acgccattttgccatttaaataaaaataatttaaacaaaattttgcacagaatttgaacc
tgcaaaaatgccttttttattgtatttatttttatgttttcctccccctcccaaagtgat
gcaacgttcgttttcatcagcggaatgattccctcctttcttcggccactgattaattgt
caatcaacgaaacgccgccttcgcacgaggaacagaaacatggcacctgaaacacagcaa
agcatgccaaattaatgaagccggattgattaaatttgagaaaaataattcattttaaac
gttctccaccgggggcaaattcaattgggggtcaattggccctccgaacggaaagggcgg
gccgaatgcgttggagaaagccgcggcg
>Hindica_13171_Transcript_2/2_Confidence_0.333_Length_379
cctccaaacgatgcgccgaattacgttggtcgtgttatgaatgagtgtttgagcattgtc
aagctgattggaaacaattcgaatgtttcggttggcgatttgtcccgtctcaatgacttt
ttgtctgagcatgggatgcaggtgtcgtcggaaaatcatgtcggattctgagttttgcaa
ctgaaaattaagccaatcaatcacttccgatttaagcgttaaacttttaaaaatgaattt
ttttatgtttgtttactaattagcaattttatttattccattattcgttttaactaagcc
atcataatcctatcaaatgttatcattatttatttaccattagccaactgataacttaaa
tttatcgtcaataaaaaat
>Hindica_10237_Transcript_1/1_Confidence_0.000_Length_648
ttttcgacaaatttggcgcccatccattcgcgtcgcaaaagtcgccacaacggttcttcc
ctgaaagcaaattggcgctgcagggcctcgaaaaattgcttctccgaagtgatttccatg
gaagcctccttgagaaatttgagcatgtgcttcatctgagcaggagttcggcttgcggcc
aaatacgtatggaccgtcctcaacatgcgaagcgcgcgtttgcacgcctgccggtggggg
tccgcgcggagtgcgtgcggcagctgcgcttcgggcgcaatggcggcaaacaaatggaac
agttggggatgagtgaggcccatcagttgccacagcgaagcgaaacattgtgccgttgag
gaagccgatgggctgtgaggcggagaggcggcggtggccgccaaaacgcgttggacggca
cgcaatttgtcttggtgcatgaacatccgtttgccgaaatcctcgtaaattgcggaggcc
aatgctcggtcggtttgccccagcgcatgtgcgtcgcacagtgcggccattccgcgctcg
gcccgctcgtgtcgacgcgactttttctgctgttgcaaatgagaagacgctgcagcgggc
ataacattttcagcactgtcattgtcatcattttccgttatttttttt
>Hindica_1295_Transcript_1/4_Confidence_0.200_Length_550
taaggaaacgcaacgtctcctgcaggacccagtgcccggtatttcagcgattcctgatga
ggccaatgtttgtttgttttattgaaataaaattggttaagaaaagaaattttttatttt
gttaataggcgcggtatttccatgtgataattgcgggtccggacgagtcaccttttgctg
gtggtgtgtttaaattggaacttttcttgccagaggaatacccaatggctgctccgaaag
tgcgttttatgacaaagatttaccatccaaacattgacaaacttgggcgaatttgtcttg
acatactcaaagacaaatggtcaccagcattgcaaattcgcaccgttcttctttccattc
aggcgcttctgtccgctccgaaccctgaagatccattggcaaccgatgtggcagaacagt
ggaaaaacaacgaaacagaagcgattcagactgccaaacagtggactcgattgtacgcgc
atgcttgatgattgtgcacgataagaattggacttggggcggaggagcaaattttgtgtg
aacaatttgc
>Hindica_6625_Transcript_1/1_Confidence_0.000_Length_1699
tttttttcacaccaacaaacatttatttgaccaaattatctgtcttttgtgctaattcaa
tcggccacccttacgcattcggtcggacggactttggcttttccctgcgtttcccttagg
cctttttccgtttcgatttcgtccgctttctcttccttctgaagaagagtttttccggca
atttggatgagaatttgtccaactggcgcagtcagaagaatgctcaaaatgcaactctga
agcagaaactgatggggcggaactgtgccgtcctttgaatgggtcgaacgttttgcggca
aaatgaaaaagcatcggaccaagggcggcttggacggtggcctttggcataaaaattgag
gagaaaaagagtcgttctctccaccgaagttggccattgaaaagtgtaagaaaaaatgcc
gaaatgaaacggcaaacgatgccaaaggcaatgacagcgaaagcatttaaaaatgatggc
aaagagagatcggacaggtcgaacagaaggccgatcagaacgaaaagcagcggaagaaag
agcaaatcccaacagaggcggagagagtcggcctcacgaagagcctttttagaattgtcc
tttttccaccgaacagccgccacgaaggaagcaatgagcacggcaatgggaccactgaca
tcgaagcggactgctttgaagccgaaaaaaagtgccgttgaggagaagcagaggagcaaa
gtgcgacaaaagtgcaccgagggcccattgggacgagggaaaaacgccaacagaatgcct
gtgagaaaaccgaacgcaaaagcggccaaaagttggaggagggcgaagagggacagagag
agaagggaacggccagagggcgcggaaaggacagaaaaaacaatgaaaaatgccgaaatc
gaaaacacattgtcaacagaagcactggccaatgccaacgtcggaatgcccttttgagtg
ccgactctttggttctgaaattgaatcattgtcggcacagtgaccgccggagaagtggag
gccaaaaccaaaccaaaaaggacggaattttccagggaaatttcgaagagaaaatgggcg
gcacaaacaatcgctgaaatttcgcaaatgacagacaaaacgccgaaagtcatgcaaaat
aagaatgattttcgcaatgtttcgtggtccaatccgacggcacaacgcagcaaaatcagc
acaaaggccgactttcggaggaattcgtcccaactcggcacaaccaaaagcgaaagtctc
agcgaaggaatgttgttgaaggcaatgccaaccaaaagcattccgaaaagaggcggcaaa
tggacaaaggaaaacaaatggccgacgcaaagggcggaggcccaaaggacgaaaagggag
aaaagcgatcggacgaactgatcagccatttgttcatcggctgaagacacggccaaattg
ggggcagcggccgaagaatttacgacgaccaaaggggaaaagaaagggcgcgcgaaaagg
gcgaccaaagtgccatagagggagaggaggaggagcagcgaagtgagcaccaaattcact
tctttattggacacaacccgggacagtttcctcagcagagactgcatcattttggcgttt
gatcgattcagtgctatgccgggttttttttgcgccgattaattgaccaactgccgctgg
tttcagccgatttcatcgc
>Hindica_2429_Transcript_1/4_Confidence_0.667_Length_709
ttttttttggcactgatcctcaatttttatgcatcgtataaaacagttaaaaaagcagca
gttgttaatatcatcagcaaaaatatacgcgccataaagcaaatataaatagctatggta
cacttggcatattcagttaattctttcgctttgagacagaagagtggtgggccggtgttt
cgaccatttttcgtttgagaatcgacttgacactctgctgctgttgctgctgcggttgtt
gttggtggtgggcagcgtcggcgtggccgaaaatgtgcagttccacgcggtcatcgctgg
agacagtgaagagcacttcgcgtgcgtttggtccgtggcccgtgcgatgcgccgcgcgac
acttgaacagactgcggtcatccgtaattgtgttcgagtccggcccaatgttaggtgcga
tacggacaacttcgaggaactcgcagtacacgatgtacagatggggagaaatgtatacaa
attccaatggaactttctcccattcaatgtttttgctgcgcgaccgtttcccttgcgaat
taacgaacagtccaaaattgtgaaatgccaacaaaaattcattgtccgaaatttctacgg
cggcgacgggaaaatcgaagggacaattttccaccacaagcggagaaggcattgcgaaat
tgtcatcaaaacgcgcaaaatggaaattgtcagctccgaaaatgaaacc
>Hindica_15439_Transcript_1/1_Confidence_0.000_Length_538
ccgccctcccccgcattgacagccctctcgaatgaatacaaaaaaacccctctcgaccga
ttggcaatcgtcccgctgaaagctctttccctcgatactctgctttcttgcgccattttc
tctcccaaatatgccatcggatgttcttcctgacccattcgtttcttccggaatgccctc
cggctcttcgacggcccaaaatcggccgagtccgaggtggaaggaacctttggtggaaga
gtttcccgtcgaaagatgggaaaacggacaagccgaagtatggacgaagacggaaaagga
aaagcgagaaaggacagaatggaggagaagcggatgggaagcggaagaagggcgggaaaa
gttcttctcagacggattctaccgggcatttccccacttgagaggggccgaagcgacggc
caacgggcggaggacgaggagaagagagtttgaggacgagttttcttcatacttggaccg
tttcgaccgcaattggcgtgacgatcccttttggcgcgatttgtacccgcgctgggcc
>Hindica_1223_Transcript_1/1_Confidence_0.000_Length_647
gctgatcacttttttaagggcactttgcaggacttccgtgtcaatgaccgtttggtgtca
ttttctcacgacatttttgttgacgaacaaccgcaagaacaacaacaacaaattcaccaa
ttcggacacaaattatccgatcaaaatttgctacagggcactgtgtcggacgacgtgtgc
gcagcaatggcggcacaaaaaccatgcggacagcacggcaaatgtgtgaacctgttcaac
aattttgaatgccaatgtgccaacgggtggatgggccgtcaatgtgagcagcgcgatttt
tgcggtgccgcctcatccaatgcaaatggcaccacagcaacggcggcaacactttgcccc
gagggcaccgaatgccaaaatttggatggcgcttttgtgtgtgcatccattgccagttta
tttgcaagcagttcgcttcggtacacaatgcatcaatttgaggagagtgccatgaagtca
aagattgccaatttcacatttgaacttcgtaccagaacctccaatgggcatctgatcaaa
ttgcaatgctccaaccattcgctgattgttcagctgaaaaacggtgcgcttcaactgtcc
aatggcattgcttcttcggcttctgtgtttgatggtcaaaattcggc
>Hindica_7498_Transcript_1/2_Confidence_0.333_Length_1262
cgggacttaacgctgctcaatcatcttctttgccactttccgcgggtatttcacaaaagc
cgtcctttttgcattcatcgtaaagttgctgtcgtccaagaatagcccgcttctccaaca
agtggagagttttgcccgcttcacaggaatcggcacactccgccaacttcaatttgtcca
aaagaccattgtgccggtaataaatatcaaattgagtgacaccgcccgtcccattgtaca
actccatcataacacaggccgagtaggggaccaattgaccgtcgccaactccgagcgaat
aaagcagggcctgaagggttccgtcgtgggctgagtaaagcacagctttgtttgcttctc
ttggcgtttgctgttgcaccaccattttcgcccgttggagccaatcgccgagcaaaaggc
cccccttcagaaaggccaaatcctctcgggcaaattcctcggtgcgttccatgcggcgta
gctccgtcaccaactccagcgtcgttttgccgccgtattggtcccaacggcgactcaccc
agtcgggctgggacaaattgtgcagcacctccctgttgacgttgctcagtttggccgcct
ggtgaagggtgattggctgtgggcttttgtacacattttgctggatgaatgtgaacagtt
ccgcgtattggctgcgcatcctttgctccaactccttcttcacttcgttcttcagttgct
cataaacgggacagacaaagctcgtcggcttcagcagttcgtggttaggccccaatgagt
ggacgggaatgggctgccagttcagtgaggggtcgaactgctccaactccgccaccggag
gaaacatcccttgcagcagtgcctgcgcggaaaccaacgccctgtcggagccggaggatt
ggacgaaaacgtcctcgcgtttaaaggtcgggtcgagaaagttcagttcggtcacatagc
gttgccttagaaattggcccaactcgcgcatttgcgtcatgccaagatttgttaattgac
cccaaccacggggccaatacttttcgtcgtatgggtccccggggtaaggcaatttgcccg
gcgctctgtcgccatgtcgccaaattgcctgcacaaaaagcaattggcgactgtcctttt
cgttgtcggtcggccgctgctgttcagcgcttttaaaaatggccaagtagaaaatcagaa
gcacacagagcaaaagggaggccattgtgacgacagcgacggacgcaattagcacttttt
tt
>Hindica_1776_Transcript_1/1_Confidence_0.000_Length_715
atcttactttacaaattcgaacgacctgccttcaacgacttggtcgaggaattgaagaag
caaaagtctgaggaggcggaaaacgaaagcgaggccgaacaaaggggtggagcaggcagt
gaactcgagaccaacaaaccttcgctgagcggtgctttgaatgagaaacgtctttgcttc
tccaaacaattcggactgccgcatttgctgcgaatgttcgtccgttttacggatatgttg
gcttacaccgaatggagtgaacgttctttggaggccattatccgccacgcgcaagatttc
gtgatgttcctcagcaagaatcatgccgatttctacgatgttgaaaaggattatatattg
gcgccggctgaatatcataagcgtgtttggggcaatcattcgtgacagaaggaaggcaac
tgaattattgggagtctccgatatttacctaattggatttatgattggatcaaccgaaat
tttccctatctgttttcgcttgttttcatcagatggaccgttaataccgccttttgtagt
tggcattggccaaccactcaatcggacgaaattcggcccccaaacattcctcgatcattt
cactatataatatacaattctcgcatctgtttgccaatcagttattaaaactgaaaatca
caaaattaatctactaaattgttttaccatcgaaatatttatactcgacccggtg
>Hindica_8957_Transcript_2/2_Confidence_0.000_Length_458
gttgtatagtcaagcctcacgagcaattagtattggtcagcttcacatatcactatgctt
ccacatccaacctatcaacgtcgtagtcttcaacggctctttagaggacataaagtccta
gggaaatcttatcttgaggtaggcttcccgcttagatgctttcagcggttatcccttccg
aacatagctacccggcgatgcgactggcgtcacaaccggtacaccagaggttcgtccact
ctggtcctctcgtactaggagcagatcctctcaaatttccaacgcccacggtagataggg
accgaactgtctcacgacgttctaaacccagctcgcgtacctctttaaatggcgaacagc
catacccttgggacctgcttcagccccaggatgagatgagccgacatcgaggtgccaaac
accgccgtcgatatgaactcttgggcggtatcagcctg
>Hindica_5458_Transcript_1/1_Confidence_0.000_Length_1098
gtccaattaagcaaattaaaaaattaataatttttttggggtatttgttttttcaacaaa
attatgatggctgaaaatggtagtcgggacagaagtcatctgacgttggatttgaaaggc
ttaaagccaacgccgaacaatgacagcggactttcaccaattttctcggcaatgccattg
tcaccggaaaagattcagtttggaacacaacagcaaggccaggctcagcaacctcagcaa
acaaatctgctcgaaacaccaacgccttcaaatttttttacaaaaaatccgacaagtgca
caagagttgttcgcagaaggctttattgaggcgtacagaaaagtgcaaggagcgcacgca
actccaataaacaattcaccgagtgcattgaaatttttgcacactctgttcggccatctg
agtcccaacgggaccgcaaaaactttcttgggacaacaacaacaacagcagacgggcatt
gtcggccaactgagtcccataagcagtgcgaaaaactttttagctcagcaatcaccctac
cagcaacagctgccgtcgcccagtgacaatgcaaatcactatcaacttttgaatggcgca
gacgcaccaccgcgtcttgacgtgccacaaattgtgttgaccaacaccaacaacagcgtc
aacgacagcaacaacagtttgatcagtgccgccgcagtcgccgccgcttcgacggtcgcc
gcctctgtcgctcaacaacagtcgccgcctcagccgttgaactcgccgatttccgtcgat
ccaatcgctgctgttgtcgctgctgctgctgctgctgctggtggtgacgacgacggttca
tcatcataccttcctcgtactggtgctgtaacttctgtcaccagcggtgccgcagcagac
attagttcagcaacaactacaacaacggcaaacgcgtacatggactatcatttggcccat
ttgggccaactgtctccggtggtgagttcggcggctggcaccaatgctgtgccgggcggt
gtcgtcgacttcttccagccccaacttgcacaattcaacacctccgcaccaatcggactt
ttggcacaacaacaacaa
>Hindica_12866_Transcript_1/2_Confidence_0.333_Length_319
atgcctttaagctttccacgcctatttaggttgtctagattcgcaaattcgacattttcg
tcttcttactcgaagttatattttcaatacatttatagacataaaaacgtgtgctaaaag
aaccacctaaactagacaagtatcattacatagataaaaaaaagatggcaaccgaagttg
atgaaaacaccgcggccgttgacccttggggcactgctgaagatgtgagtggtggagagt
caatgcaccaattggtcagcatggacgtccccgagatcaaactgttcgggaaatggtctc
tcaatgatgtggaagtttc
>Hindica_9455_Transcript_1/1_Confidence_0.000_Length_3487
ctatgaaaaaagcagcgccgaaacggggccttgtcgcttcatggcttttgtgctgtttgg
gcgaaagagcgatgccaaagcgcggcgaaaatttttcccggagcggctccatgcgattgt
cgcgcacgtggagcatgcggcagaaagggctcagcggtgccttttgtgagcacacttggg
acattgcgcagctgcaggccaatttccccgactcgtccattgattcggccgacgttcggc
gctgtcgcggcatttcgaccgaaaaggcgcagcttttcctgcagcgcaacggccccaacg
ttctgccggcccccaaggaagtgagcagcgtcgaactgctcatccgccagttttggaatt
tgctgtgggcgctgctcatcggcgccgccactctttcgctgctccaattctttttggaca
cttctgacatgatcaacctttacattacgctgattttgtacggtatgatcaccgtaatgt
gcattttgtcatggtttgaggagctccgagcaaggaaagtcgttcgtggatttcaaaaac
tgctcccgtcttcgtgcgtggtcatccgcgacggaacggaacggaacattgaaacgcagc
aactcgtggtcggcgacatcattcgcattcgggcgggcaatcgcgtgccagcggactgtc
gtgttttgcattgttctgagctgaagttggagtcctcctccatcaccggcgagtcggagc
caattgagtaccacgcggaggaagtggccgagtccgtttccgtgttcgaggcccgaaacg
tcgcattcaacggctccctttgtgtggagggcgacgcatttgcaattgtgattcgcgtcg
ctgcccaaacggtgatcggccaaattgcgcatttgaccaccggccaacagtccaacgaaa
gtcggctggaaatgcaaattcgcaaatacgtcaaattcctgatcgtgttggcctgtagca
ccgctttcgttgtgttcgtcgcgggtggcttcgtgcgtcggtgggccaacgtcgtccaat
tgctgtccaatgggttcctcgtctgtgccatcggaatggtcccctgcggtttgcccgcga
ccgttacttccattctgacggtcatcgcgcgtcggttggccagcagaaatgtgtacgtca
aacggttggacatttgcgaggctttgggccaagtggccataattgcatctgacaaaacgg
gcacactgaccaagaacgaaatgcacgtcaccgcactttggcactgcaacaaattcgtca
gaggaaagcctgaacaaattgacaaagaattgtcggcgaaatcactctccaattactgct
ccccacttggtgggattttggagtgtatggccgtgtgcaattcggcaagtctcaaccaaa
ttgcgacgaaaatgggcgcaagaattgcttctgatgcgggccgccccgatgaaaatgacg
ttgagcttggcactaccgtcggacacaaattttcggtggtcgaaaaattgtcgcgaagta
tttcgatgatcggcggcaccattcaccgcctggacaccgtaacgaccgggcgcatggcca
agaggaaggcaatggggtcgccctcggaagtggcgatgctcaattacgtaaacgaactga
tcgacgtggaggaaacacgcgaaaaacacaacatcgttttcgaagtgccattcaactcga
agcgcaaatggcacttggtcatctcggaacagtcggaggacaaagccaacgggctgaagc
agtacaaaatgctgatgaagggcgcctcggagattctgtcgcacatgtgctccaccttct
tggacgagcatggacaacagcagaggctgggcaacgtggagctgaagcagttcgaggacg
cgtacactcacttcgccgaggggggccaccgcgtgatcggattcgccaccaaaacattca
gtgttccacgcggcacaattttcgacttggacgagggcaatgtgccgttggagaacctga
ccttcttgggaatgtgctccatcatggacccgccccgtgacgataccttcgaggctatca
aacagtgcaaacatgccggcatcaaagtttttatggttaccggagaccatcagctaacag
caacagcaattgcacgtcaaattgggctcattgacaacactcagaaaacctccacagaac
attcaaatggaaaaagttcgctgaaaatgttgaagaaatcgcagacctttgcttcgcatc
agcagttggcactttgtgtgcccaaattgatgatgaaaacgttgagctcggaattgccat
tgagcgaagccgagaaaagtttcgaggtcgttcacggggaacgaatttcgcgtctgagtc
cgtcagaatgggatgcattgatcaaaaaggaatcggtcgtttttgcgcgcacaacccccg
agcaaaagctgatgattgtggagcagtgccaacggcggggaaaactcatcgcaatgactg
gcgacggagtgaacgacgcgcccgcgcttaaaagggcggacattggcatttcgatgggtt
caggcagcgaagtggccaaacaggcggctgacattgtgctggtggacgacaacttctcct
caatcgtccgggcggttgaggaggggcgggtgatgtacgagaacatcaagaagctgttgg
cctacacaatgccgcactccttccccgaagtttggcctgtgatcatcaacttttgtttcg
gctttccgcctggcattaccgctttgcagattctctccattgacttgtgcaccgaaattc
tgccgggcgtttcattgtcccgtgaacttgccgagggcgatgtgatggcccggcctcccc
gggccatcaacaaagtgctcatctccaacactttgttggcctactcgtacgcctacacgg
gccaaatccaatcgttgggctgtttcctggcctattgttgtgttttctggtaccatggca
tctcgatctccgacttgtggatgtccgccttgaccagttggaagccggacggggcgacat
tcttcagcaatggcaaagcgttctccgtggagcagcagttgtacatcgggcgtcaggcgt
gcagtgcgtggcaaatgggcattgtctttggacagttcttcaacatttggagtgcccgca
cgcgccgagcgtcgctgtttcggcacggcctcctctccaataaggcccttctgatggcat
tgcttgtcgaattagcactgatcatttgctatgtgtatttgcccgggctgaacacttttc
ttggcggtgcccccatcccttggcactgttgggccgttgtggccgcagttggcttggcca
tcaacgtgtacaacgaagtcaggaagtattttgtgcgcaattacccccaaaacagaatcg
tccgctgcttcaaatggtgaaaagctgtcgaaaattgttttgcatattgttttatatata
caaatttcgttttttcatgacgaatcattcgaaaaattaattttatgaatgaaataaaaa
tgtcgac
>Hindica_8600_Transcript_1/1_Confidence_0.000_Length_333
cattggcacagtgtcgtccaatgatcggttgcggacaaccgatgccatcagagagtttcg
gagggccaactcattattagctctgtctgccgatgggaataccatggaagaaatgacggc
gatgacttttgggatggacggtcggttggacactgtcggcggagttgccatttatcccga
cggaatgtgtgaggcttgtgtgagcagtggtggcattctgttgaagcgggaaggacgatt
gggccattcagcccaattcggtgccgcagtttgggccgaacagtgctccgctgcttccgc
cgacggtggctgctgtcccttttcggtggccat
>Hindica_2886_Transcript_1/1_Confidence_0.000_Length_1018
tctctctctgttctctcttccgccgttcgttgtgcgttttgtgcccccgccgcctcagtc
cgtccgttcgctcaaattcactgctgctgctcggccccattgtgtgccgccgacggcctc
tgctgttggccaaattgcgtgcagcagccgcccatttcgggcggactttcgcttccgctg
gtcccatcaccgccgccttcgcccactcgcatggccaacatcgccgtctgcagccaatcg
caaatctgtgagtccctctgctgtttgctgataagtccgcctccgccgtacaaaatgccc
gtttcggtcagccgtctgttgctgttgttcatcgtcgcgtattggccattgttgccggtc
acattcggcgcaaagggacaaatttggccaccaaagggatgcgacgcgcaaatttggccc
ccaccgccgccagcaaccaacgaactcagatctgaaagcgatttgacggggcgcaacggc
gacggattgttggcgtagggcgacggcagagtttgaaaagcggcacaggcgccgtccgct
gggccaacccccgccgaggaggcggcgctctgctgctgctggtggtgatggtggtggggg
aaagtggccaggagcgggtggtgatgatcagccgaagcgccggcgaccagttgttgttga
tcggcacaaatgccaccgccgcctcctgcgccggcaccgatttgctgtgctgcgcagccg
cccccgtgggtggtcgtcgttgtcggttggaagtgacaacaggaggacgcctgcacaatc
tcgggcaacgaccccttcggcgagtccattgggaagtccgagttggaaccctcgtgctgc
acttgaatcgaccaaagtgatgagattaagctgggctgccgggtggtggacagcgcgtcg
ctgcaaccgccgccggccgacgtgccgggctgatccggcacatttcgactgctgctgtcc
atgctgacgctgccggagagatccatcgaaaatgtgaaaaacaagcaaccaaaaaaaa
>Hindica_1961_Transcript_1/1_Confidence_0.000_Length_1425
ggaggagaggatgagaacgaagtgagcagcggaggaaggggtgtacggtgggcgacacgg
tatcgaatataaatatgtgaggatggagagccgcgctccgtcaaccgatcagccgactgc
gccaccactgccaccgcccattgtttcggcacagtttgtgcccccggcgcttgttgccgg
cggcagcgaagaccaaaggccgacacccgggggcatttgttgttgctgctgtttctgcat
gtgctgctcgaagtcgttgttggcaccaagcaaatgatgcggaggagcaccgttgtcgcc
accactggtgggcacagccatcggtggcattcccagcgcagacgaaggccccggcgccat
gcctggcggcgccggcatctgcggtggtcccatggcaccgccggccgaggccgccgctgc
ggcggcaaacgcagtgttctccacccgcgtgatttgccgctcgtcgtgctccccgtacgc
gcaagccaacaactggggttcgcccaccgtcagcacctcgtgctggtattggcccggtgg
tgccattccggacggatgaaactgtcctggcacaccgcccatgaaagggccaccggcgcc
catcggtgtcatggcgccaccggcgccttgtgccccaccaattggcggcgtttgctgtcc
cggcggcccgccgtttgctgcggctgcactggcggtgccctttttgctggcctttgacgg
cgacccgccgctgctgctcgtgccaccgccgccgttgttgccaccagcattggcattgtt
tgctgctgcgcccgttttgcgctgccgcgttcgcttcggcttctgctgtttgggctcatc
accgccgccaccaacgccggagggccccgggggtggcacgccacagccgggccccggcgg
cattccgcccatcgcttgtggcggtggaggcgccatccctcccatggcttgcgggggtgg
catccctccaccggcaccgcccgcctgcatcatcgcggcagcggccaacggatggtgggg
cggcggcggaacactggcgcagcccatcggctggtgaggcggtgtttgctggtgcatgcc
gtggtgatgggccgctgcggcggcgacggaccgctggcgctgctccgcttccatgcgctc
caacacaatgttttgcattgcctgctgcggggtctcattggtctccttcgtcctgtccat
aattggcttcatcggttgcaaaatttgcatcattttcagttcgcgcattgtctgtgcggg
caatccgaacgaagtgagcacgcccttcctggccaactcctgctgggcattgccgtccat
ggcattgagtccgtctttggcgctgatgttgtagaactcctggctgcccctgacgtccaa
aaaccaatgccgaattcggtagccaaccgtgggatggaacggggc
>Hindica_4890_Transcript_2/2_Confidence_0.000_Length_480
cattgtcgaaattcgttagaaagacgactgggctgactcactctttcacctgctgattga
ttattttagttctgaatacatgcaatcatttgttttatatatgtcgcattcatcgattct
ttttatgtcaattcaaatttaaaaaatgatcgattttgtctcaattttacattttccaat
tgtttgcaccgttttttcttccggttatccaattccacttatagattgaattaaattatt
attagctttgatttttatttatatttttgaatttttttaacattttccgaaaaatgatat
ccatcgatcagtttggtatatttcattgtctggcgagcccaattgcctttctgttgttgt
ccactcattctcactttgtgtcgatcctttcttttgccggatgtcatttatcactcttcc
aattgccattggcttttaaattggtgagaattaattcaaaaatttactggtaaaccaata
>Hindica_7058_Transcript_1/1_Confidence_0.000_Length_524
ataataggaaacatgcaggtaaattttttataagcaaaaaatcttacgaaaaaacaaaac
aaagttttctcaaaactcatttcagagttagttaattaaaatttaataagtcaaaaatta
agcgaaacgatagatcaaatgtaagcccgaatcagtgtccacaatttccgacatttctcc
aacattcagtgcaaaagatgcttcctcaaatggcttctgcattttattcttaccaaatgg
acccaaatcgccgctgcgtttggctgaactgcagtcgctgaactctttcgcaattttctt
gaagcgcgaaaagcgttcgccaatatccaacgcagccaattcggcatgataagactcgag
tgtttttgtcgcgtcctctttgctgcgtgtgattttgtcacttctccaagacttcgggtt
tcttgatccttcatgtttgaccaaaatgtgatagcagtggacaatcccaggctttttggc
catatcttcggcgtcacgagtaggacgctcccactgactttttt
>Hindica_4673_Transcript_1/1_Confidence_0.000_Length_763
cagcgcaattggatgtttccaaaagctcagcgtccgatttgggtgtttcctttttggacc
aaagcctcacttacaagccgttggttctgttgccttccgtgggctttggcgcggcgttgg
gacttcaccagtcgccaaaactcaaaacgaacagaagtgattcaatgctgcgatcgatgg
cttcggaagacgaaaaaaatgtgaaatcgctcgacatttcggtggtctatgaaaccgtcc
agcagtcgcgattaagtgaaattgacgattcacatttgtcaactgaaattcaaaatggtc
cctcgaggcttgagtttcagcgaacgcctgaaaagtcgacacgtagcgaagtttcagcaa
tttctgcggaaaccggaactcagaatcgcactcagagtccattgcctgaagctgtgccta
ctcaacagattcagccccaaactcctgaaccctctagggaataccgtgtcaaattagtgc
gacccgaatattattgtaagccatcgcccaaagagttggaggaatgtttccgtgaggatg
gaagctgtcggattgagtgtggcctcacagttggacggttgggttatggaagtgtgtttt
ggaagggcccaatttacttggatggaccgatcgacctggacgagattgtccacttccgga
acaaagaggtggtggtttatccagacgagaccaaacggcccgatgtcggcacgggtctga
acacatctgcggaagtgagcctggaacgaatttggcctatcga
>Hindica_6791_Transcript_1/1_Confidence_0.000_Length_1137
gtccaattaagacttgattgttacaaccaacaacgcaatcctcctttagcctcgaaaatc
cagccaatgtgtactgtaaaatctcgtgtttggttgccggatgactgttggatggacgtt
ctgtcgcagctcattcagccgtttgtcgctgcacaaatttccctcgtgtcacaacggttc
gccgcgatggccaaccgtcgcatttggacaaagcatcgaaaagtggcgccactttttgtg
tgctgtgaccgaattggacggctgaccggcgaacaacggcactttgtggaacggccaatg
ccaaactgtgcgccgccaaaaaatttgcaaatttcttccatcactgtgttcgtctgcagc
tgtcttgacaacgtgtttactttgttgtgccaactgagtgccgtccgaccgtgtgccatt
caaatggacgcaacggtggccgacccgtgccatcttcgactgttcgaacggcccgaattt
ggcacagttttggcccgtgcgaaacgcatccgatttggccatcaccccgtgtggggactt
ccgttgaccaccgttgtgtcgagtgccgactcaaaattggaaaatgctcgccaaagcatg
ctcaatattccaattttggaatgccatttgatcagtgaagccgattttccccatttgttg
ttttggcttcaccattccccaattacaaatgaacattttggtgccaaatggatcaaaaaa
cgtctcagccttttttgtgatcatttccccagcgttaaattggccaatgctttcattcga
atggtcattcagattttttcgcgttccaccgatccttgccaatttataatagaatttatc
atgcgcaattacgagaaaacacaccacccaaatggcttcaatggctttctctttgcttcg
gctcattacaattatgacactggcgaatcgcttaatttgcacattgtcaattcccatgaa
gagcatgggcaccaaattgttctattggaacgcaaaattaccgaaaaaatgtcaattgat
gcaaatgtttgtgaagaaatgtccgaagtgaaatttattgatgggaaaaaggaagagaat
gtttggatcatattcaaatgaggcaaaatttgaacattgcaatgatttcaatttgtg
>Hindica_829_Transcript_1/1_Confidence_0.000_Length_648
ctggaggatgatcttcatattctgatccaatgtgaggacaatgaaaagcgcgcgcgcacg
aaactcgacaaagccgtagacaaagtgaagaaattgctcgtcccatcgcgtgatggaatt
gatgagttgaagcgcaaacaactgatggaactgagtatcatcaacgggacttaccgtgct
aacattgggccaaagaactcgccaaccgttcctcgtcttactcctctgtcaatgctgtct
ccggtccactcacctctttcgccgcctcaccgtgtgcattccaccgtctcatctcacaat
atgttttttggctcgcctcttccgagtcccgtgaaggaatatggctcgccgcgttcggtt
ccatcttcgaagtccaccagcaacaccggcggtggccatggtcaatcatttgactttgct
cagctgaaccaaatgatgcatcatttcgactgaataggtctccgatcgcaaatagattgt
cacattttgttggttttgtttttatctcctcaagttcatccaatttctaagaattcagtc
ctaagttaattgtaatactaaataagcaaaactaagcctaagtgagttatataataaggt
gttattgttgtccttttcttccaataaagttatttatttaaaaaaaaa
>Hindica_10366_Transcript_2/2_Confidence_0.000_Length_448
aaccggtgggtataatctcatcagaaacaactgcgaacactttgcaaaatggtgtcgtta
tgctcttcgagaaagtgaacaggtgaagggagagactggttgtttaattcgattccactc
ttctgaccgtagagcattttgggccatgccggggtgatttgtgtgaccgcaatggctgtc
agcacttcagtcccagtgggcattgctgctggggcggccagtttcattgcattgaaggca
ggccaagtactgagacggaagcgaattgggtggtccatcatttgaattcgaatctcgtac
acttaattactctcaaattctgtaaagcattcccatatatttctgtaagctagcaaaaat
aagatctcttctccatcttctcttaaaaattatgtttgtctggaaataaattgaaaagtt
gttttgagtttttccgtgtgacgcttta
>Hindica_8087_Transcript_1/1_Confidence_0.000_Length_383
taagatcacagaactttttcgtattgtacacatcaaaatgagaccaatatacaaggaaga
ggatcgatgaataggataaaattaatgtgaatgataaaatggcgaatgatggaaaaatag
aaatgtattgcgtatacggaacaatcgaatattattcctggtaggttgagggatgaccgt
ccatggccacattcccagtgttgccagtcacactgtgcgccccgccccgtctttcttctc
ggaatgtctctctccgacaaaattttcagtcattggccgtttaaagttgttcaacgacgg
tggcaagagggggacaacagcacaaccgacccccccttcgtggattcgcattggcatcgc
cttttcccaccggttttgtgacg
>Hindica_11052_Transcript_1/1_Confidence_0.000_Length_411
gatggtcgcgtaccggagaccacacgtgggccagtcggtcccgattctccagcacaatgt
tcgtcatcaattcaagcaaaaagaccatcgcctcttcctcttccaaagacagtttgccca
ccggtggcccattgtgctggtgaccgttgtgtgagtggtggggcgaagtgcgaccgtccc
cggaggaggccgattcaatggaaagagtcgaacccaccacttgacgaatcagcggttgtt
gctcacaatcgatgccgtccgtctgtgcacggcggagcatttcggcagggggcacagcga
cattagacaagtcgacaaaggagtcttcatcttggctttcctgttgtgagtgccggtgtt
ggttgtcgtgttggtgctgctgtgccgccccgtgtaaagtgcagagaacgg
>Hindica_11500_Transcript_1/2_Confidence_0.333_Length_1775
cagtaacgaccgtaacgcaacgtagaacagagtccggtaacggctaccgtatgacacaca
ttggcgggaccattatcgccagcgcactcagaaaatttggtcccgcgctgctccacgaca
cggacggtcactgggtcggaaatgagtgtgccaaatgcgcacgcgtacgcaccaccgtcc
gcagcggtgacggggcggaagcgtaattcgccaaccgccgcgaggccgccacccactgcc
gcctccgcgtgcgtcggttggaccgattggaaatatttgatccgttgttgacccccttcg
gcaccatttgctggtgccaatgccgtcgacatttctcggccgtccttataccacgtgaat
ttgtcctcctcattgttgtctttgtcgcccaacactgcagcgaccgcttcagtaccgctg
ctgccagcgtccgccacacatttcagcgtcagtgtgctggcgctggtgccgaccaacagt
atgccaaccggggaagcgaacagacgcggacgacgtcgacggtagggcggtgcggcatac
catttttgttgtcgctggtgctgctgttgctgctgaacattttgattgatacccgacgcc
gaattctgatcagttgctgcgttgtctttgacggcaccagcgtgtgccgttgttgctgtg
cgacattgcgattcgcagtccgcacgcgaaacgaaccgattggcgttgccacggcaacca
ccgaaagtaaaccttcggcactgtcgctgtgccgcatcaaagtaccacattgtcaccagg
tcggcacatgggcctgcgtccattggcaacatgcacacgccttcgcgtctttttgccgcc
gtcgccaacatttcatgtcggcataaattttcgcactccgatttgctttggaatcggttt
ccattcccaccgcatccggaccaaaagaacagggcacatttgcccagcgatgcgttgtaa
taccattttggcacattggctccagccatggcattgttgtggcgccgttcttgccgcggg
tcattgccaccggtgtcgcagcggtcacgccccgcgtccggcaatcgctcgcacaccgcg
tccgctttccatgcggcgcacgcgcgtgcgcacgcctcgtacgagccaaaattgttggca
ttggcggcacagccggtgaagaaaaagcccacacaatcgcccaccgacgggtcataacgg
taacgaagctgctccccaaaacaggtgccacgctgctccggcaacaaacacaactctggg
agttggccataaagcaggtgttcccggggcacaataatcagttcttcttcctccacttcc
ccttctccaatctccacttcttgctgctgaccatcagctctaccaacaacaacaccatcc
tcattctgatcattgatcaacggtagagtttgttgatcatcattgtgttgaacccaatca
cttctctgctgatcacttggcttttgatcatcattagcaacaataagatcactagcagtc
tgttgatcactttgctgatcagcatcaaacggagagatgaattgttgttgcttcttatca
ctgctgcttatctgccccatatgattagtgtgcacaggatcagaacggtggtcaagcagt
tcagcagctgctggggttgatgggttagcgcgggtcaaacggacgggccatgggttagtg
gtggcggtgacaacgatcggattgggcctggtagggtgacaccgcgcctggcattcctcc
atcgtgtggaaattgttggtgttgccgagacatcc
>Hindica_14324_Transcript_2/2_Confidence_0.000_Length_414
ggaccaattgtttaatgggcaagccaacgagtgtaaaagacgttgaccaacatgagattg
tccagtcggtggccactttttttgaagaagagtggcaagataaggcttcccgactgggtg
gacttggtgaagttgggcaagaacaaggagttggcgcccatcaatcccgactggtacttt
gtgcgtgtggcatccctcgcccgacgattgtacatccgttcaccgacaggggttggttca
ttccgcaaagtgtacggagggaacaagcgccgtggtgttgcccccaaccatttctccaag
gcgtccggtgcggtgattcgtaaggcgttgcagtcattggaggaaatcaaatgggtggaa
aaagacgcggccactggcggacgcaaactgaccaaacagggccagaaggacttg
>Hindica_3451_Transcript_1/1_Confidence_0.000_Length_1574
ccaagtttgagctcaaccaattgccctctcaaaatgtccgatgggtttgccaaaatgtcg
cggtcggagcagctcaaaattggccgcgagcggctgctgcgctgtttggccaagtgcggc
ggagagttccaaagtgtgcgccatttggacgtgcagaacaaatacttggaggaatacaac
acccaactcagcaaatcggaactgcggaaactgttcaacaagggcagaatgcaggaagtg
ctgcaggaatatttgtcggaggacgtcgaaattgccattgataccgaacagcacggcgtc
ctttttctgaagctaaaacggccgctcaaagaagcattggcccatcagcccagaattgcg
cccaatttggtccccgcttcgaaggagggcgtttccttggccaaaattgtgcccatacac
cgatcaattggcaattttgtggacgaagtgccgaagaaacagaacgaagctgagtttgac
gaggacatttttggagacattgggaaagaaaaggcggcgcaactgatggccgacttgggc
ctcggggaacagaaaaatacggcgccacagagtgcggaaaaagcggccgaaccgcggacg
gaggcgacgaacgaacggcacagaatgggaacggcaccaccaccacgcaatttgagcaaa
gcaatgccgaagaaaaagccccaacaccttgccattttgactgattctgaggaggaagag
ggggaggaggaggaggagcaaacggtggagaagcccaacggaatgggcgcggcggtgttg
ggaaacggcggcagagcggaggaaaagggacgaacgacggacccatcggacaaaactcag
ccgccgaaatcaaaaggaatcgctgtcatttcccatgccgaaaaatatatttggcgggtg
aaacaaagccgagaggaggcgaaacagaagcaaaagtcggagcagcaggaggaaacggca
aaagggggcaagaaaatgaagcccacgagcagtgaggacgaagggccccccgagtgggac
gaactcagcgcagtctcagcgaacggcggggcgcccacggcgaacggaaagcggaaaaac
ggcgcgaaaaatgagatcaccaaatacgacgtctatttgtactcggccgtgatcagcaca
tttatgcacgtgcacaaaagtgccaccctcagcaaattgcacaattatctgtacgagaat
tattcggacgatggccatttcttccgggccacttttcctggccaagccgaccttctcgcg
tttgtgcggaccaactgcaaaaacattcgctgttcccaagtgtcatcaaacgaattcgct
ttgttgtggagtgaagacagtgagcagaaaatggtccgtttgctgctcaaagtgggcaaa
gtgctcggcggcggtgaggggacttacggcgactgaaaatcgcagcgaaagaagtgggaa
aagtgccattttctgctgccgattttaattgttacgcaagtgaaagttaattctatgcaa
atttggtttttgctgtttcgtggcactttcgcctgactttcccgactctctctctgataa
tctccgacgcttcg
>Hindica_6061_Transcript_1/2_Confidence_0.333_Length_617
taatcagtccctttccctttgcttctccgttactgcagaagtaaataatagcgtgggaat
ggctgatcgagactatcggccggcgatgatgcgcgccaattccaacgtgaacatttggtg
gccccacctgccaaccgcaattcggtccgaatcgaccaccgatgtgacgggttatttccg
tccctacaacacccaacggagccgtcccctttggctgtcgcagccctacccgaagtcctt
ccggcgccaagcgcccttccggcgaaatcgcaacgcaactgtgagtgatctgtaccgtca
ggacagtttctatttcttttcgcctctctaccgacgcgcgtccaccggcacacgaccatt
tgcaagtgacattggaccccacccgtacagttactgggcccgctacaacggatacggata
tgacaacggccaccccggctattaccgcacttattactacccggtggcggattatttcgg
atgaatgaaggcaatgacgaagtagcaggaagaaagaacgagagagagagagagaaaata
aaagagagagagagagagagagagaaaataaaagagagagagagagagagaggacaacaa
agaaaacgaggaaattg
>Hindica_15171_Transcript_1/1_Confidence_0.000_Length_542
cgaatatacggtaccattgttacagtactccaatcatttgccgctgataaatttggctct
ccaagccaatttaattgtgcactaatttgctgttgcttctgctggcatatgccgttaaca
cacgatgaattgtagcaagactcttcattgttcccaacaaagaatgaacaattgccacca
ggttgaattttcgcacaacatattggcttggcaaagcgttgtaaagtggtgtcacaaaaa
agataaggtgaaccacagccacccgagtattgacacgatggtcttggagcataattgtat
aaaaagtcggtgtaattattgcttaaaccaactctgtttgtcatatttgggtttgtaaat
ggtaacattgtttcatcgaggcggtaactttctgagcccgaacacggcacaatttggtca
tctggcggaaattgcgtttcccgctgtgttcgattctgatttcgtagacgccattgctcc
cacaaataatcgacaaaagcatgatgtaggaagaaaattgggtcctgtggtgatgtcgga
ag
>Hindica_11725_Transcript_1/1_Confidence_0.000_Length_1311
ccgacgcattggaggcccaattgaacgcacagcttcaacagttcgacagcctcttcgagt
ggggctccaagcaatgaattcgcatcggccgcgcagggatccacgcggatacgcaaaagc
aatctagcgtttggatggttgacaagaatgcggtccaagtcgcgttcgttgtcaaaacaa
agtgtgtacacgccgcacttttccacttggcgcagtgccgaccgagtccaacagggaaag
gcgccaaacacacggtcagacgacacataatgaagggcattgagcatttctacgccggat
gtgcagctgaatccgacggactgttgagaggccattaagcgaagcaacattgggtccgcg
ttgcaattcagcgcgtaaaacggctgtacccgcggaagacattgggcccaaagttcaagc
agcccaacggcacagtcaatgttcatgacgaagaaaggctgacggtccgccttggcactt
ttactgtccgcaatttgagcagcaaattccgccgaacggcgtcggcgacgcaaatcgtcg
tcgatgtcatccccaagcacagtgacggtgccgccctcatgcagccgaacggtgtgaaaa
gaaggcgagcgggagaagccaaactttgtcatgttcgaccgaagaaagttgcgtggttgt
agcagcggatggatccttatgatgctgaggtgccaatgccaaagtggggaattagggcgg
tcgcttcagtcgacggacgaaggcggccaacttccgaagccgaaagtgggagagacgctc
ctggtcgaccttcaactgatggggacgcacagtgacgagggaaaaagaggacgaaagacg
gaggaggggaaagcctttggagttggagaggggacgaattttggcgagtcggacaaaccg
ccgcttcaggacgaagtcggcagaaacaatagagtggggaggagggactaacaataatgg
agtatgtcttcacaagatatgtgaagcaatgtcaggtaattgcgtttgggtcgggatccc
aaggaggctcggcgttcacgtccaagtgttgtgaggctcgggttcggggccgcggttcgg
tgcagtgacttttcaacagtgccaaccgaagaacggcaaacgaagggagagtaaaaggcg
acagaagttctaaaggttcttccggagtaattttggattagttttcagggtagtcgagtc
aaatgacacgtccataaacgccctatcccggaagcgattacggactcgaagaatgcggta
aaagagacgccttgcgttgaaaatagaatactctgactgtctcaaacttgg
>Hindica_1723_Transcript_1/1_Confidence_0.000_Length_814
cattacagccgaggtcagaatccatgctaaacccaattcgacaagcacgacagtcttttg
ggcccggaccaccacaaccaccagaacacccagcaaagcactcttcgcattcgatgtgag
aaaaattttgtgaaactgcaaaataggatgagtcgcaattgctgcacatttttcccacgt
aacccgggtcacaagagcacgtcccattgccagtccgagttccgctgccctggcatcgtc
cgtttccgaaacaaggtttgcccgattgtttctttccaggacatggtgaacagtccgcac
caaaataaccatcatcacagcaaaacttcaggctttcgacgcataaaaatttttcaagac
ttgggccattttcctgatgttcgaaaaaccattttcccagcagttcttcgtgggtttcta
acagagaatgacacttaaattgtaaatccttaattccactaaatcccatttcagcagttg
aatcctttttgcacacataatccaatatttcaacaaaacgagtttcacttgtcttaaatc
tgcccaaatttcgctcttcccagtcggtattcccaccaccaaaatggagtttttctgttt
tttctagtccttccaaaaaagtgttcgacaaaaattgacaaagcatacatttgtcattga
tagcattacttgcagctttgactaggtaatataaattgactagcaggaggaatagaacgg
taaaccgcaaagataatgcataggatggacgaagaatgaaaaatgcaaacaacattttgg
cttaggaatactcaaattttagctccaatcctcc
>Hindica_5283_Transcript_1/1_Confidence_0.000_Length_629
aatacaacagccaaaaacggcgacggaagaggggcttcaatcaacgcgttggcctgccgc
gaacgtatcgttcgcgtgttggcccacctcgaacagctccaacctgacggggtcgagttc
agcctgatcagaacgcattcgctgctcagagaaaaaatgccacaaatggcgcttcaattg
caaaagaatttggtgcagcaccaatttttcatgcacagagaaaagccctttcggcaattt
caatgcgctcttttgctggacgaattggcccaaatgaacgacgatgccgaaggcgatgag
gacaatttggtctcggcactccgacgagcgattgacgccgaagggcgaaaaggaggcggc
gagggaaacggaacggaggggggagcagagaaaattgacaaaaacggggacgacgacaca
gaaaatggcgagaaacaacggccactgcccttctccgtcagtgaactgctcgtaaacggc
aatgcgaacgaagtcaacaatgacagaaaaagcgaatgttcaacgacggaaaggccaatg
ccaatggaggagggctgagggggggggagaaactgagccccagcaattattgcgtgatga
ctgttgtacatatttacggcaattttgaa
>Hindica_17255_Transcript_1/1_Confidence_0.000_Length_983
cggttggccaaaagcggcgcaattcgctgcacgtcgtgggtcactttctgcacgcggtcg
tcctccaaaagggtgcgcagtccgctctccgacaaaatgttctccgaatgggcgacgtca
aagacgacgagacgcaacggcgaagcgacgacggcgagcgcgacgagcggaaggtcagcg
agcggagcggggccgaaggaggccaatttgaagtcgagcgcgaggaaggcggaggacggc
gggacggagtcgaggtccacgcgcaggcaacccaccgcctcctgcgcctgctgcagcgtt
tgtgcaatttggacgcggtgcaaattgtcgcggttcagaggaaaaagagcggtcgccggg
agcattccgtccgccgacgccttcggcgaagcacagccgccgccgccattttccgctggg
ctggtggcgcttcggtcggaggatccgccgtcctccgcggtcgaacgaccgctctcggaa
ccgtgctcatctcctggtcgattgcggacgagttgtaccttattggaacggatgaaaaag
acgtggcggttcagcttgaggaacagcagcaattccttgggatttgtggccacttcctgc
cgaatactgtgcgggaaacggtcgcagaagcggcggtagaaaacgtccaaagggatgggc
atttcctcgttctgttccaacacccctctcatgaaatccacggcagccaacttcgcccga
tgtcccaccaatggacgaccctcctcatccacaaattggtcggcatccgtcccgttcggt
tccggcatgtttttcagccgcacccggtcgccctctaccatgaaatggtccgtttggttg
gccaaaaagtcggcaaattccttcaaatgacgtccggagacgagccggacttcgggggcg
gcctgcgaacgatggccaagcagcgattttacctgcatttcggggccgaacttctccaat
ttggccacaaaaaaatgcactgc
>Hindica_14302_Transcript_1/1_Confidence_0.000_Length_361
tcaatcgcgtccggcacttcgtctctgaccggatcttggattccacaaatggccaaccca
acaacgccttccgaaatgctctgctcatcgtcccaattgatttccgattctgagttgatt
gccacctccgttgggccaacggttcgttccccggccaaaacgaagtctttgtacgcgatg
gtcagcgtacgcagaccgtcctcagccatccgttggattacttcttcaattatgcgtttc
cttcgccgttccgtgaattcggtcggcgttccgtcagcgttaagaaaaaaggcgcatttg
ttcagcagaatctccgaggcgcctttcacaaaaacacggaacccaatgcgacggtcggcc
c
>Hindica_4298_Transcript_1/4_Confidence_0.167_Length_2144
aagaagccaaacgaagcccaggcggagggggaagaggaggacaaatggaaaatggcgagg
gaccaacgccaaagggcagagcgcacaaaggacggacaaaagagccaaaagggggacgga
caaaaggaccagcgccaggaatggctgttggaccatcggtcgaccctcgccaatcggctt
tttcgtgaggtttatggcccatttttgctcaccaaacgtaccaaaatgtacgttttgttg
tgttatgcgttattccttctgttcgcattgctcggcgtttggcaaatccgcgagggttta
aacccaaagaatttggtccgtccaagtttttacttgaccgatttctacgaactgatcgat
gagacgttttggaaagaaggactccaactccaagtgttggtgaacaatgcgcccgatttg
ttcaaccaaacggagcgcaaaaggctggccgaaatggtcgctgcctttgaggataccgaa
ttcacaatgcgacacaacgccacaatgttttggctggacacatttgaaacgcaaatggag
gaggaacgaaacacaatgaatatttccatgccaaaaacgagcgatgaatggtacgaacgc
tgccgcgagtggcttttggcagcgggcggacgccgcctttgggagttggacatggactgg
gccgagtcgccggagggcgcagcggtgccgcgcctgcgcgcgttccgtttccaagtcgga
ctgcgcaactaccgcacgccgacggaccacacaaacggctgtcggctgatgcgagccatt
gccgaccaatttgctgagttcaatgtgaccacattccacgagtattacccgtttgctgat
cagtatttggagctgaagccggcactctttcggtcggtcagtcatcctttgtcatggcca
actcaaagccaccgccaggaactgcttgttagccatagtctgcatgatgttcgtctcctt
tctgatgattccaaattggcacgccgcctttttgatcaccgcggccatcgcttccattga
cattggtgttcttggctatatgtctttgtggggagtgaacctcgagagtgtttccatgat
caccgttattatgtccgttgggttttccgtcgatttgtctgctcacattacttacgccta
tgcgaaggcccccgccgaattgggccccgacgaaagggccatcgccgccctggagacact
tggatggcccgtttttctgggcgccttctccaccattgtgggcataatggtcctagcgct
tgtggacgcccatatcattctgatattcttcaaaacggtgttcctcgtcatcactttctc
actgctccacggcgtcgtttttctgcccattttgttgacggtggcaatgccaaatgagcg
aaagtcaacggaaaggaaagggagtgaggggagacgatgaaagaagggagggaaaatgac
acgcgacaaaaacgcaacagacaaaccaacaaaggaataaatcccccccctcatcctcac
accattcagatttataaagcaatgtatgtaaacgtaaaaaaacatcaaaaacagttaaca
gaacaccgaaatgagatgcagtaagaatgaaaaagaacaatatgcacttgccacaagaat
taattgccaattatgccacataaaactcctcacaattcgactcacaacttcagactgttt
tgtatgtcgagaagtttcttcgcacaattacgcagctgttccaactcgcactgcttaagg
tcctgcttgatgatgaaattgaccccattggccccaacgacgacgggcagcgaaaggaaa
acgtcgtcctcaatgccatggcagcccttaacatttgtactcagtgcaaaaacgttgcga
ctgtttgccattatgcattggacaataattgcaacagaaagtccaatcgcccaactcgtg
tagcccttcaatttgatgatctcataggcgctgtccaccactttcttatgcacgtccttc
tcgctttggtcgtccatctgattgtgcgacaaattgacaccggccacattcactccgctc
cacacggcaacgctcgagtcgccatgctccccaataatataagcgtgacaattgaaaggg
gcgatgttgagacgctcagacagcaaaaaacgaaagcgagccga
>Hindica_16793_Transcript_1/1_Confidence_0.000_Length_3243
tttgagtgtttagaaatctcagattttttcaaaatgactgtgattgtttttctgattgac
accagcgcatcgatgatgcaaaagcaatacttaggcacgactctgctcgactttgcacga
ctgacagttgaacagtttctgaagcagcgccaacgcgaccccgcatcatccggcgaccga
tacatgctgatgacatttgaggagtacccgttcaacatcaagtccggctggaaagagagt
caacgtgtgttcaacgagcagttgaagggtctgcgcgccaaaggggtggccaacttcgag
cagagcgtcgagtcggtgatgcatctgctgaccatcaaccgaatgcagacgggtgctggg
gccggcatcgaaaactacggatttgggcgttttccgagttatgccgaacatgtggtcatt
gtgccggtggtggacggctccgaactgccggcgggcgactcaacggcacaagtgccaaaa
ccgcgttttttggtcggcaacgatttcacgacggagccctttcgctgggaccagcgcatg
ttccccattgtgttgcgtttgggcggccaccagcggccgtcgtccgttgccgccgcgtcg
ctcatcagcagtgccattggcacggccgcgcagccccaaccgccgcagcagcaacagcaa
acggtgccaatggccgaccgaagcattgccgaaacatacgccacgcaaatgggcggccgt
tcttttgccatcacttcccatcggatgctttaccaatgcattgactttattgtgcagcgc
attcagcacaacggcgtgttcgtacgtttccgactgaatgggcccaccgacccgacgcca
ccgcctccgaccgcaacagcgacggctggtccccagcagaatagcgccgaggcggccaag
gacagcggcagcagcacggcaggcgcaaatgtcgacctttcctggaccaattcgttggtg
ctggtcaaagccaagccgaacacagggcccagcttttggcccatccccgaggctttttgg
ccggactccgtcagaaactcgctgcccgcccgttctgcccaccccgtcgtgctgttccgt
tgcgaacgtgcggaaccgatgttcaaccccgagtttccactggacaagtacgagttggac
agcacctctccccttgtccagcacatgctcagccgacgggagccgaacctctgttggcag
gtgttcgtcgagggctccttcaaacagccgggtattgggaaaccgtttggctatttgaag
gtgtcctcctcctccaccgtcaatctgttggtgatgccgtacaattacccggaccttctg
acgctgttggctcaggccaaagaggggcccgaagtggtggccaatgtcccattccagcag
cgctttaaggagtatttgaacaccgttccgccctattattacacatatctgaagaaacaa
ttgaaccgcctgaaaattgcgcctccgtcgctggaggaggcgaacaccaaactgtacggc
tacatcaatttgggcacccatcacacgaaaatgaaacagcagggcgtacagcaactcgag
ttcgccagcattgccgtgcagaaatgtttgagcgacccgacaaatgtcaatttgttcggt
gccaatcccgcatcttttgtgaaactgtcccgggcgcgtgcactgctcggcaaggcgttg
ccgctgccgtcgtttcggcctgcgctcggccttctccaaccatccacgccccagcaatcg
caacaacaacagtccccgcaacatttgctgccgccccccgttggcggtgccgacctgacc
attttcgtgccgtccgcctccgcccacgcgtcctccgcttggtcgtcgccctctgtggcc
gtgccgccgtcgcaactattcaaaaatcctttcgacatcccgcggaccaatctttgctcc
cagttggacaaaatgcgcatcaacttcgagcaacaggtgcgcagcagcggcaacggcagc
ggcgccgacgtccacgtgttccaaggcggacccccggggcagaaggtcaaactgcagcac
gtcgaggacttggcctgcctgccaatcagcaagatgggcgtctacgaggactacgtgaag
tcgttggtcgccatcggattgggcccaaagcgcgagttggagccccaggcggcgcgaccg
cacgcgtttggcaacccgttcaagctggacaagaagagcaacctgtacattgcggacgag
gtgggcgagatgaatgccggtgccagcacttcggcgttgccctccgatttgccgtcctca
tcgtcatccaacggaggcggtacgtccagcagtggtgtcggaggcggtagccgacggcgt
cgagcagtgtccgaaatgggcactgtggcgacaacggccggcgtcgctgttcgaccgccc
cgtcgaaggcccggcccaattgacccgaaccgattggccatgtggcggcgacgtcgacgc
gcttcgtcaacggtttcttgtccaggcgatgcggcagttacaaatgcggaagaaacggca
gaaagtgcagcagaaacggccaacgacgaaataatgccaaccacttctgccgctttgact
gacgtgaccattggcgttgacactttggcaccggcagaagcggcggcgtccatgtgcgac
tttgaggaggaggcggaggaattggcaccgttgcgcatggcggacgaggaggacgaagag
gaagacgacgacggcgacggcttgcacatacaatggagggaagatacagcagcgacacca
accgctgatgaggggccaaccgtagcggtgtcaggggcaatcgaacggcgacgaatgggt
gccgacgccgccgtctctgaaccattgtcctctctcccttcggcattgcctccgtcttcg
tcttcaacttcgatgccatcatcgtccaatggcatcgcgccgtttgcactgaacgtcgat
ccccaactcatggagaaacagcgcaaaatccggcacattgttcgactgaaaggcccttcc
aatgcactcctcgcggaacgcgtcgttgcggtggcggccagcgtttcgtcgtcgcggaag
cgggcgcgtgagcttctcgagttgggaatagcggaggcggggcgcttcaagcgggtgaag
ctgtgtgagctgattcgcaactgtctgtttactcttttctcacaatgactccgttgttcg
ttttgattgatcacatttccttttatcactcagaggtctgattaaaatttgtgtccaaaa
aaa
>Hindica_7686_Transcript_2/4_Confidence_0.333_Length_738
gctgctgctggtgatgctcattgattggcaactgttcgtcgagtgtgccgagcacaaatt
cagccgcaaaatcaacattttcctccaccgaaacaatcaacgggcgcccggcgcggtcaa
agtataaagtgacggacatgccacaaatatcggcaaactgaaggatgggacgcaactcgc
gcagattgatcacaacacgggtgggcacgtcgatgcggtactgttcgcagtggtccaccg
gaatttgaacctccgtccgtcggactttgccatattcctcgcgtgggatgtaccgacagg
cggcgaattgttcgggcaaaacgaccaattccaaatcgctgcagtccaacggactcagca
gagcggagagcattttggcatgagcggtcacccgatttttgaggcgttggcgctcgttga
acacattgtcacagaccatggcatgctcacgcaacgacagcacaaaacaacgccgaatgc
cggacaaacattggaggtggacgtaggcaaagtccgagtgggggtccaactcaagagagc
acgagggaacggggccagcggacgattgggacgcgcttctgcaaaatagttcaacttttc
cctgttctttttcagcaagatttagtgaaaataggcgtgacgattgccggaagaaatttc
ttgaaaatgtgcatcaaactcttcgtcgccagtcggcagaacacttcgccgtccggcgcc
aaattttcgcgtgccctc
>Hindica_3260_Transcript_1/1_Confidence_0.000_Length_3170
gagcattgggcgttcagcaacggttcggcctccagcgcgacacggtgggacaattgttgg
taggagggcagctgcacactgcgcacttcgcattcggacgcaaaaagtgccaactgttgg
aagtcgtcgtcgggggctgttgtggccgcattttctgcgccggaggaggaaagcactggc
gaaagactggcttttgtgatcactttgttcggacgcgttggcaccgccgcagttgtcgcc
gatgccgtgacatcgttggccaatgccgtcgtctgttgctgctcattttgttgctgttgt
tgttgctgctgctggtgtttgtactgttcggcaggcccggccagcaaacggaacgatcgg
tcaaaaaaggcgcagcacaacaaacggccgcctccctttagccgaatgagtcgcccggac
ggagtgacagtgagcgaagcaccggtgcgatttgttggcacttggagttggaaggccacg
acggcgccagccgaagtgccaagccaaaggcacagttccaattttggcaccctcctcatg
gcgggtgagttgatgaagcggagactgcacacgtgctcctgctcctcctccgcctcctcc
ttctcccgggccgcagtttgttcggccgccgtctgtttgggctgtccgtccgccggggag
gcggggcgcgagtcgacgctcaaacgcccgttgcaatttgtgtcgttggtggacggctgt
tgtcgttgttcgacgatgcccgcactttgcggtggcgaaattgccgcgccatagtcgcaa
aaatcctttgggcttccgtcaccgtttccgcttgagctttgggtcggattaaaggtgaaa
gctttgatcagttggggccgttggaggcgtgcgttcaaactggcgccaattttttcgagt
gtgttgctcgattggcttcctgttgagtcggtggtattgtgccgtgacagttgcggtgcc
ggcggcactggaggaggcgattttggcgcattctgcgccgaaaattggcgctgctccgtg
gctggcgaaatggccatttcgcccatttggctgttgagcgcggacgaccaaaaagcgatc
ggctcacgaccgagcagctcatcgttggaccaggcgtagacttgtgtcgctgtgtgtgcg
tcgaccaatgcaaagccaacttttgtgcccaatgcgatgagaccgtacgcagaatttagt
gccaatgcggtgaccaactcgggccgagtgccattgacccacgggatttggcacaccaac
tcgggttgatatccggccggtcggcgcagtacaccgccacgcactttcagcggaatcatt
tccgcgtaatgggagcccaacgatgtgtccgtggaatgagaggaattgcgcgaggacgag
gacggcgccgccgtaagcggcgattgatcagccgctggtaccaccgccgttggcacagag
gtgccatcggcggcatgcgactgccgcttgagccgatttgtggccgaaacggctttaggc
gcctgttggtcgccgtttttgggcgatggtggtgccatagtcggagaaaatgttgttgaa
acggttgaacggcaaagctgtggcaaaaccactgtcgcaatttcttggcaacattccgtc
ttggcaaaaagaaacagtgtcacttggccagagcgactggcaacaagcagctggcgcgag
tccgaacacagctccacgtccgcaaccgcgtggctaaccacgggaagggtcagcagtgct
ttttcttcgcccccatttgctgcttgggccgcttgcatagaagcaatatgcgccgcaaca
tttttctcgaaatgccttcccgttttcagcttgtacataatctggagttgttcgctggac
gcctgccaaaatttgatggacccgtcctcatggccggtcaacagcatttcctgttgtcct
gtagcacattctcgaccaattccgccgttgagaggccatggccgttcgctgtgccgtacg
ccttggcgccgttggttgcgtccgaccagcgtaagggcggcgatcagttcaaccggacaa
tcggcaaaatatttgatcattgtgaccggtgattcgtgcaaatccatcggatgaggcact
tcaaaacaggggtacccttgagcttgcatgtccaccaccagcagatcgttgcgcagcagc
acagccatggcgtgcgggtgttgcgcagcgcaggcgtagggcgacgcgtgcagcggcagc
atggacacaattgggtggtccatttccagcactgtgagcgaccctttggcacgcatcact
gtcaccgatggcaatgcgccctcgtccattggcatgcctccagcaaaaatgaccatctga
tcgccgtcgttgttcacggcccagctgagctgtgtgatcggcttacatgccacgacggca
ttggcactgtccggtcgctgctgcgtctgctgatcactcgcagaccctttctcctcatgg
tggtcgtgtttctgcttctgctgttgttgttgttgctgctgtgcgttttgcacatcgccg
tgcggcatactgtgctgtgccatctcccgcggcttcttcacattccaaatggacagtgaa
ccgtcttggtggccggccatcagctgtttgccatcaaagtgccagctgatcgtggtcacc
ggactgttctgctcgtccgacttgaaccggtccacctcacgggtcagaatgttccacagc
acgagctgaccacggtcgaacacaattagcagcttggtcgggtcgatgggagagacctca
agacattttatagcccccggatgggtacgacagctcatatcaacggccttgttccattgt
attacgtaggtggaaagttcaaaagtggcaaggcaaacaaagtaaacattgcccttttcc
gtgccaacatacagccaccgactttggaaaggcaaatacaccgtcgaaatgcgttccttc
gacatgcgcaacgaatggacaatttcgggaattcgttgcctaaaattccataagtgtatt
gtgtcatcttgaagtgcactcacaaggccaccctcatttatcaaaaattgaaggtgtgtg
accggttcgtccgattcatgctttaacagctgatcaacgcctgcttgtcctaacagacga
acacagccgttgcccgagccgatggcacacaatttttggacaggatcata
>Hindica_10820_Transcript_1/1_Confidence_0.000_Length_590
agaaaaaggagggcacgccgggcgtgcgagtcggcggggacggcgaaacgcgacggtaat
gacgagacggtgccgaaaagaagtgctgctgatgccgccgcggattgtcatgcgaacgcg
gcgtgctgtaatggcgaggcgagcgcagcaattccccgcatctttggttctctgtgtcgt
tgttgtaccaccgctgctcaaactgtctgacaattttgttgctgttgtccaactgattgt
cgctgttgtaccaacgtttctcgaacagcttgaagttgttgtcgatgatggcggtttgct
gctgtttgtgaaccactgattgtgggttgggtgacgccgttcgccgctgtcgttgctgct
cttggagttcgtgccatggcaaacccgtgccgctaatgtgtccaccgccagccccgactc
cgatcggttccatggtgtccatgacctggcgtcgtgctcgtgccaccatcggttcctcgt
cactgctgtcccctccacggccaccgcccataaatgcgtcaaatggctgcactcgtcgag
ctgaccaagtcggctcgtcagtgtttgacatggcattgttgttgttgttg
>Hindica_10229_Transcript_1/1_Confidence_0.000_Length_2759
ccaagtttgaggtatattcgttatttttaagcatctaaaaattaggcattttttgtttac
gcaaattgagaaacaattcaatcacttggtctgagtttatcatggattatcctaccgatc
agaaggctcgcgatgatagcaaagctatgaagataatggagcgaatgggttttgcccacg
gcgaaggactcggcaaaaacaaacagggaataacggcgccaatagaactcagaagcagaa
ttggacgtcgaggactcggcattgaaacggagcagcagcataaggattttgaatcatttt
tgaacaacgagttggagaataagcctgtggaagaaaggccagaatgggtgaaatgttcag
aagagcaacgggacagcgcaattggccatttgaatgactcgtggataacgctgggcacac
ctatcacgaaagatgaacagttcataaaacaagaccgatattgtcccggcgaactcattg
ctgaactgatcgaagccaaaaatgttttcgacacaatggacagaaaggaattggaggcgg
ccagggcacgggccaacccctacgaaacagtcaaggcaggcttcttccagaacagggctg
cgatgaaaacggccaacctcgatagaatattcgagtggcgtctcagttgggaattcgacg
gagacaggcgattggctaaaaaccccctcagcgaaaatgagcgtgacaacaccgacagat
tttctccactcttttacttcgccgatgtttgcgcggggcccggcggattcagcgaatata
tgctctggcgaaaagccttttacaacgccaaggggtttggctttactttgacaggaaaag
acgacttcaaattggaacgtttcaaagccgcttcttccgattactttgagacattttacg
gagtcaatgaggacggggacgtgacgaacccagacaatttggactcattggaaaaatttg
tgcatgatcgaattcacacaggggtccatttggcgatgtgtgacggcggtttctctgtcg
agggacaggaaaaccttcaggaggtcctttctaagcgcctttatctgtgccaattcattg
tcggtctgtctttgtgtcgcgctgaaaaacggacagttaaagaggaaaacggagagggaa
atacgaaaatggcggagaaaggcggcaactttctgtgcaaactgttcgatgtgttcaccc
ctttttcgatgggtctcatttatttgatgtatctctcctttgaccgtatcgctctgcaca
agccgatcacttcccggcccgccaattccgagcgctatattttttgtgaaaatctgaatt
cgtttgggtccacaaaagtcaaaaactatttggtggaagtgaacaaacgaatggaaacaa
tggacagaaagtcggaggatgtgatggaattggtgcctgacgaggtgatcagtgaagacg
acactttcatggcgtacattcggcaaagcattgaacagacagctcgacggcaggtgttct
atctgaagaaatacaaacattttgcggccaaccccggcacattcgaccaggaccaggcca
aactgcgcgaggaggcgctgaaatattggcaactgccggacatcgaacggccaaaagacc
ccgcgcactttcaccggaagagaacggcacaacaaatggacgaggagagacaaatgcaac
agaaccaacgtcctgaaactgcgaatgaaatgttcagacgatacagcggagaaagggtcc
attttcctatcaaacgacaaattactcgttttacggaagatgttttgaggcgatgctctg
acattgctgagttgagggcacttttgatgcccaaaagcgactccgatgggcccgttttgt
tcgtctccgtcatggggaacaggaccatgcttttaatgcatcgacgaaatggcacaaatt
tcgaagcatttcagtcgattaaaggcacttttccgaaggacaccgttttgctagccatgt
gcacaacgctcttcgaagacacgggcaaaagtatgcacccgctgggcaattgcctttggg
ttttggacgcggccgtactcagcgaggacaatgtcgcccactttgacctgaaggccagga
acgcagccttgcgcaaatttgcggcagcggtgaaccgactgaatgtgcggagggcaattt
tcgaaaggaatcccaacaaagggcgacgcgggggcatggaattttcacgatacaccaatg
agcccttttccgaattgattgtggccgaaccaatgcgactcaaagcactcacagaacaga
aattcgttgttcgacaacacagaggctgtcgtgtcgccttcttcccagtttgggcacgta
atgaccgtcgggacccgcaaaactcaccaaaaaaatattttatcgagtgtcatggagtgc
gaatacaaaacgtgctgaatccaaattttatgctgatccgaaatgaacgcaatcaggagg
aagtgaagcccaggaccggggtcacagcggagcaaaaccgatgcacaagtttctatgatt
cactcgtgggatatttcccggaagatattagtgcttcccatccggatggccatccccaca
acggcgccatcactttccattggagctgggcacccgatttctcatcaaacttcacagtag
agcacatactgaacccggagatggaccatcacccggcaggacttacaatgagcactgtcc
gacgtttgattggctgttccgaaacagcggtgaaaaaggaagaaagggcagagagtgcc
>Hindica_6020_Transcript_2/2_Confidence_0.000_Length_645
ttccgactggaaaaattgtacagtgataaagaaattgataacaacaagaaaataatccct
taacaatggtattgtagtatttctttccttattgtcttctccgctttgctccttttgtct
cattgcgacactttttcaaaattagtttccatggcgggcacgtctcactaatttactcat
cgcgcctttgttcggcaattcggccaccaccgactccggcacactttgcagcgcgtgcgc
tcggatttccgctgccgaagtttccgcctccgttgtctccgccgcacggcgtttgatggc
cgtccgcacccgttgggcctcaacgtgcgccgcactttggccacacacgtgttggttcag
cgttttctgcacggcgttgtccatgtccgtgtgcagtcgagccgggcactttgcgtcttt
gccttggtacttctcacatcgccaaaatttcacttcgccgtttgcattcaagcgctcgaa
gacgtacaagtggccgtcatgctccaatttcggttttcccttcttcgatttgatttccat
tttacggcatttgttgataggcgccgccgggaaaatggtagaatggttcgacttgattat
tagttctatacggttgtttaaaagcgatttgaataacgattagtt
>Hindica_4476_Transcript_1/1_Confidence_0.000_Length_340
atggcttctgatagagcgatacagggcgctaatttggccgattgccgtgaggcgttgata
aatgcagttgtcgatccgaccatctgttatcagcagtcacttggccaaatcggccccacg
ttgcgtatgccccctgacggtggtcttcagtatatgcccatttatatacttggactgcta
aaaaataaagctttttcggacgctctgcaaagggttactcccgacgaacgtgtcgcagct
tttctgctcttcaaaaacgccccgatggaagttcttttgctggaactgtgtcctgctctt
tacgcctttcaccaaactctctactgtgagccaaatcagg
>Hindica_12479_Transcript_1/1_Confidence_0.000_Length_407
aggatgataaattgtaatacaaagaagtgaagaaaaaatccattataaaaaggctggatg
aataagtcgtctttcgtctgtcagagaggttttcgtccagccttattacaaacagagggt
ttgtgggtgtcctttatttggggacaacggttgatgctttgttcgtgttgatcggaacgg
atgctgacgaaaccatttttttggtagcaaatttctagagtaaaattcgtaactttcaaa
tgagacaatgaattgtgagcattatggatgaaatactagtaattgttgtgttcgcttagg
tattttggattgcgagaatgcccttacaacttttgattgttttttaatcttatccatccc
aataatcatcgactaacagttctgcagctggaaggtcgcgatttttt
>Hindica_2896_Transcript_2/3_Confidence_0.333_Length_1669
caaaaagtggtggccaaattggccccgcgtggtacaaaattttcttgcgctcatcgcatg
ccggagaaagttgggacaatgcaaaaataatgctgaaactctaactcaaagtgtgcatat
tcatattctcagaactcttcagcacttcgccaacgtcgccgcacattcttccgccactgc
cggtccctccgttgtcacagacggcacagaattttctaaaatttgcggagcccatccaat
ccgaaacggactttggtgagactgtcaatctcgtcaattgttttttggaaagcaaagaag
caaatgaattgcaacggttgctcgagcagagggcgcgcaaattggccaattggctcaccc
cgtggtggttggatgtggcctatctggcggcacggaccccgctgccaattgtcaccagtc
cgggcatcactttccccaagtttgactttggcacgcccggcattgaggcgcagttgcaat
gtgcggccaaaatcatccaagcggcgctcaaataccaccacaaaatcatcagtggtcagc
ttccggtggacaaaggccctggcgatgtgccgtttgacatgagtcagtacaaattaatgt
tcggcaccactcggatcccgggccatggcacagacacaattcggtacggcaaggaccggc
taagttgggcacggcacattttggtcaccagggacggacgcactttctatgtgccggtgt
acgatgaggcgggctgtccgctgaccattggccaattggtggctcagttgggccgtgtcg
tggcacttgcggaccaacggcacggcacgagcgcaccgcggcccatcaacattgtgtcca
gcgatgagcgcgaagtttgggccaccgtttacgcacgcattagtgagagaaacccggtcg
aagttggtctggtggaggacgctctgttcgtcatgtcgttggaccgtcattttgagcaca
atgagcccgccttggcgtcttcgtcgctgcaatttgaccccgacgatcggaacatggccc
aggcgttgcacgggggcggcacgcggcagaatgccaacaaccggtggtttgacaaaacgt
tgcaattccatttgaacgagtgcggctacggtggcataacgtacgaacacacgccggccg
aggggccgccgctggcgtcgctgttggactttgtctgcgaacagtttgattccaatttgt
tcgacttcgctcccgcggatggcaaaccttcgaaattggagcacccgcgcgagttgaatt
ttttgctggaccatccgtccgacgaggaggcaattcgacgatcttccgaacgatttgaca
atgccattagaaatttggaggtccgttcgctgaaattcaatcattttggcaaaaatgtgc
caaagaaagcattgttcagtcccgactcgtggattcaggtggccctccaattggcctttt
tccgtctgcacggctcccacccgcccacctatgagacgggttcgttgcgaatgttcgccg
acggtcggacggacaccgtccgattgcccaccatggcgtccaaacaatttgtggaggcgg
tggccaaaatgccgtctaaggagtccctgtcaattgggaccattgtggacggatttatgg
aggcggccattggcggacacaaacgctacgccagcgaagtgatgaacgg
>Hindica_9765_Transcript_3/3_Confidence_0.000_Length_450
cagcaggagcagaagaagggcgtgcagcaggacgacacggagacggaggaggacagcaaa
gagcagcggcacaagccgaagaagtgccgggagagcagcgaatgcttcgccgactcggag
tgtggcgcgaggagcaaatgcgaagcggcgtcgctggacaagaagaagaaggtgggcacc
tgcgactgcggcgtgtgcggcggattcccactgtttttgttttgcgagtttggcaagtga
attgcaatgaattggacctattaaattggatgcttgaatatttttgaagcgattagctta
atggtcaaataaaaccccaattttaatttgactttgataaagcaaagcaattattaaatt
ttctgtaatgccaaggcggtttcaacagtggcgccctttctatcgacaaaaacattgtgc
cgcgggagtgtggcgggctgaaaaacgctt
>Hindica_16874_Transcript_1/1_Confidence_0.000_Length_311
gtaattttggtgaagtttatctatcatgggaactagaaaataacttttttctgcaaaaaa
ttttaaattttattttgatcagtttctcgcctcattttgttttcattgcttgaaagcatt
cccgatttccaatttcgtttcggcggcactcattggtggccataaggaggatagcggcgg
cactcattggtgaccataaggaggatagggagcatttggcttgggagtttcatcatgctg
gtgccaatgtggtgcgtttggttgaggcactgaggcggacgggtacggtggcaacgacgt
atacggaccgc
>Hindica_6126_Transcript_1/1_Confidence_0.000_Length_358
gtttgagaacatttctaaaaaatcagaacagattaacccttattttaaataaaaaatttt
gtggcgccgaaacgaccctggcgccgaaacgaccccggcgccgaaacgaccccggcgccg
aaacggcgtcgccgaaacgaccccgtcgccgaaacggcagcgccgaaacgtcggtgaccc
gaaaattatatgcgtcgatttcgattttatcagcagcaacaatccattaaataatgaagc
gggaaggaatggcactcgaagtctgaagtcaaataaaactaaaatcaaaagctatgcgag
gactgaccttttgctgcttcgcttcgtggtctaaaataaaaaaatgaaagaaaaaaag
>Hindica_3962_Transcript_1/1_Confidence_0.000_Length_431
tttttttttaagtggcaaataatttatttgcacaataaaaacaaagttccagaacaaaaa
attatccaaaacattgcgaattaattttaaattgcggtaattaaaaaaacaacaataatt
gacgagtaccaaaaaatggacgttgacacaaacaacaaatgaaaagacttttaccgcgtt
aaaatgcctgaagattcaatgaacaatgagagaatcggggttgggttagacgaacacaaa
taaaaagttataaattggacaaacccctgaaaaaatccatactcgtggaaggttaaaaaa
caaaaaatcaaagatgagaagcgattaaaaaggaataaaaagtaaagttcgacttgaaca
tggaccgccacagacattttctcaaaatgtcgaactctaataggcttaatcaaattacga
atatctttttt
>Hindica_5385_Transcript_1/2_Confidence_0.667_Length_494
tttttttttttttttttttttttttggaaaacttgtagtgccttaagttctaaaattagc
cctgttatatttattcccgttttggtcgcccctgagatttgtcagaatttctgtccgctg
ttttcctccttccctgcttctcatgacagctcaatgtgaccgaaactgatcgcgcgattc
catgccaaaggcattgatgccccttgcgatccggaagaagccgccattttctccccaacc
ttcgttccatgaattcactcccagccaatattttacaagtcgtccgtcggtgcaattaac
acgaccataaccgatcaaccgaacaacgtggcctcccagggaagaaactcttatatcttc
aagaattccgccatcatagttaacgaaatcttcgtttgtgtttaaatctacgggcactga
accgttgtgcaaaatttcatccttgatcacttgttcccaggcaatgttttgagaaagtgt
gtgccaattgatgg
>Hindica_17141_Transcript_1/1_Confidence_0.000_Length_507
ttttttttgacaaaccaatcttcattcatttcactggagacaatgccaatgtgttgagaa
caaccaaagaataagagaaataacaacgagaagtgctcgagggatggtatttaattttcg
gttagatggcttttgaaagcgtgtttaattttcaaatgatgaaaatgtgagagatccttc
gctcgaaaatcacacgccaaacccactgaagaggtcttgctgtttggcgagttcgaccaa
cattgggtcatcgaagaatttgttcacagaaacatcctccgagaggccttttcttcgcct
tgtttttatcataaattcgcgtgccaaatgtggggccggctgcagttcgagcggccgaat
gacaatgcttttgtcgagtggatcaccgggcacaatctgccagtggctgaacacgcacat
gcaaaacgcctgtccctgggtgtgcgttcgcaagtccgtctcgaacccgaacgaatcgat
caccggaataaacgctttgattgtgta
>Hindica_11834_Transcript_1/1_Confidence_0.000_Length_382
ttttttttgcattagaattcgtttaatcatttcatttccctaatcaaaaacacaaacatt
aagcggacttgaacttcaacatttttcattgattatttaaaaaaaacattttgccaaaaa
tgcaatgagttttttttggtgggcaaaaattgactcgatatgcttgtataattaataagt
aaagcactgatttaagttagttgcactgccggaagtggaatgtgtaatgtctgattgtga
gcctaaggcatggaaaaagacataaaacaaataaataattaggacaaaaaatcagtaagt
tgtgtcagcagttcacttcattcctatttcttccaatagtcgagcagtgtcattgtcctt
ctcctttttacaattggctgac
>Hindica_2976_Transcript_1/1_Confidence_0.000_Length_1342
cgcgcacggccgcacgccgctgcaccacgcggcatggagcaaattcgcagccaatgtgct
gcgtttattagcaaataaaaagaatatcgctgcgagtgctcgcgatgagcgcggttggac
tccgctgcacaccgcggtggtggccaacaacgaggcggtgttacgcgtgctgttgcacga
attgggcgtggaaccgcagatttttgaccacgaatcgcgcactccccttcattacgccgc
gctccacgaccgcgcccaaatggcccgccttttgatcgaatccggtgccagcaacgacac
gcgcgaccgattcaatgtgacgcccgcccattacgcggcacagtgcgcgtcctacgagac
actgcacaccattatgaaagcaacgaggaaaacgtccgggaagggaacaaaacacgaaga
ggacggccgacggaggaagggaaacagcaccccgtcacagaacaatgttgttgtttttgg
actttccgacgacaaaagtgaccagaccgacggaatggctgaattggcagctgcgccatt
ggcgcatccgttggacaacgaaggccgaacgcctttcatgtgggcagtgatcgcgcagaa
tcagacggtggtccaacaaatgctgttggacacgcgcatggactgcgcagggaaattggt
cagcagcagagacgtgttcaaaaggactccgctgcatttggccgctttggtgggaaattt
ggagctgtgcaaattgctcgtcaacgaaggccatttgaatgttaatgacgaggacatgca
cggggccacgcccgaacacatggcggccgggcaggggaacagtgaggtggtcctttggtt
cggttacatccgtggaggccacgttaaaccgccggtggatttaattgaccggaccccctt
tcattacgcgtgcctcgggggccaagcgaatacagtggaagcgatgttgctttctctgca
cgtggaccccaacgacgtggactcgttcggctgctcctccctccattgtgccgtcgtttc
gggctctctccactgcgttaaggcgctggtggagaacaaatccgtcccgttggatttgtt
tttggaggacaaagagggaaggacggcgctggccattgcccgggagcaccaatttggcca
aattgtgcaatatttggacacgaaaacggcggcaccgatggcagactaaaactaaattgt
tcatgtgttggcattgtcaaatttcaatattacacaggaaaaagacagcacccattttta
atttcacagaattttatttttccaatttccgtctgacaaatgaaatgaaaaaattcaata
aaattaatcaatgcaaatttta
>Hindica_12599_Transcript_1/3_Confidence_0.333_Length_3364
ctgtccttatttttgtttgtttattattgtaattcaccggattcttcattatgtttctgc
ggatgattctttgttctgttgtttttttgcttcccctttttgcgtccaacactttggcca
gagttgtgagctgtgaaggctttgtgaagacccaaattcccggcgttgacctctcccgtg
tgcaggccaaactcttcacaaaccatggaaatttgaagtatgagacggaatgcaatgcgc
agaatggtcactttctgattccaatttacaacaaaggccattatgtgatcaaagtgtctg
ggccgaccggatggattttttcagaaccgaacagtcgaccggtggaaattgcagacgacg
gcacgggatgtgccaacgatatgatagttgaattagtcggctttgaaattgttggcgaag
ttctgaatgagggcggttcaaaactttcgttgggactttacacgacggaaaaggacggcg
gcgttttggtcgccaaaactgagacggacgggcgtgggcattataaatttaacgcaaaac
caggcgtttttgtgatttcgacaatgtccgacgcaggccaatgcgttgcgcgtggcaccg
tttcggtggaagtgaccaatgggccggtgaacgtgcgtccggacattacattggcaggac
acaatgtgcgggtgacagtgctggacgaatggggcaacaaaatggcggacgaggcggcca
aaattggtgaagggcgccaaggaaaaggggcggcggtggtggaaacagttgttgaactcc
tatcggaaaaccaattggatttccaacatttgccggtcaatgtgcagagaccacaaccga
aagagaacggcacgggcgaagaccggtggacgtacattttggagacgcggacgggcactg
ttctgttcgcttgtctgccctccgctcgttacactttctctgcttttgcactgctccacc
gccatgaggacaccaaacgaatgggcgttaaatttgagcgtaaaactgtccacgtgggcg
ccaatgctgcggaagtgactttgtctgtggcaagttttcgtctgtttggcaccgttttgg
accctttgggtcggcctttgttggttgacgacggagtgtccattttgttggacggagttt
cacgaccaacacagagcactgcgactttggcatcaacagcagacattggcacttttgagc
tgagcgaagtcagtggaggaaggcatcaactcggtgcgacgaaggaacactacgaatttg
gccaagcggtggtcgatgtgtccacgaaatttagcggactaattgaactgcggacggaga
gaattgccttttgcggcacaatttggcctatgacggcggctgatgtgtcaattgatgttt
cgcaagacgacggtgaccgaagggatgcaaatgcccatgccattgttattcggccggatc
ggaatggccgtttctgtcagatgctgacgcctggcaaatacatagcccgggtaatctctc
caacggcgtacacgccgcagcaacaattggtccatctgacagagaaaccatttgtcgata
tgaaattcacacaatttttgggcaaaatttctgggcgagttgaatgcttaggtgcttttg
atgacatttccgtggaattgttacgcgataatcgaatttttgccagcataaaaccgaatg
aaggcgacggcgcatttcaatttgaacaaatttcaccttctgtttacaaagtgcgcattg
tgagcaccgacaacatttggtgggattttaccgagaaaacagttaaactggtggacagag
acgtggatggagtccgattcgcacaaaagggcttcaaaatggacattcaaattacacatc
cgacaaaaatggaatattcaccgatcggtcagcaaaatgggacctctgctgctgatcagc
tcacaacggtgcatttggtgtccggccccaacactctgttcttcccattgacggaaaaca
atgccaccaaaggcaaacgcccacaacagcgtatggtggcaccgcaacagttcaactttg
cacttttctcgtgccatgactttggcattgccgttgttgccgacggcgacggagcagcga
caaatggccaacaaaaggacgacgacggcaccaacagcggcaaattcagagtcccgggcg
caaaacgaattaagatggtcgccgaagcgacccgagtaacgttccgaattgagttggatg
ccgaaggcattggcggcagcactcttatggatgaggtggacgtggcccttaactgtgaag
gatgctcttcggaggccaaactttcacctgtttccgatctcatcgacggaaccgtcagga
cattcgttttccgattggaacagcaaaaagttggcacacaatttgttgccaaggcacaat
ccgctcggcatctgttcatccccgaggccatcacgttcgaattcgatggcgactgtcagg
tgaagccgatggttttccgtgcacatttgggcaaattcctcgagggccacgtgaagccgg
ccatttctgaagtgagtgtcatcgcaaaacgccaccatcccaccagtgacgggaaaggga
tggaattgcgcaccaaaacggattccaatggaaaattcagcattggcccggtttgggatg
agcaggactttgcgctgacgctggaaaaggatggtttcgagttcaagccctacccatcgt
caacaccttccattggtgatggcccttctcatcgtcgttcgccctttgtcttctcggcca
ccaaattatcccaattgattgtccgttttgtggacagcgttttgaaaactccgttgaccg
atgtgctcgtttctgtcagcagttcgtcgtcgtcgtccgattttcgctccaacacagtga
ccgacacgacaggcactctgaacatcgtcggactggcacccggcacttatttcgtcagac
caattttgaaggaatacaaattcacggcaaattccttctctgcccaaattgctgaaggtc
aaacggaagaaatagttttggaggcaaagcgatacgcctacagcatttatggcaaagtgt
ccaccatcagcagcaaaatgctcccgtcgcccatttatgtcgaggcactttccgagcaat
gtgaaaaccatttggaggacgatgtggtcgattcgtccaccaacgaatttcgcgtccgcg
gcctcaagccatcgtgccggtacaaagtttctctgaaggatgacgacggagagagaatca
aagcgtttccgcacgttttcaatgttcagacgggcaatgatgacaagcgtgacgtggaat
ttgttgtgttccccaacgaaaagcccgcgccgactgttgccggcgaattggaacttcccg
caaa
>Hindica_1749_Transcript_2/2_Confidence_0.333_Length_1033
gtccaattaagttgtgctttttctccaaaaaaaattgctatttttcgtcgatgtccttcg
ccaaatcatgttcattagcgaaaaattgtaagccgttgaccgctgcagcgccaaggcccg
tgatcacgtgggataaacacgagcggatcagacgaaataaggagatttgggacaacccga
agtcaatcgtccatcggttgccacgccattaccaagaacgctattggaaaaattttgtgt
tggccgaccaaaccgctgtgcactacaaaccgccccaatttcgattgtactgggacgaaa
agcgaagagtcgaattggaaactgagtactttcccattctgccgattcattgtcctgaac
aggaccaaggcttgtgggctggcgaaggcatcattaagggctattccgagtcgggcccta
aaattaagaagaaaattttgccacgccattggctgccacgtctgtggattccccggttga
gccttgtgccgttgtactcggaggtgttggataaattcttcaaggttactgtgaccgaac
gtttgcttcgtgcggtggacaaacactttggcttcgacctttaccttttggagacggctg
acattgacataaattcacgccttggcttggacctgaagcggttgattctcataaaacttg
cggaagagagctattatcccgatgacgaggaacggcacgcgtacatccgtgcaaagtatg
ccgattttgtgttgccacttgaggaggccgactggtacgggctggagctgaacgcggcat
gccgaaaacagcaggacattgaggacaacacgagggcacggccgaagaaatacgaatttg
aagaggcactaattgcgcagttgcagggggagacggtggcggccgaaaatggggaagagg
caccgaaaaacagaaacgacggcccacaattgtgatccaggaaaatccggcagtgtttgt
ttgggtgggatggatcaaaaattctgtaataaatttttgtttttgaattgaaattttgat
gaaaaaaaaaaaa
>Hindica_11132_Transcript_1/1_Confidence_0.000_Length_380
aagtatttcacgagtgcttctgaagcaaaatgaaatttggcgggacgggcggaggacgga
aggccaaagacgcgcccttttacagaaagcagccaaaacacaacgcattgggcccgcatt
tgcaactctcattgcgaaaatttgtttcgtcgcgtcaattgatccgtccgtcgatgactt
ttccttcaaagaccgccatggcttctcgctaatgttggccaaattggtcgaactcctatc
tgatgacagcggcacgaattgcactttgaagagggatacaatttttgagttgttgggtag
cagttcggaatggaatttgggcctaattggcccactgctccccaattttttttcgtcctt
ttctgacactaaaaatacgg
>Hindica_1970_Transcript_1/1_Confidence_0.000_Length_564
ttttttttgtcaccaactgataaactttaaccaaaaccaatttacacacattcgcatata
aataacaagaacaatgggaagaatgtgaatgattttatcataattcatttctcaattttt
tgttttccgtttcattccaatgcatcaccatccgcagaacaccaattgtctcgcagagca
cttcctgcacttgcacttcttgtctgagttgagcttccaaaagtttaatattcgcacgga
catccttttggagtggttttccagcgtaaatatcaattgcgacgagtgccacgtcataga
gaatatcaaagtatgacgcgacgaacaaattatgccgaagaaagaagaacaactgtcgaa
gttcttgcttgtcgtggtctgccagtgcatggccaagacgattccgaatgcgaatttggc
caaaggttgccacaacgagatcaggcgaagcttgggggttcctcatcattttgccaacca
attccctaaacgacccttgacgaagcaggcgatcgtaagagcctaaattcaacttgtcca
attgttgctcggtcaattccaccg
>Hindica_138_Transcript_1/1_Confidence_0.000_Length_1470
gccttagcaattgctcgcgcgtgctgcgcatcagcaatgcgtgtccgttgtgcacggggt
tgcgcagttggaaggcgaatacgcagtcgcactgtcgcgcagcgaattcgcgtcggagtt
ccgctggcgtttttctgtactggtccaatccgtccccgtagacaattcgttcaaatacgt
gaatttcgccgcccaaaagccaatcgccgctgtccaaaatctgccgaatggtcgggtggg
cagggtcaaagtgtccaaactgtcggcagatgcgctcttcctttcggtgtttgtacactt
cggggtcgctgagcacggcgaccaaagagccttcgtacaatagccgcacttttgccattt
cgcctttttctgaagaattgcgctgctgtagaacagcacattcaatggacaatttggtgg
ccgagtcaatgggcaaaacgatggggacggattggctgatcgaattacccatcagaaaag
acttttcatggacgtcggtcgatgggaaaggatcgccggcaaattcggcagcaacgtgaa
aagactgcaagtccaacaactggccaaagtgcaaacactgcaggtattggcgctcacgca
taaagccgagcagcggagaggcccaaccctcagagagaacctggagccattggaggtcga
ccaaggacaaatggaccaccggacaaagttcgatgccacgaagcaaacggcaccgagaaa
tatcgtcagaaacgtaaagttgccggacggattgaccacaaaagcgaaacatggcatcct
ctggcaaaatgttccgctcgaagagaaaactcaacatttgttgaagacattgcgtctccg
tatcgacgcccgagtgcagcacgaggtcggctcgcagcggcacttcgtagccgctgtcca
cgccggtaaatccgcgaatttcgccagcgcgtgcctttttgtagagctttttggggtcgc
gtgcttcgcacacttcgatgggcgcgtccacaaaaatttcgaaaaagggaatgcttcctt
cgctgtgaatttggcgcgcctcctcgcggcccgcacggaacggcgaaatgaaagaggcga
gcaccaccatacccaagtcactgaacagtttggccacctcggccaccctccgaatgttct
ccgctcgctcctctggcaaaaatcccaaattcttgcatagtccgtgtcgaatgttgtcgc
cgtccaatgcgtacgcgggaatgcccaactgcacaagggccttctcaagtgcgaatgcga
tcgtcgttttgcccgcccccgaaaggcccgtgaaccacaaagtgcagccgcggaagcctg
ggaaacggcccaacacattggcacgctcctcccgagtgactttgtgctgctggaaggtca
cattggtcgcaccagcggcaaaggtcggaaaccgactccgtttgcggggggagttaagca
gaaaaagaacgccttcactgtcgtcgaaat
>Hindica_4294_Transcript_2/3_Confidence_0.333_Length_2210
cagcagcagcagcagcagcaaaaaaatccgaagctgtacaagacggagctgtgtcggtcg
tggatggaacatggacgatgcaattacggggagaggtgccaatatgcgcacggtgagagg
gaaaagcgcccggtgccacggcacccaaagtacaaaacggaggcatgccaatcctaccac
aagacaggttactgtccgtatgggccgcgctgccatttcattcacaatgagaacccatcg
cagctgaaggctttgatcgaacagaatgaaaaggcgttgcgaatggtgcaagaattggcc
gtcatcccaatcaatggttccgcttccgaaattccccgcaaatcgctgatcgtctcctcg
tcgagcgcatcgctgggcaattcgccattcggctgcgttttgcataaaaacaattcagtg
cacaccttcagcaacttccaaagtcagtatttggagaaggcgcagagcaacaacgcactg
caaaaccaccaccaccagcagcaggaaaactgtgcacattttttcccgtttaacaacgca
ttacaacagcaaaataataatcaccaccaccaaaatcaccaaaatcaccaacaacagcag
cagcaaaaacaaatgccattcgtcgggatgggactgaatttgatgggccccaacaacgtc
ctaccgtaccagcagcaccaaccgcagcaggacattgcgttcttcgcctctcaacattgt
tcaccagaaaatcaaaatccgcagcagtcgccgctgtcgtcagcgtcatatgaaatgttc
agcggaatttcccccaaacaccaaaggacgaccaccacggaactgttcgatcacggagga
atgacatcaccacagccgatcaatcaccagccccaccaaccgttcaatcagcagcagcag
agtcgattgggccaccccgtaagccaaccgttgtccccgttcggcaaggaacacaatcac
caacagcagtttggctacgacagtcaggaatggcatttggccaagcagatgcaggagatt
tacaatggcaaaaatggcaccgcaagcggggcgactggtgccaataatcgcggcaacaac
actaacggcaacagcgagttggacgcgcaacatttgctggccaatttgtgctcaagcgat
gatgaatattcgcgctcctcccttctgtcttcaactgctgactcgggcacggagtctccg
ccgatgactttggcatttgacgatgatacattgaccaaaccaaaaggcgacagcaaaaaa
atggtcagcccgcagctgatcggacaaatcgccaatttatcagacgccgaaagcgatgcg
cataatcgacggagcagtgacggggatactgtgaaggctaatctggtgatcggtgggccc
aacaaatgcgcgaacctccgccgccacaaccattcgaccgcctcgtcctcgttggcctcg
ttgctctcctcctcctcctcgtccaatgcccaccagcagcatcagaatggcaaagtgccc
aaactgtccgcggaagggcccacaacggcggcggcggcggtgtcctccaaaattcggctg
cccgtctttgagcgtctttccctgaaccaataataaatgtattaaaatgtccacaaatat
ccctcactcccccaaaaagcaatgtcaaattaatttggcattttttcacatttcgttttc
atcaatacgaccgacagaacggcattagtcctgccatggctagtaaatacttaacccttt
cctacacattttgttcttttattgtacacattttttctttttgtattacagagagaggag
cccagagacacagaaacattagaaagatttaaaaatagttaaacttaaaatttctacgaa
atttaatttatttaccacaagtgctctggaattctcttctattctctttagcgtagcgcg
ggacttgggttttctgggaaaacctggccttggcctgaaaaccccgggattttccgaccc
gttctcgggctgcgctactttcttcaaatgtttactcatcttagaacaacagtagtccct
gtatttcttctgcattagctttctcatgttccaaagcttggccataggcaccaaccgtac
cacaaaacaaaatggaaaattggaatgggaaaaaataaaatttgaaaattgattgggttt
ttcccctgccaatttttcgccgcttcatccaatcgccggtgttttttctg
>Hindica_9439_Transcript_1/1_Confidence_0.000_Length_1125
cgccaaagtaagtttatgcgaaatatgcaaaaatcaaaaaatataaaacaaaaaatgcac
tttggggccaatttttcattgcgtaccgccgctgaatttcaccgagtcggccaatgcttg
cagctgcgcccgcctgtacatccaaaaattgtgccgaatcggatcaatccggtccaaaac
atccaaatgttcgttgcctttttgcgtcatttccgccaattgttgctcattggccaccgc
attttcgcgcattttgtccccaattttgtcgatgagaaattggaacaaatgtgacgagtt
gcagggcggctgacgggccaacaattcgtcacagcagcgcacaatttcgggacggtcagc
gcccaatgggtcattgatgagaatgccggacaaataactccacgcactttcattgccagg
agccttccgaatgcagtccaacgtgtaaccaatttcacggtccataaatgccttatcggt
gaagccgttgctcagctgcgcaccgataaaatagcgataattccacgccgaattgttgaa
cacatccgcacacagacaaacgcttgcaaagtccaactcctgctcagtgaacaggtcgaa
ccgttggaccacccattgtcggtgttgccatgcgtggtaatttttcgactcttcctgcaa
ttgttgggcagtgaacggtaattcagcgtcgtaaatgcccgactcatccaccaatgtttt
acggttgtgccaaacttgataattcttcggactttcaatgatgacatcctcacagtagcg
caattcttcacgcgcatctttgttcaaagcacgcaaaatggcacgacggtattgccaaac
tgaataattggcgggattttgcgtgatgcatgtctgtgttagttggagtgcccgttcact
gagttcattggcattcattacggcacgcaaataggcaaaggcatcgtcaaattcctcgct
ggttgcaatacgcacgacggcattttccttctcactattgtaaattggggtaacgtcttg
ccactcgggtctgtcccgatagagcaacggaatgtaaccaacagcagcggaagaggggga
ggtggtggaattcattcaaaaaattacaaaaaaaaaaccttataa
>Hindica_10004_Transcript_1/1_Confidence_0.000_Length_967
ttaattttaaaacatcgtttagacagctgttaattttcgggcccatgcaaagcaattagc
tgaactcagacattggcaacaaaaaaacaaagggaccgaaccgaaaaccgaaacaaaagg
aagagcccaaaagggataacattttgtcaaacatttaataagtaagtgtaaaatgatgtg
aataagaataataataataatcacacacaaaacaaacccagtgaaaagacattatgatcg
aaatttggaggggaggaaggaacaacgaacgaacaagcgatagcaaacggtgaaaaggtc
gcacatccgccgcagtgatcaaaactcaaaaacaaaacaaaaccatcctaagatatttat
ataaaaaacaaagcgaaaggatgtgccgacaaatcaccacattttccaggaattgctgtg
ataaacgccaattgtctgccttttaaaaataaatttctacatttgagacaacaaaagaca
gacagtccaatcaaagaatgaagcgcatttcgggcaaagcgccaaccttcaatcacttgg
gggggggggtcaacgagtccatttgtctttggtttgtccacaacccttccgtccgtctgc
gctttcccttcacgcctccgtcgtctctttgtccgggctcttctcactttgctgctgctc
cccccgtgcgtatgcgatgatcagttgtttcatccgcgtggtgtctttgccgccgccgct
gcccccgccggacgcggcgccttgtgcgccccctttagcattctttgcgacgcccatcgg
cgccccaattgtgccaccggcgcctccttcgatcatccgcgccacccgctcccacacgac
cggtgcgtcctgctgagtgttcggcgactgctcctccttcagggcggcctcgcgttcacg
gttcagctttttccgttcctccaattcgttctttcgctgggcgtagaattgctccaactc
ctttttt
>Hindica_7686_Transcript_4/4_Confidence_0.000_Length_953
gctgctgctggtgatgctcattgattggcaactgttcgtcgagtgtgccgagcacaaatt
cagccgcaaaatcaacattttcctccaccgaaacaatcaacgggcgcccggcgcggtcaa
agtataaagtgacggacatgccacaaatatcggcaaactgaaggatgggacgcaactcgc
gcagattgatcacaacacgggtgggcacgtcgatgcggtactgttcgcagtggtccaccg
gaatttgaacctccgtccgtcggactttgccatattcctcgcgtgggatgtaccgacagg
cggcgaattgttcgggcaaaacgaccaattccaaatcgctgcagtccaacggactcagca
gagcggagagcattttggcatgagcggtcacccgatttttgaggcgttggcgctcgttga
acacattgtcacagaccatggcatgctcacgcaacgacagcacaaaacaacgccgaatgc
cggacaaacattggaggtggacgtaggcaaagtccgagtgggggtccaactcaagagagc
acgagggaacggggccagcggacgattgggacgcgcttttgaaaatgtgcatcaaactct
tcgtcgccagtcggcagaacacttcgccgtccggcgccaaattttcgcgtgccctcattc
ggtcgaaaaactgtcggcacagtttgacttttgcatacgctgaccgtgcggaggaggagg
cggacagcaccaaaccgtcatcggtcggctgcaacaaaatttgctcgctgaatttggcca
aaacggcgacgacggaagcaaagtgctaaaagcaaaaacaaacccccaagtccttaatga
aaacaaagtatgagggcacaaacatttcatgcccacaacaaaccttcagattttgctcaa
taacataagtgtagccattttccaagtgaatttcatgcactgaacggtccttg
>Hindica_3773_Transcript_3/3_Confidence_0.000_Length_4179
ctgctgctgctgctggtggtgcctttgctgagttgcgacggaggcgggcgtcgccgtcgc
cgtctcctgcgaatttgcccttattctgccggccgccgttgttgagctttttctgctcgc
tttttgctttagctttgccctcgcctgaatggtcgttttgagcagtgcggcacccaaatt
ggagcctttgaatgggtttgacgagggcgacagtgagcctccgctggccgctgaacccat
tgacgaaggccgtgcctgctgcggattggtgcccatgttgtttgtggccagcccattttc
atgcagtgatgtcatccgcgtaagtttctgttgcggtggcggcgttggcacagtcggaaa
ttgggccgacgtcgtttggcgacacacgcttccatcgctgtggtgggagagtgccgatgc
cgtgtccaccgccgctgcagcggtgttcgcttccaacatgtaaatggacgttttttcggg
caacaccgatttgaccgggcccagccaatgctccacccgctggcgatgctccatgaaaga
gccgaccaacgaattgtggaaaagcgcattggcctgggcacgttcactctgagagtggat
gaacaaagcgtattccaacagcgaactttgctccaaaatcagccgcctcaatgtcccaat
cacattccgttcctcctccgtacagacggcgaacgattgttccgagaaaaatggctggta
gttacgaactccgccgccgacgtcggcctggacaatgccgcgaatcatcccggacaaatt
gaccaacgactgggcaaacccttggccgaccattgccgcggtctctgccaatttgtcatt
ggcctcgcgcattttttcaatggccacttccacggggttcaacgggtccaagtccaactc
actgaccacggggcccatgctcagcaggtcgggcaagggccgttgtatttggatgattcg
tttgtggagccaaagccgcgtggtttcgctgtcctccaactgcgtccattttgtgtctgt
gcggaactctctgcgaaccaactcaaaccgttggaccctgtgatgtttgtagtaccaact
ggccaaacggcacggactgttctgcaacagtttggcgtaaacttctttgagtggcatcgg
cgtaaccggcacaatctggaggtatttcccgtccatttctcgataggtgtcctcgcagtt
gtccaatgtgtccacaaatttgaagtcggagaaattggccaccagccgctgcttgaaaca
gccccactgctccaggggacggccccgggcaacaaatttgaggttggccaagtgggaggg
acattttttgccataaaaggcgatcataaagtagtggctttccattcgaatcgttttcgt
cactttctcataaagcaaagcattccgtgccaacaaatcagccaacttggcaaagtcaaa
ggtggccgtctcgtaaatgttggccaactcccgattcgtttcaatggccaattcccagtg
ttctccttgggagaacagctccgccatttccttataaatgtgctccttcagctccaactc
cgtgctaaattcggctccgccacttttacgtgccgtcccacaaaggaacgactcgggccg
atgtgagctgctccaacgcaacaaatcggcgtgccgtttcagcgtcagcccggcctccac
ccaattgccaacggtgcggtgcaaagtgtacagcttgtaaacgtaaagcaggtaaagttc
ataatgctcgatggactggtagaagtcgacgagttgcgcggtgcaaaacattcccatctc
ggccatctcgtcgccggtgccgtgctgtacggatctgtacgcggcgaacagttccaacag
cctatcgacaatctggacaaaggaacgaaacgcaaattgtcggtcgggcgccacgcattg
gtccaggcagtgccgttggaatgcgcgactgaacacacggcgaaaagtgccgaagggcgc
gtcgggcaacgaaaagtccaacaacgggtccaaccggttgatgaacacatccgaaaaaaa
cttctgctgcttctgctgatgctccacctttttccgtcttcgcaccaccacttttgagtt
catttgcagttcagtggtcagcatgtccacaaaaattgagactgcaaattcgcagagaaa
gctgccggcaaatgccatctcaagcaatgggccggtgatgtgcggcatcagctcgcattt
gctttccggcacaagtgaaaaccaaagggcccttaaaatttctgtcgcgtattttttcag
cctttgttcaacggcttcggccttttcattttgctggtcacacaaatcgtcctcctcctc
ctcctcctcatcgtcattttgcgttgtgccaatggcctccgtttcgtcgctgcttgtcgc
cgtcgcttttggcactttcgtcgctgtctcagctgcgcaacattttgccaacgccacaca
gctgagaatgcattcgcaccaaatgaccgcgtcaaaatgcgacggcgtgccaaagtcgcg
ttggcacagcgcagcggccattcgcaaatgcttggcgaacagacgcaattgaacacgacg
cagcgattgccattccgcgggcacgggacaacggacgagcaaatcgcggaacatgtgcag
catttcggacagagtgtcaagccgttccaattggttggagagagagcgaaaataggcgtc
aaaatgttcggcggaaaatgtgtccaacagtccgagcagcaaagcgtgcagagtccgctg
atgggttgggtcccccagcaaagtgaccattgtctgattcagaggccgaaagcatttgcg
cagcacaagttggagctcatcgaaagtgccgctgcctttggccaaatttttacttttggt
tgagaacaaacgctccaccaatttggccaaaatttgagcggactgctgcaccgactcgag
cagagtgatgtttgagctgctgctgccgtcgtcgcccgaggcgattgctgtgccagcgct
gcattcactgcgactgcgcgagcggtccataaaatgagtaatgccaccgccgcacggagc
ctcgtcacgcgcatggggcggcatcagtgagaccaactcatccaggcaacggcacaatag
cagggaacggcactcagcgatagcaaacagcttcgtctcaatgagttccccgatgaaatg
caaccgctgactcatcagcacaccttcggataacgaatccaacacttcagcggcatactt
ggccaattcgcttggctcgtaaatgccttccaccgacgccattgggcccaaaatggacga
ggccaagtggcgcattgccaaattttggcaggtcacccgtcgtccgggtcccatcagcaa
acgacgaattgccgcaagcaccttgtccatgtactgcttgaactctttgttgacatcgtc
ctgctgctgctcctctcttgaggaacctctgatcagttcggcacaacgcttagaggcaat
tgcgagttggacaagcgaattcagtgcgttgagaatggtcataagtttgtcatggaacgc
ggcggaagaggaggacacgcacaaggcatcggagccttcgctttcgatataccaaacaat
gtgatgcaaaatgaaagcgaagccttttggggaatgtgcgcagtgaatgtacggctccaa
gtcgattttgaacagggccaattggccacaaaagtggcaaatgtaagccaatgcgtcgaa
aacatttcgctgaaggggcgtcatggcatcagcgatttggaaaagtgcgtccaaaatatt
tcgcaaaaatttgcgcaactctttgaccattccgtcgtgccgtcgctggtcgtcgagtgc
caaacaaaactcatgcagtcgctgactcagcagctgctgaccattgtttttccagcgcaa
aatttgcaacagaatggggttggtggtgtgcagcattgagttgacaaagctgacaaactg
aacgccgttgtttttgtcgttttgcaaagtgtacggaccaccgccaccattggcactgcc
aacgccaacaaattgtgccgacaattcgtgccgactcgccgtgtcagctccaccagtgcc
accgcctcctgtggcggcggacagtgcgcgaggacgaagaagcatttccttgcgcgtggc
ccattgggccaaataggccacactgatcggccgagtgcc
>Hindica_2100_Transcript_2/3_Confidence_0.333_Length_320
ttttatttggtggataattgagcctaaataaagtgaaaaacagaagcacatgataaaggg
atgaaaagatgagttttgaatgggcgactccttatcagtgatcagatgggggctgggaag
caagcaacaaacactgactgatcatttagcataaatcagagatgccttggaggacacatg
gaggagtattggcaaaacaccggtgaattcacaaaatagaaaaaagcaatgtaggcaagg
agatcggttcttaatgtttcaacatgacaataaaataatcagtataaaaaaaaccccaaa
acgaacaatcgaattctgac
>Hindica_1020_Transcript_1/1_Confidence_0.000_Length_1745
agtctccctcccctccctcgatggttccttcacagaatgcgtcctcggcttcgtctccta
ttcttcatcttcaaataaatttacagagaattggaatttattcatcggatgattgcccat
taatttgggcgtttggatgggacagaataataaaaagcatttaaaagattggccaataaa
aaacggctcccatggtttcctccaagttttcgtcttcccattccatttttttggcccaaa
aatggcacatctttccgtaaaattcgccctcgctttgctcctcctcctctcagaagtggc
aaaaggaaaagcccaacacggctaccctgtcaattcaatgtattaccctcaacagcaaca
gcaaaatgcgccgcttctcagttcgcttcagttgtgccaacaacaagtcaacagtttgca
gcagcaaatcgcgtcaatgcaaaatcagaaaatggcaccggcggattcggccctaggcaa
cggcacgcaatcgcagcaggggacggacagtgccaagaaccttttggacggggcggtggc
gatgaactcgagctcaaaatttgtgaaaagcgcatttacatgaaaaagcaaagcaccgct
ggaaaaagaaaggaccaaacaaaacattacggccgttggccaatcgacacagaaaagcaa
aatccagttacattcagtcaataaacatccgacaatcaacacaattagcctaactgtttt
tgccatgggtttacgactatttggccatcgcctgcttttcctccgtcgtcaccccaaaaa
acatcgttcccaatttgcttttgccgtcatttcgctgattttgtggatgctctttttgtg
cctccgcgtcaattgcgtttctcttctgttgtgcgaaatttccaccattatcttcctcaa
ccgctgctgtgtccgttttgtcgttcgttttggtctgcgaataattcgcgtcggtttccc
tttggttcgctttgtccgtaaaattttcgtccgtcccattttctctgtttgtctgtgctg
ctgccattttcagaggcccttttgcggcgccgcattcgaagcacactttgttaaggcgtc
cattgattttgttgcagctgacacattgccaaaccccggccaaagctcgacggattccct
tccgctgggcctccgttggcagccccttttcgcagctttggcactcgaaacggagcattg
agttgcggtggccacaattcacacaaatccacgcccctttcccactcttcgtcgtccttt
gttttccaccgtcacttttcatttttttcggctcaaatgtcgacgtctgcggttggtcca
ttttcattggtctgttcagttgattgtgatcagccgttgtcactccatttttttgcaaca
aatcattcgccaaatttgtcgcggtcagtgccaattggatgagtttattcgacaactgcg
ccgcaatttgctgttgcgaagtcgccaacggatgagaggccatttcagtgtgaacctttc
ccaatcggtccaaaatttgccgaatttgatcattctgttgcgcttgcgacgaatccgagt
gttttcttcgagcctggtcaacatttgttggcgaatggcgggcacaagtaaattcagcgg
aaaagcaaagccaaaaagggaacaatggcacttcccttggaaaatacttagcgatagaaa
caggagaaaatagagccatctgctgagctcacaaacaccgacaaaaagttatgtttagcc
aatct
>Hindica_4691_Transcript_1/2_Confidence_0.333_Length_2011
acaaaaatggagagagaaagagcagcgaaatgaatgaatgaatggaggaagggtgggtgg
tgaaaaaaaaacaaaaaactaaacaaatgcccggtttttgaccatgtgtaaccacagatt
gtattgggagaaactataaaatggtgagacaaaaagtgggaaaacggtaggaaagcattg
gaaataggtacggtgaaatggccaatcggtagggtcgatcactcttttgttgcgctgtgc
ttaattatgcccaagtgccacttccgccgtgccattttacacattgtttgtctgttctgc
tttcatcgattcatcagctgagcactgacaagttggagctgttcgttcagctccatgccg
ccggagtgtccgagctgctgcggctgtttcattgccatggacccgcggaggccgagcagt
ccgtccaccgcggcactgtcgctggactgaacggccctcagcaacccgttgaaggagttc
atttggtgctgctgcgcgtgtgccatcggcgaagtgttgtcgttggcacagcactgctcg
atgttcgtctgctgctgcatttgctgctgtggtcgttggaaatggcgcgtgccaccgctg
ccggcgactgctccggcggcggttggccttcccaaacccaacggacgggtgggagaggag
gactgactggcctgttgctgttgttgttgccgttggtgttgttcgtccgccgatatttgc
gcaccgcctccttggcccatttcctgctgttggtgctgcggttgtttcagtgtcacgtgc
gtccgctccctcgcggtgccgcacatcgacgcgtcgccgtatccgccggccgcgcccact
aaaccgcccaaaacggcagcactcatcgccatgccgccaatggagtgcctttcccggttc
atgtgtgttgcctcgtgccccaattgttgggaccgttgccgaaattgacgtccacaatat
tggcacgtgaacggcttaaggccggtgtgaattcgctcgtgctggtccaaatggctcttt
tgcgtaaatctcttcgggcaatagcgacaatggtaagggcgatcattgatgtgaattttg
ctgtgctgctgcagtccaccgcgcgctttgaagcgcttgccgcactgcgtgcactcgtgc
attctgaccaggcggcagtcctccaagtgggcctgcaattccgcttggccacccgcaatt
ttcttcgggcagtacagacacttcagcgaattgccggcggacgagcgctgtcgccggtgg
gcagcgacggcggacaatggcacagacaaagcgccgtcggcggtggacgcaacggcggcg
ccgtgcagggaaccgccggcgatcggcccggaagcgccgtagacgccgaagggactggcg
gcaacgcccgcgaggttgttggtgccgaacagactgttcatgtccaattggtcgtggaaa
tggccggcgtaattggccaattgattcgcggcaaaatcgatgccctgcagcaacgccccg
ttgattccggccgaatgcggcacaatttggtgtccgatcacgttattgttgttgttgctg
ttgttgttgctgcctctgctgcccattgtcagctgttcgttttgctgctgctgtgtgccg
ttcccattgttgcggccaagcaaattgttaatcaatgccgcgggggacgcgcgtgccaac
tccgtctccgagttcactcccccgctggaaatgctcgacgtggcggatggaatgcgctgg
ggctgtctgtgctgcggctgaatttgtgcggcgtcccccgcggcgcatttcgttcggccg
ctgttcagcgactgttgctgctgctcctcccccatctccttcttgatcctctgctgctgc
tgctgctgttggactaccaaatggttgatcaggccaaggtcgtgttgaaacattgaatgt
gtgatgaaattcttctcctaaaatggacggtcccgacgggggacgtaaggaattggccac
tttcaatgggctttgttcatctcaaacttgg
>Hindica_275_Transcript_4/5_Confidence_0.400_Length_4283
taagacgtattttggcacttatttttattgttgtaaaatttaatggacaccgctcaacaa
attgggcgctatatgcgtaccgatcagcaaaatgttgacctcttcaacaagctcaagttg
gacgacccttacattggcaagggcaaaacagccttctccggtctatccgatgcggactac
gcgcggcacgagtcatttggtgtgccgttgttctaccaaagttggcatcactcattccct
caggagctgctcgaccaattcaaacatatgcaaagcaattttgccaccggtttgttgccc
tccataatgcgtgcctggatgtccatcgattcggacctgtacctctggaattttgagaca
aatcgtgatcttgcctattatgatgccattaacaacacaattttgcatgtcgacattgca
tcgcccaagcccggcttcacatacccctctctgcactcaattttggtggtggccacaacg
gtggacattctgctgctggcactcagtttccaggacagcggtgggcacgcgttggccccg
gacgccacaatgggcgaactgcgggccgccactctgctgatggtcggcggtgcgccgctt
taccggttgccacttgacggactgatcgtcaacgacctctgcacaacggccaatgggcgc
atttttttcggcgccgatgacaacctcttcgaattggattattacggcaaaggctggttc
ggtacgggtggcagctgtcgcaaaacaaaccattccaaacggttgctcaactatttggtg
ccggtgctgcagattttctacgccaaggacaccgttttccaattggccatcgacgacagt
cgccatttgctctacgtgctgatgaagagcggctgcattcagctgttcgatttgggcgtg
gacgggcgcagcatccaaaagttcggtgcgctgtaccgtgaacacattgagcacatggca
cgcgaagcgtgcaatgtgcagcccgaactgttccacgaattggtctcactcactccggtg
ccgctgggacagtccgtcaatgtgaatttgatcgtcaccacctccaagggcgtccgtgtg
ttcgtctcctgcctggcctccccgttgttcggtgttgagccttcgtcgctcgtccaccag
caacagttgctgcgcgcctccgccctgcgcgtgctgcacattcgttttccacccgaaacg
ccgaccacgttgccccatttactcaacatttacgccgttcatcggtccaacgattgtttg
ctgatggccgcgcccgggcccgctgaacaggacacgtgtcagctgttggcccattcgtcc
gcttgctttgcggtcggccatcgctttgtcgaacattgtatccaacttcgaatacgggga
aatgtgtggaaaattgtccattcacgtccgcaaaggagaacaccaaaagagcatcggccc
accggcagggaagacgcactgtccggccccccaggcgatgaccaccccttggctatcgaa
caactgcaacatccggtggagaagttccacgtgatcacctccaagggtatttacgtgttc
gagcactgttccccgctggagttgttccgccgttgtttggcccagcatgggatcgactcc
aagcaattccaggcgttggccaccaccgtgtcgccggttgagctgtgcgtcatggcgttg
ggcgttctgtgcagtgaccaggcatccgaccaggcgatcaaagacgttgcgctgcgtgtg
ttcttccatttcggtggagagccacagttgtactacgggacgcatgaccaccaccaacaa
atgcaccaccatccgtcagtgatcatgccggacggagttgcgggtccggcacggatgtcg
ttgggcggcactggtggggatgggtacatgaacggcacgttgtccaatgccagcatgttc
atgcccagaacgcctcttcgaacgtccactccgcaacagaatggtggcattggtgcagca
ccgggcgggggaggggccggggcggccgtgcacatgaacggacacacgccgctgcaccac
caacagcagccgcaatatttgacgccgggtggcgcatttgacggggaccagtccattgtg
gccggggcacagctgatgccatcgccacgccacgagtcgctgcacacactgttcgctcga
attgtgaaggacgtgtggcgacggaatttgtgcacgacacagtcgagtaacaatgtgtat
tctgctcttggcccagctgaggtgagccgagcgggcgctcagttgggcgccttgcgacgc
gccatggacgaatatcagctgaccacgggcggtggtggaaaatcgcctcaacacgccgcc
gccccgctcttcttccatctcgcgccggcacaacagaaacgccaaagtgttggcggtggc
ccggcagactcaaatttggtggaacaggaacgacagtcgttgctcaaattgcgcttgttg
gtcggcacggcgtgcgaagtgttggcactttggggtgtgttgttggagcacgaactgcaa
gtgatcttcgtcatgttgccacccgatgtgcagaagcgattgttgtgctggaatttggag
gagctgatccgtggctcacaagaagtgtgctccgatctgatcaccgcgctgatccgtttt
tacattggggacgacgcgtccacgtcggcgatcagcgatcggttgcgtctgatgtgccca
agtctgttcacggtcgacgacgccactgttgtgcgtgccatggaaacaatttgtcgcgcc
aaagtgagcactgtcagtgcggagcaacgggccgaaattgtgcggacagcggttgtccaa
ctgcgacagtccatccaacggttgaacctggtgcagacttgtgacctgctcgtgcaagtg
ctcttcttcgagggcattgtggaccttgcgttgacccgggcacagcgtgacgaccccaat
gaattggcattggtagcatacaaaaaacacatcggctgcactgctgctgaactggtcggt
gttgctgctggtaccagcattagtggtgccaccgcggatgttggcactctgtccatgccg
acaagcgcaagcggttcaacggcggtggcggacgcatggcgtaagcgccaggaggcttac
aactgtgtgctggagacgttgcgcttgctgcacactctggccatttcacgcggcggcggc
ggcgctaccggtcgacccactgcttccgctgaacttgcccaactccaactgggccaatgc
gtgttcccgtccgcggacgcgtgccgaaaccaactatcaccggcccaagcggagatggaa
cgcaacaaggtgatccgcatggtgttggactcggacgacgaacttgccagtgtggcggtc
ttccagtggatgctcggcaatgggatgtctgaccagctcattgagcaaaaaccaaggcat
ttggagacgttccttttccacgagattgaggcgggcaagggcgccatctacatggacatg
ctgtggaaataccacgaacggagtggtaactacctggacgcggcgcgtgtgttgacagag
atggcctccaaacggaccaatcgattgaacatcaacaaacgcattgaccacttgtcccac
gcgttgatgtgtgtgcagtcggcacccgaaacacgggcaaactctgagctgcgccagtcg
gtccaggacaaacttgacgtggcacagattcaacagaggaccaaagagctgctcgagtcg
gacgccggcatcgatgtggaaatgacgccacggggccgtgaggtgttggacacactcggc
ttccaactgtgcacgctgaccgacctgtaccgggtcgcgaatgcgtacggactggaggag
gttaagttgagtgtgttgcattgtgccggccgttacgatgccgaagtggtggagggcgtg
tggcgtgacttcctgcagaaagagctccaaaattttgtgctgaaccgtagcgcaatggac
aggacacaaaaggccatttcctcgcaattgcttcggctcaccaaacgttacaaatcgtcg
ccacaatttgtgcctttagagttcattttgcgcgagctgttgatgttctgtctgaagaat
gccgcgccgactcaatggctgctcgacttatgccgtgaagcagaaatcaaactggccaag
ttggtggcggttgcatcggaacagtacagagttgaccaattctggcgagtaaatgcgagt
gctcacaaattcatgttggagttggcattgaccgttggtgaacggttttgtcgagatgag
cagtcatcccagcagcagcagca
>Hindica_6036_Transcript_1/2_Confidence_0.667_Length_390
gcgcgtctcttacctcatcgcttgcgtcctggctctcgccactgctgcctccacggccga
agccgctggccgtgccgacccccgctgcctaagcaactgctttactcgctgccgcaagac
ctgcggcggcccggcgacatcgatcgactgcctcgattgtcgtgagatgtgctatccacg
ctgcggctacccgatcccgtaaagctgtccaaagtcaaatcaggcaattgctggcgagtc
gcgaggtgattcctcaacttgtcgcgaaaggggtgtggatcaaggcaagtttggttgcat
ttgcgctcttgacatgtgcagtgtcagtttgtcttgtttcgattcaaaacagctcgcttt
atatgtacttgtttccttgggaaaaaaaaa
>Hindica_11611_Transcript_3/3_Confidence_0.200_Length_488
gacggaagcaggacatcacgctcaaactgatggacattgacaatgaacacttgggcattc
cggaccaaaaatacgctgccgttgtcgaaatgccatccaccgaattccaaaaagtgtgcc
gtgacatcgcttccttctccgactcgatgaacatcactgccacaaagagcggtgttgtgt
tcagtggcagcggagattcggtcacaaataccattcgctactccaaggacagaacggccg
acgacgatgacgacaaggaccgcgtggacataactgtgaaggagaaggtgaacctcaact
tctccatcaaatacctgaccaacttcaccaaggccacctccctttcggaccgcgtgcgtt
tgtccatgtgcgacaatgtgccgctggtggtcgaatatgacattgagggcaacggatttt
tgcgtttctttttggctcccaaaattgacgaggacaaagacacaatggacgactgatcga
agcgaagg
>Hindica_10164_Transcript_1/1_Confidence_0.000_Length_565
tcctccttttcttccgcatttggcctttcttcctcaaatgatttcgaagtttccaccacc
gaatgcggctgttcagagccttttgacaactctgcagattcccgaggtttctccaccgaa
gagtcctttccagccaaattcgtcacttcagtgaaagactcactgtttttctgagtttgg
gtctgaccttcatcttttttgtgctcctcaagagaaggttgttcgtttttccctgatgat
gaatttggcacaatttctgttgaatcgcctgctgaagcatcggctctcattttatcggca
cttcgtcgggctgcctgaagttgaatttgctgctgggcgagatactgtgccacaacatct
ggcactgcagccgcactcggagattggttcgactcagccgttggttctgttttctgcgtc
tgatggggctgttcgccgcctgtttgctcagccttttcctcccgcagaaaattttgcaaa
cgctcaacaagttctttttttgttgccggatttcggtaagctacgaatttcgagctcctt
tctcagctcaaccaccttcaggtca
>Hindica_1646_Transcript_3/3_Confidence_0.000_Length_1386
cgttcgtctgcggaataattaatttctttaattaccttttcataattacattccattcaa
ctgaatgtcccacttttacatttatttttttgccacgcaattttattcagggctctcaga
agaaaattttcaaaaggctcattgggagagaacaccttcatcgcagcgcttctttccatt
cggccgaaaatgtcggataaccctcgaaaagcggaaaggcaaatgcgaaaagcgatcttc
gtcagcggcgactgttggctttctctgttcgctttggtctctccttcgaagcttggacta
gacattgcactgctcagccgccgatttgagctgttggtcgacgaacacttcaaaacgcgg
cggtggtcgttgggcccaattgatatttggaacaaaattggggaggacggcagaagaaaa
aggggggagagtgaaattctcaattccgaatttaaattggcgccaattccgctggtgcct
ctgccgcaaaaagtcatcggcttcaaacgcatttgcatacggatcattgaccaaaatgtc
atcaattttctccactatttgcgccctctgttcgcctcttgtggagctttggcagttcga
atttacgcattcacaaatttttctttttcctgcatttggccactgatagtcaatgccaac
attttcggaattaactttatctctttttatacatttgagctgctgcgagagttggttccg
tctattctcagcgattgtccaactcttcgattggtctcatgccattttaccttcgtcgaa
tttccggccgacgacagtgccaatgcgtcgaatgggcaggcattggccaagtggttgttc
acgccttttccgggcggtgttcccaaagtgcttcagtggatattttgtccacacagcgat
ttagagtggccgtccaaaattgaaaaaattaaatcggcttttgccaacgcctcttcgccc
gtctgtttcatcgtcgtcattttgtttgtgtatccgttggattaccccatcgaactaatg
tattggatctctcttccgtatttacatgctgatgtgccgttgtcctttgatctgactaac
gaacggaccggcgaacggttggaattgagaaaggcggacaataagcattggctgctgatc
cgttcgccgatttcgcgccaggagagcaaatgggccgaatgggagaaggaggcggaagag
tggcgattcgacgaccaatggaacgcaattgacatcatggcttacgaattttcgcacctc
atgttttaacagttttccaacttgaatttttccgaattcttcccattttttatgaaactt
tgccaattgtccaatgctctttcctgtattctcctttcccattgtataaattgtttgtta
acaaaa
>Hindica_13689_Transcript_1/1_Confidence_0.000_Length_312
gagatgcagcccatgtccatcgccgacatggtcacccaaacggctgcccaagtggtgcag
caacagcacagcgaccagttggcctcgcttggcttctattgggcagaagagtgggcactc
ttctacaatgccaacaccggctactgctatgagccgaattcggcactgtttttccatctg
aatgcgccccatctgtgctatcgatacaatgccgagacgggccaatacgacgaaattgac
gctggccagcaatcgtcgtccgtttccccgcccaccgatggtggcgtaaaatggtcaaaa
aaggcgtttcga
>Hindica_2679_Transcript_1/1_Confidence_0.000_Length_513
gaggcgcccgcaaagatcagagtgaagagcactgtgagttggtaaacggcatggccaatg
atattcttcatcattgtgcgcgaaatcaacggactcgttcggccgtaaggcttacgcttt
agcaaatcctccgtaggcaattcggtggcaagggccaaagaggccaaagtgtccatgatg
agattgacccacaacatttggacggccttcaacggggtgtcctgaatggcacacgcccca
acgaacgcgacgacaacggccaccacattcacagtgagttgaaattggaggaatttggcg
attgagtcgtacacatttcggccccacatcaccgctttgacaatcgaagtgaaattatcg
tctgtcagaattatgtcggacgcctctttggcgacgtctgtcccggcgattcccattgcg
aatccgacgtccgccttcttcaaagcgggcccatcatttgtgccgtccccggtcactgca
acaacttcgcggttcgcgttcagtttgctgtcg
>Hindica_12839_Transcript_1/1_Confidence_0.000_Length_465
gtccaattaagctaaaaaacatttacctattataagcatcaaaatgcgaaataccagcat
aagcccggtcagaaatcatcgccatcggagcagaagccgagaacgcgaagacggaacaac
ttcatttgagcaagcgatgcttcagcaggcactcaaagcggtcaaagaggaccaatacga
ctttgacgcgtggactcggctgctcaaaattgtggaaaaagtgaatgatgagaagcaggc
gcgccatgcgttcgatggctttttgcgccgttacccctactgttatgggtactggaaaaa
gtacgcggactttgaacgtgcaaacaaacactacgagaaatgcttgacggtttttgagcg
tggtttggaggccattccgctgagcgtggacctttggttggcgtacattgcctatgtgaa
ggaaattgcgcaagggcagcgccaggcaaccgccaaaattcgaga
>Hindica_8822_Transcript_1/1_Confidence_0.000_Length_1199
cccggactgttcaggggacgaggggaccacccgaagatgggctcgctgaagaagcgggtg
cagccggaggaagtggtcatcaactgctccaagggactgaaaattatgccgccggagggg
cacaaatggaaggaaatccgccacgacaacaccgtgacttggttgtgctcctggaccgaa
aatgtgttgggcagcaacaaatacataatgctgaacccgtccagcaaactcaaaggccaa
aaggactgggaaaagttcgagaaggcgagaaagctaaaagggcatgtcggtcagatccgc
gagcagtacctcgctgacttcaagtcgaaggaaatgcgcatccgtcagcgtgctgttgcg
ctttacttcatcgataaattggccctccgtgcgggcaatgaaaaagacactgacgaagcg
gccgacactgtgggctgttgttcgttgcgttgtgagcacatcaaattgcacgatgagatg
gacgatctgaaatatgttgtggaattcgacttcctcggcaaagactccatccgctattac
aaccgtgtgccggtggaaaagcaagtgttcaaaaatctgaggatttttatggagcacaaa
gacccgggggacgatttgttcgaccgattagatacgagttcgttgaaccagtacctgaag
gaactgatggacggactgacagcaaaggtttttcgtacgtataacgcatcgatcactctc
caagaacagttggacaagctgacaaatccttccgattccgtccacgagaaattgctttcc
tacaaccgtgcaaatcgtcaggtggccatcctatgtaaccatcaacgggcagtgccaaaa
acgcacgaaaaatcgatggaaaatttggagaacaagataaaagagaagaagcaggagtac
aaggagttgaaggagcagctgaagaagagcaaaacggtggacgaaaaaatggccaagaaa
tacgaaagactgaaggaacagatcgccaagctgaacactcaacgcacagacaaagatgag
aacaaacaaattgcgttgggaacctcgaagctgaactatttggacccgagaatttcggtt
gcttggtgcaaaaagtacgacgtgcccatcgagaaaatcttcagcaaaacgcaacgcgac
aaattccgctgggccatcgacatggcgaaggaggacttcatcttctgaggcttcgtctc
>Hindica_1420_Transcript_1/1_Confidence_0.000_Length_783
cgcaaaatgaatgggactcagttgggtgacaacacaattcgcgtaacgacggccaaccga
cgcaaattcgaacattctctttgcgagaacgaacataactcttttgacacccttcgcaaa
caaatgaagaaataattcgaaagtttagtttattttaacaagttaaaattaaaaaaccat
ttaataaaaaaggcaagaaatgattggactcgtaaagtgcattaaaatcttaaattcaac
tgtttattgcaggagaaaacaataagcattctttttaaaaaataattattgtcaaaaatt
accctgcaaaataaaaaacaccttttgtttatttttatggtcagtgccttaattacccta
ggaatgacagggtggggaaaagaggggggccgcggtgccgagatgacccggcgaacattt
cgaggccttaaggccatttggtggggaaaaacactaaatttttagaaattcctattttct
cgaacggtacgtaccctaccctcccctctcccttttatttttcatttcttctctttcatc
agttccatttttctcggtaatttgccatactccgtcaccgatgaccaaatccgcgcccat
tttgcccaatgcggtccgatctttggtgttcgggtgctccgtgacaaaaccaatggcatg
ggcacgggcgtcgcttacgttcagtttgagcaacgtggctcgtgggaaagggcgttggaa
atgaatgggcagcaattggctgggcgtcccttgcgagtctcaaaagtggccaagaagaaa
aaa
>Hindica_3583_Transcript_1/1_Confidence_0.000_Length_664
gacgacgcatcggtggcgttggtcggggacagagggcggctcagctgatccgggatcacg
ttcttcagatagacgtcaggaagcagtttttcgggctgtgcttcgtcccgtacgatgcgc
acagagccgacattgcccttgacctgctgctcgtagtgtattagctgacgccaaaagctc
aggttgggacggaccatcggacgcttagagcacatcaaatggtaggcagccctcagagac
cgcgtccggtacttcagcaggtaggccaagcaaatggctgcggagcgggaaacgccggcc
acgcagtgcaccagaacggcaccacggtcttggatgacggcgtggatctgatctgccacg
atgtcaaagtgcgggaaaaggtcctcgtccgtcgtgtcctccacccacagcttcatccgc
tggatctggccaaggctcttcaggttgggcacctctctggttgcattgacgatcaactcg
atgcggaaggccttcatgttggccggcgtcagcccggtcaccccgcaaatgtacaggccg
ggcaccaactcggagatctgtgcgtagtattcgttcacttggaaacacagcggtgccatc
gggacggacgctttcacttggcacagaccgaacaaaagtgttgcttcgtttgctgctgtt
tttt
>Hindica_8994_Transcript_1/1_Confidence_0.000_Length_616
ttttttcagttcgtttccgtgttgtgggtttttagtcccaagcgttgcttcacaaaagtg
atcttcggccacttcgttcgcgaggttcgcccccatcagaacggacacatcaatgccaag
agtgttggcaatttcgtcggagatcagacggagttcaatgtttccttcgtgaaaagtggc
caaacccttaatcagcgaaattccaagagcttcatttttaacgtttcctctgagtttctc
gcaaattccgtgcaagtgttggtggggtaagacaaaaatcaaaacatcggcgtctctcgc
agtctcgacgacgtcagtgacagcgacgacattcgtgggcagcttctttccgggcaaaaa
cttcacattttcgtgttgttcgttgataatttcgctaagccttcgtccgttcacaatctc
ttcaaaaacccacattttgacctccgtctcattaaactctgcgttatgaacacgcactgt
cgagccaacaatccgagcgattgccgagccccaattaccagaaccaatgatggcaacgtt
tttcttcgtcattcagtataatttaaagaccactcacaatcagttaaagtcaataaacaa
aggaccttaattggac
>Hindica_1919_Transcript_2/2_Confidence_0.000_Length_1465
tgggacgtaagttggtttatcaaaatacatttttcatattataatatcaaggcacacgca
aagcaaaaaatcacagaacaatatcaactattaagtgttatatctagcgccacttcactt
ctctatatgacaacaaaatttattgggcgtcgtcgttgtccgattcggccgcctcctcct
gctcctccaatgccggcgtcggactgcgactgctcaggaagcgtccaatcggtccgtcgc
tgctgaatgtgccggtgaagttgcgcaccaattcgtccttacgatccgtccattccttca
aaattttggcacctttctgtttgaacgtgtcgattttgttctgcagctgatacttcgaag
ccgaaataattccaaggttcaattcctcccgggtgtagccccgttggaggtttcgacgga
cgtatttgtcgtagtcgcggacaatgcgcgtgatgacgtcactggtcgacacgccttcgg
tgcgttgagtttccacgaacatgtccacacgacggaatttctcgtacaaatcctcctcac
cctttgtcgaatatggcaatgcgtcatgtgcgatgaaatcgaccttcaaactcttgagga
aatccactgtgacgtaccaaggcgaactgcggtagacttcgtcgacgtaacgacaatgac
gcaccccctcatagcgttcatcctccttggtcaccgtcttccccttgtatttaatcgtgt
ctttgtcgccattcactccgacgatcaggtagacattcggaaaggcattcttcgcctggc
gcagctgattggcatgaccgtaatggaaaaggtcgtagatgccatccgcgaagacgcgca
ccggacgattggccgtgttgttgcgcgccatctccagcgtgatcttctgcgtgtagtcga
tcgcgtcgcgaatggcaattgcctccggcgagtcgctgaagagtgcagggccggccatag
ccaacttctgcaggtggtcggcattggcgttgttctgttggtgttccgtggtcccgatgc
cattgctgaaatcaacaatcgcactggccgtcggcgatgacgacccagcggatgatggca
tttgctgcaattcgctgctggtcgacgccgagtcgcttccgcccattccccgccgcttgg
ccatcgcctcctcccgcttccccttgcgctccttctccgcttgctccgcgtttctgctcc
gtctcgccgccggtgcgtccctgccgttgtgcttcttcgcctgatgactcatttaggcta
aaaataaaaacaacaaaaaaatgagcatttctctcccgccaccctttctttcattgggtc
gaagtaaattttctaagggagaattagtttgattctaggcatcgttttttgcttttgaag
gacactacagcagtttttggccgctttttcgtataatttcaatgttttggaagatgcctg
ggtcgtttattcacttgaaaaccta
>Hindica_908_Transcript_1/1_Confidence_0.000_Length_938
gagactgcccattctgtgccggatgacgacgacactttggaggagccgccccgactgccc
cagggcaaccgccgtcggttgggcgtgtcggcagaagtgccggacgaaaatgaggcggcc
aattaccaaagagtggtcatccccaaggacgacgaagtgcagaaggctttgcgggcggcc
atgtgcaaaaatgtgctgttcgctcatttggacttggacgaggagaaggccattttcgac
gcgatgtttccggtggagaaacaccacggggaaacgatcattgagcagggggaggagggc
gacaatttctacgtgattgacagtggcgaggtcgacgtgttcgtcaacggcgaattcgtg
ttgagcataaaggagggcggttccttcggcgagttggcactgatctacggtactccgcgc
gcagccaccgtagtcgcaaagacagatacggtcaaactgtgggccatcgaccgcctcacc
taccgagcgattctgatggggtcaacgatgcgaaaacggaaaatgtacgacgaattcctg
agcaaagtgcagatccttgccgacttggacaaatgggaacgggccaatgtggcggatgcg
ctggagcagtgccaattccccgcgggcacccacgtggtggagcagggccatcctggcgac
gagttcttcatcattgtggagggcgaagccgaagtgctgcagagacccaacgacgacgcg
cccttcgaagtggtcggaaagttggggccctccgactatttcggggaaattgctcttttg
ctcgaccgcccccgtgccgccactgtcgtggccaaaacgcagctgaaatgtgtgaaattg
gaccgggcacgatttgagcgtgtaatgggcccggtgcgcgagattcttaagcgtgacgta
tccaattacaattcttacgtgaagctgatgacttgacg
>Hindica_1214_Transcript_1/1_Confidence_0.000_Length_1498
aaaaaatttatccgtgaagtggcaactaaggagttcatggacgacctgaaaagcatgatc
atttcggatccacccgagaaaatcagagaaaagttgctggagcttattcagtgttggact
tccgcctttaaggggattcccgagtttaaaattgtggaggatacacacagcctgttaaaa
atgaacggttttgaatttccgccaattgacgaagccaaggcgatgtttttggctgactca
gcccctgactgggccgaaggagacaattgttaccgatgccgcgttgaatttggcatgttc
acacgtaaacaccactgcagagcgtgtggacaaattttctgtgacaaatgttccaacaag
caaatgctgctgcctcaatttggaattgagaaaaaggttcgtgtgtgcgaagcatgtttt
gacaaacgcaacaacgccaaccaaacttcttcaaaaatgggacagcaaccgaaggggaaa
ggcaattcggaagacagggcaaagtcggaagaggaggcacgggagagagcccgcaaagag
gccgaggaaaaggagcaggaggaactgcaattggccctggcaatcagtcaaagtgaagca
gaggctaaggaacgtgagaaatggaacagcctctactcctctcagcacactgcgaggaca
gccgaaccaacttcaggagaaacggggacaaaccggcaacagattgagaatgaccttccg
aaaagcactgctcgggatgagtatttgctttcgggcatggccgatgatgccgcggaccaa
ccattcgattctttgttggccaaatatcttgaccgcgattattgggagcgtaagcgtcgc
gaaacggaggaggcacagacacgagctacagccccaccgcccagcgaaatttccatttct
gtttcgtcgagcatcagccaacagccccaaatgaatgggatcggaaagagtgggattgat
gtcgacgacagcaacaaagtgtcctcttccccttacaacacttttcctcaaaaccagctt
gacggcatttcttcgaccaacaaacaaaaacaacaactttctggaggcgatgagctttct
acgctgtacacgaaaatggacctttcagaagttataatgccacaaccaaagacagaaaac
aatgccgaaacagaagaggaagtagcagaaacatcggaattttgtcgtgcactgaaggaa
agggttgacacgctcaacacacgcatgagaagtaaccaacttcgcggccggtcgattgtc
aacgactccgcaatccattcactgttttcacaactgactgatgcccatggtaaggtgctg
gaacggatgactgcgctggaaggacaaagagaacgctacgaacggatgcaggacaattta
acacacataacggaagcacggcaagcggtgaacgcattgcgcgatgagaacgaacgccaa
cgacgggaaatgttacgagcggagcacgacagaagacagagtcaactgaggcaaaaaa
>Hindica_5621_Transcript_1/1_Confidence_0.000_Length_381
tggaacattcgggagctgcgcttgtgcctggagtgggccaaaacatttgacgagtttcaa
aagttggcctattcggaccagtttgcgcttgtacggcactttgcgttcacatttaacatc
ctcaacagagtgttttactcattggacgatggacccgacaaaattgtctacccaaacgga
gcgtacattttgcgacagccacaaaaggaggtcaaaatacccggatgccgctcaatttac
catcgccaaatggacgaaattatgatgcccttccgcaacttgaagatttcggaggaggag
tttgcctgcttcaaggcttgcctgttcttcaaccctgatgtcggcgatctgtcgtcccac
gctgtccatgtcgacattggg
>Hindica_1217_Transcript_1/1_Confidence_0.000_Length_860
ttttttcctcttcttccaatgactttttataaagctttgccaactttagcatgtgctcaa
cggccttctcagttcgcacgcaatggtcattgtaattcatcagattcatagagtccatcc
aactttgtttgttgagattaagcaacatctgttgctcattttcacttgtccgatatgcaa
ttggaatggagtagtaatgtcggttcagtccatggataagtgcttggatcgaaggctttt
gcaaatgtcctatgttgctggtcgtctgacgaggctcctggttgagtgcaacagtctgtg
ggttaattgtgcgaaaagcgtcgataacaacctttcccttcacagattgaattgggtcta
ccacaacggcaactgctctgtcggagagtgcctcaaaactttgctgcgtgtttatgtcga
ctccagaaagccaacaaccaaatcccggatgggaatggtaccaaccaacaaccatctcag
gccggccagtttgtttaagcatatccaacattttagcctgaaagacagggtcgacggcct
ccacagaaactcctgttccagactgtggcatagcaaagacatcaatgacattaactgtat
aatcgtcaacaaattcgccaagcattaaccccataacctccatcgggacgccagctcgtc
catgttttagcattttcaataaggccaatgaactgatgtaaacagtttccgatgtgtcaa
cttggttggaatcgtgtggagttgcattcagtgaacctgatcccagaccacctaagcctc
ccaatcgcaataagcgttccattgcagaaactcctaatttcctttaacagcttaatgaat
aatattctttacaaattttg
>Hindica_16464_Transcript_1/1_Confidence_0.000_Length_371
ttttttggctttcttcggagtcgctttcttcacagatggtttcttggcgattgttctttt
cttcaaactcttttccgagtcagatgtctttgaagtgccactgccaccgagacggaaaga
gcccgaggcaccaatgcccttcacttgcttcaattcaccggaaacgacaccacgcttaag
gcccaatttgaggctagaattgatcttcgacgcattctcgcccaattggtagtgagacac
gatgtacttcagaattgctgaacggctgctgcccttcttctcgtccaagtcggcgatagc
cttcttgatcatcgagccgtaagtcggatggttcggcacagccttagcagttttagcttt
cggcgccttct
>Hindica_6778_Transcript_1/1_Confidence_0.000_Length_560
aaaaaagtccagcattgcgtcttcatttgaaccgaaaggtatgttcccgacataaagtcg
tcgcgcctgacatgtgactgatgggccaaccaccggcactgacgattggagcgtggcccg
aggaatggcaccggtggctaaatagtaaaataaggttcagaaaatgggtgttattcggtg
ctcgttgagaagtgcttgtagcttggtcatcctataaaaatcttttaatgttgggctgaa
tcagaaaatgcagcagggcaccgttttcccctaaaacctaaaagttttttatagactgcg
catgtcgaataacatttggcggagtcctaaaatctgaaaatcgaagtagacgaccaaatt
cagcgctaaaactgaaaatcccgaaaaatgcttctgaaagcatcgttcagaagacctaaa
tgctaaaaagaaagtccaacggttcggcacccttgcgcattctaatggacgaccactact
tggagttccttgtactccttcgggctcatgtgctcgtaaccggccggtggcacgtcccaa
tatttgtatttcactttgga
>Hindica_15033_Transcript_1/1_Confidence_0.000_Length_307
ttttcaagcattgcgagaactcgccaaacgttttgctctttcgtttggggtggacaatat
caaaaaccgtgaggctctcgccgtcatccatcacgatggcatcaaatttgctttgagttt
agaccaaaatacagagaaagtggaacgaatattcccaaatttgtccttctttgaaatact
gcaggaattttcgccaaaacttcatcggcaggacaaattggcagttttgcgataccttga
caaaaattgttcaccggatgcacaacaaaaggacggcgaggcgtggcaaacttaccaatt
gtacagg
>Hindica_2911_Transcript_1/1_Confidence_0.000_Length_455
ccgaaccgacttctgctctttcgagttacttatttggcccatctctccaaaggaccggcg
ggtcagtccatttcgtctcccaacagcaattgcgaaatgacccgacgacagtgccgcact
gctcttccaccgtctcctcctccgcaatctctgctcacaaccaacttccctctgcctcct
cctcctctcatcatacctcggcttctctcaacttcgacccatcttcgattgatcgttcgc
ccaattcgtcttcccaacagagtcccgttcatttgtgggcacaacaaattggctcaaaca
ttctctacggcaacacgccttctacgccagggcaagccatttatagcggcaccagcccat
ccccaccgcagcgttttgatttcaacagcggcggaggcggaatgcactaaagactataga
aacaccacactcacaattagtcataaaaaaattta
>Hindica_11924_Transcript_2/2_Confidence_0.000_Length_2038
gtttgagagacagcaaaaaaatacagcagattttgacattctgcagcagaggacagctgt
gtaactgagcggaatggtcagctctctgcgcagttcgcagcttgaagttttggttgagcg
tcgtgaatggcaccgcgtcaacgtgtcgctggaggaaaccgcgttggtcctttctccgct
cggcgatggttttgtccctctgggcgctcacaccatggaactgactgaaactctcggccc
caatattggcacatggaatccgaaccccgagaaacgtttcgtgcgcattttcaaggagga
gaaccaggggttgggcatcagcattcatggaggggccgagggaggacggcccattgtgat
aagtaaaattttccccggaatgcccgccgaccaaacgggcgcactttttgtaggggacgt
gattttagctgtcaatggcgagtcattggtcaacgcgagacatgacgacgctgtccgtgc
acttaaacaagccggcaaaatggtcaatttgcaagtgcaatatcgacgcgatttgcactt
gcgccgggagaatatgctgcaccggctgaattgggaggagagtcgggtcggttcgtcggt
tggaccagtggcgaacggacaaagttcgggcgaagcgatgcgaagttttggactcaaatt
ggcatttgtcacgcgaaatccgcttgaggaggaggacccggagaatcggaccatcgaagt
gcgctcgcacagtgcgcgtcacattctgacgttgagatgttcgtctgccaccgaagcgga
cgcttggtttgaggccatccattcctgcgccgattcgctgcttacgcaggcgttggcgca
agtcaatttgatcctcggccagtgtccgcaagtgctccgcatgggttggatggctgagca
ggacgccgccgttggttggagggccgtttttgtggctttgactgtcaacgacctcctcct
ctacgagtccgttcctgcggttaaacaagaatgggccaatccttccatcactcggcctct
catcgccacgcgagtggtgcagacgacggctcggagttttccggtcatcatgggcctctc
ggacatcatctctttctcaactcggactggcactcaggagggcgtacggacgcatttgtt
ccgtttggaaacacaccgcgaattggcctcgtgggtcaaagccatcatccaaaatactta
catcgcttgtgaaacgattcagcaggtgagcgccccgtgcatttggaatgatcagcaatg
tgaactgagcatccaaatggagtgcggcatcaaactgagcgcatccgccgatggcctaat
gctttggcagtatcctttcgaggcccttcgcgcgactggagacgatgggcaacaattttt
gtggatggatttcggggaaccaattggtgaacaagaagtcgatttgctttgttctcccaa
ggcggtggtattcatccttcagagttttcttgccacaaaagtttaccaattgggactgta
cgcatgaaaacggacgatcatttttttgtctttcattattctggtcacacaatcacgcca
atgcatagatttccattttttaagaataagaaataaaaacaacaaaaacaatggtaaatc
gtcaacccaattttggggctccgtacgcatcgggcatccgttcaattgtgtaccgatgat
catggatatacattatcgggacgccgggaattttgcggatcctttggcgcaagtccttgt
cgcaagtggccacaatgtaacacttatgctgtgtgactcgctgcacaatgcaatcgtcgg
cataaatgcccttgtgggagcattggagtcgctggaagcggctgtcttttatgattttta
gcgccaacttgaaacgtcgccccattttctccaattcgcctaacacacagtcggtgatat
acggcaccactttagcgtatagacagtccataaaacccgtcataatatcaattcgattct
ttatcgaaaaattgacaaaatttgtgtcaatgatgacgtggaaaggggggccaagctg
>Hindica_13265_Transcript_1/1_Confidence_0.000_Length_397
cagccgtggtacatggtggaggagtggtttgactattccgagacagaaatggtcaacaag
ccgcaggggattgaaggagtcgactctccacctcgtgcttcgtcttcgtggcgatgggat
gcagatatacatccgggtcgacgacaaaaacaccttcttcgagctggttgtcaatggtac
cgacacaatcaaaaatgtcaaggccaaaatccaggaccaggaaggcatccccattgaaca
gcagcgtctcttttgctcggaaccagctcgaaaacggtcgcaccctggccgactacacca
tcaccactgggaccatgctaagccgcaggggattgagggtgccgaaaaatccgccgttga
ggacgaaaaagaaaccagcgccatttcggcccatcag
>Hindica_12345_Transcript_2/2_Confidence_0.000_Length_674
ccaagtttgagcagctatttatttgccaattaattaatggggtggccactgccattggac
aataattggaaaaacatttgaacagccgcagcaaccgacgacggacgaccgaccgatgcg
cacagtgccaatggccacgggcacaatgggagacaattcgtcacttggcaccaatgcgtc
cgaaattggggagcatttccattcgtcgtcctctgctgagttttgggccaaattttggcc
ctattttatcactgccatcgctttttatggccttctctccgtggcgtggattttgtggaa
catttacgcctatcgaagggacctcttaaacgcgcgaaagggacaatttgtcagccgact
gcacgaaaaatggcgtcttctgagcgtttacgaccaaatcccacacacaaaaagtccgac
cgatgcgccgctaatgaacgtcgattaaatggacggaccaaactattttaacgttttggt
tgtggaaatattagtgggaaattgtgcaaattttgctgtgtttctcttctcaaaaaaccg
atgaaatgatgaagagcttcatttgtaaaatgattcaaagcaattaaaaattataattaa
atctgaattatagtaaatgctatgcatttttcattgacttacatttttgaaaggcgttaa
aattttgttcagag
>Hindica_3762_Transcript_1/2_Confidence_0.333_Length_1545
ccgccggctcctctttttatttatcaaaaaacggtggcatagataagaactgtcaattta
ccgctcgcaaaaaagtcataggtcatcaaaaaattacagcatcgtaaaaaaatcagtcaa
acgccctctcccacaatttaaattatgaaccgattcatttgaagttggtgtaagtggact
cacataatcacaaattgggtcttcgcctgtgtaaaagaactgcagtgggtcgtcagctaa
tggcaacagcgatttttcagagtcaacggaacccgcatcctccgatttgatgggcaacgc
ggcggagatttgcggtgactcattctgttgactgagcaccgattcggcacaggggctgag
aatttggcgagaaaattcgatgtcctcagcagatccttccgtgaaaagaatcaacgaagg
catttccgacaagcggtggacggtgtgttcagtgagttcgtagagtgcctttcttttcca
gggatatccgtgggggtccgacagacaaacgcttcgcccgttgcgcgttaacagggaaaa
gttgtcatcgacgagaataaacgaaggaatcccacaaatgtcgtaagttttcgtaatttt
ctgaatgagtttttcatcgccatatggaaatgcaagccaaggcattaaagcgaaatgctc
attaaatgattcttcagaacgatcagaagagcaaaaaatgatgtcaaatcccggatgccc
tggttttattttcgcataaagttcgaccagttggccaagcatttgtttgctaggtggaca
ccatttggcaccgaaaaacaatcctttgacgcctttggccagttggtcccaggaaacctt
actccttttgccgttctcttcatttcgcaaaagtttcattccatcgaaaagttgttggtg
gggaatattcggccaaggaaattcggcaccgattgggtcgtccatcagtgaccgatacgc
ttgggacaacagagaaaagtcggcacaattgacaacgaacagcgacggagcattcacgaa
attcagagaacgaagaagacgagacttaaccatgtagggaagagggggacagtacagcag
ggccaactcggcaacaaaggcgaggtccttttcggccggctcattgtccacgtccacaac
gatcacttccaagcgctttgacttggtacaaatctgttgctgctcagtgtcagtgttatt
tcttttagattggttgctgaatttgaataaacgtttcaattttgccggagaactatttct
atgcggattctttgttgattcgtcaccggattgatcagatttgacactgattaacttttg
aagcgaatgtaaaaatgttggattgggcggtgttgcgcttgacattatgtaaaacagtag
aaaatcgcttgacctcgcaacctggccaagagttaacagagtgttgccggagttcgtagt
accaggctctgactcagaagcatttttttcacattttggtcgcacaagtgaaatattttc
aaaggaataatcaaataattttgaaaacattttccttataacgtg
>Hindica_3807_Transcript_1/1_Confidence_0.000_Length_1330
gtgaagacaaaagcaaaatgtgattagaaatttgacaacagcccaaagtgtgcattgtgt
ccaattcaatataaatgtcatctaggcaaaagcacgggtcaaattggagacgcaattgga
gaaatgttccgtttgggtttcacacttttgacagcattgtccttcttttcctgttcgctg
gctcattacgacgacggcccccctcactacgcaacccccgggcccttttatccgacccct
cccccatcgtcctaccgcactttcaacccggccccaattaacaccccaaccccactttat
caaatctattcgaccgacagaccgccccaaccgtcgacccccacagattgcgctgttcgc
ccgtgtttggccccttgcgtttgttcgccgtcaaatggaggcccaaatgtgcgcaaactt
tttccgtcccatattttgattttgatcagttttgtgctgttcgctttgatcgtttgataa
ccgcatttaaggttcagtcgtaaagagaaatcaatgaaaaaaacaatgggtaacgaataa
ggaacagagttacaagacgaaaaattataatcccgagttttccccgggtttcctctgctg
ccgctggtaactttccatcaccgactcggcgtatttgtccgcacgcattccctcgacggt
gatgtcgtacacttggaactgtttgacgtagtcgtcgcacaattcacggagctcattcag
caatttcgaaactttttgttccaccattttcttttgcttcagttttgcgtccatactccc
cgccctgttcttgtagaaggacggacgacccatccgtcgttcggcctccaatttctgcct
ccaattcttcatccattcattcagtttgtcgaagacgggtttcgctcgttcgtaattctg
ctgacggatgcgcatttcctcctccatcttttgcaattctttctcgccaagaagtttcaa
atttggctttgctggaaactccgtgcttatggaaggacggaaacatttggcggacaattc
ctccaattgggcgtacagttcttcatagcggaagaccacctgctcaacccacactgcgtg
aagatttttcattttttcgttgacgttttccattttctgcagaaattgcggcgacaatac
aatggtctgactgttcaaatcgacacgcaaacagaagaggtcgtcttcaccgaagccgtt
tacggacgggcggatggtctcaaaaattcgtttgctctccgtttggagttgaagtgcctt
ttcgagtcttttgctgaacaaattctgcagtgcgtccacctcgtctttgactctgtccag
ctcctcctcc
>Hindica_5809_Transcript_1/1_Confidence_0.000_Length_645
attcttttattgagtgtgcctagcgaacggaaacacgaaaggatagagaggggagagatt
caactgaaacaatgatctatgtataaataatgattttctgtttcccgatcagtcttcttc
ctcccttgaactttggccgcttccgctgcctttcgtagcgccaaaaacggccgcaaatat
ctgctgggctgtgagatttgccgctgcaaagggaagaagcccagcggcgagcagttgctg
gagagcatttcctgtggccgtgtcgtcggagaagggcgtgacgagagaggaggaggaagg
gccagaggaggaggaggaggcggacgagcagacggccaaacagctcgtttccatcagtcg
gtccactcccccgccaccgtctcccgaactgtcgtcctccgtctccacaaagtcgccgct
tgggccatcttcctctgccgccatttctgagtattgtctctcctccgttgcgtacacaac
cccctggggcatctgatagagaatcggcaggtgcgtcgtttgtttgttgttggcgttctg
tcttttggcactcatataagcatgggaagagggtgcgtgccgctgtttttgtgtttggtg
aaaattatttggggcaattttgtgcgaggcggacggggggaggcg
>Hindica_511_Transcript_1/6_Confidence_0.286_Length_2362
tatgcgcatcagcagcacaaattagaacagttacggagggacatcgcaaaatcgaatttt
gtcatcaaagtgaagggggagcctgaacaatggtggatgatgtttatgcgcacttggctc
cattctttgcagacttcgttggaccgtgctgctcaaattggcatttttcccgacgatgac
ttgaagaaaatggcatctgacgcattggcacgcaatttcacactttcagacgactttctt
ttggccagaaagttgctttgttctgtcggacaccgttttaactgcacagaaacacatggt
gctaagttgattgaggacgggcggatcaacccacgaggattttacaattatttgaccgct
tggttttaccaagacaacatgatgtattatgtgtcccaagcggctttttttccgacgcct
ttgccctggcatttctctgccgcggatgaaagtgttgtgccacccgccgacccgcttctc
tattcacagattccgttttacatgaatgggctcaccgacacaccggcaatcgtccaaatg
atcaaagagatccgtgccatttgcgatcggtacagtgcggacggtcttcctgtttaccct
tccggcattccgttcactttttgggaacagtatttgaaactgactttctatctgatgtcc
gctattttgataattggatttgctgttttgttggttatttctcttataatttttaaccct
tgggccgctgcaatggtggcgataattgttgttaccatgacggttgagttggctggattc
atgggcgtgttcggcgtcaaaatgaacccaatttcggcagttacacttatcaccgcagtc
ggtatcggcgtagaattcaccgcccacgttgttttggcttttctgacctcgttgggctcg
agggatgaacgtatggtcgcgtgcctggaacacatgttcatccccgtcattcatggcgga
ctttccaccttgttgggcattgtgatgttggccttctccgagtttgactttgtcgtcaaa
tacttcttcgtcgtgatgaccgcattggtcatcatcggcctcatcaatgggttggctctg
ttgcctgttttgctttcgctggttgggccaccgtgcgagataactcctcttaatggcagc
aatttgttgccgtgtcctccttctgcgcggtatcggccggaggacagtccgaattgtttc
accaactcgtccgcccaccaccaccagccggacgagcaaaagaagcgtcgagggtgcaag
agaatgttggcagtggacgactcctcatccgcatcatccaccgaggacggaagtggcgca
gtcgcactcggcaccaatgcgaaatccgatgatgaaattagtgaccgatcgaaacaacgg
cagcaaccgttccatagtcaccaacggcataattaccatgaatcactgtcaacgttgtac
gaggcaagtggagaagaaagggagcaacagaatcagcagaacgcatcatcgaaaaacgac
agtggcgaaggggtggactccaacgacaaaaggacacgggcagttttgccaatgttggca
accgatcgacgattttgagttattcaggcagaaacatattgtaatatactttatcagaca
cctcggtaatgcaaattcatgtttccatattttatatattcaatttacaagtaaaaacag
atttgagccaggcaccctttccaagtgcacattagagtccagtttatatgtccaaaaaat
ggtgttttatcggtaaaaacagagtggtcaagtctattgagctctgaaaatgatagaaaa
accaagttttggatactattgagctctgaaaatgatagaaaaaccaagttttggataaag
cctttaaaccggtccaaaataggggaaaattgttagtttctcaaaaacacgcaaaatcag
gagaaaaatataaaaaatgcatcagaattcaaaaaacgcttccattttttataaattgga
tgtaggacacaatatgggggtgtttttcatgaaggagaaaaagcaacagagatttggtcc
gttgtgcatcatggtatgtattttgtagggggcgagacgaggatgacgccatcaccacgc
acaaacagcatgggaattgtccttttgctgggcttgtggatctcctcgaacgtttcttcg
tccgtttccgtaactgttaccgtttcctcaacatctgccagaatcatgttcaagtgttgg
tcaaatgcatgcagtcggccgcgaagttcgcgttcctggcgcagtttcacatagacgcgc
tcattgagactcaggcggatgaggtccaacggctcctcgacagcttccaaagtcgccatc
aaaattatcccctcaaacttgg
>Hindica_5470_Transcript_2/2_Confidence_0.000_Length_931
aaaatacctaagaacttgaaattttgattttttatacgtgatcaaccacccgaatacccc
ttcgaaacatattttcttcaagatttaaaaaaaaaaaaaatcaaacttgacaacttttaa
agtggaaccttttttctcatctctgaattgtttctcagccatcaaccatcaatccatcac
tttgcttttatgaggaccgtaatttttgaactactgtatcccaccatctcccccagcgca
ttcacggctgtacccccccccctccatcgcatccaccggccttatctactctattttcag
tttttgtccacatttctacttcatatcacccatcatcccacgctttattccacgtaaaat
aataacgatgtgaaatgtgctaattaataaagaaaaaaatgcaaaaataaaaatggagca
atgaaaataattgactaaattgaaaaattatgacatttagaaactgacgaattgaatcat
tcattcattgttgtgtttacacaataagcttctttcactgtgttaactttggtaatttca
ggaaaaatatttgaagaaattgtaaaagaattttgtatgggaaatatgagaaatgaatgg
gttgtgacagaaatattttatgtacaacttttgcacatgtttaaccaaaaattgaaaaaa
attaaaatttaaatgaatgagtaaaagacgtagccaaaaaacgattcaaattttgaccga
tttttcaaattttcatccaaccctttcccctcgtatttttgaacattttttggctacttc
tctcggttttaaattcacaccattggatttgtacacaatttggtcctcatagcacagaaa
cactaacaaaatgctaacagcaaacgaaaatgatttaaaaaatgagttaaacatttcgac
taaaaaatattggtaaaaaaaaaaaaaaaat
>Hindica_4948_Transcript_1/1_Confidence_0.000_Length_2424
cttcttcttcttcttgcccccacattttctgaccaactgaccattgacgatgaagaattc
ggactgaatttgcaactgatcaaacaccagccatgtcccttcaaaggcgacaaaagcaaa
tgggagcgaaagttggaatttgaagcaggcagcgaacaggagggacccaagttggtacaa
cggccgaatgagccaaattgttacagcatcggagggaaggttacggttttcgccgaattc
aagggcgagttcagcatctacttggaactgcgcagctcggccaacaaaaagcaggtgccg
gagccgtgccacaatcgcaaggccgacggatgcggcggcttcggctcgtgtttgtattgc
gacgcatgccaaacattggaagagaacagagggctgaaggcgcaactactggtggacgga
aagccgatcagttgcggccaggaaatgagcccggggacctacgacaacatggaattggtc
ttttgcctgcccaacgcggaggaaatgcttaagggccaagggctcaccaaagagacattc
aaaagcctaattcaggcggaggacggcacaaatctccgctccatcggcgttttcgccacc
atttacgtcttcgacagtgacgtgcgaaaattggtccaaacacaacaaaaggtcgaggca
gtgtacaggaaaacgaagcggacactgttcaaggacgaaccattgccaccggatgtttac
tggtcgttgcctttcaacagtgtgatcaaagagcagagaatgtttgttgcgtgccataaa
atatttgggaatatgcaaattcgaaacaacaaataaatggtaaagcatcagcaaaaaatg
aacaaaagaaaagtcatccaatgattttgttgctcgcgtagaattgcgctttaagtcggc
tgaatttgagtttttcggcggaactcaaattgcagctgagcaatgccaaatcattttcat
caagcgcacaaaacagcaaatacatcggaaaacaaagttcgcgttcaccggttaaagaac
tcgaaatgacgaagggaagaagcttattgaaacatttcttccttcgtattatttctctgc
agagcaaagtaagcgaatgctccaaacgatcagcaaaaagcgactctgcccctcccttca
gagttctccggtagaaatcagaccaaacaaagaagtcgggcagaagttggacgaccagag
gggcgaacgaagtaagcaaatgcggcagaaaggagaaaagggagcggaggaaggaaagtt
cggccagcagaaagtcccttttggcgcactgatcgcagtccaattgggctatcggttggc
aaatggccaaacagagagagacaaagtccgacttcgtgggaaaggcgtccgactcggcag
aatgggcatgcatctccaagaatttggcggaaaattcgagtgattggctttttggtgcct
cctcagccaaaattaacccaacaaattcactgcgaaaagggatgactaatgaacgtttga
ctttcagaagtgaattaaggagacgaagacaatttttcggttggtgaaaagagaagtcgg
cagaaagaacgatgttttcaattttggcattcgaaaggccggcaagcgaatcggccaaat
cctcggcagggagtgaaagcagcaaatcccaactcaggcgctcctcatcgatcttttgcg
ctggagtttctccttttgcgctgtttttcgtctcaatctgccaaattccctctaattgta
agcgaaaggaaggtgactgaaccggcaaatccgaaagtgcccggaagaccctctcgcaac
attcgccgtagcgaatggcaaagtgtttggctgactgtcgcaggaaatcctccaaattat
ccctttgagaatggacaattaaaaattcgagggccgcacgacaaacgtcgtcaggaagag
tttggcaaaaaattgagaagtgcgcagaaaggaggtcaaacagcgaagcgcagtaaagcg
aaacgcacttccccactccattttcactgccaatttcatttgcgcatttcttgagactaa
caaccgtctcaccggccaaaggaattgtccatggaaattccatcccaagcgcagaatgga
aaagtgacgaggaaagttggaggaaggcgccggggtcgacccctaaaatttcggcagaac
gaaaatccgtccaaattttctgcgcttcggcaatcaaatcggcacgacagacgccgcttt
gaatcgcctccaaataggacagctccatgagcaaagtccggagcacacataaagtgagca
cggatgccaaatgcgcttgacccaaccgccaaaatccaacgcattgccccgcaatttcat
ttttgacaaagccacgcaatctgttggcactcagaaggggcacattgtcaaccaatgaac
ggagaagcgacacaatgagcattc
>Hindica_14200_Transcript_1/1_Confidence_0.000_Length_583
tttctcaacgatgacgacaatcgtgaacttaagaagcgaattattcgcgcgctgatgcac
gaacagtcggatgcacattgagaaaatgacaaagattgaatcatttatttgcatcccatc
cattttatgaccaatgcgtgtcatgtaatttcgttgtaaactaaattcgatcgactgctt
gtatcattcactttctttatttaggaaaaacatcgggtcacgtagaaatcgttgattatg
ctcaatttttagcacattaaatttgcgtaatggctgataaaaggaaagcaaaaattcgca
tgaaattgtgatcaaatttggcggatcgcttcaatatatttgagtttgctcccgataaag
ctgttctgacggaaatcgatggaataaaagtgtgttttgactttatgccgcggttgtcat
tctcgcgattgtctctcgggcgtcctcagtgccatttccatgtgccggtgactcgactgc
ctgttccaccacctctccggcattctctacggcgaattgcgctgcctcctccaccgtcga
cgcccccggggccaattgggcgccccactggaggagaaactgc
>Hindica_8189_Transcript_1/1_Confidence_0.000_Length_620
tgccttcaggaacgttctagaccacagaggtttctcttgtcttctgtagagagcttgtgt
tctcttcttcattcgcatccgaggaacaagctttcgtcaactcaatcacccatggctcgc
tctttcgctaacgttaaggttctctctgctcttgtcgccgacggattctccaacactctc
accaggcgtgggtttgcggcggcggcgacacaaagcgcaaccagaggaggtgcctccatc
ggcggcaatatggtcccaaaatcaggggaagagaaggtgagaggtggtgaaaaggtttcg
tgggtgccagaccctgttactggttactacagaccagagaacaccaacgagattgatgtt
gctgacctgcgagctatggttttgggcaaaaaattcaaccactaatttcaacttcaacac
agaacctctttggtcacttggacgttagatgtatctcgaagttcacggaaccttcgggga
ttatttactataaagcaatcatctacatcagtttttgtatttttctctacagaattaata
agatcactttgttagcgccattcatctccggttgaaaactcgtaactatgctttttgctg
tattctctctggaaaataac
>Hindica_424_Transcript_1/1_Confidence_0.000_Length_680
tcacaatctttgtcatctcttcgccgtataaacatgtcggttgtgaacatgtccaccatg
acacttccaagagcttccttgtctggaggatctgtccctgctaggaaatcttgtgctctt
tttaagagtccatcatcttttagttctgtgaagaatgtgtctaaagtatttggattgaaa
tcatcatcctttagagtgtcagcaatggcagtatacaaagtgaaactgattggaccaaac
ggtgaagagaatgaatttgaagcccctgatgacagttacattctggattcagctgaagag
gctggattggaactaccatactcatgcagagctggagcatgctctacttgtgctggaaga
ctggattcaggtgctgtggatcagtcagatcaatcttttcttgaagaacagcagatagag
aaaggttaccttctcacatgtgtctcatacccgacatcagattgtgtgatttacacccac
aaggaggaagatctctgctaaacgatgatgtagtgtcttttgtttatctcttaataaggt
tatggtcggtagatttattgtgaaacttcattggtgagcaattttagttgttctaatttg
atgtagaactttaatcctttagtatgcagccattggattggttaagccaataataaggcc
ttgttttatctatattttca
>Hindica_9140_Transcript_2/2_Confidence_0.000_Length_1135
tgctcacccatctcggcactttgctcactctaaatgtgatcgcgttgatattgccctgcg
ttgtgctgctcttttgcattgctctgcccccggtccattggaaggcgatggttggccgaa
tgttggaggctaaaagccgtgtcatccacgaggacagttccctgtcgccgctgaatgtgc
ccaagacgtaccgtgcctatgtggcctatcggctgcgcaagttcggctccgactttttgg
ccatttatcgggttggccacattcgcaagtggtccttctggtggtcaatgaccacctgca
tgagtcttcaggtggcacttttctcacaaacgctgtggggcgaagtgcagcgggcgggcg
aaggtgccaattcagagagtccgatgaacggattcgcagaagccgcgtacactttccttg
cggcgttggcaattttggcgatgcatgcttggccgttgaactgggacaagtggggtgagt
tggcgctggtgctcatctccacattggacgccgcactgctgttggtctacgcagggacag
agtccatttggataatgtacggctgctacgtcggctaccgttcgctgtaccaagtgatga
tcacaattgcacagtggaacattgccaagaagatggttgtggagagttacggcctcgcgt
tcggcgtcaactctttcgtggccactctgatgcaaagtgtgctgaccatcgtggtcaccg
atgagcgcgggtttggcatccgagtgcggccgcagtacaaaatttacgccggcatccatt
ttctgatcgctctgattttcctcacctccgttctgttcaccgttggctcccatttgctgg
caaaacggaagaagaacaccacacccaacatcgaattggcgatgaaaaaggattcgaaga
gagtttggaccgtttctgccaagtgaggcggacgaattcgctcatcaaatgcatttttct
ttctttaaacttaaatctctttcaactaccgtacataatttgatctttttcaaattcata
ctgtacaaatttgacgtaacagtaaaagatttgcctttctgttgtattttcacttttatc
tcacattcccattcttttttttgttgtatttttcatttatgtaagttttctttcg
>Hindica_4379_Transcript_1/1_Confidence_0.000_Length_1136
tatgtgatcaggggactgaagcttgagcttgacgagtcggcaaattacgcggtgaacagg
ctgatctctttcagctgcatcctgcttttgttcttcctcaattgcttttccatccgtggc
gttgtcgcccgcttccaaatgttggcaatgatcgccaaggtcatcgcctccggcatcatc
atcatcgtcggcctttggttgctaattactaaagacgtccattcgggcagttttcggcag
ccatttgccaacaccagcgaccagccgggcaattgggtgttggcactgtttgccgggctg
ttcagctacgacggatgggacattctgaactttggggcggaggatgtgaagaaagcgcac
aggtcaatgcctttcgccatcatcgtcggcatgtccaccgttgctgcgctgtatttggcc
atgaatgtgtcctattttgtggtgctcagtgtgcccgaagtgcaaaagtccaacgccatc
gcaatgacttttgctgagcgaacccttggcggctttttgcaatatggcatgccatttttg
gtgtgtattgtgctgatcgggtctctgaatgccactttgttccaaggcagccgttacatt
tgggcatccgctcgggaacggcactttccctcattcatctcgtgcatcaaccgacagcac
gacagtccccgggcggcactttttgtccatgtggcattgtcaatggccttctctttcctc
ggaaaccttgaggaattgatcagttacgtcgcgttcacccattggatcatccgttcctgt
acaatgttggcacttttgtgcatcaaattgcaaatcggctccactcggcacggcgttcac
gagaaggccatcagcgtgccgttggccctccccgtcctttttctgtgcatttgccttgcg
cttgtcatcgtcacaatcatcaaaagcttcaaggcgtccgctgtcggtttgctcatcctc
ggcctcggcctgctgatttatgccatttttatttggccaaatgccatccaacgcttcgcg
tggtaccggcgcttttcccaggccatcaatcattacacttgcattttggcccaaattgcc
tttaatgggaacattgagttaattgggcaaagtgatcagtccactgcttcaaatgg
>Hindica_7400_Transcript_1/1_Confidence_0.000_Length_354
caagtttgagctatttcttcttcgcacaatttattaaactcagcaacaacaaaacaaata
ttaacgagcaaaaagaattggatcggttggctatgttctgcacgcacgtttctcgcttgg
tttgtcgtcgtcattcatccgaaaagcgcctgctcggctggccccacgaggcgcagcatc
gcacccgagtggacgccactctgtgccagggtctgatgcccgtcgagcgcggcagtcagt
caaggcctggacacgggccttgacgtgctgaattgagtctgtagcctcaaccgcgatgga
gaagagattatcattcgtcttgatgtggatttgcattgtagctaatcagaattg
>Hindica_1826_Transcript_1/1_Confidence_0.000_Length_4860
cgagaacgtcgtgagagtccattgtgttgatggaccctctgttgagaatgtcgatgatgc
gttgcatgaattcccttggcaacgccgcggcatacggaagcaattcggtgcgtattaatt
cgatggttaaacagtcgataaattcgtgccgttttcgttcatcagaattcaacgggtgag
cggatttactcgtggagaacagaaaattctcaacgaccgtcgcaaaaatgggccaaaggc
ctttgaacagattaacattttcacgtgcaattggaaatccaatttgacatgctttaatga
gagttgtggcagagagttgccaagtcgactgactgtgacaacggtacttcagagccaacg
gttcggagagacgcttaactaaatcaatgagaacggtctgatggagcacttcatcaaaag
aggcagtttttgtgaagaattccaacgccattttcagactgacttcagcaaaagttatta
agttgcgagagggcggtgggccatgggacacattggttggggttggggcgacattggcat
tttgcgtgggcagggcagtcgaagaaacggcagaaaatttattagctggcgaattaattg
aaaattggaagaacgagagaagtagtcgaagaaggtcgggaagtgtgggccgtaggttcg
aacttatttcaatttgctcttggaggacgaggcgaatgctgtgcagcagactctcctggg
caggatggagctgttccggcgaattttggacagaaattgaaatcggatcgttgagcaacg
gaatttcggctatttcttggaatatttggcaaaggcgtggaggtcggatatcatccagcg
gaatttgacgtcggactcggaggaaaagctgttggaacatctccaagagagtggtcagat
ggtaaagcccaggaatgtaatgtttttttgtcaacggaatgtacggagaagggtcgtcgg
acgacggacggagggaaggggcgaattccaaattggcgggacagtctgacgaaacgatgg
cctgggcgacgcgcagccaaaacgaccagcagaccatccacaacggctcgggcagagaag
caaatgcggagagatccgtctcgggcctcccattcgccgacatttgctgcggttgctttc
ctcgaattccaattgtctgttgcggttgttgcccttccgtctgctgctgccggccaaaca
gcaaatcttgcatattttttagtgctgccaaactcatctcggcattgtctgcttttgcgg
ccaattcgatgtgtgtcaaaagttgggaccaaaagtcggcaaaagcgtccaattggagca
gaattggccgttgcgcgttgaaaatcttcaccacaccgcccaaagttttcacgctcgttt
cggcccattgtttcgattcggtgtctctggagtggtggatcattaaattcggcgcaccca
gcgtggaagtgttggagcggtgggtggacgccgtttgagtgaggtggcgaacacggtcca
gcattgggaagagcacatcggttagcatttctgcccatttttggttgccaagcgcctgtc
cgtgtgctgcgaccgtttgtaaaagcgtgtcgcacgcgcttttccgcaccggcggtcgcg
cgtcgacgcacagtcggcccaaagcggcgtaaatgcaaagccacgccttctccgcctcct
ctttgccgacgctttcctgcgccctgcgcacaaagtcggaaatgtcccacagttggccaa
cggatgccaaagcgacgtttaagtgaatttgctgttggccataaagggcattcgtttcga
cgagcatttggacgcattcgaatggaatgatgacgagaaattctttgattaccagagaaa
ggacacggaaggactgatcgatcagctggggatcagtgatcgcattcatcagcgaatcgg
gcgccacaacagcagagacaatttgcacaacggaaggccataaagacgactcaatgggac
gactgtcggactggagaacgcgcataagacaatccagttgtttggcgcgaacatccaaaa
attcaatttcgcaaattgccgccaaaggattcagaatgagctgttccctttttattgtct
cttcgttgttcgctgttcttttgttggcttccgattcgcgttgttccgcaatcgtttgtt
tcatcgcatttcggaccaactgagtcaacgaaacggcgccccactcgcgcgttgcaacat
tggaatgtgcgcaaagctcaagcaaatgggcggtgacaggtcgccagaacacgtgcagac
gcggaaggttaaccagcgcagtttgaagcagtttagcgacggcgaaaaacgacgtttcac
gggaactcgtctgagctaccatcatcgactcgttggacaatttgcaaagggcggcgatga
tgtgatggatggacacttcgtccaaggacgaggtcgactcgaaaagcacattcagctgct
gattcaaatccggcagttccgagctggccgcggtcgtcaaaatgaccgtactcgccgccg
aggtcgaagtggtggacataacacctccgccttccgaggccggcttcgtctcgccaccgg
cacgaaaagtgccggtggaagtgggacgaagaccgacgatccaaacaaaatgctggatgg
tggacagcaccatttcccaacagtcgcccaacaggtggccattctggtggacacaaccga
tcaaaagtcgcgcaacttgcaaatttttggcggtcatcatcacggttgtgttgaagaatt
gggaggggtggtggggactcggacaaacggtgcccatcgcaaccacttgggttggttcaa
ccgacgaatcctttaagctcaaatcacaattggcaacggctgacccactggccaatgcgc
cgccgctcgcaaccgatgagttggagtcgacgaaacgcgaaaaatattggcatggcaaag
ctgcacgacaaaacgctcgtaacagcaaatgtttggcctcggaatttccaaatttgcatg
ccaaagtgactaacgatgagagggcaatcagcaaatgctcggtgacggaatcgtcgacac
tgaagtcgagtaaagtcgaaatggcggaacagaggaaggaatgggcaacttggaacagct
ccttggacacgtctggttgtgattgcacatgggacgtttttgggcacttctcttcagagt
ttggcacctcctcctccgttgttgctgggccattttgcgccggcaaaagagcactgctct
caatcgctgaacaaacggcgctcgttgcatccaccaaagaggcgaacccgacggacaaac
agtacgcctcggggattctctctgcgctgtgtttgtctagccaatccaaaagaatggaac
gtttttggctcagttgagtttcgtcgagtggcaaaaacacgcctctgaagatgaagcctt
gctgtccgatcttttcgtcacgaatactcgaagaatcattggcagcttcctctaaacatt
tgcgcagaaacgaatgcagtcgggaaaagagcaactcgacaaacttagcgccctcttccc
tagcacaaagccacttcagcagcgtcggttgggcaatgatcttgcggaacacttcgacgg
ccaccgccgcctcccacgaattggagggcatgctgaggaggtcgagcaaaatcgtcagca
tcagttcattttgggatgccaaaattgggtgataatttgtgagcagggcgagcgaaattc
gcattgaccgaattgtgatgggaaaatcgcgtgctttggtcacaatttggccgtgctgct
gctgatgtgaatattgctgttgtgtgagaagggcggccgaaattgggagggaacgatttt
gggtgggggcgccgttggcggacgacgacggtgggacggcaccgttcggcggagcactga
ccgacgaagaagaggcggacagggaaagttcgcgttcgccgccgatcaatttgatcactt
ggggacaaatgaaacttttgagcagttcggcgaattcggcgtgccggaagaaaatgctcg
ggtaaaatttgaccaccgactcgagcagttcaagcgatagaatcggcgttatcttttgga
ttccgataagccaggtaggattctcccttctgatcaaaaggcaaaggtcgcgtagcagca
aaaaagcgtcggccgccgccgggcgaagcgtcggcggtgccaaactctgctgaacattca
acgccaaattgggacgttgttgcggcagtactttcatctgttcggcaccggcacgcattc
cgtcctcctgcaatgcacgctcaaaaacggtgctgaacaaatgacgaacagcggcagagg
cggcgtttatcacggaggaatccttggagaaattgagacgaaacgcaagcacaatgcatt
tggccagtgcccagtccgtgaccaacagatcagtgctaacaaatgcggttatcgtctgca
aaactttcaactcttcgcattccgcctcagtcagtgcccacaattcgttgacaatgcccg
gcaccgcgtttcggtcgatggcacggaattggagaagcttttgaatgctttgcaaagcga
tttggacgagacgagggcttttgctggaacagccgagcaaaaatgggtgcactatttcgg
tgcacaaattgcgaaggttttgcaggagattttcgggggatgaggcgcaggaactgacgt
tgcgcactttgacctgccctgactcagccgcctctttgatgtgattgtgcttcttcttcg
cttccgtggaaagcgttcgcaggtcgcccatcaaatagtccaccaactttttcggatcat
tttgttggattccgacagcagaagccatttttgctgttcctcctcttttttcttaattgg
>Hindica_10588_Transcript_1/2_Confidence_0.333_Length_543
tatttttcttctagaataatttgttgttataatatagcatatcacctataaattcctata
agagatacaggaagaaggtaattctataatattagtgaaaaagtaattagattcatgatt
ttcacaaatgaatcattgattaaatattgctcattttctgaaagctgatccaattagatc
attggtagcttattgtccaagatttttaagtgattattcggtttatccaagtaagccacc
aggttgttattgttaaccatagggaagattgccagctccgtattatccagctccacccat
ggctccttaagtctatcctgggattccttgcatacctggttgttgtcctacacctccata
ggctccagaagctccatattactgagcacccatgggttatccatatggttactgttagcc
aatgccacccatcattcctggctactgttgtccaaggccaccactcataccaggtgtcat
gccagcaggattttattgttaatattgttaatatggttgttgatatgacattatgtatga
aat
>Hindica_7917_Transcript_2/2_Confidence_0.000_Length_487
taaattaacacactgtatatctttcatttttagagcaaaaaaacacaacattttctttaa
ttattgctcgagactcaaaaattcctgaggctattttcgccgaaagccatggattgtttc
cacactcaaacattatctgtctatcaaacatcattttttaaaaactttttgcttgtttat
ttaattgtgagatcattgcaacgacgacaatcaatctattattttcgaaacttcaccgtt
tgcgattattaatgtgttcagaaaaccgtctaaatcgaatgtcccaatcttgatgaagcc
tgaaaattgtgcaaataattgaaaattttttccaatattgaggcatattcattactaaaa
tcttaaatagctgttcctgcatgattaagctacaatgtatctagagaacaaaaactaccc
ctcgtctggcattggctcttctcgataacggtagcgactttgaaccaaattgattacgaa
acacaaa
>Hindica_11861_Transcript_1/1_Confidence_0.000_Length_1774
gttcagcagccgctcattccctgcaccctgcgaagtgcccttcctcctttcccttttccg
ctgagttccccgtccctgtcgtccccctcttcttcctcctcctcctcctcttcctcctct
tcatttgcttccgtgtcttccgcttcttccgccgattttcactttacttccgtcgaccac
ttctttccgtccgcctctgcgccccttttgtttggtccaaccgaccacaaacagcacgcg
cctttccttgggtattccgcaacaatttatgacgatgttttgctcggcttttacccgaca
aatgacccattgatggacattttgccaacatcgccctccagcaacgggggatttccattc
agcataaagtacgaatatgacaacacaaacattgggggaacacctgccttaatcaaagtg
gagattgagcaacggacggaaaacgcagcgtcaccgtatcaccaaagtggtacggtaatt
agagaagcattgacagtgccaagccagtcggacaacaaaatgggaagcgatgaagtaggc
ggaggaaggcaaatggcattcgaaggtgtctatgcaatgggggcccaatgcgcggcactt
tcctcggcgcagtgccaaaagtcggcggaggagccggacgcattggacacactccgattg
gcacaacacatcagccaggaactgaagcgctactccatcccccaggccattttcgcacaa
cgcgtcctttgccgctcccaagggacgctttccgatttgttgcgaaacccaaagccatgg
tcgaagctgaagagtgggcgggagacattccgacggatggccaaatggctgcaggagccg
gagggacagcgcatgtccgcccttcgcttggccgcatgtaaacggaaagaggagcaatcg
gcgaaagagcctttggcaaatgcgccggacggaagcggcggcggcgaaacggcggcggtg
agaaagttgggacagaaaaagccgcggttggtgttcacagaaattcaacgacggacatta
caggccatcttcaaagaaacgaagcgtccgtcgcgcgaattgcaacttcaaatttcccat
cagctgaacctcgacacgacgacagtggccaattattttatgaatgcccgcagaaggggc
cacgacagagagaggacaaattgcggaggagcgaatgggccaaattctgtgctgtccgtg
gcaacgtcgaacagatcaggcggaagcacgccactgattggaatttgggaggaaatgagc
gacggaagggaaagtgtggagagatcggaggtgatcggtgggaaaagggaaatgagcggc
cgatcaacagcagaggagcaaagcgaaagggaaaagggggaggaggagaagcaaaaggga
caaacggaggcacggaaacggcacaaatgccaccgccatcctccacaggaagagggggag
gaaccactggagatcccattgcgtttggatgaaatcgatttgttggacgaagtgatccgg
agcgatgcaaaaggaaggaacggcgacacaacgatgggactgagtgggtcgcactcattt
aacacaaacacctaatgaatggcacttctgctgggtgacttgtgtcggatcggcaaccca
atgtaccattaaccgataatgatctcaaagcattaaccttcccccggttgtccatttttg
tcctttcgcattttaccgtaccatttagtccaccgtattaattcattcactttaagtagc
aacaacggcaataaactcttttaaagaaaaaaaa
>Hindica_125_Transcript_4/7_Confidence_0.143_Length_3194
ccttctcctcagtgtccccgtgtcggcgggagcgaaattgttcaggcggtggtaccattc
cataattcatgtttgcctgttgtattttatttcacggttcatagggctggctatatactc
gtaaataacaccaaaatacgtacacataagaaaaaaaaagtccggcaattttgtcggcgg
cacataaatggtgacacacactcaatacacacaatcaaaaaaggtttgacaaagcaaata
tttgttgaagcgaagctttgatttggacggattgatcacaatcatcacaaactctgggaa
aatttggtggctgtggcaaagagacggaatgaaaatgcgtaacttttgaatatcgaaagg
agagaaaattttgacggaatgagagaaaggcaaacagccgaattgtaataagtgaaatgg
ttgaaagtgattgatgtggggggggggaacaatgacaatcgatgctatacaaaaattaat
tatcgctgcaacaaattactgcctattttggaagaagctgcccaacggcggaacggacaa
aaggcatcaagaaaatgtgtgccaaaatgagaagccacgggcgacagggcaagagagaga
gagaaaggaaaaataatataacaagtgaagagagcaaaaggcaaaataagcgaagaaaag
ggggaaagggtcgccgacggctgtgcccctcgtcagtcgccgtccaacccgcgcaaacgc
aacaacaaatccacactgctgggcacattgaggtactcgttcacgacggcagttttcttt
tttaaggcatcctcctgatcatcgtggtcagaaacgacagcgtccaccacggggttcttc
acactatccgccattgtcgtcgattttatcgtcgttggtgtggaggaatccccgttttca
gcgacgctcacataaacggtcggctgtccctttcgccggacacggaacggcctcttctgg
cactccaaccggtatttgccctcctccaacatctgctcaatcttgtcgatgacacctccg
tcaccgccggcaacatccgtgccgccaaacaccgtcgtgtttggtgttgtgccaattttg
gtggtcgccattggcaccgatggtcggacgggggttgccccggttgatccgctgtcacca
gcgccgtcgctcgacaaaagcgcctcccttcggctgctgttgctgttccgctgctgtgcc
tttttcgccgcttcgctggcgatcggctggagcggtttgaacggttttctcgacgacgct
ttctgtgctgcgcccacagcgacgccctctttcccttcggcgccgatggccgcccccttt
agctgacccttcaacacttccgccctggcactttggtaatgtcccttaaacgcgtggagg
tccgcaaacagccgctccattgtgtactttttggggtcaaagcacaaataattttcgact
gccttccattttcgctgcatgttttcccacagactgtccaccgtgaccaagtcttccttc
gcctgtttgacaaaagcgccgattttctcataaaaacgatcgttttccgcctgaattttg
tagtcactcaaataaatggccaccttttcaatggaattgcgaacttggtcaattttgttc
ttgctcaactcggacaaatccactcgacaggccttggaaacgtgatggaagtcgtccaat
gcaaaggaagtgaattttccactgaatttccggtgcaaaagacggatgagtccgtggaga
agggtttcggaattgtcacagtcacgcgtgtcgatcaacttgttcagtacgctaagttca
aacgcaaaggcgtcctttgaatttttggtgcgtcccataaaattcccaaccaaaaggacc
aaattgatgaaatgtttaagcccttgggatttgagcaattcttcgcacgcctcggtaacc
gtcgttatgcccgatttgagttcgccaaatgcctcggaccagcacaatttgagatgtata
gcctccaaacggagtggcagcccattgatggacgaaagagtggcaacaaactgttccccc
tcgggcatcttctgcatttcgtcgtcagtgcactttttcagccgattgatcatttccaac
ggtggcagtgcgcttttcaatttgtccacgagttcggcgttcagcgccttttcgtccact
tccaaaattgcatttcgccaccgtttgaagctcaatttgcacgagccttgcagaatcgcc
aacgcttgcaacattttcgcgtcctgaatgaccagcggcgtttttgcctttgatggcggc
cgttttgccaaattcactggaagacaattcattcgaccagtggccgagaattttgccttc
aaaaaatcgaacacatcctcagaagccacttccttctcgtcaatctctgcccacagtgat
ttctcattcagcgcatttggccgaataagtgccgcattccacgggatcttcttcatgggc
acctccggctgtttgccacactttttcttcaaatagttgggcaactccggcgacgcggct
aaaagcgatgggaacgcagtggaaccaaacgcaggcggcggcggcggtggcatcggagga
ccaccgacgcccggcctcagcgccgacgggggaggcggcggcggagggggcggcggaaca
acggcactgccgccagccgttgatgtcagtttgttccgtttatggtccggcatgagcaat
gccggcggtggtggtggtggaggcggtggtgggggacagcccggcccggttggaaatgtg
gagcctaccgctccatgctttggtgtcccgttggcaattttgtcgaactctttgggtcgg
ggcaaatccaaaacggtggccgggggcaatgcttttccggagggtgcaattttgcgcagt
tcagaacactcgtgttgaaattccttgatcttctcgtagtatttgatttgcagcgacacc
gcctcctgcttgtcctccaccgcggagtcgagccgtttgttgagccgtttgatgccatcg
tctcgttccatcctgtcatattcatcatccaaatcgttgccggtgaaaacgatttgtttt
tcggcgtccaggtcaagcgcagtatcgccaaaagccacagacgaaacgcacttacttatg
aaggcgaaataggtcgcccttgggtatttgcgatcagtgataagcaacaacttcagcaaa
agttggagcagaat
>Hindica_1879_Transcript_2/2_Confidence_0.000_Length_786
cctgaacatgcttccctggggtttaattacccaagtttgagacattactgatggttctgt
tgcaattttctcgtcagcatctctttctcttctcccttcagtttttgttcacttttctcg
tcactcttccgtctgtttgttcccgctatgaagaccgctacaacctgaacatgcttccct
gggatctgaagccggtccaagacttcatcggcctttggcaaatggaccgcagcagcggca
acttcaaagaattgccgcccccaaatttaatcgatttggccattaatccaatcccgaaat
ttggagcacggactatgaacatcacgcacacttacttcgactcggccagaaatgtcattc
ggagtgactacggcttcatgccggtgaagaatgccacccgaagagacccgcgagtgcacg
tggcctatctgacgacgagcagcgaaggctggtcgatgatggagcaaggcttcttcaagg
atggcaaactgatcttccacctcaaacaattcctgaaacgctcctttggggccggcagca
atttggacatcagagagtttgagcgtcagtttgagctgtccggcttccactcgatgactc
tcaaagtgcgcgcagaaacttccttccagacggaggcttacacagcttggtacacaaaga
ttctcttctgagcgaacaatttaaattctattgatggaaatttatgcaaaacattgaaaa
gtattttatatttacaaaatgaagttgacatttacaataataaaatcggcaacgattaaa
tgtggg
>Hindica_2443_Transcript_1/1_Confidence_0.000_Length_505
cgtcttggcacgtgacttatttcctccacaatgtatcggcgcttttttgtcagcaacggg
ggcggcggcgcttggggcgacactccgcgacggcgttgggaaacggacggtggcggagga
gacgaacgccgctggacgagcggaagacgcccgccgggcattggctcaatgcgcgcgaga
ggcacaggcacagcggcgggccgagcagagccagaagacagttctttgtcccgcgggtaa
taggatgggtttttgaagtaaggctgtggcgcaaaacggccgccaaacgccgacgttttc
cgactgaccaacggcggaatgtattcgcggccaatctgccgcgaacgggcttctctcagc
cggacgaggcgcgcccttttgttgcgtcgaattcgttcctcgtcgtcttcttcgtagtcc
atttcgtcctccaccatctcttcgccgttttcgtcgtcctcttcgtgctcatcgctgaaa
tgttcgcgcttcaccgcccggccta
>Hindica_7394_Transcript_1/1_Confidence_0.000_Length_482
taatgacccatttctgctggagccgcaaatgtccgacccgcaaaagtcgtacaatcattc
atatttaagatgcttaaaatgagcaagtccaagggactacacgctacaacgagtgaagca
gagcatgaaaaaatggctgaagaaaaccttagtcaaaaaggggacatttggccaacccaa
cgcaatgccatggaacggaggacccggaagcaattgagcaaattgggagtggaagaactg
ggacggatacgggacgaactgaatgggaaagtcagcagaaccaacaaacagcttgtccgg
ttgctggaggagagagacgccctttcaatgcggagggacgcgttggcagtggaatcacgt
gacatggatgaatggaaatgccaacgacggacgcattgaggaacggaaatgacaacacca
aagggagaagtcgagcagtgaacggattcagcagcaataccattacaaaaatttaaaaat
tg
>Hindica_2586_Transcript_2/2_Confidence_0.000_Length_546
attatggaacaatatctaaagagaaaatcaaaggaaaaagtcaaaaaatgtacaataata
aggcgaaacacaataaaaaaaaaaatttatcacaaatatggcgaaaagggcaaaagtatg
acacgtcggattgtaataaagggaaagaagaaagaaatggggcaagacacaacagcaata
aaaaaaagaaaaagaccgaatcattgatttaaaaaaacgcagccatctccgggggggaag
aattgatatcagtagttgatcagtttacgaactgcctccagacatcgccatttagtgggc
aagtagaagggttcgtacacatgcggaaaaggcgtgtcccacccacagacgcgcgcaatg
ggtgcctcgaggctgagaaaacagcgctgctgaacagtggacgcaatttcagccgcaaat
ccggaagtaatcggcgcttcgtgagaaaccaacagccgcccacacttggacacactattg
gccactgtttccacatcccatggcaaaatcgtttgcaaatcgatgacctcgcatgaaaca
cccaac
>Hindica_5370_Transcript_1/1_Confidence_0.000_Length_609
gaaattgggcccaaagttcgcctcaatttcatcaccaaaagcatgcaaaaaaacaaatgg
aaacaaatcatcatcagcagaagacgcatgaacgaaaaattctggagaatctgccaagcg
gagtccatttttagtgaaaaacatttgacgattggccaaattaacgccaattccaacaac
atcgccaacacgaaacgaatatttggcatttcgtccttctcgtgatccgttaatccaaaa
atagccatcactttcccatgcgtaagtgccattgatggtgcaaattgagtggtccaattt
gttcagccttttgaaggcaaatccaaaagagagccaacagatttttatttgtttgatgga
aatttcgaaataaaaaatcccatcggacgctttgttcagcgaaattgggtgcattgcgaa
gacataacaccaacaataataatttcccttgtggcggacagtcaaacgatcgtttccgac
gatttcgatgtccccgtcgcatgcgttgggatcccaaaaattcatttggatttttaaaag
cgccttttccattttctcctttctcttttgctccttttccctctgctccttttccttttg
ctgcttctc
>Hindica_3616_Transcript_1/1_Confidence_0.000_Length_838
gcggggatcgccgaaggctcccctaagggtccgtccaattccaatcggctgccccacccg
tcaaaaagggcagcctttccgctgtttggtccgatcctaaattcactttcttctgctcta
ctcctccttgcccatctgtcccgagtgagtcatgttctctgacttcagcattttccgcaa
aactccttcgtccaccccgacccatcggccgatgtcccccaccccgcctacttcgccctc
cgtcgatgcttcctccggtgccatggcttcccacgtggacattgacgctttgctggaaga
ctacgcttggcggcgcttccgcgaggcgcagagcataaaagggtcggggttggaggcgtt
caaaagtttggagagggcggaggcggaattcgacattaatcggcgcaagatgctccttac
ccatgagaagcccgagtacagcagcatccaattgaccgggaagaggccaaataccatttt
caaatcggtgttcaccaacaacacaagccaagtgcaggcctactcgctgaagacggagcg
ctgctccgagtccatttgcggcgtgtcgcgtgagcagggctttatgttcggggcggaggc
tgagctgacgctgaagacgccatgcgaagtggccgaactgaaaaccaatttcaagcacga
aattcacttcaacaaactgacggagaacatcagaagcgagactctcgtctgggccgtgga
caacaacattgtggtgccacccggaggacagacggaggcttcaattgtcatcgaagagat
gagctaccacggcaaatactccttgcagtcggtgctgtcggggctggtcaccgtcgcc
>Hindica_196_Transcript_3/4_Confidence_0.143_Length_3735
agctgtttaacacaatgagcgttgacactgctaatggccctttgtcagaaaaagttctcc
aagaagcttcaagaaacgacgattgttccccctcggattccaatgacattgtcaccccgt
ggacagtttctgcgacaagttcaaaagggatcgattacgaaaaactaattgaacgctttg
gctgcaggaaaataacagatgatttggtaacgcgggtcgaaactctgacgggtaaaaaag
cacatgcgatgttacggcgccgccttttcttcgctcaccgtgacctttcgcctattttgg
accggtttgagcagaaaaagcccttttacctttacaccggacgtgggccgagcagtggga
gcctccacctcggacacctcatcccctttttcttctgcaaaagtttgcaagactcctttg
acgtcccgctgatcatccagattaccgacgatgagaaatttttgtggaaggacatggacc
tcgagcggtcgaaaaaaattgcgattgagaacgtcaaggacataatttcggtgggcttcg
acccgcagaaaacgttcattttccttgacacggagtatatgaggccgtccttctacgaaa
atgtgctgaaggtgtggaagtcggtgaccaacaatcagtcgcgtgccatttttggcttca
ccggcgacgactccatgggcaaggcggccttcccggccatagaggcggcgccctgcttca
gcagctccttccccgagattttcaacggccgcagggacattccctgcctcatcccttgcg
caatcgaccaagacccctattttcggatgtgccgcgacgtcgcgccccgcctcaaatacc
caaagccctccctcgtctacagctcttttctgcccgcgttgcaaggcgctcagagcaaaa
tggcggcgagtgacgccaattcgtgcatttatttggacgacactccgaagaaaatcaaag
agaaaatcaacaaatacgcattcagtggggggaaggacacaaaagaagaacaccgccaat
tcgggggcgactgcgacgtggacacctccttccaattcttgcgctttttcctcgacgacg
acgaacgattagagcacatcagagagcaatactcaactggtgctatgttttccggtgaac
tcaaagcgattgccattgaagttgtgcagggaattgtgtccgaactgcaaaaacggagga
agacgatcaccgacgaagttgtgcgcgagttcacaacgccaaggaagttggcattcgatt
tttgattaaaaataacccatgaggaaaattttttgaggaattgtcagtagggacgagggt
ttgttgattttctgcatgttgtattgttttttatttgtaaattgcaaagggaaaagaacc
aaatgtccttgagaatgttctgttcggggggggagttcgtgagatctttcctcacactgt
atgtcttttcgctcgtgtctccgattttctactcattggttagtctttgtcgctctcttc
ctcctctttcacatctttgatcagttccgctacgtgcttcgcttgtctcagttctccgtc
ctctccgatcactcccggtttaatcacaccctgctccatcattttgtccatacaattgac
gagtttcatcatttcgtactccttttgttcctcgctcatcgagtcaaattggtgtcgcca
ttcttctaactgttcgggcgggggaatgtgtccggtgacggggtcgaccttttcttccac
gcgtttgtagtcgtccgtttccgaatcttcactgtctgaagcacgtcgctgggcaaccaa
tgcctggccaagaaatccgtagttggccaagaggccggcggagtgtccgaaaccgcaata
cttcatcagacgacccaccgaacgtttgcagagaacgaagagaaattcggcagccatttc
gcggcaacgcgaagagccgtccatcagacgaatcattttgttgcggaaagtgtcgccttc
tccgggacgccgccggacgtcctcctccttcaacggcggaaggactttctcccggcaaaa
tcgcctcgcgattttgtgctctgagcagaggtggcaaaggacggtgagatgagtgcccaa
aaactcggcgatgatttgtttctcctcatacttgtcaatttgttgctcaaaagtggtcaa
cagtgcgttcagagaagtcatgtcgtacccatccttcccaataaatccttcgcgcgtttc
ctttgcgtcaacccttggacacagagaggacaaaacggacgtcaaaaccgaaagcaaatt
gaccgcattttgtttcatttccaagtccaaatgagcactgttcaaaattcgtgcacattc
atcaacacatttttttgcagtttccaattcaaacactttgctgtcatggtaaatgttgaa
cagcgtattcagtgactcattcgcgcatttggtgccaatttcggagggcattttgtccaa
ggaacaaatgagaacagcgagaaaagccaacgttttatttgagtcatttacacattcgtt
ccgaagttgttggaccaatgccgttgtgatgaatgcgattttcaggtcataaagcagcaa
ttccttcacttcaacgactggccactctgacaaatattcgaaaccgacaaaaaatgaatt
tgccccgctgaagacggcactaacagaacgaatgcgcgacaccacttgctcaaacagtgt
cttttgagagtgaaaaacgcttcgagcctttgcggaattgaacaacaaattgataagaca
tttctcagactccaacacaatttcgatcggttcggctttgctttcctcaaatccatcgtc
cgaaagctttgctatgcgacttaaaagtgccaaaatggaagtgtgacagtccaaatcagc
gccatttttatcgcgtaaaataatacgaagaaaatttaattgttgcaaacgaatttgccc
aaagaccaaagcccaagtgtctaagacgtgggacaaaaacaactttttgatgtcattatc
aatgagtggaaacgtgccatcagaaaaagcttgtgccatttcggtcaggaaaagcagctt
ctggtgggaattcggctccctcccccattgttcgactaattcgggggtcaacaaattcag
cgccatctttgaattcaattttcttaaaggtatgaaattacactgacaaccgaatgaatg
tgcaacaaatatttaatgaatgaacgtattggaacattcttacatcctattcaaaaaaag
aatacataatcccatgaaatcaatggtcttagtcttaagatgacttaaacttcggttcgg
tgtcgggcgctttgttcgtcggctgagccacgcgaaattgttgcagttcacactccttgt
catagaaggaataactgttctggtgaaggtattccgcgcatttgtaatccttcaattcct
ttttgtgcgctgctcctaatttgttgaatttgagcgcgtgctcaatgcccgaagctgtgc
ccgccccttccctttcaatggaataaagccgattttgaccccggcgcaaatgggccacca
aatggttcgacgaacgacacaagaaattaaggtggattagcataacactagaactcaaaa
ctaagaacaaatataagcaatcttaaaaatgggggggtccctaattaactttttattttg
aacaaaaagacatccggtggttttcacagatgttgcagaatgcctctgaaataacgctaa
aaaggctaagacaag
>Hindica_14294_Transcript_1/1_Confidence_0.000_Length_403
ctgatattcgtccgctgttcatttgcccatcatttccactgtcgttcctccctttccgac
ttcgtacttctccaaggcctgaaagtgaatcatcacgcggttgggtggaatgccaaggcg
attttggacgaagtcgcttatgtttttgcagtggtttacattctcttctgcgctgacacg
gccaattgatttgatgtgaagtatcatcgctggttcagaaggatcattcccgatttggca
acaatttgggcccgactgcacaattagcgctgtagattccactttcttttgcattgagtt
ggcaactatctcgaggaaggatcgtctgaattcggtgtccaatttgagtttgggaagatt
tgtccaaaggtttatgaatggcatttctcaaacttgggtaatt
>Hindica_14480_Transcript_1/1_Confidence_0.000_Length_1378
attgtcctccacttggccgaccgactcaatgtccgggtgggggtttttcaggtacagaat
cttcactcggtctcccgtgttcttcagagtatttaccgcaaattcatgcggaacattttt
aaagatggtattgtccactgccaaaatttggtctgccttttgaagtctgccgtcgtaata
agccggcgttccttcgattattcgcgtcacaaaaattccgttgtcgccaggataatgttg
attccccgtgcctccggcgatgctgaaccccaatcccttgtgccttccgtccggccccac
tttgatgaggtccatgcgtctcactcccggcatttgctccaactctttcaccgcctcact
ttcgccaaagggctgctgatgggtgggcacaggtggtggggggacgaaaccgaagccttc
cgggggactgccgcgggagagcggttcggtcgaaggtggccgaaacgcattcgtctggcg
gccttttggacgtttgattagcaatcggaccacactgccagcaactttcagcgcattcac
agccacttggtgtgggacgtcgacagtgtccgtgttgttcaccttcagaatcacatcgcc
aattcgaattcgcccgtccctcgccacgccgcccccgggcgcaatgtcagtcacatggat
atatgggccggaacggtggtcattgccaccagaaatggagaaacccagtccgagttggtt
tttctccagcaccacgtcctccacctcccactcgttgccctggtcgtcaattagtccgct
gttggtcactgtctccgtctgaaaaccactcggcccgtccaccgtctgagtccgatactc
ttgcgtatgccacccatctttggtcaattgtttgctttgttcctggtaggaataggaatg
ggacgaatgtgtggtggtcgttttcatttcgccgttgagcccgtttgtgtgtgccgttgc
ggccgttgtggcgggaaagaggggacggtcgaaggaggacggagtaaatgcacgggagac
ggcgccgaacggcggattctgctcccatcgctcggccaatttgcgagtctcgagcgtttt
caaatccaacggaactctttcgttcagcaaagtattgtcgtagaagtcttgaatgtccaa
aagggcctggaacagattggccttgaaaatgccaatcactcgttcgatgccgtagcgcaa
ttcggcatccccaggctgtgtaagcagcgcgtggtacgcttcaagctgttccaaggctct
gtgcgcctccgttgatcggccgggcattttttcagaattaagattcaatttataaactta
atattgcgtaaataaacggcgaaatccaaaagataaatgagagcagacaaaaataaat
>Hindica_5167_Transcript_2/2_Confidence_0.000_Length_410
tgaccaatcgtttccattatgtaaacacaatgaaaatgcagcgctgtcacttttcccccg
tctattcttcggtctgctgctgttgggcaggaatgtccaaatttggcagattcggattgg
ttggcggagtgtactggcctctggccacattgtgtgccgacaagtattgatattggcttc
cgtcctcattgtcgcccttgggaattgagtcaatgtcccgggcaacggcaatgttaagca
tgcccgaggcgagtccgaattccgctgtgaatttgggcgttttgcgtggcttcagcggct
gatagccgtggtacacaccgtccttcagctcctggtagccggtgtagccctcgcccttgt
caaccattgtttttttttgtggggtaattgcaacaaaggctcaaacttgg
>Hindica_11570_Transcript_1/1_Confidence_0.000_Length_1269
cagcagcagcagcagaagaagaaacggatgagaaactgtcttttttaaatctgaaaagag
agaatggcgagctcctcaacgaaacatatgaaagtgacagtgacacggaaaggaaagaaa
tcgaagcggcggagcaagtggtcaacgcacttttgtactacaaaaaatacgcactgaaca
gactgaggaagcaggcaaacgccattctgaatttgtctgaggaagaccggaaaatgctca
tcgttccgagtttggaccattttcgtaaagtgcgcgaatgtgtggcagaaaatcaaaggc
ttttcaatgtgatggtcgaatgtggtgctcatatgctcggcgggacaatccaacaggcgt
ttgaaatttcccaactccgaccggcctcagagcattacatggccaaagtgaaaagtgtgc
tcaagcaaattgtgcgtgattggagtgccgaaggcgctgaagaaagggcgtcatgctacc
aaaaggtcaaggaggagatggtgaagcagttcccggatcccaattcgcgccatggcatta
aaattctggtcaccggcgcggggttggcccgcttggcttgggaattgcttggcatgggct
tttccgtgacgggcaatgagttttccatcttcatgcttcttgcgtccaacttcatcctca
acacttgccacaagtgcgatgagtttaccatttacccatgggccctcgacttttccaatg
cgtggagttgggaagaccaactgaggccggtctgtttcccggacgtaaatccgtcagttg
tctccaattcccagcgtctcaataccttttcaatgtgcgccggcgatttccttcaggctt
attccgatgagcaaaattatttcgattctgtcatttccgttttctttctcgacacggccg
caaatcccctccaatatatccgacttatttatcaaattctcaagccgggcggggtttggc
agaatttcggtccgttgacttatcaccacgaagactctgacgacttttgttccattgaac
ttccatttgaccaaattatacgtctggttgagaattgtggctttcgcattgatcagcttc
tcacgaaggaccaacttccgttgtcgaggtatacatggaatccgaattcaatgcttcagt
acagctatcattgtggcttttttcgatgtacgaaaatgaatgggggttaaatctgtgatc
gcatttcttcagcattttttttttaatttcaacttttttgtgtaaaaaattaaacgttta
aattgggaa
>Hindica_3252_Transcript_1/2_Confidence_0.333_Length_426
gctttgcaatttggtcaactcaatctcaaaacctcttgcgaataggaaattggctaagaa
agtctacaaattggtcaaaaaagcggccaaagagaaaggattactaaggcatggattggc
tgatgtgatgaaggccttccgaaagaatgagaaaggaattgtcatcttggcaggaaatgt
ttcgccgattgatgtgtacagtcatattccggctatttgcgaagaaaagggccttccata
cgttttcactccgtctcgtgaacaccttggcctctgtgctggctataaacgccctgcgat
tgtccttttggtgaaacggcatgactcttacgcggaacttttcgatcaaacacacgaggc
cacttatgctctggtggttgaacccgaatagaattcgcgaaattttgttgttattattcc
ttttat
>Hindica_6418_Transcript_1/1_Confidence_0.000_Length_647
aaaaaatgaaaacacttttcttaagaacccatggatgctctacccacccaccaaattcat
tcggaaatcccacggacacctccaaaccctcctttgtcaatgaagagattttcggagtgg
gcgtggcctccctaaaatgcgccaaaaacacatttgaattctcgcatggcgtcgctttgt
attcatccgccctctcccaggcctttaaaagcggccattgtctgcaagtcaattcactca
cttccaccggagcaaagagggtcatcaacaccgggaccaggcgcatcggctatgtcttca
agaccaacaaaccgcagcgcattgcggtgtgcccgccgaatggaggctgggcccaaagaa
gtccgtcaacgttgccatcacctgcggctccttcgaccccggcagcgaggacatcaaggg
cgaccgcgtggccgtggagtggaccaacagcgccagcaccacgcaggcgtggaccaagga
atgggccgacagacaattctggaggcggaagaacttgccgatcgagtacaacatctgatg
gaaggatgtgcgccagttcaacgtggattccataggcccccccccctccctcaattgtgt
tgtgtcccgagcccatctgttgactctgtttgtatgtaaactttgtg
>Hindica_1724_Transcript_1/1_Confidence_0.000_Length_2225
gtttgagttttttttttcttatttctttataaaatgttcattcaatgtccaacgttggcc
aaatatttttgaaaacccgcgaaaccccaaaatggcatttggcgttgcccaagtcagtcc
cgcggaggacagcggcggcacgacgggggccgtttttggcatggcaccgcttcggtttgg
aataaacgcggaacagcagagaaaaagctacggaggaagagaacgacggacaaagggggg
cgaagcgaattggaaagcgaaattggcaattaatttggtcgccggtgccgcaattatgat
tgccatctttgccggcctcttccttttcgttgtgatgccccaattgggtggccatgcgca
acagtcgaggtttgctgaccatcgcgaccatcgctacgattggcctcccccctcctattc
ccttttgggccgttttcggcgtgccgcgatcacttgcgaccacggcatttgcagcgaaat
tggccgggacgttatgctaaagggcggaaatgcggtggactcggcaattgccgctttgtt
ttgcttaggcgtcacaaacccacagagcagcggattaggcggcggtttcataatgacctt
ttatgacgccaaatcgcgcagctgcaaagttttggatgcgcgagagacagcgccggcggc
gagttcgcgggaaatgtacggcacggacgaatgggcgtcgaaatacggctatcgggcaat
tgcaacgcccggcgaactcgcgggctattggttggcattcaaagagtacggcagcggacg
agtgaattggacggaattgattatgccctccgttcggttggccaggacgggggtgcccat
ttcggagtatttggcctacgttttgggcgtcaaagagaaacacttccgaacactcccatc
gatgcagagttggataaaccccgacacaaatcgtgtttatgaatttggtgacgtcatccg
aaggcccgaattggcggacacaatggaaaggctggcgaatgcgcagaatccggtcgaatt
gttctacaggggacaaatatcggaaacaatcgttgcggagattcagaaaaatggcggtct
tctcaccaaggacgatttggccaactacagaccaaagatttacgacgctccgctcgtttc
gggcggattcagtggctctttgcgcatgtgcggccctccgccgccgtcgtccttcgccgt
cactcaggccattgtggctgtgatggtcgcaaaattttctaattacacacgcttcggaaa
cccttctgacggagttttggacgacaccgaattttaccattggctgatcgaaacgcagaa
atttgcttatgcgcagcgaacgaaactcggggatgtcgattttgtgccggaggcgttgga
attggccaaaaatatgacgagtacacggttccatcgcgaaattctgaaacgcgtgccacc
gaaagcgatgttttccgcatattatgccgaagagccatttgtggcacagaaagaggacca
cggcacttcgcacgtttccgtcctcgacccccaaggaaatggcgtttcggcaacgagcac
tgtgaacagatggtttggcgccgtcgtccaatccgaacagttgggcattgtgtggaacga
cgaaatggatgacttttcctcgcccggaatgcccaatggcttcggatttgcgccatcctc
ggcaaatttcattgagccgggcaaaaggccaatgagctcaatgagtccgatggtcatttt
cgaccaagaaaatggaaagttgaaatttgtaattggcgcttcgggcggctcaaaaatcat
ttcggccatggcgaagcccgtggtgcgcgtgctgtgcttcaacgagacaatcaaagaggc
gatcgacgctccgacacttcacaaccaattcacaccagacataacgcaatttgaagagac
agtgccaaaacagttgctcaaagacttggaggtgaaattcggacaaaagttcaagccgac
caccggcttcgagggcattgtccaggggattgtggtcggcgaagacggcttcgtccacgt
caacggcgactaccggcggaggacgaatatgcacccggagggcttctgatcactcccatc
ttcccctgatcactttcttcctccctttgaccactcctccatccctttgatttccctctt
ccgtccgttcgctttgctccatttgagtgccaatgccaaaacacttcgctctttctgccc
ccccc
>Hindica_14103_Transcript_1/1_Confidence_0.000_Length_300
tttttttttgaaataagtaataatttatcaatttaagaaacaaatggcgccattatcatt
catttgtgtgattgtggccctaaagagggccgtttgggatagttttttcgccgttcgatc
accgccttcgtttccatctcatttcgacgaggtgtatttcgtcaccgccttggtcccctc
ggacacagcatgcttggccaactcgccgggcaaaatcagtcggacggccgtctgaatttc
gcgcgacgaaatggtcgaccttttgttgtaatgggccaatcgcgaggcttccgccgcaat
>Hindica_9328_Transcript_1/1_Confidence_0.000_Length_664
cggttatttcacaaatctctcatttaattttagttgaatcgacatttttaaattgaattg
tatcatgcgcacacgtgttacgtgctagacgtgaccacgtgtgcgctttagagcaggaaa
ggtgtaagtggtcaaaaaagaagaaaagtaaataaacaacaaaaagttaaaaggctaatt
gccttgctgggggagggggtagaacatcgctgccagcaactctccaacgttgtccacgaa
gaccacctccatcccttccctcacatcggccggcaacgcctcccacgcctgctggttgtg
caccgaaagcacaatgcgacggatccccagaagccgcgcaccgtgaaccttcagctgcac
tccgccgacggggtcgacctggtcgttcgctgggttcagggtagcggtcaaagcggtgtc
gcttctgcagaggcgtcccgttgccaacgacacgatggcacagaaaatggcggcggctgc
tgagttgccttcgaggtccagtccggtcggttggaattggaccgtgatgttgttgtccac
caagaactggttgccgttggcctgcaacagaagcgacgccttgttgtgggcgtcggtgaa
gcagttgaaggtgttgtcctgccaggtgcagcgaatcagcgtggccggtgcgcggtttct
ctgg
>Hindica_8387_Transcript_1/1_Confidence_0.000_Length_327
cgccgcgtgggccacgtccgctcaaaacagtctttgctgaacatttgagcgaagactgca
aacgacgcttctacaagaactgcaaatagagcaaccttaaaacactccgctgcttttaac
aattgttcaaagtatgagtgtgccggttggcgttagatacatggcaaatgtctttccact
gtctctcattttggaaatgagttaaaatggcatgaaagacgatgttttctgcatgcctct
ctatgtgcaggtacaagtgcaaaaagaaggcattcacaaaatacgccaagaaatggcaag
acgaggcgggacagaaatccatcgagg
>Hindica_14957_Transcript_1/2_Confidence_0.333_Length_628
agaatttgttcaaagaaattggcgtgcttttcttccacaccattcgtcgcttttttctcc
catttcgtttcttcggccgtcaatgattccgattgaatgccaaagtggcagtgccatcgc
cgacgttggccctccccctgaaaaggccacgtgctgctggggggtgttccgtaccaatgt
cgaacaaggcgccattatcgtcgcgttcattggcatcctttacagccttttcggggcact
cgcctttttcctgcccttcagcgatgtccacgacccctttgtgggcgtggtggtccttct
cttcgtgttcccctgcctttgtgtgcttttggcattgcaccgtcgcgaccggcgactttt
tttgccctatttgatttacggagcaatcgaaattgtgatttacgcatccgaactttttgt
gtccgtccttttcatgacaaatccgccggaggaaactgtgcaacagcttttgaaggagaa
accagacgaatttaagaccatcgaccaggcaaggaaaggctaccgaatggcccagggggg
cgaggcggccattcttttggtggatgtctgcgtcagtgtgtggttttattatgtcatttg
ggccgcttataaagtgacacgccaacgg
>Hindica_5959_Transcript_4/5_Confidence_0.400_Length_956
cccctccgtcctttgtttgtcggctgttcttcattattccccccgcccccctctcccttc
ccctcctccatgtttttattcactattattcggctcaattattcttccgattatccgatc
gcttcatgttcctttttggctctttttcttctcaattgcaaattgttcgcttctgaaaca
gcgccgtcactttcggaagtcatcgatcagaaagtgtccgtcctcatcgacccaatacgt
gtgaattttgaccattttcccgactttgggtcaaccaatcgctcttccgatggcttttct
tcactttgtgacctttcgctccaccgaaatgccaattgtgaggggccgcagataaaacca
agcgaaagcattgggtgggatacacgcatctgtttccgatggaattgcggagggattggc
acgggaatggcaatgcgagtggagaactgctggacgggaagtgaacaaaacccaatcgaa
ctgatcgaccacgcgggttgcagcagagaggagaccatgatttcctctccaatccatcgg
catgcccagcggatggccctttccttcgggtggcttaccgtccgactgttcaacaccagc
aaaatacgcctttcttgtgctattcgcttgtgcgattcgtgtgaaaatgaatgccgcaag
aaaattgtgtcacattgcaattcgaaatgggagagtatcggagatgcaaaacgacgcagg
gaagagacgaaagaattggcagaaatgtgcagaaaagagaacggcaaaaagaaacagcca
acagagcagaaaaacgcagggggacgaacggaaaacgcaccgatcggagcactgacattt
atagcgatcactgcggcacttttagccagaatgccaaaaccaaaagttcacattttattt
aagtctttgtttgatttaacaacaacgaacgaataaaacaaatttgaaaaaaaaaa
>Hindica_571_Transcript_3/3_Confidence_0.000_Length_1432
gcagcagcaactgctgctgccattgcagaagaacagactgtgccttccaaaagtcgcgct
ccgctcactttgagcatttccattgcaaacgccgcctccgcctcttccatcggccccctc
tccgccatttcgtccgcctcgtccacgggcggtgtgccgccaacttcggccggcccgacg
aaacgccgtggtaccattgaggaggcggactatctgatgggcccgcttaaatcggtccat
cgacggagggcggacccacgcgtgtcaatgggaagcgttctgatggaaattctgaacgag
ctgaagaatatcgacggctccgagcacttcactttcccagtcaataccaaaaaggtgccg
gactatttggaggtgatcaaaaagccgatggatttgcagcaaattcgtaaaaatgtgtcg
gaaaacaaatacgaattgcgtcgccagttccttgaagacctcacccaaattttggccaat
tcgatcacttacaacgggcctacccatccgatcactgaggcagcccgaagaatgctccaa
catgcgacgaaacgattggaggacaatgagcagaaactgatcgaattggagaagcaaatc
aaccctttgttggacgacgacgacatggtcggcttctcgcacattctccagcagattgtg
caggagtgcaaaaacttgcccaaatcggccgcattccatgcacgtgttgacactaaaaag
tttcctcattacaacgagaaaattgaacggccgatggacttggggacaattgaacaaaac
atcaaagaccaccgttacacaacgatcgctgccttcaaaagggacattgaacagattctg
atcaacagtcgcatcttcaacggcccccagtccgcctacacagtgaaagccaacgaaatt
gtggagctgaccaaccaactgctggccaactcgcaaaggcacttggccgagttggagacg
aacattcaaaaggcactgacagtgagcaccaatgaagcagataaaactgaagcgggagac
gcagcagaagcagccccagaaactgaagtggaggggacaggcggcggaagagtgctgcag
gaagactttgaaatgagcggtgaaaacagtgagggcgaggaagagcgggaggatggcgaa
ttggtcgacatggacgaggatgaaaccaggcgtaatcagacttcagaatcattttcctaa
tcgaacatagaagggtgggggtggtggtgcagagattactgggaaaatatcgaggctgat
tgtgagccgaaattggcatttgggcggtgggggggtacttgacccccaaattcaacaaaa
aaaaactatttggtttcattgaattgctgcgctttctttcagcgtgggatgacgaagaca
ctttaatcgctgctgccgtcgctgtgtcctccgaggaaaagctcgaggagag
>Hindica_8981_Transcript_1/1_Confidence_0.000_Length_961
gtccaattaagaaaatacaataatattctaaatcgcttttattatacatacaacacacat
cataatattgtctctttccataatacaaatgatgaatggcacaaatacaccgcccggcaa
aaagcagtcgtccgccaccgctctgttctttgcacagcaccacaaacgcgatgggttcgc
cttgcgattcgtcaaaagttcgctgagcgccttttttacgctgatgctcagcctttacaa
ctgtctaatttttctgatccgaaggcaataccgaaatataaaaaagcgtcagcccattcg
gtatcaaattgtgccactttctcccctcacttcccagaggctaagtgttgttcgacggaa
aataatggtgttggatttggacgagacgctcatccattcccaccacgacggactgatcag
acaaacggtgaaacccgggacaccacccgactttgtgcttagggtgaccattgacaatca
gccggtccgcttctttgtccatctccgaccgcatgttgaatttttcctgtccattgtcag
tcaatggttcgacttggtcgtgttcactgccagcatggaaatttacggcacttcagtggc
tgacaaattggacaaaggtcgtggaattttgcagcgtagatattttcgacagcactgcac
gcaggactacaacggttacaccaaagatttgtccgccgtccatgccgatttgtcctcaat
tttcatcctcgacaattcaccagctgcctaccggaattacacacaaaatgccattcccat
caagtcgtggttcagcgacccgtccgacacgtgtctgcttaatattctcccgtttttgga
cgcgttgcggttttgcgccgacgtgcgctcaattttgggccggaatcagcaccacagtgc
actgatgtacagccaacagcagaacccattcagcctcatttctaggtgagcggggcgcat
g
>Hindica_5892_Transcript_1/1_Confidence_0.000_Length_2227
agcaaatggaagtccagaaaatgttgtccaagagggaccagcaaatgaaggagcagctaa
aggccaaacaccttcaggaccaagccgtgcaggacattgtccgtctgatccgccaggaac
caaaagcatcactgctgattgtgcaattgttgaggaagtatcagttggaacgggacatga
acccacaggaggaacagaaacaacaggatgacaatgaccaacaccggcatcatcaaaatg
gcaacacagccgcaccatgggacagcacattgaattctgtgcaatcattggacaccaaag
aaacaaccgcctcaccaccatcgttggcaatgccgtcaaacaaccgcacactgaaaggcg
tgccaaagtcggcaaaggccaaaaagccggtgaagaaggcttcatcggcagggaagagga
ccaacaacagttctccaacagctaccaaggaagagaagcatcactcacaagcaaaaagcg
caatgaaagggcggaccaaaaatggacggagcagttcagtgctggagggaatgttgggcc
aaccgtgccgctgtgccattggtgaagcgggtggagaaagtggcgacattcatcaacaaa
gtgtattgaaacagcggcccaagtcgtcgatggatagcaccgcggccatgagcagcatgg
cagtggacatggaagagattttccgctctgtgttgagtgaccatgatggagagcgacggc
accaactcgcgcacgggacattgccccaaggcattggcccaacggatggcacccatttgc
cggatgcgcaaactgttgccacgggcgaacacacaccgctaatgatgctaatggacgaca
tgccgatgccaccagctgctgccgcatgttgcactggctccgggcatactgtagtgccat
cgcataataccgtaatgcggccatttgggaacgccggtagcactgatttgtcgtccacca
tgctgacgacgacgatcattccgacaaactgtgcacattccatgggcgatggacacccat
ttgttgatggcacgaattttttcccacattggcatcaccaacagccgccttcggcaatgt
ttggccacccgcaacagtcgccgcccggtgccaccacgtgcagtagcaatggcatgggca
atattggcaccaaaaaaatgtcgccgcccgaggcaatgtccatgtgccacagtcaggaga
tggacgatctgatggaagtgttgcgggatgaccaagagagtgctcagcatcatctgctgg
gttttttaacggccgaaggacggcggccatttgctggcggcgccggcactgtctttgacg
cgcgaggcaattacaacacggaacagcttgcctgcctgttggccagcgaggtggaaatgc
atcggcacaacaatggcaccacaacagcatcaacaattgaaagcgccgccaattcagtcc
cagttccaatagccaccgtctgttcagtcccagtgccaatggcagacccctataatgggt
gcacctcgtcaatgggcagcaatgatgaggagcatgaggggggcatcggcttaacaccaa
ggcatttggcattgatgggaaatggtcaaggcgacgggacaacgaacacaatggcaccgt
cagcattggcatttggtatgccgacacaccatcacagcggggggacagcggtggaatttt
gcactgaaaatggacttgttggtggtggcacgacaacattcacttttgggacgaccgagg
acgaggtgatgccatcgtcggacgattattggatggacacttcgttggaccccttccagc
aaagtgtgtacacataaaactgggaagcagagaggcacatacaatggcaaaatagttaag
ctggtagagaaaaaaaagactgttgtaagtgttcactacagtaggacactcaattactgt
agtatgcagtgatacagtgcttacagtatcccatcccttacattcttgtttcaatcactg
taatggtgttagtgataacatagtaatacagtatatgcaacattctagctccaattacga
taacgtgtagtgataattttgtatgcaatttcattcattttcatatcttggcttctttct
atgcatatgcccataatatatgcacattatgtatctgtatttaactcaaattagtattcg
attagcgtctttaatgtgcctattatttaatagaattaaaaaaggggccatttaaattcg
atttggg
>Hindica_9016_Transcript_1/2_Confidence_0.333_Length_675
aaaaaagcgtctccgtttgtcgttgctttaccccgcaagcaccggaagaaattttgatga
aattttgcgggtgattgactctctccaactttctgacagatttatggtggctacgcccga
gggatgggagccgggctccttttgtatggtggagccgcgggtgagcgatgcgaaggccaa
agaaatgttcgacggcattgggggcggagtccaccagatggaattgccttccggcaaaag
gtacttgcgccaagtggacgacccttccgctggccaaagcgcaatgccacgttatgactg
accacggcacatatgctcccttcacattcattcgtcgattatacaaattgcatccctaaa
aagggaaagcttttccattttttgttgtccacttttttccgtgagtgttgtctccttttt
cttcctgtgttcgtcctttgagtcgttaaagtgctttttgttgtttgccctttgcccaaa
tcgcgccttgcccaaacatggccaaatgtagcacagctgagagtgcccgtggcagtccgt
ccgtcgtttggcttttgaccgaaccgacagactgacgactgactgactcagcaatgccaa
catcttgccttgtcttggcacgcgcacttcagcacattgtctttgtcttgtgcattctga
tgttttaataaaaag
>Hindica_14186_Transcript_1/1_Confidence_0.000_Length_1954
gccgcaaacgcctccagcgcttcgccggtgcagccaaaatccgccgattcatcgcgcgca
caaatggcaattgtcaacgctaaattggttattaccaacaccaccaacaacagtgcaaat
ggaagtgagaaagaaggcgaacaaatcggcaacgccacgcgccgtactccgttgtccgtc
gtccaaacgatggacggtgctgtgcgtcgcccgctgagcgacggcatccgcaaccacaag
gacaaaagcgcggaccccaacggtacccacggtggaaacagcagcaacaacgagaacaat
ggtggggcggaaagtgacacttcgatggacaacaatcattcgacggcattctgtggcact
gggttgccgccgcgttcagccaccgtcccaccgttgcggagcattctgaagaagccgagg
gcatcgcagcagcagcaacagccgcccactgacacgacgctgctgatgatgacgaagatg
gcattggcaaatgccgggacgcaacagcagctgaggcagcagcagcagccgaacatgttc
accatggtgccatcaccgttgccgcgcaaccatttgcgacgcatgccgaccagactgatt
ttggaacgttcggtgtccgacagtgtgttggacgatgcggcaattcctgacgaccaattt
gccgccctgcaaaattcggccgctgccgctttcaacgcgtccattctgcgcagactgtcg
tcgtcgtcaacggtgtcgccgggcgggctgggctcatttgacgaacagttggaggaggac
aacatcaaagcggaacagcaacagaacggcaacaacggtaacggaggagggagcacttcg
tcctcgtcttcttcgtgcccgtcctcgtgctccagcgagacaattgacactgacggctcc
ggacagtcgacggcgcctgcaccgattgtcaagaagcgtgtgtccttctcggagtgtgtc
cacgccagatacttccgaagcaattcgagcattctgggacagaagaaaaagaacgagaag
aagtcacgcaaacggaccaaccgtcgctgcaactccgacattgtgcacccatcgtccgcg
gacgacatgacgtcacagcagcagcaacagacgccgcagtcgcacaaccaccacaacgac
tgtgacgagtcatgcccgtggattatatggaagcactgatcggtggtggtggtgggagca
cacgaggacacaaaacaacgcatcgcggagaccgaccgacccattgattgattgtcctgt
cgttttgcttgataaatcaaaaaagaaaaaaaaaaaatcagtttcccgttgtgctttttg
ttgtcgttgttgtttttgttgtttaggcgtcgtgtgtacccctatggacactccctcttt
ttaattttatttagccgctatttccaaacagacacacaaacacctcccttctttcggacc
tcctctcccttctctcgttgctatgtacttttgttgtttgttgtttttcccccccccctc
cccacacacacaatgcaacactctctcactctccctcattttcttttgccaacccaatac
aaatgctatctctctctatctctccctctctgtgttcgtgcgcgtacatttccttctctc
gtcgtctgatgatttatttgtttttttttaatttactttttttttgttgtttttgaccac
attaggcggtcctcacacacacacacacatctcaagttgtataacttatgctacgatgta
tttatcaattatgttcgccgtaattttattttcgttattatttttttcgttatttatgta
atacctattttattttttatgattatcagtatacactttgcgcctctcttactctccatt
cctccttgcacatagtgaaacacacacacacacaaatttgtagcgcattgatcaattctc
tgaccatttgattgattgattcaaccgataaaaa
>Hindica_10279_Transcript_1/1_Confidence_0.000_Length_1305
aaaaaacacaaaaccattccaagtttattacttccgtcaaatttgtccttcaatgaaaaa
gaatgggcaaagtttggacaatacgtcgacataatgaatgttgactatgcggagagagca
ttgttgctgaaaagacgtgccgaagtgaccatcgattcatttctttggtcggatcgtgtg
aaacaagttgaggacaaaattcgacaagttttgggtgtcagtggattcacaaatgtccat
tttgaccctgtccatgccgacgatgttttggccgcgaattcggatcttttatatgttacg
aaaacgagtgacgcgcaactgaggcgggggacgcgcactttcgtaacggaccatcgtgtg
aaggcggacattgtgccggacagagggggacggacggagcaaatgcaaccgatgcaacgg
gagacattcaatcagcaggaggcacagagacagcaacaacagcaattcagcaggggagga
ggaggagggagaggcgaaggtggccgtggtggtggagggtggaaggatgggaacagagtc
caatcggcgagggctgtcggaggaggtggcggaggatggcattccggcggttacggacag
cagcgcggaggacggggcagtgtgaagcgtggccgattcaattaaaatttttgcgtgttt
tattggtcctttcgttgtttcctgtccaccctccttcctcccgttttattcttcgtggat
ttcactgtcattgattctttataatccatgcccatttctgctgcctgttcattttgtgtc
cgaaaaccattggccatttgtcaccgctcaattcgtgccatgccatttgttgttggtccg
tcggaagatgctattgttgtttggttggaggtgctgttcggccgttctctgctcgacagc
cagcggtgttggaccgatggttaagtggagaagggtttggacgacaatggcacggccctc
ctcttccgatgtttataaacacgaccattttctgagctttgatcatttgcgcattgacag
cattcactgtgctcggaaggtggtcagccatttgaggcccaacgagtgcaaacttttgct
tcaagcgatggccgaacagaacgacaaacggaaaactacgaccggtgcaaatggtcattc
accagatgaaccgacaacggaatgtcagccttcgcctgatcagactaagcagttgttcgt
cgttaacacaattcccttcgttggctttggcgtcctggacaacatgatcatgattttggc
cggtgaatacatcgatttttaccttggcactttgttttgtatctc
>Hindica_937_Transcript_2/2_Confidence_0.000_Length_469
cagtaatgacacaacgacgacgacgacaacggcggcgacaacacaaaaaccaacgccaac
gccaaaggggggacgaggaggaacgacgacgacgacgacggcacaggacgcaagccacag
cgatgactcacccgtccagcgtaacgcacgcaaaaagcgacagcaaacgaaccaaccgca
gccgaacccactggacaatttgccggtgtgtggcgccggacagtcgcccattgcgcccat
tccgcccgccggccccgcccttccgctgggcgccattccgcccaccgtcgtttgtttgaa
gtgccgcccgcccaacggcccattgtcctgcgagaacaataacggccccaaaggcaacaa
cggcacttgaaaaggccaagcggacgcaaccggcggtggaaaaagaaagaaagaaagaaa
tgccattgggaaagcaattggacgaactcaaactgatcaatgctttttt
>Hindica_6106_Transcript_1/1_Confidence_0.000_Length_842
aaaataatgaaaattttgaatttttttctctttgaattatttgttttgacaatttttgaa
agtttcaatttcggagtttgtgaacgactttacaaagaaccgcccactacccttgtgcgc
tatttaagaggacaaatttggcacaataatgaagcggtgaattcttatgacattgaagtt
attggtgatgacgtggaattcccggtgcttgagtctcggcttgaatggaaggacgagaag
caattttgggtccatttgaagttgaagaacaacacgccagtgctccaagtgaacatcaat
caaatggtcactggattgtctgttggattccgtgcaacaaagaaaacagtgcaagccttc
gttctcgaggcaccaagcggacaaaaaacgattgatttcaaccgatattatgccattgat
ttgactgcgcagcgaatatttgattttcccacattttctgccttaaaagatgaattggag
cgacgaaaaaatatgccgacgcctgaacaaattttagcaacattgacacaagcattggcc
gaattggactcaagactgagcgaaaagctgaagacggaaacaataaaattgttgaaaggg
attgactcggtgctgcactccaaagctgaccaacatgttcagaaaaacgaaaaagtgttg
acatttgtggagcaagcacggaatgccatgttggaaagggccaaaatgttgaccagccaa
gtgggcaaacagatcaaagacggactgatgatggcatttggccgcgttgtgttcacattt
gtctaacgatcggaattggacaacaagatgccaattacgagccaagaatgaaaaaattat
tt
>Hindica_11036_Transcript_1/1_Confidence_0.000_Length_341
ttttttaacaataagaaacatgagagccttcttcacccttacttttatgacctttgggta
ctttttgtattatatgtgcctacacttaaaaattaaaaaataatcaaaccaccgaccttc
tgagattccgaccggtaaattttctaatccctgtcccgataatagaaaaatatgcttttt
cattgtgcacccttcttttactttaaagaaaattttaatgtaggcacagaacagaaaaac
gctgtaccgactattagtgcaaatccattattttttaaggacctcattagctctgactga
ttattacaccaattgtcactttatttcccacttactttttg
>Hindica_936_Transcript_1/1_Confidence_0.000_Length_752
ttttttttcgtttttcacattttatttaatttaaccccaatgggtaaattttggcttttt
ctgtcgttttctaatgttggttttaaattctaattttccaagaatcaatcgcaagtccca
tttggtttattttattggtatttcgtcggtaatttttcgttggctgtccaatgtccgtgg
cactttttccccgcttttccctccctattcctcgtattccatctccgctgcccattcatt
ggcctcatttatcatcgctttcggcactttgcccggtgccacccatccgccgaacgttcg
ctcaatttcccggccgactgcgatcagaagggcctcgttgaagtgggaggcgatcagctg
gacgccgagtggcatatttgtggtcggactcttcggaccgactggcgccgcaagggcggg
aaggccgaggatgttcggcacttcgatgtaatcattgttgaacacgcccgtgaacggttc
ctggtggtggtagacaattgtggtgggccacagcggaagcagcagaaccccgtcgtcccc
aagcagttcagtgagctgccgacccaatttttcaacttttttcatgacaaatgcctcctc
ttcctcgtcttttggggccacaaaatttcgcaacacttcgaattcccaggaccaaaatgt
ttcgtttgattcacccgcataaatttcgaagaattcggaagccaaaagggacaaaggctt
cgggttaggccattttggggcccatccgtcca
>Hindica_2581_Transcript_1/1_Confidence_0.000_Length_3347
caccattttgcccgccattgtaatgtaaggtccgatgcgcgggtggacactgagaaaatc
gaaaagtttcatgtgccaaagcacagagttagaggcaaggacagtgcgggagagagtgtg
gacggtggacggattgaaacggaagagaaagccgacgaaataggagaggacggccaccgt
ggtcagaatgttccaatatctgttgtagaacacactgagcttctcgagcagtgaggacga
ctcgagcacaaaaagcttgcgaaagtgttccatggcgaaggaaagaacgtaaacgaacag
aaaccattcgacgggggacacttcgttggggaattcgaccagcaggacgaagatcagagc
aagcatgaaagtgacgtaagagatggaccaaatccagaaggaggtgatcggagcgcagta
gaaaagcacaaatttggacagaaggcggcagatcggagggggcggccgacggagagaaaa
gcccgccgtccgccgttggcaatccgccgttggcatttgcattccgttgcgactttccaa
acattggcaccgcacgaatagctgctgctcccccgtccaactgttctttctttcttccat
cagctgctcgtcctctccgccttcggacaccttgccaaattggcgttctgtccgcttttc
ctttgtcccccactgatttggccttcccccgccctctgttccctccctttcatcgtcgcc
aatggtttcgtcgtagtcaaattcatcttctccaatcgaagtgtcagtacaattgtcaaa
ggagtttgttttgaagtcgagcaagagaatactcggggggaacagaattccaagcacaac
tttgaagttagattggcttcggaagcggagtccgccgtgccaaagttcggccaaaagtat
ttgacaacaggggtgggccaagaaacgtttgttgttggcaatgaccgccagcgaaaggca
cgtacgatggccccaactgggcaattcggctgtcagaaggcgcatggtaagctgagagtc
ttgttgatgacagtggtgaagcaaatcgagggaccaatcgcggaacgcattagcgcactc
tctgagttggttgctgacctccacttccgtgtagtcgtgggctgcttcgcgactcatgca
cttgtacatccgaatggccactaacgccttggccattggttcttcgccataatgccaaaa
gaatttggccatatcatgtcgacgtgtcagcacagcccaaagcatcagttcgttgaaagg
aaactcaaagtcgggcgatcgcttccgttcgtaggccgtggcgtcgtcgcccttcgccaa
tgtcaatcgatcgtccacaggggaagccaaagcgcactttctcgtcgcccgctgctcccc
gccctcagtctgatcgccaagttcccccagacaaaggttcagcgagctgaaatttctcga
gccactcttgcgcagcgacgaaattccaccgaattttgccctttcgtaacgcattttaaa
ttcgcgcgttgtgtaggcggaacggtaggcatttcccatgagtctttcgatggtgctccc
aacttccggaagagtgatttccgcccgctttgtcccgcgctcgccacgctgccgtcgttg
ggctcccttccgtccgccgtttttgcgcgacggcgcgtccatcgccgtttccgcgttgta
cagccgctccaaacgatcgaaggtcaaaaatctcttcagcgacagcccctgctccaaaaa
gagcttcacaaattccacccgactcatcagtagagcctccatcatcggcttggccaacga
agcggcgcccaaaggcagcgaactttggccatgccgaaagatttcagcgcgggcgatgtc
ctcacgaccccagacgagcgtcattaacagttggtcgactggagacagattttgggcctg
aaggagggcacggagaatggcatggtccatttgggtcggaatggaagcattttgagcatc
attatgaaggcaaaaaattgtgagcaatccgtcccgcttttgaacgcattggacgattcg
gtcgagaatggcatcgcccgggggcatttgctcaagtgatgccgaattgcagctcaatcg
cgtcacttggcatagcaattgggcacggaactgagcgggcaatgttttttgttcggtcaa
atgtcgcgcagctaatgacaaaatgtccgacacgcggccactgccctcgcaaatgatcac
cggtatggacggagtgcccgtgaggtaacgatggatcaaattcagtgtgcaaagtccgcc
ttccaaaactacgctgacgattggaattcggctgtttctggcgccactgacattgcttcg
ctcttcgcacgctttctgctccgctctgctggccaaaaactcctcgagccgtctgcgtaa
aacgatgtcggccccgtaacggccgacggtgccattatccgctaacagaaagtacgagtg
acggtcgttgagcacgagtcccccgggggaacagcgccgggcagaggcggcgggggacgg
agcgccggacgaatgtctgtcgtagggcacttgcacatttcggccgaggaggcgctcgcg
gtgctgaagcagcccccacggggcaatgccaacagtgacaattcgcgaacgcattctcgc
cgaaatgcccgcctcgtcgagggtccgcgcgatgtgtttgactacgccggagtccacccc
cgcggtgagcacccaggcgcccgttgtctctgccgctttgagcagtccttcgcgaaacac
tttgccaactctctccgggacctcgaaatcggtcatccctccgtggactgtgatgaccaa
ccgcggcatactcaagccccactcacgcaccaacagacgaaacacatcggccggctcaga
gtcaaaagacaagcgcacatagcgagctttgtgcacgtggggacccccctgaaattggac
cactccatatgcgtccgtgggatttggggcggtgcatcccccgatggtccaatcggccct
ttcttcgtttggcactcccgccgccgctgagcgatccccgtcagtgccacgacgaaacac
aattgaagtggtaaagcgcgaaagtgccaattgcgagtgggacgcactcacacggccgca
atggcaacgatcagagtggtcgccgactggaataaattttatgcagtctctgcgttgaaa
cactctttctacccacgcgtgagaaggcggctgacgaaaacggcgttggaaaaggtcgtg
gtaccccggcgacttccttctgacaacgaatgtccctcccccgccgctccctccgttcgc
cgtcgcttggatcacttctcttccgccgatcgccggttcccattgct
>Hindica_11613_Transcript_1/1_Confidence_0.000_Length_1192
aggttcaaaagatcacgaaaatatactgaataatcccaactatgccatatgcacacacat
tacattttctattatttgttcacaattgataatatcgaaaccggaaaaaccaatcagtga
tcattggtcatttggctaaacaaattttggcttcacaaagcgccacctcggcataccgcc
tgacaacaaatcatccgtcaactcttcgttgggttcacaaagcaaaggctgttgcttggc
gtcataaattgtacgtgccaatagagatgaaggggtgaagcagttgctgcgcgaatgggg
aagagtggactcaattgccagtcgatgagcaatggattcttcgttacactttccgttatc
agtgacgctttttccaccgtctggtgacatcagcccataaacatttgcccgcacataatc
acaataagtacgatcacaaaaccgacgactttcccagaccggttcgacacgaaacgtctc
atattcagccataacgcactccaaattgtccgtcaacccaacgggccacgaagagtgact
atttttaattggaaagctttgcacatggccaaatttaaacagcgaaataggaaacgcctg
ccatggatgccaaaacagttgaggatccattttagccaaacattccgaattcatccacgc
tccgtaaccttcatcgatgaaatgaacataggcaaactgataacatcgctcactacgcgc
attaactacctccaccagctgagtaatccttcccctagcataaacattttcctcaagtgg
tgccatcacatatttgtaaagctgaatttccgaagagaagggcgaagacgaggaagagcc
gactccttcgtcctcactcgaagcgatttcttcagattcgtgccttctcttcttgttccg
tgaatcagacgcatttatcagctccaacgcattcaatggctcggttagaaaaatttgcag
ctggtcagtaatgtgattgtgcagtttgaaccatatacaattgggtgactgaatatgagc
caacttgcaaattgctgatgatccagaaagcacaatacgatgaatcttttcctcatctgc
tatcaattcacgctgacgtcgacccggcccttccaaccgcttaagaattggcgaatttga
tcgattgcaagaagacatctttttaaactatatatgcttaattggacccggc
>Hindica_8284_Transcript_2/2_Confidence_0.333_Length_501
gcaacgttagagaccgcgtcgggtgccgaacaatctcgtatcaaccttaaacaagatgcg
tcacgttgctgctttcctcctgtgtgtgctcggtggtaacgagtccccttcggccgctga
catcgagaaggtcgtgacctcgtttggcggtgaagtcgacagcgccaaggtcgagcttct
cctgaaggagcttgagggcaagaacatcgatgaggtgatcgaggccggtaaggccaagct
cgccaccgtgtcggtcggtgccgccgtgtcgggtggtgctgctgccgcctcgggtgccgc
cgacgccgctcctgccgttgaggagaaggaagaggaggaggaagccgacattggtggcgg
catggacatgttcggtggcggcagcgactactaagcgcgcaggtcatcccatgcagcatg
tgcagtacgctctgtaacacaaactaatcggacatggctccactcgtgacgccttgacac
acaacgtggattgttcgagag
>Hindica_11375_Transcript_2/2_Confidence_0.000_Length_359
tgtccagcatttgctgaaggctgcacacacaaaattccatcacaatgtacagtttctgct
tttcctctatcctgaaaatgtcgatcaccttcaccacatttcggtggtttaaccgacgga
ggacgtcaatctcacggtgaacattctgctcaccgcccggaattttgcgcaaccgtttgt
ctttgattattttgacggctcgcctcatcaacgtccgcacatggaccacttccttcactt
tgctgtacgaaccctcgccaatcacatcgccaaacaaatagtcctcaacgattttgggcg
gcttctcaatgtaaacctcatcatttgagtacagaaaatagtcgccgtctgtggctggc
>Hindica_5382_Transcript_1/1_Confidence_0.000_Length_1677
agatgttccctcttcgcccaatacgaaaggtcccttggtatcggcgtaaagtccccaatc
gaataaacatagtcgtcgacgaaacaatcagtccggccgatgagaaattagttggatggc
gtttacacgactattacgaaatgcaagagcttgtcaatatgttaccaaccaccaaggaaa
agatcgatttcgtgaatccctacgaaagggattggactcaggcggaaaaacgttggcgca
ggccgtggatggctcccctgtctaagccgcggtcggcatggatggttccgcccactccaa
attattttgacgtgctcgacttttttaaatatatcaccaagtcgcggttggccactgatg
aagaggctgaaaaggaattcgatgcatattacaaaggcataaatttgccaacttccaatt
atgagaagcgtgtcatcgaaagtcttacacttcatttggaaaggcaagaagtttctgaaa
aggaaaatcaccccgaaaaggaaagggagggaaaccgtgccaaattcctccgttcactcg
ttgacgatgcccatttgtcactggcacatggcaacctcaagattttagaccatcgtattt
cgcattgcgatcgctgcgagtccttttggataagggccgggttcctccccctgtacgaac
agttgcccgtttgggaaatggaaacagtgccaaccatacgcaaaaataagttcaccggcg
atgacagacgctgtcttggtgaactttcttttacaatgcgcgacaaacatgtgatgcaag
tgcgaacgaaaaccccaatgaaagctcttttcaactttgatgaatctgacaaactcgagg
ctcccctgtttccgccttcctttgatattgcgaacgaactgatcatgtcgcccaagatat
acaatctcatccatgacagagaacccttgtggcagtgtccaggctacgaatacgattcgg
gcgaaacgcataaatacggtcgtttggctgtcaaggacatcactccgctgattgctcgtt
tggacaatcactggcgctgcgacacagaaaatgaacgaagcgaagtgctcagagagtgtt
cggccgcaacggcggtcgtttctctgttcaattggctgaatggacaagcgcattgcctcg
gacacactcagtacacagaaatcctcgccccattggcttcccaattgattctttcggatg
gctaccaaatgttttattttgctctcggccaactcaacacaatcgcgattaacattgatg
ttgaaggcttcaataatcaacggaccaatttttgttgtgttagtggaccttttaaattgt
acgatgaattcgatccgagaacgagaaccttccaatacgtcgactcttcggatggcctta
caaaggaagggctgaatccgctcgttttgcaacggatcctccaaatgtgtgttgtttaac
gagggaaacaatatttttaattaatttgtttgcttaaaatatttatattagtgctgattt
tttttattgtcattcgcttttcaattatttttggactttatttgaaataatgcgattttt
aaaaagtggcaatgatgtcagacgatttgaaaaagaatggggaaaccacggaatttttac
gtcttattggcgctgatgtacaaaatcaccaacgacaggtggacgggaaggaaaaaa
>Hindica_9623_Transcript_1/3_Confidence_0.667_Length_1442
ttaagagctgtgcataaaattaggaaacttttctttttcttcttatgccattcgccgcat
tagcgcattagtattttcccttaccgtattgcccaattatttttactttatcgtaattgg
tatgaccattcattctcccaaagtggtggcctactattatgacggtgatgttggtaacta
ctactacggccaaggccatccaatgaagccgcaccgaattcgcatgacccacaaccttct
gctgaactacggactctaccgtaaaatggaagtttttaggccaaaggctgcttcgctgga
agaaatgactaaatatcatagcaatgattatatgtatttcctgaagagcattaagcccga
caacatcgccgattttggtcgtcaaatgcaacgttttaacgtgggtgaagactgtccagt
atttgacggtctattcgagttttgccaaatttcaagtggtggatcaatcgcggcagccac
taaaattaataagaaacatgtggacatcgcaattaattggatgggtgggcttcaccacgc
caaaaaatcagaggcttctggattttgttacaccaatgacattgttttggctattcttga
gctgctgaaataccatcagcgagtgttgtacgtcgacattgacatccatcacggagatgg
agttgaggaagcattttacaccacggacagagttatgacggtatcttttcacaaatacgg
tgaatattttcctggcactggtgacttaaaggatgtcggagctggaaagggttgttacta
tgctgtcaatttcccattgagggatgggattgacgatgagacttacgagcgcatttttgc
gcctgtaatggagaaaatcattgctgcctatcagccttcggtcattgtgcttcagtgtgg
tgcggactcattgactggcgatcgtttgggctgcttcaacttgacattgaaaggacatgg
aaaatgtgtggaatatttgaagaaattcaacttgcccctgttaatgctcggcggtggcgg
ttacactattagaaatgtggcgcgatgttggacatacgaaactgcggtcgctttggacac
agaaatttcaaatgaactgccctacaatgattattttgaatattatgggcccgattttaa
attgcacatcattccgtccaacatgcccaaccacaacaatttggagtatttggacaaagt
gaaagagagaattttcgagtcattacgccaaattccacacgcccctggtgttcaaatgca
ttcacctgaacccgatgccatggttatggatgaagaggcgcaattggacgaggctaaccc
cgatgaccgtttccctgaggcactatctgacaaattggtggagaatgccagtgaacagta
tgagggagaacgggaaggcggcgatgagcgtaaccgcgacgtcggagatttggcccaaaa
aa
>Hindica_9512_Transcript_2/2_Confidence_0.000_Length_1019
tatatgcaagttccgacttatagttgtgacgttcacttgtaagaataaataaaacagaat
gagagtaaaaacgaaattaaattaatggggggggggaattagggaacaaagctcagatgg
catttacggcacaataaaattgctcgattcggcggtcgagatcaaacaaaagtggaaaac
cctcagaaaaaactgaaaattagcgacccaatcattcatttcccctcataaagctgccga
atttccttctcgaatttcttctcgatgttctttcgcttcagtttcaatgcttcggtaagc
atccccgagtcggcagtccacggctccgcacagagaatcactttcctggggatttcctcc
ctgcgcaatttgcccgaaacaaaatgctgaagttctctctgcagaatcttggccatctct
ttgttggagcaaattccctcccaattcggttcgatgatggcattcttctcagcaagtgtt
tcgaggttcttgcgatttggaaccacaagtgcgaccagatagtccttgtgtgggtctcca
taaacacaaatattgtccacgttcggattggtcagcagcgccgtctccacccgccccaaa
gcgatgtattcgccgtgggccaatttgatcaggtccttcttccggtcaataatgcatagg
ctgccatcctcgcgaaattcgccgatgtctccggtggcgaaccaacgcttcccgtccaac
tcaacaaaatcctccttggtcttctcctcatttttgaagtaacccaacgccacattggcc
ccgtggatcaaaatttcgccctgcgggggtgaatttgaaggcaaataaccagcttcagac
cattctctgagtcgaatttcacagctcctaagcggtggtccaacagagccggtgctgagg
tcgtgttcatccgccaaagtggcaccaccgcaagtctccgtaagtccatagccctgaacg
acggggcaacagaagcaaatgttcatgaaccgctgggtctccgggttgagtggtgcacc
>Hindica_3557_Transcript_1/1_Confidence_0.000_Length_1943
gccattcgtgcaggtcggaacttacccgacaaggaatttcgctaccttaggaccgttatt
gttacggccgccgtttactggggcttcgatcaagagcttcgcttacgctaaccccatcaa
ttaaccttccagcaccgggcaggcatcacaccctatacgtccactttcgtgtttgcagag
tgctatgtttttaataaacagttgcaggggcctggtttctgtggctgccaatagctcaag
gagtaaatcctatcaccgtcggcagcgtaccttctcccgaagttacggtaccattttgcc
tagttccttcagcagagttctctcaagcgctttggtctactcgacctgaccacctgtgtc
ggtttcgggtacgattcctatgtaactgaagcttagagacttttcctggaagcatggtat
cagccacttcactgtacaagtacagcttgctatcagttctcagcatagagtaccccggat
ttgcctaagatacatgcctacaaccttccacctggacaaccaacgccaggctgacttaac
cttctccgtcctctcatcgcattacatagaagtattggaatattaaccaatttcccatcg
actacgcctctcggcctcgccttaggggtcgactcacccagccccgattaacgttggact
ggaacccttggtctttcagcgtgcgagtttttcactcgcattgtcgttactcacgtcagc
attcgcacttctgatacctccagcatacttctcaatacaccttcatcggcttacagaacg
ctcccctaccacttgcaataaattgcaaatccgcagcttcggcatatagttttagccccg
ttacatcttccgcgcaggccgactcgactagtgagctattacgctttctttaaagggtgg
ctgcttctaagccaacctcctagctgtctatgccttcccacatcgtttcccacttaacta
taattttggggccttagctggcggtctggattgttttcctcttgactacggacgttagca
cccgcagtctgtctcccggatagtactcattggtattcggagtttgcatcggtttggtaa
gtcgggatgaccccctagccgaaacagtgctctacccccaatggtattcgtccgaggcgc
tacctaaatagctttcggggagaaccagctatcaccgagtttgattagcctttcacccct
atccacaagtcatcccctggcttttcaacgacagtgggttcggtcctccagttagtgtta
cccaaccttcaacctgctcatggatagatcacccggtttcgggtctacacccagcaacta
aacgccctattaagactcgatttctctacggctcccctatgcggttaacctcgctactga
atgtaagtcgctgacccattatacaaaaggtacgcagtcaccgaacatgtcggctcccac
tgcttgtatgcatgcggtttcaggatctatttcactcccctcacaggggttcttttcgcc
tttccctcacggtactggttcactatcggtcagtcaggagtatttagccttggaggatgg
tccccccatattcagacaaggtttcacgtgccccgccctactcgacatcatcatataagc
cctttcgtgtacaggactatcacccactatggttgcacttcccagagcattccactagaa
cttatatgacttaatgggcttttccccgttcgctcgccgctactgagggaatctcaattg
atttcttttcctaagggtactgagatgtttcacttcccctcgttcgcctcgtatgactat
gtattcatcatacgatacctgccttatgacaggtgggtttccccattcagaaatctccgg
atcacaggatatttgccgcctccccggagcttatcgcaggctattacgtctttcatcgcc
tctgactgccaaggcatccacca
>Hindica_4425_Transcript_2/2_Confidence_0.000_Length_353
cggcgccctttcctcattttggtggtgataccaagcaaacgtgaccacataaaccaccaa
cctccacacagaccttaaacatagaggggcaattagcttttgttaaattcccatttgcga
taattcaaattttcttctcgccattaaaataatgacttgaaattaccccaacaaggcaga
caggattcactgggttcgctgggccgcatttcttcctgcactctccaagatgaaaacatt
catcaagctggggacaatcatccgcttgagtcttctgcacagcgccggcgttcgaaggtg
agtaaagtgccaatgacaccaacagcaggacgagggtgatcgagaacagtttt
>Hindica_10955_Transcript_1/2_Confidence_0.333_Length_756
aacggtattattttgggcgaagtgagtccattggatttcatcgcacttaaaatatttttt
tagatagatttttaattaacacataaaaattggtttttatcgatccccaaatattgcaaa
aataaatccaaatgctttccgcattttcttttcctattttttgttttaaattagcttcac
cccgacatgaaatgcgatggtgccagaagaaacgactttttggagctaaagcaagcctat
gatgtgctgaggcgacccgcggagaggcgaagatatgacaactcgttgcttttccgtgcg
atgatggacaaccaatccaaattcaccaacggcaatggaagaggacaaaagcagggccaa
aatggacaaacatttgccggtttttcttccgcccccgggcgttctccgttggtcgtcgac
gatgtccattttgtgttctttgtttttctgtttggctttgtggtcatgtttttgttctac
gttgctcaatgggttgcctttcatcgacagaacaaacggttggcagcgatggacgatggc
gacgaacttgccaaatgtttcttgagacaacgcggagttgacgagtcgctgtttgctgac
cctgtccaaaaggaacgactcaagcgtcttctaaaaacggacatcgaagaagcaatgcat
cgccgaaatgaggaccccgaaattcagacaaatcccattgaaattcgggatcagaataaa
tggctggaggctgtgaagaatttagatggaagtcgg
>Hindica_10775_Transcript_2/2_Confidence_0.333_Length_1887
aactgctctttccccgccacagcagggccaaccgccgccggcacagttcatcgtccacaa
cattcagcaaccgtacttctacaacaaccatcaatttatggggcctccattttatgtgcc
acaagcaacggtccctacctttacgcacggtttacaaatgatgccgccgggaatggccca
tttccatccgggcaatgttatggtcacatcgtctgttgccccacccgcacaaccaatgca
accgccacgtgttcacaatccgtcacagcagattcagctgctgcagcatcatcgctcgca
tcagcaaagcacgcgaaaattgaagttcactaacccaaccactaaagaggaattggactt
ttccaaggagaaagtcagcgagttgcagaagaaggtggctgaattggtggtgcagcagca
gcatggcggcgatggccgtgacgcatccgaagtcagcaaagcggcgacgacgacggagcc
aatggcaggggacagtcaaaaggacagccaaaatgaattaaacgacgaggacaaccccgc
gggcgccgaccgtttgactccgtcgctggacgaaggcagcgaaacgctgacggaggagcg
aattagggagtttgaagagcaaatgcagctgatggagtccagagacgaaaacaacaatcc
ggaacagctgatttacagtcggaaattcctttatttcatccgcaaagtgacaatggcact
caaaacggcgaactgtctcaaggaggcggaggaaaagttggaggagttgggactgagccg
acgagggatgcccattgtccagacattctccgtatctgccagcggaaaaacaaagcgctt
cgacagcacttcctccgatcagttcaaaacgccatggcagcaggcgggcggtggtacaat
gaatcagtacggcgcaggaagtggaggacgttttacgacagcccgaccgccatacgccgg
cagacacagcgacaacaaaatgaagtcgaaaaagggtccaatcgcacgccaatcgctcga
ccaacgaccgatcaaatcggcccaagtgagcagcagtccccaggttgacgacacattgcc
aaggcgatcggcaaatgcgtggaaaccgaagcgcgaggagcgttttgacatgaacgcacc
ggcgagaaatgaggatgaaatgaaatatgagaagatgtgcaaggagatgcgcggactgct
caacaaaatcactccgtccacttacattgagttgtctgaggaattcatccaatacaaaat
ccacgaagatcccaaactattggaggtgatcatcggtctgatcttcgacaaagcggtgga
agagcctcacttttgtccactgtactcggacttgtgcaagaaacaagtggaggaggaggc
aaaggcaatggcggacaaaccgccgacggaaaagagcttcaggaccgagatcattaagaa
gtgccaaaatacattcacaatttccgaccactttgacgcgaaaatcgccgaattgaaaaa
gaaaattgacgagctggaggagggtgacgagaaggggcaggcgcaggtggaggaggaaat
cgaggaacataggtccaaagagaagcgacgactgctcggcatcattcgtttcatctctca
actctaccgccatcagttgctcattgacaagattatcaattggtgcaccgttgaactgct
caaacggtacgaagtgaccaaagacgaagtgtacatcgagtacgccgtggaactgttgga
gacggtgggcaaagtgtacgaggaacgccagcaaaagccaccgcggactttttcccaagc
atcggacccaaaggactccttcagtctggacaaaattttctctcatctgtcgtcgctgaa
aaaggaaatgtccaaccgaattcgctt
>Hindica_11353_Transcript_1/1_Confidence_0.000_Length_592
ggcaattaaacgacacaaacagacgcgcaaaggaatgaacagaagagcacagcaacaaat
tcatggagagcgagctgaaattacttaccattagagcccggacaggctcatgcgcccgac
aggcttttacaaggccgcccgaacctgagcctggtaaattttgaaaaaaagtcaggctcg
gatggcctggtaaaacaggcttttttggacccggcggcctgagcctggtcaatcggcaaa
gcctgagcctgtgcctgttactttcaaaagtctgggctctattaaacatacatatgtagt
cagtcattcagaaatatttggattcacacgtaaggaagtgaaattgtgacagaaaaaata
gcgctgcaatgaaaaaaaaatgcctctgaagagcaaaaaaggccgaactttggattttga
acatgatttttttaaatttctttttaaaaaaaattttgcttttttttatcggacaaaagt
ccaggtcggtcccgatccctattgaaaccgaggtcccggcaccttttccgctttctggat
ccggcaagtctcgatcccgactttgctcaaatttccggtcccgcttaactct
>Hindica_16744_Transcript_1/1_Confidence_0.000_Length_1395
aggcccgcgttgcaacgactgaaagaatttgggatcaaagcaacgaccaaagtaagcgtg
aagcaatgagagggcaaaccgaagaaacgaacggtgaccaaaaatatgacaatgtgctaa
tgctatgcttaacgattcataaaaaacaaatgttttttgtattggaatgtaaaatttgac
aaataaataaataaatacaaaaaacaaaagaaatggaggaataataaaattaataataga
atatgaaaaagtctgaagcagtttgccaaatttacaatgatcagcaggtactttaccatc
cttttattatttctgccgattcacaatgtcatccaaggtttggttgagaacattccggac
cgactcattgtcggatgaaaattttgccaattccgaccgaatttccttgaccattttgtt
ctggtaatgctcgaatttttggccaatttgctcgtccagcacaatttgtcgcgctatttt
cagctgctgttcactttttcctccaaaattttcacggaaaacggcaagtttctcgggcgc
ctctttggaaagtttgtcgatgagtgtgcaggtgatccatgtgcatttccgctcggccaa
atcagtcaaatttgactttccgatgattgtggggtctccgaaacagtccaaatagtcgtc
ttgtgcctgaaaaaggtcgcctattcgataagcgattcgtcgaagttctttttggttcgt
cggtgtgcgatcggccaaatgaaacccaacgataagaggcaggaagaaagagtagtggct
ggtcttgtgctccacgatggaggcgtagcgggaccagctgaacgtgtccaattcgttcgt
gtcggtgtccaacatttgtccaatcaccgttttttgctttgcctcggaaaaatcgcgaag
gatcgcatggagtttgggatggtttgggattgtctgtcgaatgaccgagtcaatgccgca
gtccaacagcaaaccgtcgttgatcgcggtcaatcctacgcccggcaatttgtgccaaca
gggccttcccctcctccattttcctccgtccataatgtcatcttcgatgatgaaaaaggt
ttgaagcatttcaattgtcagtgaaactctgacagcactgtcgaactgttcctcggaggg
tgacgaattaaacgccaaatacgttctgagtgccaaactgctccgtgcaaatttcccctc
gcccatcgtatgatcaaaaattctgtggatgcgatcttggcatattgccgcctcggcacc
acgcaaatctttcgtcattgaagttaccaattgcgaacgaagtgatttgagcagcgaacg
gagtaaatgttgtgggtttgcgatagaactcataaatcggtgaacatttgcaacagtatt
catcccgttggtgac
>Hindica_13325_Transcript_1/1_Confidence_0.000_Length_1180
ttgttgttgttggccttgtccgaattggacggtgtcaatttgatgcaaattgggtacttc
cgactgaaccatcgacgacgggccaaccgacgtggacggagcacaacctgggcatcggtc
aaatcgtaaattttctgagaaaccatccgtggctcgggctctgtcagtgtcggatcgatg
tgaaaacagtgtttgagcatcgttcgctcgggccgcgaaatgcgcaaaatgtgtccgtcc
aaacggaccaacaccgtgcggatgctgttcacgtggaaagtgtggggatggtaatgctcg
ctcagaatgttcatccatcctttgtaaatgcgtccagtgttgctgctgggccgtctccgt
tttccgtggtcatcgtcgccaccgccgctggcgttttgttccaattctccgccgaggggg
ccaatctgttcaacggtagccaacagttgtccgtccgcgcgccaccgatggtcagcagcg
tccaatgggtcggaaacgcagcagaacaaaaaggcgaacaacgaaaggtaaacgcccatc
aacaaaccggccaaaaaggacggaagggagaaaaaagcgatgagcaaaaaggcgacggaa
agcaaacgaaggcgacgaaagggcagcgtccgatagtggcggaaaatgccgagaaatttg
tgccaaaatttgtgcagacgaccgggagtttcattcaccgttaattgtgcgttgttttgt
tcgtccgttttcctcagcattttcccaatgtccgatggaaatgttttgtcggccaattta
accgatttgataacttcttcaaccggaacgtcgcaaggagaaatgatgacgccggaagtt
tggatcaaattttcgctttcgtccgcgacactgccgcattcgtccgcctcgctgaccggg
gccgagttggccgctgcgtccgcgtcgttgtcgtcgtcatttgcacacagctcaataaaa
cgttgctgcagcaattgttgctgctgctcgacccccgacaattcgtcaccgacagacaaa
gtgtccatgcgacggaccgacgacgacgcggcacaggcggagggggaggaacacactgaa
ttggtgcgtgcattaaatttgattatgccaatgccaatgctggtcggacggtcgcgactc
atggacgattaaagcaagcgattagacaatcatcaaaaaa
>Hindica_10726_Transcript_2/2_Confidence_0.000_Length_769
attcaaacgcttttccgcaccaccaaacactctgtttttcagcaataaaggcacacgctt
cgtctttggcacattgcgaatagtcagcgatacccttgtttcccgaataagttcgttctt
agtgtccattaaaattgaagaagcggataacaaatcccgatttaatagtgaagcaccgat
tgttccaatctgatcagtttttcgttcctcaatgccgtgcaacatttgataggcatggcc
ggtgatcagcaccaaacttcgcctttccaacagaacagagctggccaaagtacgacgaga
agcgtcggacgggtcttgatcgtaaaagtccaaaacagtgtgagagccaagcgaaattgt
gcagatcaatgggtagaaagcaggcccatctgtatgaggcataatgccctgtcccggcaa
atattcgttgaccagcacatgattaggcctgttttctttcgggaatgttgtcagtgggga
gcccgaattgaatgccataattttatcaatgcaacgctccagccactcaggcaattgttc
gtcctgcaacaggtactgatcctgatgctttttctggtcgtcctcctcggcactgccgcc
ccctcctccaaccacagtgccaccccaattctgcagtcgacgccgtgccaatgtacgcca
ttttggtttcggcacggcatacacccgctctaacatctgcccctcttcctctacagtgac
aaagtcggacacgtaatgaatatgttcaacaatgggcataatctcaaag
>Hindica_7485_Transcript_1/1_Confidence_0.000_Length_2079
ccaaaaaatatatcaatattttccttcattttgccaagcgagaggggcgggagaagcggt
aaaatttttaatgcattttttgaaaaaaataatcccagcatcagacagctgaaggaaaac
agacgaaatcatgtgcatgcgcacacaacacaagttttttgtggctcaggaggccatcat
tgtggcagcggccaactgatcagcggaacaatgccacagatcaggcatacggacacagtt
gaggaacagctggttgaacgacgggttgagcaggtgctcctccgccgagcaatcctggac
tgggaggttccattgttggcgcagtcgttccacgagtctgtccaattcggcattctcgcg
gaacagcagccactcgtccatgccgttgtctcgtcgcagcacaagcgcactgttgaattc
tgttcgaatagcacagagttctgcaatttcgtgcacatggaatgtgctcagcgctcgcat
gaaaccgtccaccaaacagttgacgccctcctgggccaacaccacgtgcgtctcggtcag
cacggccatgcacgcggtgggcaacggttgttcttccgattgggataatgccaacgacaa
tgcaccgatccatttttgcattgtggccacactggggcagctgaactgcagtgcgctcaa
caacggtccgccgtcatcggtggccggctcaccattcgcaccggtgctgggcacccttgc
gtcgtcggcaaaatccaactggaacacgtaccgctcgacgtcgttgaccaattcggcctg
gtacacctgttccacggtatcccttatgctgacacaacgctgggcaaatttgtaggtgga
atcagaaaacagatacagctttgcaccgctgagcaccacgtagctctgcttccactcact
gctgcccaccggccgccacgtccaactgcgttggtacatctcgcgcacgtacatgtaaca
ctccatcatgccaactccaccaccaccgctagttgcagcagaagcagtcccatcgccatg
ccgttggtgttgtccatgccctccgggcgctgtctgttgttgtcgtcgttgtcgctcctc
ctccaactggcgacgctgttccaacagtttgtggtgatggcgcacccgcggcgcgtcact
ctgatgccaatacaccaacgaatggtgcacaacctcgagctgttgcatgcccaactctcg
gcgcagaaaacgcttcaacaacagagccaaatgcgaagagtgcgacgtgctcacgtacag
ctgctgttgtggggccatcgacgaccgtgccaattcatcggcagcctccgtcacttcctc
ctccacaccgtttgctgttgtcgtcgtcggcgtcgtcgccagggcagctgagcctccgtg
gcgctgacgccgtcgttgttggcgccgacggcgctgctccatctccaaccatgcgctgtg
ctggcgctcaaccgcacgccgtacataatgcgcaaccgttttgcccaaccgacgactgcc
cgtctccaccgccaacagtcgttgctcgtgggagtggtggtggtgaagaccagcgcctgc
acccgtccccaccaccgattggttgggcggctgacggaatttcatgcgccgtttggagtg
gaagcacaacacttgcgcatcgatgccaaccgtcaaatggtccaagtcgcataacggcaa
aatgtgcaatcgttcaaatttctttgcctccaccggcaatgttgttggcagaggcagccg
gtggtggtggtgttggggctgcaactgttggttctgttcaaatgccttggccggccactc
ctccacaacggcacttgccggtgaaatggtgccaaattcgcgctcatccaccacatcaaa
tgcatcacaggtgccccttctgttgacggcgagcaggtacagaaatttgttggtcaacag
caaatagcgcaccaacggatggcccgtggcatggccaacaaacacttggaacatgtgctg
caccgtttccacgtcgtccacgcacacctgcagacccagcgaaattttctcatgcccttc
cagcaacacttcgccctcgacaagtgacgtggtcccatt
>Hindica_9978_Transcript_1/1_Confidence_0.000_Length_2183
caagtttgagttttcgcttatgttttcacagcagtgctctctaagggcatgtcttttttc
ccggcgatttttcgtaaatttctctaattctgagttgaggcgctcggcgcgtttcttccg
aaatttccatgccgctcctcccaccggtgtatctgtgaatggcttcggcggtgcggtgcc
cagtgggttggaaatggccaagcgactggcgcgccatgtctggcccgagagacagtggcg
cgtgaagagccgcgtgctgtttgccttttgcttactcatcgttgccaaacttctgaatgc
gaccgttccgttcgtccttcgtgacaccattgacttttttaatgggaaacttccggcgga
actttcgcttgggttcactttgcctttcaatgcctttctttccgcgggaattgtgctgat
aattgcctatggcgccgcaaggggcggcacttcgctgttcaacgaactacgaaacgccgt
ttttgcgcgtgtcgcccagcggtcaatccgcgacatttcgcgcaacatttttctgcactt
gcacagcctcgacctttccttccacctcaatcggcagaccggcgcattgtccaaagcaat
cgaccgggggacacgtggaatgagcacctctctgaacgcattggtcttcaatatccttcc
gactgcgttcgaaatggcactcgtcggcacaattttttacaccaaatgcggtccgcagtt
cacctgggcaatggtcggctgtttgggtatgtacgccaccgcaaccatcggaatcacccg
gtggaggacaaaatttcgactggaaatgaacgaggcggacaatgaggcgggaaacagagc
gattgactcgctgataaactatgagacagtgaagtatttcaacaatgagaaattagaggc
ggaccgatacgaccatttcatgcggcgctttgaacacgcgtcgctgaaaacctccacttc
gttggcgttgctcaatttcacccaaagtgccattttcagtgccgggttggtcggagttat
gtgtttggcggcatttaatgtgcaaagcggtgtgatgagtgtgggtgacattgtgttggt
caacacacttcttttccaaatgtccatccctttgaactttcttgggtccgtttaccgtga
ccttcgccaagggtttctcgacatgcaaacgatgttctctttggttaagttggagagtcg
cgtcgtcgcccccatcaacgctcctcttttgaatgtgtcggcccctcactcgcatatttc
gtttcgggacgtcactttctcttacatccccggcaaacccatcctccgctctttgtcctt
tgacgtgccctcgggtaaaaaagtagcactcgtcggtgggtcgggctccggcaaatcgac
cattgtgcgactgctcttccgcctttgtgacgcacaaagcggccaaatttgcattaatgg
ccaggacataacggccgtcgaattggatagtcttcggcaggcgattgccatcgttcccca
ggatagtgtgctattccacgagaccgttttgtacaacattcattacgggaactcaacagc
accactggccaaagtgttcgaagcggcaaggactgctgaccttcacaatgccatcttagg
gatgccggcgggttacgacacaatcgttggggagagaggactgaaactttctggcggaga
gaaacagagagtggccatcgcacgggcaattctcaaggactcgccaattattgtctacga
cgaggccacttcctccctggacgctctcaccgaagaaaacataatgcgttcgctgaagaa
agcgttctcaggccgcacttcgttgttcattgcgcaccgtttggccaccattgtggacgc
ggacatcatttacgtgttggaccagggagcggtcattgagtcgggcacgcactcccaact
gatgggactgccaggtggaaaatacgcggacctttggcattctcaacaccgaattggagc
ggaattggaattggcacagagagaggcagaacgacagaagaagagggaagaggaggaggt
aatgttagacatcgaactgagcgaaggcaaatgctgtgggggaatgacatgcaatcggtg
aattcccggaggacgaaacctttacacacttgcagcattatcgtttttacttttgccatc
tggtcgcatcgatcctcattttt
>Hindica_1243_Transcript_2/2_Confidence_0.000_Length_984
taaacacgtttcttggttcagaatgtcgggggttcgaaatcaaagatattgctatgtatt
catgacactgaatgaatcggcggatgcgaatggttacaccaggagtagagcaaatcgtcg
ataggcaacgacagattgtccgtgcactgcaaattaacacacatcattttacacacacaa
acaatttaaggcattggcatccaaaaaatcaaattctttagagtggggggaggggtcacc
ggcgaaggagaaggagaaaattaccaaaatattagtaaaaactgcaaaattttcctcggc
ttcgcctgtctgcaccgccggacccaaaatttcctttcagttcctcaaatttttctaaca
caaaaattgttcacaccattttcttcagtccactgcacagttgtggtgcgtaaccaagtt
ttgcggagaaacggtcagccgcaaattcgaattttcgggagaccacattaatcaaaacgg
acattaattcggtgtagggggccatgagaaaacggccaatgatcagcagaccgatcagaa
tgggctgctgttgcgcgggtgggaagccaaaagcggcgtaaaggctctcctgctgataga
acagcgagaagatgagcagcgtcagcagcaaattgacttcggtgcaggtgagcagcagca
gtgtgtggcacatcttccaatggccaagctcgtggcccaataccgccaccacttcgtcat
cctccatgccaatttgacgcttcatcagtggtgactctggtgcttttccctggtcctcct
ccgtttgttgttgctgctgatgctgtacgtcctcgtctcgttgctgttcattgtttgatg
acggcttttcctcctccctctcagctgacggtggtggcaccgatgaagacgataatgcgt
cagaatggtcaaccccttcgtccgtggcattttctgttggttgtgttgctgtgcttttcc
gctcctcctccgtcttctttaaca
>Hindica_4551_Transcript_3/4_Confidence_0.400_Length_1358
gtccaattaagatctgcttagtttaaagtgcgttgagatgttttcttgtacattaaatgg
ggtgcccgaatcccacgaattgttggagaagtgtcggctgccacttggcctccatttaca
accattccgcgacctgaggggattgaaagttttgcagaccgtcatcacgcggtgccgata
ctgcaggacgtatatcaacccatttgtgtttattatggacgcccgccattggaagtgcaa
tctctgctatcgtgcaaacgaattgcctgaggatttcacatgggaccctcaaacaaaatc
ttttggcgacccgtccagaaggcccgagctccaagaaacgaccgtagagtacattgctcc
agctgaatatatgctccgtcccccacaacctccaatttatttgttcgtttttgacgtcgg
ttccgcggcagtcgattgcggttacctcaacactttagcagagcaactttcattggacat
agacaaattgccaggccaggaaagagctttcattggctttattgggttcgattctgcgtt
acattttttccaattcgatgaaaacgaaagggagccgaggcatatcatcgaattcgatgt
tgaagaaagttttgctcctgtgttctctggactttttgttgaacttattgttttcaaaga
gataatcaaaaagtttatatataaaattccatcgatcttcgaacgttcaatgtcatcctc
caactgtctcggttctgcacttatagttgcaaaaaatttaattagcgagatcggcggacg
gataactgttttgacagcatccatgccaaatatcggaattggggctcttaaatgttcgga
actcaacactgcaaaaaaggtctcatttttaccacaaattgacttttataaaagtttggc
tctcgaatgcactggaaaacaaattgccatcgaccttttcgtcgtcgggtgtcaaaacgt
ggaccttctaacgctatctgatatgtctcggttcagcagtgggaccgtctaccattttcc
cgactatcatttccttcgagaccaagtcgaggtcaaaaggtttcaaatgactctgcgacg
gtactttattcggaagcttggtcttgaggctgtgctgaggatacgttgttcaaagggtct
ctctctacacactttttatgggaactttttcgtccgttccaccgatttgctcgccttgcc
caatgtgagtcccgattcggccatgggcgttcaaattaaacatgacgagatcatcacgac
tggacaagtgtgtttccaagcagctttgctttacacctcgacgaaaggtgaccgtcgaat
tcgcgtccacactcttggtcttcccgtgttcaaccatt
>Hindica_546_Transcript_3/4_Confidence_0.143_Length_845
tgacagttgatgcataggcaaacaatggacgaacgaataaaagggaaacgaccaattggg
ggggggggcggcgaacgccgcacaaacattcgtccgccgggaattcaaatttcttttcat
gcacattcacaactgtttttgctttgtccaccctgcgcttccgccgtcggttcagcagca
accgcccgcctttttgtcctgcaccggctgagacgggccaatgcgcacggcggacgcact
gccgccggcctgctgaagagggcccatgcgatttttgatctccgtggccattgtgatgaa
cgcctgctcgacattggtcgaatttttggcggaagtttcgagaaagggaatgttcagttg
gtcggcgtactccttggcaacgttcgtttctatcgcccgtttggtggtcaaatcgcattt
attcccgacaagaagtttgttcacactctctgatgcatatcggtcgatttcctggagcca
ttgtttgacattgttaaaggagtcctggtctgtgatgtcgtaaacaacaatgatcccatg
cgcaccacggtaataactggatgtgatcgtgcggaaacgttcctgtccggcggtgtccca
aatttggagtttgatggttttcccctcaagctcaatagtgcgaattttgaaatcaacgcc
gatggtcgaaatgtacgactccgtgtaggtgtcatctgcaaacctaagcaacagacacga
cttgcccacaccggaatcgccgatcaacagcaatttgaaaagatagtcatattcaggatt
cattgcagccatttttcagacttaacagcaacaaaataaaattggaataaaagtctcaaa
cttgg
>Hindica_2330_Transcript_3/3_Confidence_0.000_Length_554
gagaaaagagcagaggtggtcagacaccgaaacgaacgaagaaaagcctagggacagaga
aacagaaaccgaagagagagttagttgtacaaggaagaaaaagcaaacaatcgcttcaaa
aaatatgtacaaaatatcaattaccggcccacattcattcatccaattactttttttgaa
gaaaaagaaaatcaattaaaacagtgattggttgatcgatcaatcgggaagaattgagag
gtgtgaatagtgagagaaaaacagagataaaacgatgataattgtaaatcaataaccaat
cagacagtgtctgccttatgtttcggccaatgtgctctcaaacaggcgcagcaaatgaaa
cacaaaaacagcacaaaagcgcaaggcttttacgcttgcacaaagtgacgtgccaatgcc
gggcgttccaacagacggtcaaacaaacgatgggcacggtccatgcgaatttccatggca
cacggcgagcagcataacagcgaattggtgccgtcctccttatccgttgttggttggtca
cggcaaatgccgaa
>Hindica_9081_Transcript_1/3_Confidence_0.600_Length_724
tttttttcaaaaaaaaattttttttttttgccagtagcaacatgaaataaaaaatggaaa
aaaataatcagttgtataagccaaaattggagcaatagtgccaccattaaaacaacacaa
aaccaaacgaaattgagaaattttccagacataaattattcacaccaaattgcatcgttt
tgccccatcatcctcaatcaatcttgcggttgctgtttgattgaggttcgaagcgcggcc
ggtgacggcattgtccccccgttagcattcactaggacagcggagggttgcgcggcggcc
gctgccattgctgcggttacggccggcgagggaatggcaccaccggcggctgctgtcatt
gcgggcattcccggcggcaacactggcggagcgaagaacccggtggcaggagaaatcaca
ggcggacgcacaattgacatcggattaacgtacggaccgcgtggggggatcatgacggga
acaccggtcggtggtggcacaaaccctggagcgcctgggagcattcgctgcgaagtgaaa
gcgcgagtggtggcgtcaatcagtttctgggcctgttcctccatccaagcttggtagtac
attcggacattctccttgtgcctccgcccgccattgtgggtttttcgaacagatggcgaa
tcgtgggtgaggaaagcgtcgcagtagtcacagtaatatttaggcattgctatttcctga
aact
>Hindica_3545_Transcript_1/1_Confidence_0.000_Length_916
ttttatgaacaaattcctttttattccacttccattgtcttcccggcctcatttgtacga
aacgtaaaaagcgtaaatggggcttttccgtgtggtcatctacggcattattctcggcgt
ctacgccagtgcgttgttttacgacgtccgctttatgcctcggctgggtgtcgtctggtg
ggtggagaagctggtgatgctgtccatgctgaatttgtctctccaatcgttctacgcttt
gttgtgctttatctgcgctctgttcgattgcaacgaagaatttgtgcatggcgaacagca
caaaaaggtgaaagctgctcatgtgcccagctattggcgacgcagtcggctccaccgaat
ttgcgactttctgtacgccaccgccgcttttcccgtcggaatggccagttcgctgatgtt
ttgggctctttatgtggccgatcctgagttggtgatgcctgcctgggtggccaagttggt
gcccgattggcttaatcatgtgtcccatacggcccccgtcgcttttgtgctggtggatac
tttgttgacctgccaccatgcgcccgaccgaaagattggctccgccgttgtcgccacact
tttcctcttttatgttggaataattatgtacgtccgtctgaccagtggccattggctgta
cccaattttcgatcggctgaccaatcagcaaatcgtgggattgctcagcaccgccggggc
cctcttctggttcctctacctgatcggagatgggttgaacatggccctttggggcaaagc
gccgcattctgtggacgatgacgccaaaaagaaacagcggcaaggggcgatggggaagaa
aatgcgcgtggattgagaaaagtggccaaaaggcggccgattgactccgtagattcacac
ttccatccatttgcaa
>Hindica_11698_Transcript_1/2_Confidence_0.333_Length_413
agaatgggtggatctttgggttataagttattgatttgtttgaacgggtgatcgatcgat
cgatcgggacaatgatctttggtcattggtcttttccatctgatctttgaccgttgttcc
tcggggcctcggccatcagcgcagtctgttgaaattccactcaagtcggcttgggttgct
gaggctcaaccacgatgagctctcatcgtacgggtcaaggaaattgccttcggtgttgct
gctgcgtttgactgtgttcatcatctgttcggccattctgtcgcccattccactcgtcgg
gtacggtagcaggaagcggccgccaccatttacgctgttgccatacggtatggtcatcat
ttgccgatttggtgtccattcttggcctgctgcaaattcaccatccgcagacg
>Hindica_12446_Transcript_1/3_Confidence_0.333_Length_1666
tgtgatgaatgtgatgtgtaattgtgatgagagggttgggagagttgtgagcaatttttt
tgtggtgtttgttgcttttggtgttccgttgtcagtcagttcctccttgggctgctcatg
ctgcccgccaccgcctcgtcggtgctggcgccgtcattgtgttgctgcgctttgtcttct
ccatcttcgacggaaggtaaacgaggcatatcctgcacacaatggatgaccaccgcccca
gcaacccatgtgagcaagtgggtgggcagttcaagtcgtctgcagtagtagaacaggttc
cagaaaatgatcggatgcgcaatgcgcatcccgggacgtgccaacaccaatggcccatcg
gcagcattggtcaccagcgtctccagctcacggcgcagcaccagcggcgaaatgtaaggc
actgtgaaggactggacgatctttcccccttcagacggttgaatggatgaggacgatgaa
atggctgtggcatcatttggtcccgtggttgttgttgttggtgtcggttccaccgccgtg
ttgccttttggtgctgcggtaatcggttgaactgccaagtccgtggtgtcattgcgtttg
ttgccaatctcctctccctcctcatcaccatcaccatgatccttattattattacaacat
gttttgttggtgttggcatcgtccgaagtgtcatcacttatgtcttggtgttgttgttgt
tgttgcggtgttcgtgtccgaacgcacactttcaatgagggcaaaaaggtgtgctgacaa
tgcggacatttggtattcaaattgccgtcatcaattgcccatccgatggtcaaatcgtca
tcatagaccaattggtcacagttggagcatggtgacgtggaacagacgagcacatccaaa
tattcatcatgtgagcttgccggtccaacagtgtgccgcagccaaacatccttcagttca
gtgtcctcatctggcaaaatgtcactcatccaatagtgaattgataccgaatcccgtgtc
ctttgagcacacataaaaaataaatccattgcaccagtttgatcaatggcgaaaaagttg
tcgtccgacgatgacattgttgatagtgcagactgatcagcagcgcgataggaccggctc
aggctcagcttggtctccttgaaaatctgcgccgggctgttcagtccggaccgttccaac
agttcgttgacgccttggccaacgacttcgttgtaagttctcattgctcgtttgcgcatt
ttgttggccaacgagagaatgcttggcgacccaactgcagctgatgatgttgaggctgac
cgcgcatccgacacaacgctctcatcccgactcacggcatccaaattttccgttgtctga
ctccgatggatcaaattcaacgaagtgttagccaaactctttagccatgagctgcccatt
cgtagggatttacgtcgtcgtttgtccgccgctttgtcactgttcagtttgccctcctca
tccgtctcctccttggcgaacaacggagacgcggaatggtcccggatgaatttctcccgg
cttgggctcatcaacaaacgaaaattgcttggcgtgccagttagtggtggggcaactgaa
tttgggtttgccggtgtgctgctcaacaatggttgttgttgttgtt
>Hindica_9805_Transcript_2/2_Confidence_0.000_Length_3069
ctgaaataaaaatttggagtcaaatgttaatttaaattttcaaaaacctaaaattatatc
aaatatggttggtggtcaatttaccatgggttcatcgtagtttgtcattcttataagtta
ccggaggttgcttgccgatcaattgtaattgaccgttgtcaaataccgatacggaccccc
gttggctgggattgggacaatatcggtcaggcctagagccaaaaacacacataggttttc
ttatgcgcagaaaacggttgcgcgcaaaacatttaaaccgggttttgaaccggttcaaca
ttttacaaaataagaaaatttttgatcaggaattaacaaacatggggagggacgggtata
tcccttttcacgtatgattttaaaccgtttttagcaattgagtttgggccctatggtcga
tatttatcaatttgattctttaatggtccttattttgaaattcgattcaagcgcttgcca
attttctgccataacaatgattttattgtgcaaattgtttgtgtattttgaatgataatc
ttttgtgtttctttgtattgccattttattttattctttgaatttatgcattggaagatg
tccgacactgtgaatcagtgttctaacaaagtaaaaaaagtgattaggtattcagacaaa
tgatgaatggtagtgctgatgaagtagttttgtaaatacagaaggagagtaaggagaaaa
aaatggatggtgaaaaagctttttgtttaatgtcaaattgaagaaaaagcaatcaatcaa
aaatagaggaggaacagacagataaaaccggccaaatgtttagcattctatgagcccaga
gaactcataaaattggcattgttcacactaaacccactcaattgtttggtcttagatccc
tattcgagtgacgcccaaaaatcgtggcgccggcattcccgagtgatcagaaatcagcga
ctctgggccacgcgtccgctggtgtccaaaattacgtacccacggccgtccttcctgatt
gtaacgcgccacctgttcaatggcctcgttgatccgctcaattggcggttcaacaaaaat
tacgtcgtcgacgggttcactttcagtgcatgggatggaaaattggcctttcatttcgag
cattgcttctgctggcatttgccctcctccgccgctctcccgcgcttgtctgatcagccg
tcgttcgtgctccgcttcatttggaataatcaccacgcatttgcgctggaagtcttgaaa
ctgagtgagcttccgttttcgtgcctccctaaacacattggtttggtccaagatgtaatt
gtgccgtcgtcgacaggccatttgaagtgatcgattcaacgctttagctgtcaaacccat
aaccatgtcccatctgccctggtgtactctatgcctctgcattccgtcgatcgtcattga
ctggaggatggtgtccgtgttgagcagaatccaattttcattggggtgctctttgaggta
ctggcggacccaagtcgtttttccaacaccgggcagtcccaccatcgcaatgattgtgca
atgcgctttgtcgatcattggcctcctgctcggcgccatctgttttctgtccacgttact
gacccattcggtctcttcggggacctcatcagcaggcatactccataagcaaagcccagc
ctcatccttggccgcttcagtcggttctggaatttcagtgccaaagttgaccatcacttt
gcaatttttggtagcaatatgagggaaataaatgtctccggtctggtaccgaatgtcagt
gaatgccgcgcccaatggttgaccatttttgtagtagcgaatttcggcacgaccaacgtc
caaaactgaagtgatcacttcgccgacaaagaaagggtcggcaaaatcggtgaaaatgtt
attggtcgccctattgcccatcgaagaaaaggcgaaggaatttggctgttctccgagcaa
attggacgtcccggctcgagaccagccaatacggatttggtgcggatcagcttcatcaaa
gggcaaatgtttgagtgagagaaattccgagatcttcacttgaaacgcaattggtggcat
ttcggcgcgctgattttcctcatccggcaccaaaacaccccaattggcacgcacccctcc
ccacatcagcgcaaacccatcacagttgtcagggtcgatgagccatttgttgcagggaca
cgccttcatgttgagatcggaattgtaaaagtccagctcaacatgctcagcgtcgggcaa
tggttcgtcctcaatgggcttcggctcctgctctttgtttttgctcctcggcggcaaacc
ggcggccaattcaaagagatcgtcgtccatgtcctctggcacgggttctccgtgaaattg
ttccgggtccggcaactgtcgaatgtcctcatcgtccggttcagttttgaattcgtctag
gttgagcccgagctgttcatagtgggcatttgaggaggaatccgcttcagtatttcctcc
accaaatttctgcctgagcacctcttgggctttttgcagcagacttttcgggtccttaag
caaatccgtctctgatatttctgttgcctcgggcgttgtctgtcgactctctaggataac
tggtgaggagtcaccactgctgctgctagttgatggtgtgatgttacgcgtcgattttgg
tggtgatggggatggttttggatcgtttatggtcaaattttgtgtcggtttcggtggcgg
aggtgggggcggtttggggtcgttggcaagcattaaaagtgccggtttcggtggtggagg
tgggggaggttttgggtcgttggcgagcattaaaagtgccggtttcggtggcggaggtgg
gggcggttttgggtcgctggcgagcaccaattgtaccggtttcggtggcggaggaggagg
tggcggcggtggtggtaagggcgtgttaggtccaaccgaagtaagtcccaatgggtctct
caagttgaccacaaatgggcttggtttgaataaatcatccgatgcgggtttttgttgtaa
ttttgctgg
>Hindica_12728_Transcript_1/1_Confidence_0.000_Length_327
aaactttctccagtgtcttcgtcacgaagcgtagtggtcaagtgacgattcatgaggtcg
tcaagctggagctgaacacgcagtttggtcgctaagccgttcgggtccggctccaacagc
tcggcatgcaactgcacaacctggcgaatctcgcgatattgtgatgccggtgacaaatga
caggtagagtcagcgctagccgggtctggctcaagacagcgttcggtgaactgtttctgc
tcgggctgatccaacgagttgagtgccttatgcaccatctcttgggtgaccacatgggag
cagcctgctgattgtggcagtggagcc
>Hindica_2460_Transcript_1/1_Confidence_0.000_Length_893
aagacttttttccgccactgtatgtattagaacttaaatttaaatgaaaaaacctatgtc
caacttaacatttcaaaaactaacccaaaacagacaaaggatataaaatttggctatcta
ttattggggtgtaaaataagtcgttgcatagctgtgaattgatttgtttgcatattttta
aaaaatgtctccgctgttccgctggccagccctcatttgcattttgtaaagcgatgtctt
tggctgctaaaaatggccaatttaatttttccgtctcatttttcgatcaatatttttttt
ggtagatttttcaaataaaatttttggttactatgcaaagacttattttacaccctaata
tttgatatctgatatctcccattacttaagttggattttgtgcaaaatgacctttttgct
cgaagacccaaattttgtgccggaaaaacgcgttgacgaaactgggcttattttaaatga
ttcgagtaaaagtttggccgaccgtttccgtgcgcttttctttctcagaagcgtcaaaag
tgacaaggcggtcctttggatttgcaaatgcttcgccgacccttcggcacttctcaagca
cgaacttgcgtattgtcttggtcagatgcaaaatccggctgcaattcacaaattaatctc
cgttttaaaagacacggaacaagaaccgatggttcgacatgaagcggccgaagcacttgg
agctatcggcgatccatcggatgagcacggactatgcaaactgttcaaacagtacagcag
cgacacagtcagagaagtggcggagacatgccaattggcactgcgacgtatgcaatgggt
caaagaaaagggcggcacggaaacggacagcagaagcatttacaattctatag
>Hindica_9598_Transcript_1/1_Confidence_0.000_Length_315
ggttcatcgccgcccaattcgaggcctatttccacgacgcactttggctcaaaaatgcac
ggcatgccaatgagatgggccttcgtttggcttcgtccatccaatcgatgggttccaaaa
aggtccgtttggcgtggactcctcaggccaacgaagtgttcgttgtaatgcgccgggcgg
tggccgatggccttcgctcaatgggacgcatttcgcccttttatgagtggctccatgggt
gggaggacgtgcgcggcccaatcgcagctgaggaggaggcattgttccgtttggtcacca
cttttgccacaacgg
>Hindica_14289_Transcript_2/2_Confidence_0.000_Length_1109
gtgagtcgcgcggtttgtatcgtccatcgacgagacgccaaaaaagagcgaaattacaac
actccaaaagagagccaatcagacagacacgtcgcaattccggagtgtttactttgctgg
cgtccaccaaatattttgccaatgcgaaatcattgcgcggaaaattggtcatcgttttca
gcaacacaaggcacacgtacttttcattgtacagaaaagggttaagctggtacagcttca
gaagcgtcatcagaatgtccttgtcgtatttgatctctttaatcatcaaatccaccgccc
gttccaacactggcgcattgttcgggttgtaccgattcacaccacggatgtcaatgattt
tcttcagctcctcaaatgtaccaatcgctttggcacgtttcttcaaatcatcagtggaca
ttgcaataaaatttatttaaaagaaaattcaaagagttattattagaaggaatggacatg
aacggaatatgaaaaggaaacgacccaaaggactcaaccaaacttatcttttaataaatt
atctatccaatgatataaacaccgcataagaaaagagcgaataatgccgatcaaaattct
ctttcgttctctaatccaacattatctccaaaggcgtaactttcgcccgccaattcgttt
tccctttcggtgccctttgcgttttgtgcagccgaatgaatagaaaagtgcacattgtgc
acatgtctctccaagtttcgttttgtggtgccagcatattgacaaaatgagcaaatgtac
ggtttttcgcccgtgtgcgagcgatggtgaattctgcgagcggaggaagtgcggaatttc
tttccacaaaaagcacacacaaagggcgaatcgccggtgtgaattcgatgatggacaagc
aaattatgccgaaacaaacgtttgccgcacacgggacattcgaccttttcaaaaaaggat
ttcgatctttcggctgccgtattctttttattcttcccattcacacagtccgttttctgt
tttaagtgactttccaaagaaacgaacaatgaaatagcagcagacttgctactcaacaag
gtcggttcaccatcaaaatgaatctcctc
>Hindica_1832_Transcript_1/1_Confidence_0.000_Length_1381
cagcagcagcagtgggagcggcggcggcggtgccgggaacagtgcggtcggctcttccca
ccagcagtaccgttcgatgtcgccgctgagcggcctgggcatggtggccgcctcgtccgc
gtccggcaccagcagcagcacatcctcctcctcgtcttcgtcctcagtgattccgctgga
ccttggcctcggcatgttgcccattgcggagaattggtgcaacacgcaggtcaaagtggt
caagttcaactacatgtggacgattaacaacttttctttctgtcgcgaggaaatgggtga
agttctgaagagttcgacattcagtgccggccccaatgacaagctgaagtggtgcctgcg
catcaatccgaagggcctcgacgaggagtccaaggattatctgtccctctatttgctgct
ggtccaatgcaacaaaacggaggtgcgcgccaaattcaaattctccattctgaacgccaa
acgggaggagaccaaagcgatggagtcgcaacgtgcgtaccgatttgtgcagggcaaaga
ctggggcttcaaaaagttcatccgccgcgattttttgctggacgaacagaacggactgct
gccggacgatcggctgtcgattttctgcgaagtgtccgtcgttgcggacactgtgaatgt
caccggccagtccaacatgatgcaatttcgggtgccctcctgtcgcctctcggacgacat
gggcattctgttcgagaagggtttcttcgccgactgtgtgctgtcctcggggaacaagga
atttccgggtcacaaggcgttgttggcgtgtcggtcgccggtgtttgccgcaatgtttga
gcatgggatgagcgaggcgcagaacgaccgggtgaacattgaagacatcgacccggaggt
gctgaaggaaatgttgcggttcatgtacacgggcaacgcgcccaatttggagcgaatggc
ggacgaattgttggcagcggcggacaaataccaactggagagactgaaggtgatgtgtga
gcagtcgctttgtttgtcgctgaccaacgaaaacgcatgcgaaacgctcattttggccga
cttacattcggccgaacatctgaagacgcaggccatcgaattcatcaatttgcacgccaa
cgaggtgatggagtcggacgggtggaaaattttggtgaaggagcatccgccgttgctgga
gcaggtgttcaaagcgttggccacccagcagacgccgcccatcattctgaaccaaccgcc
caggaaaaggccgcgacaattctgagggggcgtccggcgaaaaaatgcgacggaggcaaa
aaaaaaggcgcacgggcgaaaattcacagacatacaaaaaataaatttgctttgttgtga
t
>Hindica_4402_Transcript_2/3_Confidence_0.333_Length_1460
tggatgattcatggataaaaaaatatttgtcatcgccgcttcagtcgacaagcttttctt
caagtgttaatgcttcgacgagttttacagaatttgataagatgaatctgcaaaatttta
cgccgttgaatttgcaattgccttctccgatgaaaaatgctcaacagatgggtcgaactc
cattaagcagaaattgcaacattcacaaagaaaagtgccggaaacgtcctttcgcacccg
tgggaaatgacatggaaactgagtgttcggtttccaatgtcaaaagtcctaaaacaccac
gtcatgccgtcaaaattctcaaaaaaattgcctacgaagaccgttctccctgttatttgg
tgcaatggagttgcggaattgcggaggaaaaagggcctttgaccacgtgggaatgggccg
atagactgtcaccgaagtgcaagaaattggcagcagattttgaggcaacaatcgctgacc
cacaaaaagcctgggagtttactgactacgaagtcgaggccattttggacaggacagtgc
aaggggagctgcgttatttggtcaagtgggtgggctggagagtgcccacctgggaaaaag
tcaaatatctgctgccggactacagaggacttgtcgaagaatttgagaagctcaatgctg
aggacatccaattttggacggatgcgaaaaagacggagcaattgaataattcaaaggagg
aattggaaagacccgaagaaccgtccgaatgcaatgagtcattccaaagcgaactgccgc
cactcggccaaaagttcccaacggcgtcggccccaacggccgcagtcgttgtcaaagcga
tcaaagttgtgaacaaattggacagaaacaaagaaaatgcgtcttttctgatgctatggc
ctgctgaagcgggagtgagaagcgaagaaacccccaacagaagctgggaaaggcgcattt
cgttggggaacgttgaagcaattttgagttttgaagaagcggtgcgaaagcgaagggcgt
gggcaaagcaggcgattttgtacgaggtggagaaagtgctgtgcagaaggagaaagcgct
cggaagcacctcaatatttggtcaagtggaagggatacgacgaaataagttgggccacca
tggaaagtctgcaaatttgcttcaaacatttgctggtggcctatgccttggaaaggccga
gaacgttggaaaaggggaggatggaagcgaatgaaattcgacaaaaaaacatcaccgaag
agacgaaggcgcaattggtaaacatcaatgaacgtttaaatgcgaaattaatttctgatg
gtttttctgctcactgatgcttgggaacatttttgtgtgcatgtttctcgaaatgatatt
atattaaattgttatttaaataattttcattcgggaaataatttgtgaaataggccattg
gacaaaacaatagaaaattg
>Hindica_4815_Transcript_2/3_Confidence_0.500_Length_1556
gggggggggcgatgacgagaaatttgtctattaattattttggcatggattgataaattt
gggggatattgagaagagaattgatgagatcaagctgagtgaatggagacgccgtagaga
caatggaacgatgagagaagcaaacaaaatacagaaaatgagtgccccatcagagtgatt
ccgattaaatggttggtctgtcgtcgtcataaggcattgaagcggcggggcccggccacg
gcattcattcgttgcgacggtcccatccgatgggcttttggcctgggcatggcttttgcc
gttggcaccgctttccctttgccctccgtccgttttctcccctcacaattcgttgcgctg
ctgctgctcctcctgctcacgcatcaccgtatccacgagcaaaagcaccgcgtgagagat
ggtcttcagcgaatgttcaagcggtctgtagaagaaacagtggcgcgggtcctcgtcctc
ccccccggggcagtccctctgccggtcgcacagctgatcccgcgtgatgcaaacgtcgta
tcgctgagaatttcgagttgggcacagcagctgatctttgccgtggaccgtcggacaccc
ttttcgtcgccgtttgtgctggtgcgttgtgccgtgcccatgtcgttctggtgcccccgt
cccgccattcttatgctgttggtgttggtggtggttgtggtggtgccgcccggccgttga
ccgcaaatgccgtgccctcgccgacagagtccgttcgaagtgccgccgctgttggtcctc
ctcatcagctggggctgctgttgttgttcttgttgatgttgtgggtgacattgtggtgcc
aaagtcgtcaatggtcgccagaggcaatggcatttcctttaggtcggcccttatccgcaa
aatgccgtttccctttgctccgtccggtggggctgaaagtgccgtggcggttgtgaagag
gggattttgctccgtcgtgtcctcagtttcgtcctcttcgtcctcatttggcgtcgtctt
ttcgctgggctgaagtgccgcgttgagcatcagcgaattggcagtcagcgaacttagcga
ctcgagggacctttgcaaattttgtaacgctttgattcgcagcgattgcataaattcgcg
gttcgcttcttccaccgtgccaatgccattttcttccgccgtcgtccgtgccgttctccg
ttgccattggctgtcctcagcaaccaccacagttacaaaagtgccaatcagcaaaagtac
aaacggaagtgccgtcctccgccggttgggtgccatcggtgggtgtcgccgtcctttcct
ccatttgtcttcctccttttctctccgttggcacttttcaccttttttgtgccgccgtcc
cattgcctttttcagttcaatggccaattccaaacgcagaaaataatgacgacgattttg
ttgccgtttttgaggttaaggccatcctcagcctttttttcgttttcttcccctttgtcc
cttttctttttgggagtaatcgaagtctgttgtctttcaaaatttctcaaacttgg
>Hindica_7087_Transcript_1/1_Confidence_0.000_Length_424
ttactcccctctcccttttctttttcatccttttcctccgtttcttcgctttgtccgttt
gctcttttactcccctctaacttttctctttcttccttctgtctcttcctttttccttct
cttttctctctttccatttttactttttgcttcgcatcaccatttctaaattcttctgtc
acacacttcgcactgttctccgcccttttcggtccgtcgtttgtctccgctgtttttgtg
tttatccgtcctctctttgcttctgtccccaatattttccgcttctcttttccgctgttt
cgttgtctttgtttcgttttggtcgccttttttcgcgcattatttttccgttttggccta
tttttccaagtggaaattttgcagtggcgtcgcacacttttcacggagcgcatttttctc
aaac
>Hindica_4076_Transcript_1/1_Confidence_0.000_Length_505
agagaaagaaagagttattaggaccatcaagaccaaatttccattctgtcgttcacttcg
gcgcattcattcggtcccgccacgaactgaaaggtctttcggtcggcgccgtttttgctg
gcgacgacttctccaatggtgtcgttgtcttcggcgcagtttctggtggtctcggcttct
ctgcttttgctgtggcacccctttcgccggtggtgccctcccccttcgttggctttgttt
tcttcggcacttggggtgccgttgcatctgcgctttccttccgcagctccgtccctttgc
tgttgggcgtcgcattcgtttttgccgttctgctattgccattcttcgcagctatcgttt
gggtcgtttcctttgcttttgcgtccctgtccgacaatttctcccgccaactcgggacgt
actttgttccgtccgccgttccttctgtcctctccgcctttttctcctctctgtccagcg
ccgtcgttttcgctgctttttcgcc
>Hindica_545_Transcript_2/3_Confidence_0.333_Length_3206
ttttacttctttttttttgaggatagcatttcgtgaggaagcatgaaaatcccatttccc
ccgaataaattaaattatgggaccggccaccagtgattgggaacttaatgcagtgctcaa
agcatttctttgcgctagccaaaatattaaaaaaaaaatcaaatgcaaaaaataaaaaaa
tttcttatgcaaaattatcatccaaatcgctttccactgcagcaacatgcgatgacttgt
aatatgcatcgacggcattctcttctgctgctgtcgcttgagctgtcgtttttgaagcac
cagtgggcaacagttcgtcccgaagtgaatgcgcaaaaaacatcagcacgccaatgagac
agaccaaagcaattagttggcctgccacagtgaaggccaggaacaaatcggccaaacttt
tgttatggtagagcatacaggagccgtgcggttcaccagaacatggatccaaatgttgac
gaacacaggagaaatcaaacagccacccaaagacaacgggtgcaggaatagtgccgatga
cgcgcacaagaatccattgaatgccaagcgcaaaagaccgctcatcataatcaactgttc
ttaggacgacggtaatcagagcaattccaaccgcgaaagtgaagaaacagaatggtgcaa
aaaataccataaaggcgaacagtccgcgacatttggactcgcaaaagccgcgcttcaccc
gccgcgtgccgcccttcatctcatccggcacgcatgtgcagttcacgtattcctttgttt
gtgccgcgtacggttgtgggcatcccgcgtaacagggcgaatagaaggccatctgtgagc
cgtcaatgtgctcagcgcacaccggatggtactccatcggcgagcaatggcattgcgcgt
tgcatcgtgcgtccaaatggtagacaaatgtgccggtgccggcgtcgtaatggttggccg
gggcatcgtccacgggataatggcgttcaatgcccaccagttggtcatggtcacaataga
tgaagtacatgggtgaaagcaaaagagagcaaagcaccagggcgatgcaatattgcaaag
tgcgcacacaactcaatcggaaatgatggatgatcagaccggaaaacattgtgccgaagc
cagccattggcaccatgacggcacccatgaaaagtgttgctttgctgggcgctacaccaa
actgacgctccaagtatttggacatgaaggtggaacagcccgtaacaatcagaccgtcaa
tggacatgcccaaggtgatcagcatgtaaggaccattaagcagaattttgtagattgcaa
ttggaatgtgacgaacgtccagccacagttggtaccaaatggggcccgaccgaggcttta
atgcggtcgactgaaactggaccattggcgccttctcgttgccgtcttcatcaaagttgg
catttccagtgccaaaaacgatcgctgttcgattgccggacgagggcggaattccgcaac
attcgggcgatcgctttttctgtcccagcgtctcttcttgaagtcgggttctgtgccatt
ttaatgactccggcaacagttttggaaaaatgagaattgggaaaacagccaataggccaa
gcagggaggcaagaaggaagccaaggtaccaggcgcccacccatttcgggtccgtctcgt
caaggtcgatgatcaatttttgtaatttttggccagtgacgagaaaatcggtatgccaga
gaaggaatttgctggacgcaaaaaagccaatggccggcccaaaaattgcgaatgcataga
aaacgccgatgtacagtgacgagagcaccgggccaacattttcatcaatgtatgacacgc
cgatggtgtacagtggagttgcgccaactccgtgcataaaatgtgccaaacaaaaaagaa
acacgtaacgaaaagtgccgggctgattttcaggcgacggacaaacttgcagcgcttcaa
attcaggtccatcttgtacttgttgttgctgccgatcaatttggctgttttctgtcgtgg
tgacatttgtggaccggttggaaaattcgtttaagcaacgggaaagtccgatgctttcaa
tttggtacgacgtcgtgtatggttcggccaaaaaatgtggcattgtgaacaccagggagc
caagagacatcagcagtaaacccaatccaagacccgttgactttgaatgtctaccgccaa
aatatgagaccgggatgcaaaacaacacatagccaaagtcgtaaaattgcattatacggc
caagtgttgatgtggaaaattgaaaccgcctttcaattgtcgaaattgaggagggaaaca
gtccgttgacgatcataccctggatggtacagaaccaacaaagcaaaattaacatccatt
cctttcgtgcgaatttttgaagccatttgggcctccatccgccaatgccacattttgtct
cattggctagcacattaatttcctgttcaatgagtgcaaattgttgctgtttttgtcgct
ccatcagcattgtggctcggccgattgggtattcgtctccgccgccttcgtcctcatcgt
cctcctcataatcgcacgaacgttggcgtcgctgttgtttgtcaaatgttcggttgggaa
acggtgggcccgacgcaaaaccattgcttcgagtgccacgcaaatggccacgtcgttgcc
ttttgtcgtactgttgctgcggttggggttgtcctccggctgcacatgttggatttgcag
tgtccggttgagaatggcggacacttcgtctgccgttgatggaacgcatttttcgaggat
gcatcaaaggacggttttcgccattttcatgttgttcattagttgctttgctacgtttgg
[truncated: 14,760,085 more chars]
